# Supplementary material for: Maintenance of p-eIF2α levels by the eIF2B complex is vital for colorectal cancer
Source: EMBO J. 2025 Feb 27;44(7):2075–105. doi: 10.1038/s44318-025-00381-9 (PMC11962125; doi:10.1038/s44318-025-00381-9)
Supplement: Supplementary file 1 — Table EV1 [file 44318_2025_381_MOESM1_ESM.xlsx]

## Sheet: Table EV1
Table EV1: qPCR primer used in this study
Gene	Forward 5‘>3‘	Reverse 5‘>3‘
ACTB	ccaaccgcgagaagatga	tccatcacgatgccagtg
ATF3	GTGCCTGCAGAAAGAGTCGG	TGGGCCGATGAAGGTTGAGC
B2M	gtgctcgcgctactctctc	gtcaacttcaatgtcggat
DDIT3	cagagctggaacctgaggag	tgtttatggctgctttggtg
EIF2B1	CCATGGACGACAAGGAGTTAAT	CCCTCAGACCCTGGATTGTC
EIF2B1	atcaaagatggagcgacaat	gccattttcttacctgacaaatc
EIF2B2	CACTCATCGTCTGTGCACCT	CCAGAATGTCCCCTTCTGTGA
EIF2B2	tttctccacagttccccaat	ttctccagaatgtccccttc
EIF2B3	TGGAGGAAGGAAGCAATATCCA	GGTCATTCCCCACGATCACC
EIF2B4	CTGGGCCTGGGGCAGT	TGCAGATACAGCAGAGCCAG
EIF2B4	gctcccagaggtttccaag	atcagtctgcacacgctcac
EIF2B1-3'UTR	cctgtcttcatcctcccctg	taacgtcctgaccagctgtt
EIF2B4-3'UTR	ATCTGGTGATCACGGAGCTG	ctgagggtagggagtatggc
EIF2B5-3'UTR	TGAagtcacactgcctgctc	gtggtcactcatccctctgc
PPP1R15A	gcttctggcagaccgaac	gtagcctgatggggtgctt
