# Supplementary material for: Maintenance of p-eIF2α levels by the eIF2B complex is vital for colorectal cancer
Source: EMBO J. 2025 Feb 27;44(7):2075–105. doi: 10.1038/s44318-025-00381-9 (PMC11962125; doi:10.1038/s44318-025-00381-9)
Supplement: Supplementary file 4 — Dataset EV1 [file 44318_2025_381_MOESM4_ESM.xlsx]

## Sheet: Dataset EV1
transcript	gene	gene_sym	shCTRL_minDOX_Tot_1	shCTRL_minDOX_Tot_2	shCTRL_minDOX_Tot_3	shCTRL_minDOX_Tot_4	shCTRL_plusDOX_Tot_1	shCTRL_plusDOX_Tot_2	shCTRL_plusDOX_Tot_3	shCTRL_plusDOX_Tot_4	shEIF2B1_minDOX_Tot_1	shEIF2B1_minDOX_Tot_2	shEIF2B1_minDOX_Tot_3	shEIF2B1_minDOX_Tot_4	shEIF2B1_plusDOX_Tot_1	shEIF2B1_plusDOX_Tot_2	shEIF2B1_plusDOX_Tot_3	shEIF2B1_plusDOX_Tot_4	shEIF2B4_minDOX_Tot_1	shEIF2B4_minDOX_Tot_2	shEIF2B4_minDOX_Tot_3	shEIF2B4_minDOX_Tot_4	shEIF2B4_plusDOX_Tot_1	shEIF2B4_plusDOX_Tot_2	shEIF2B4_plusDOX_Tot_3	shEIF2B4_plusDOX_Tot_4
ENST00000373020.9	ENSG00000000003.15	TSPAN6	8.89689	8.69641	8.82906	8.62384	8.81995	8.79557	8.79816	8.76548	8.7393	8.68825	8.71822	8.77323	8.88197	8.42346	8.62307	8.877	8.78561	8.64002	8.48492	8.74709	8.6883	8.75025	8.76111	8.78304
ENST00000371588.10	ENSG00000000419.14	DPM1	10.2833	10.4977	10.5333	10.702	10.3853	10.2362	10.0284	10.3835	10.383	10.5848	10.4844	10.6052	10.3486	9.89812	10.2202	10.3493	10.1858	10.5654	10.1779	10.5948	10.3309	10.306	10.4347	10.3994
ENST00000367770.5	ENSG00000000457.14	SCYL3	6.24809	6.15286	6.32544	6.3343	6.4521	6.35366	6.0174	6.41111	6.23078	6.30685	6.2502	6.15095	6.21434	6.24778	6.45955	6.47923	6.30775	6.23929	6.09584	6.29692	6.41527	6.32205	6.32992	6.25815
ENST00000496973.5	ENSG00000000460.17	C1orf112	7.80599	7.82996	7.6516	7.98172	7.80739	7.84337	7.44083	7.80783	7.93711	7.72069	7.85838	7.91898	7.6779	7.32138	7.45323	7.52796	7.84988	7.89047	7.60239	7.84521	7.58896	7.68001	7.50342	7.52796
ENST00000002165.11	ENSG00000001036.14	FUCA2	9.74362	9.79365	9.70838	9.77566	9.6875	9.70109	9.89606	9.80018	9.70813	9.62051	9.657	9.70015	9.7443	9.63391	9.6027	9.81641	9.87611	9.56259	9.56636	9.83874	9.68242	9.76085	9.70379	9.64568
ENST00000616923.5	ENSG00000001084.13	GCLC	8.62617	8.77484	8.42024	8.6283	8.76071	8.50985	8.60906	8.63097	8.74515	8.68037	8.51931	8.44859	8.77697	8.47574	8.84219	8.71355	8.45518	8.59432	8.45326	8.55307	8.66512	8.70136	8.81144	8.89868
ENST00000353205.5	ENSG00000001167.15	NFYA	8.55495	8.52874	8.42729	8.80343	8.71166	8.35439	8.44377	8.52624	8.79843	8.83511	8.59133	8.83954	8.46612	8.49562	8.36026	8.38457	8.51545	8.6304	8.89156	8.60862	8.40205	8.36621	8.37424	8.63093
ENST00000337248.9	ENSG00000001460.18	STPG1	5.10807	5.15682	5.21211	5.27042	5.12305	5.18253	4.97502	5.30161	5.23607	5.09981	5.15615	5.15021	5.24487	5.08625	5.24168	5.2235	5.09188	5.03415	5.11338	5.06388	5.10635	5.06921	5.28809	5.16469
ENST00000374399.9	ENSG00000001461.17	NIPAL3	8.27366	8.28091	7.96813	7.96701	8.15828	8.33168	8.25886	8.2864	8.04398	8.03176	8.17733	8.01911	8.37124	8.4841	8.41717	8.05344	8.28269	7.95246	8.04248	8.01024	8.18688	8.05459	8.1352	8.05372
ENST00000374807.9	ENSG00000001497.18	LAS1L	8.13933	8.45176	8.15517	8.40734	8.42988	8.17092	8.37441	8.51579	8.23421	8.5218	8.25925	8.44144	8.21192	8.66813	8.4992	8.21218	8.0665	8.51684	8.63181	8.26094	8.2974	8.19913	8.25939	8.39596
ENST00000321037.5	ENSG00000001561.7	ENPP4	8.84633	8.5103	8.47435	8.76687	8.73323	9.08373	8.947	9.05332	8.74326	8.63372	8.58003	8.63624	8.98646	8.37538	9.03729	9.08296	9.053	8.52813	7.9603	8.67258	9.04738	9.08378	9.08973	8.90908
ENST00000413852.5	ENSG00000001617.12	SEMA3F	5.43571	5.48135	5.1097	5.28232	5.35939	5.8798	5.69281	5.36137	5.50121	5.28621	5.13065	5.39755	5.85448	6.05506	5.92203	5.69045	5.51527	5.3722	5.43298	5.30235	5.4305	5.85644	5.69198	5.61157
ENST00000265742.8	ENSG00000001629.10	ANKIB1	11.5159	11.3101	11.1358	11.3217	11.475	11.6824	11.3459	11.5125	11.4551	11.3745	11.3053	11.2418	11.6946	11.3561	11.7308	11.688	11.4932	11.2392	11.0009	11.2646	11.6247	11.7469	11.7346	11.7455
ENST00000003100.13	ENSG00000001630.17	CYP51A1	10.8855	11.0399	10.9422	10.7406	10.753	10.7287	11.0353	10.8321	10.7247	11.0225	10.8742	10.9094	10.6533	10.4892	10.6185	10.6199	10.9613	10.6842	10.7002	10.8699	10.7763	10.8606	10.6954	10.6614
ENST00000394505.7	ENSG00000001631.16	KRIT1	9.48281	9.50568	9.81756	9.67845	9.61027	9.48704	9.68949	9.83273	9.52906	9.64905	9.70379	9.74281	9.65293	9.16413	9.65071	9.68026	9.54294	9.45147	9.52158	9.59587	9.53665	9.53925	9.59097	9.61853
ENST00000358495.8	ENSG00000002016.18	RAD52	5.5066	5.74136	5.8898	5.83969	5.65156	5.76169	5.83691	5.63178	5.94361	5.55715	5.89647	6.10503	5.78691	5.6327	5.5875	5.69258	5.87839	6.01639	5.83172	5.69833	5.53949	5.5668	5.46292	5.49306
ENST00000309032.8	ENSG00000002330.14	BAD	7.0502	6.98976	7.29279	6.91706	6.93476	7.29073	7.26125	7.04868	6.92927	6.925	7.04678	6.92328	6.99059	7.29667	7.07557	7.05321	7.1911	6.85147	7.00121	7.05242	6.89864	7.06928	6.90191	6.93718
ENST00000606142.5	ENSG00000002549.13	LAP3	7.72793	7.89666	7.93193	7.97245	7.87918	7.80328	7.84297	8.0657	7.85817	8.0602	7.95413	8.02872	7.66644	7.72658	7.96245	7.78636	7.61649	7.6668	8.05531	7.85265	7.54099	7.84041	7.74369	7.88234
ENST00000381192.10	ENSG00000002586.20	CD99	9.57432	9.53522	9.92288	9.41468	9.43834	9.72049	9.97166	9.5276	9.47852	9.34397	9.42904	9.38268	9.45096	9.41692	9.36824	9.44924	9.56173	9.41252	9.43271	9.46441	9.35779	9.31582	9.33629	9.311
ENST00000360937.9	ENSG00000002726.21	AOC1	5.02815	4.73983	4.78847	4.71943	5.08325	5.21722	5.30165	4.89066	4.81915	4.93279	4.72036	4.6988	5.32533	5.63753	5.5921	5.14594	5.0962	4.85357	4.83716	4.80499	5.28659	5.44843	5.31473	4.98533
ENST00000222462.3	ENSG00000002745.13	WNT16	8.14604	7.84473	7.37373	7.80372	7.7878	8.2853	7.15231	7.56301	7.94491	7.72129	7.64948	7.76019	7.64318	7.83406	7.4223	7.83225	7.70538	7.63432	7.51437	7.78948	7.39987	7.50015	7.42644	7.43796
ENST00000453890.5	ENSG00000002746.15	HECW1	4.22354	4.18782	4.28828	4.1911	4.23663	4.35705	4.21189	4.0416	4.13024	4.01938	4.35145	4.24533	4.2274	4.2564	4.17105	4.27924	3.90648	3.8769	3.81098	3.81793	3.82075	3.86464	3.75741	3.915
ENST00000402746.5	ENSG00000002822.16	MAD1L1	8.58454	8.60148	8.79576	8.36047	8.53412	8.85264	8.78055	8.35841	8.45905	8.54902	8.6075	8.42447	8.32684	8.77339	8.2976	8.23701	8.48627	8.37945	8.7349	8.418	8.1128	8.34457	8.30254	8.22047
ENST00000318008.11	ENSG00000002834.18	LASP1	11.0693	11.0965	11.1079	11.1466	11.1002	10.9654	10.9387	11.0786	11.1304	11.2313	11.0314	11.0804	10.8209	10.9103	10.9297	10.7098	10.9254	11.1387	11.3657	10.9473	10.8611	10.9842	10.9035	11.008
ENST00000582104.5	ENSG00000002919.15	SNX11	6.56558	6.80828	6.52155	6.46558	6.28389	6.2328	6.23673	6.28956	6.60931	6.33725	6.46999	6.46423	6.2063	6.66021	6.16255	6.40222	6.4752	6.74331	6.54837	6.67559	6.45868	6.44025	6.45101	6.45891
ENST00000000412.8	ENSG00000003056.8	M6PR	10.7647	10.8486	10.697	10.8772	10.6853	10.5054	10.8459	10.9738	10.7444	10.7567	10.6119	10.8361	10.8192	10.6355	10.8629	10.8984	10.8626	10.7783	10.6691	10.9262	11.0004	10.8203	11.01	11.0162
ENST00000371878.5	ENSG00000003096.14	KLHL13	3.92343	3.97489	3.94001	3.8585	3.9472	3.97939	4.02953	4.2353	3.86743	4.22151	4.1306	3.96957	4.15665	3.81828	4.17035	4.10372	3.91869	3.99248	3.92772	4.02575	3.91842	3.85456	3.91865	3.86326
ENST00000401396.5	ENSG00000003147.19	ICA1	8.03769	7.84829	7.74731	7.60254	8.1267	8.4307	8.24048	7.89497	7.91165	7.99046	7.76433	7.48703	8.70411	8.58133	8.77762	8.43284	8.01592	7.77555	7.76652	7.57797	8.79651	8.7908	8.84421	8.63381
ENST00000002501.11	ENSG00000003249.15	DBNDD1	7.47297	7.60281	7.67447	7.14012	7.68435	7.79776	7.96129	7.38718	7.30757	7.41456	7.54858	7.34984	7.33779	7.84211	7.54456	7.36954	7.59427	7.48343	7.51569	7.54258	7.46278	7.4468	7.57266	7.41617
ENST00000467448.5	ENSG00000003393.16	ALS2	9.06678	9.00797	8.95542	8.98495	9.00383	8.89318	8.686	8.93931	9.17755	9.18491	8.97598	9.06427	8.89574	8.86022	8.8979	8.87546	9.10334	9.03636	8.94905	8.95544	8.82609	8.9009	8.86552	8.91031
ENST00000286186.11	ENSG00000003400.15	CASP10	4.13209	4.18155	4.05473	3.98519	4.40498	4.34882	4.20142	4.17906	4.20187	4.2293	4.21968	4.18905	4.27279	4.42568	4.48019	4.43756	4.24637	4.16151	4.16859	4.20505	4.24392	4.21564	4.28226	4.21952
ENST00000341222.10	ENSG00000003402.20	CFLAR	8.56898	8.5856	8.17235	8.46693	8.46206	8.78761	8.43002	8.61214	8.75146	8.60233	8.59499	8.4594	8.30825	8.30996	8.54986	8.42109	8.65463	8.53474	8.30644	8.43294	8.3679	8.51886	8.45067	8.37724
ENST00000002125.9	ENSG00000003509.16	NDUFAF7	8.21742	8.16482	8.17843	8.23478	8.2874	8.15863	8.11238	8.20062	8.34516	8.31392	8.1813	8.2313	8.3206	8.064	8.18417	8.09904	8.08023	8.21755	8.11139	8.07108	8.12032	8.12095	7.97866	8.05722
ENST00000347869.8	ENSG00000003756.17	RBM5	7.61145	7.72451	7.80627	7.76222	7.71394	7.61643	7.52888	7.59341	7.72005	7.71168	7.89945	7.81484	7.43756	7.49572	7.34872	7.53494	7.83886	7.53678	7.78334	7.67531	7.66578	7.58245	7.59983	7.57384
ENST00000494857.6	ENSG00000003989.18	SLC7A2	8.94513	8.84028	8.90255	8.95789	8.96783	8.75753	8.91717	9.07958	8.96105	9.06672	8.92747	8.95366	9.17321	8.82441	9.37285	9.13778	9.07133	8.96936	8.73828	8.92523	9.1201	8.95507	9.03873	8.98554
ENST00000000233.10	ENSG00000004059.11	ARF5	8.88761	8.84261	8.80246	8.68805	8.77138	9.04012	9.19518	8.85504	8.72214	8.70044	8.75243	8.65173	9.01466	9.21409	9.01375	8.83678	8.90975	8.74056	8.88009	8.83415	9.1672	9.21403	9.13335	8.98309
ENST00000585482.6	ENSG00000004139.14	SARM1	4.33686	4.20415	4.07532	4.07784	4.24212	4.43579	4.15192	4.05292	4.02581	4.0676	4.03224	3.92739	4.46675	4.42149	4.37735	4.33629	4.26313	4.10367	4.16947	4.20949	4.44293	4.57492	4.31585	4.24728
ENST00000618887.2	ENSG00000004142.12	POLDIP2	9.57769	9.60528	9.66583	9.56557	9.49814	9.5374	9.54502	9.4643	9.52134	9.52995	9.55707	9.43592	9.56092	9.83359	9.52769	9.58069	9.584	9.60861	9.85159	9.7024	9.57636	9.57566	9.55149	9.48183
ENST00000324093.9	ENSG00000004399.13	PLXND1	7.57725	7.33979	7.26088	7.18992	7.62416	7.80454	7.48611	7.43264	7.14857	7.44551	7.42123	7.07368	7.65484	7.9359	7.38677	7.25225	7.65686	7.19188	7.4103	7.2336	7.44902	6.8256	6.84795	7.33599
ENST00000467905.5	ENSG00000004455.17	AK2	10.7861	10.9241	11.0475	10.9728	10.8576	10.6087	10.6328	10.7345	10.9193	11.096	10.9767	10.9674	10.7197	10.8981	10.7856	10.7466	10.704	11.0222	11.1013	11.0716	10.8757	10.7645	10.8583	10.9001
ENST00000001008.6	ENSG00000004478.8	FKBP4	9.78454	9.96211	10.1569	10.0979	10.1588	9.53894	9.96816	10.1591	9.96962	10.3938	10.0839	10.2838	9.91719	9.97709	9.98315	9.77435	9.68151	10.1404	10.3206	9.9506	10.0206	9.76526	9.80164	9.89492
ENST00000356634.7	ENSG00000004487.17	KDM1A	9.3769	9.45285	9.20677	9.46054	9.62339	9.3071	9.22236	9.57003	9.50228	9.75481	9.32206	9.4907	9.36952	9.28942	9.34205	9.15282	9.16707	9.45058	9.53676	9.38931	9.24344	9.34772	9.09575	9.29122
ENST00000266022.9	ENSG00000004534.15	RBM6	7.90092	7.81048	8.02967	8.05074	7.80035	7.57334	7.68107	7.72627	7.88757	8.11153	8.12762	7.94599	7.67865	7.64386	7.6761	7.87773	7.66038	7.93312	8.20914	7.7981	7.91616	7.75176	7.90937	7.75462
ENST00000348335.7	ENSG00000004660.15	CAMKK1	5.46084	5.53527	5.20866	5.18109	5.36122	5.45549	5.14683	5.21996	5.37812	5.24971	5.31197	5.17335	5.15315	5.29566	5.26746	4.99267	5.39987	5.55788	5.39002	5.1821	5.31723	5.29246	5.28237	5.3788
ENST00000444129.7	ENSG00000004700.16	RECQL	9.42547	9.3546	9.12036	9.65206	9.54345	9.27746	9.44995	9.7143	9.53786	9.50862	9.28075	9.60722	9.58105	9.03428	9.73666	9.56387	9.1693	9.32761	9.20526	9.44999	9.38086	9.43806	9.56251	9.74035
ENST00000251739.9	ENSG00000004766.17	VPS50	8.96158	9.24271	8.99838	9.44179	9.18881	8.75878	8.93342	9.30202	9.29028	9.38852	9.16713	9.37398	8.86661	8.62861	9.00912	9.1148	8.88183	9.06484	8.90685	9.31506	9.12596	8.90803	9.1883	9.05455
ENST00000314737.9	ENSG00000004777.18	ARHGAP33	3.63093	3.51396	3.63969	3.46655	3.50069	3.75835	3.59371	3.44989	3.8426	3.49113	3.60775	3.54759	3.49257	3.63807	3.52419	3.52383	3.52218	3.37939	3.50436	3.38736	3.29057	3.29344	3.36203	3.25009
ENST00000007516.8	ENSG00000004779.10	NDUFAB1	10.3079	10.4431	10.4888	10.5904	10.3987	10.191	10.0987	10.3363	10.3619	10.4569	10.5203	10.5406	10.1146	9.87938	9.90784	10.2048	10.2575	10.4178	10.3198	10.5433	10.152	10.0893	10.1507	10.121
ENST00000005178.6	ENSG00000004799.8	PDK4	4.34923	4.24132	4.36855	4.34023	4.40234	4.90313	4.72853	4.43813	4.54007	4.44686	4.23045	4.30145	4.21994	4.30234	4.43424	4.3224	4.30001	4.21984	4.07657	4.06679	4.17203	4.30897	4.07539	4.22371
ENST00000265631.10	ENSG00000004864.14	SLC25A13	9.76991	9.82649	9.69845	9.93089	9.83682	9.37938	9.71778	9.94737	9.77938	9.89556	9.85711	9.99896	9.67413	9.43904	9.61592	9.75546	9.7243	9.69947	9.79399	9.89714	9.78308	9.75872	9.87168	9.94193
ENST00000323984.8	ENSG00000004866.22	ST7	8.86026	8.80299	8.7466	8.89562	8.75137	8.61556	8.65173	8.76489	8.80062	8.9246	8.87716	8.85047	8.72618	8.57877	8.66784	8.683	8.90851	8.78031	8.76845	8.80659	8.73053	8.72724	8.7763	8.78526
ENST00000527547.5	ENSG00000004897.12	CDC27	10.0919	10.0213	10.0875	10.1269	10.097	10.0977	9.84528	10.2331	10.1341	10.2162	10.0877	10.1012	9.88355	9.59422	9.8369	10.0669	10.0242	9.89747	9.88804	10.0499	9.90517	9.87509	9.90397	10.0925
ENST00000262418.12	ENSG00000004939.16	SLC4A1	4.46619	4.43596	4.40672	4.59225	4.24612	4.42553	4.32448	4.4394	4.38938	4.56201	4.57431	4.39898	4.25002	4.35187	4.34765	4.3948	4.58899	4.50475	4.52327	4.56791	4.31371	4.50318	4.40121	4.44279
ENST00000380763.7	ENSG00000004961.15	HCCS	9.01923	9.04484	9.06762	9.04699	9.02324	8.94195	8.80557	9.03466	9.05012	9.07952	8.82455	9.00241	8.80052	9.04371	8.83228	8.96947	8.89253	9.00769	9.09028	9.01124	8.88504	8.89487	9.0136	9.13189
ENST00000005340.10	ENSG00000004975.12	DVL2	6.92207	6.87154	7.08552	6.78739	6.89793	6.84351	6.98882	6.66179	6.8027	6.73527	6.83128	6.66258	6.74543	6.843	6.84179	6.59786	6.84742	7.07193	6.99958	6.72293	6.72	6.93985	6.74059	6.65684
ENST00000599848.5	ENSG00000005007.13	UPF1	6.14419	6.37052	6.31282	6.3281	6.30308	6.10922	6.09755	6.08456	6.42995	6.35193	6.36276	6.40985	6.17886	6.11127	6.04484	6.09788	6.34004	6.48231	6.57135	6.37687	6.13581	6.25617	6.12684	6.2366
ENST00000345317.7	ENSG00000005020.13	SKAP2	9.74589	9.65137	9.60972	9.8755	9.69513	9.5374	9.45638	9.79314	9.92687	9.89164	9.86517	9.76817	9.65647	9.26969	10.0261	9.88157	9.52253	9.55246	9.42399	9.61328	9.65753	9.74374	9.71805	9.79374
ENST00000317881.9	ENSG00000005022.6	SLC25A5	12.4177	12.5874	12.4461	12.5235	12.477	12.6061	12.6623	12.5193	12.4912	12.5765	12.546	12.5201	12.4029	12.5849	12.4858	12.4386	12.4291	12.5597	12.5887	12.5965	12.4953	12.4617	12.4544	12.4346
ENST00000394650.7	ENSG00000005059.16	MCUB	9.34779	9.33461	9.31406	9.41041	9.33201	9.14933	9.21828	9.32599	9.38214	9.2282	9.23666	9.3263	9.43437	8.9084	9.17422	9.43727	9.38614	9.22198	9.02876	9.38095	9.29748	9.13321	9.26394	9.29257
ENST00000006015.4	ENSG00000005073.6	HOXA11	7.93641	7.89361	8.0149	7.87889	8.17104	7.95289	7.86383	7.86386	7.87166	7.99114	7.85238	7.85289	7.818	8.00206	8.25535	8.03678	7.74453	7.8606	7.84539	8.03247	7.84811	7.87376	8.00167	7.99849
ENST00000292614.9	ENSG00000005075.15	POLR2J	11.5148	11.5243	12.0924	11.6325	11.4276	11.6494	11.5611	11.3537	11.4506	11.529	11.7616	11.6334	11.404	11.8202	11.2344	11.5316	11.63	11.5845	11.9148	11.6971	11.4949	11.3927	11.5075	11.2736
ENST00000225296.8	ENSG00000005100.13	DHX33	9.17344	9.22345	9.06621	9.11626	9.13785	9.02703	9.15337	9.05677	9.10959	9.15518	8.90771	9.08854	9.22729	9.05294	9.17206	9.0694	9.01576	9.06326	9.03137	8.87996	9.04754	8.90703	8.87049	9.12259
ENST00000262327.9	ENSG00000005156.12	LIG3	7.46447	7.23725	7.38204	7.42537	7.11643	7.48539	7.24948	7.65487	7.42614	7.57829	7.64886	7.64625	7.31239	7.55344	7.25685	7.16504	7.42191	7.60193	7.82377	7.52396	7.40899	7.20787	7.29799	7.36218
ENST00000380650.4	ENSG00000005175.10	RPAP3	9.56402	9.68125	9.64884	9.90721	9.72599	9.49382	9.52437	9.82204	9.84308	9.97964	9.64771	9.83404	9.68678	9.24033	9.6226	9.58511	9.47779	9.56586	9.45546	9.64124	9.45423	9.55366	9.5282	9.69857
ENST00000440284.6	ENSG00000005187.12	ACSM3	4.70613	4.67231	4.45124	4.62315	4.74891	5.0576	5.10152	4.61207	4.89049	4.92064	4.68853	4.65133	4.89449	4.81906	5.25898	4.85033	4.46965	4.37643	4.38319	4.27244	4.46729	4.75247	4.5007	4.31454
ENST00000261377.11	ENSG00000005189.20	REXO5	6.32131	6.42969	6.32659	6.40588	6.5252	6.63519	6.34257	6.37866	6.39111	6.19194	6.45023	6.45584	6.22616	6.35907	6.29226	6.34888	6.45326	6.21119	6.24221	6.28479	6.12919	6.28504	6.05821	6.19656
ENST00000394391.9	ENSG00000005194.15	CIAPIN1	8.32488	8.50261	8.30286	8.64973	8.48881	8.10492	7.96823	8.40958	8.39367	8.57468	8.3859	8.45245	8.12375	8.24319	8.1194	8.00878	8.2003	8.51138	8.4185	8.40725	7.9583	8.17543	8.27863	8.34703
ENST00000618220.4	ENSG00000005206.17	SPPL2B	5.46228	5.44817	5.44162	5.47331	5.3783	5.57297	5.43901	5.38688	5.24586	5.42539	5.65121	5.35529	5.21293	5.81908	5.43453	5.40984	5.56862	5.49556	5.41349	5.2862	5.4519	5.59599	5.58377	5.29485
ENST00000322813.10	ENSG00000005238.20	FAM214B	5.90364	5.89564	5.76658	5.87776	5.78183	6.00349	6.06774	5.86062	5.82465	5.75525	5.77929	5.51443	5.83621	6.10742	6.07923	5.91183	5.9343	5.70858	5.57436	5.82277	6.05115	6.10206	6.2128	6.10687
ENST00000621465.5	ENSG00000005243.10	COPZ2	4.57579	4.44641	4.5891	4.26109	4.31212	4.60204	4.65824	4.41483	4.33706	4.34399	4.32668	4.44521	4.65443	4.64769	4.70725	4.68823	4.45075	4.31232	4.45121	4.41145	4.47425	4.63047	4.72691	4.5084
ENST00000265717.5	ENSG00000005249.13	PRKAR2B	3.43755	3.15143	3.17238	3.30529	3.41462	3.44451	3.34136	3.33158	3.24908	3.44879	3.2687	3.3387	3.19329	3.29675	3.49899	3.4707	3.3219	3.39056	3.34712	3.40218	3.40571	3.50227	3.53842	3.57036
ENST00000312196.10	ENSG00000005302.19	MSL3	9.08828	9.00641	9.10034	9.30823	9.20598	8.99718	9.01244	9.16624	9.17461	9.09931	9.15692	9.26345	9.11272	9.05948	9.08778	9.2196	9.18902	9.0937	9.09589	9.26796	9.18412	9.04	9.25135	9.22904
ENST00000262367.10	ENSG00000005339.15	CREBBP	7.61349	7.76114	7.93793	7.43765	7.63726	7.65229	7.68555	7.61227	7.74858	7.52294	7.53812	7.75589	7.69227	7.99086	7.61022	7.57473	7.62443	7.69987	7.83279	7.67646	7.45551	7.62625	7.48069	7.5648
ENST00000470503.1	ENSG00000005436.14	GCFC2	9.42915	9.27642	9.11439	9.43051	9.35493	9.50832	8.90106	9.26235	9.5209	9.4435	9.36466	9.28122	9.38069	9.09075	9.08886	9.29892	9.34583	9.26446	9.0618	9.40114	9.30213	9.34596	9.33423	9.34147
ENST00000348227.4	ENSG00000005448.17	WDR54	6.73665	7.18777	7.1315	7.02955	7.09368	7.24021	7.28879	7.11133	6.87735	7.04184	6.98213	6.95557	7.06162	7.32956	7.02482	6.69804	6.82193	7.02743	7.09615	6.81352	7.03622	7.05099	6.69302	6.85959
ENST00000412227.6	ENSG00000005469.12	CROT	7.32035	7.25737	7.05157	7.31241	7.27938	7.47803	7.38798	7.44907	7.41556	7.35314	7.22835	7.15368	7.23501	6.96532	7.4549	7.39327	7.17227	7.31646	6.78871	7.1932	7.08812	7.16806	7.26267	7.169
ENST00000265723.8	ENSG00000005471.19	ABCB4	5.32819	5.43372	5.08669	5.0888	5.40718	5.51393	5.26432	5.36641	5.46186	5.23701	5.32712	5.26686	5.58066	5.57544	5.69377	5.41015	5.23947	4.91122	4.92496	4.91135	5.012	5.11833	5.01093	5.02998
ENST00000311117.8	ENSG00000005483.21	KMT2E	10.1678	10.1396	10.251	10.2145	10.1147	10.344	10.2677	10.4183	10.2468	10.1887	10.2008	10.1976	10.1321	9.80769	10.258	10.296	10.1328	9.99388	9.89125	9.96955	10.0686	10.1209	10.1434	10.0628
ENST00000006777.11	ENSG00000005486.17	RHBDD2	8.80046	8.86499	8.84802	8.69825	8.78655	9.09965	9.08788	8.775	8.66838	8.55865	8.79821	8.65359	8.99096	9.37592	9.08078	9.04328	8.93688	8.88524	8.73272	8.72732	9.13784	9.17194	9.22182	9.05095
ENST00000306270.12	ENSG00000005700.15	IBTK	9.67518	9.64258	9.6381	9.68469	9.67729	9.67417	9.65684	9.90471	9.85099	9.68526	9.69475	9.67829	9.81873	9.35058	9.88707	9.81378	9.67865	9.49429	9.32454	9.46997	9.58058	9.87897	9.78361	9.90674
ENST00000354599.10	ENSG00000005801.18	ZNF195	9.28735	9.25423	9.21693	9.48679	9.20522	9.06319	8.9101	9.32926	9.38274	9.26825	9.3113	9.31442	9.25848	8.86828	9.12905	9.47048	9.14687	9.1363	8.94654	9.35232	9.18472	9.10058	9.3344	9.33851
ENST00000544440.7	ENSG00000005810.19	MYCBP2	8.72716	8.62746	8.67255	8.68882	8.72207	8.68789	8.84126	8.81778	8.81949	8.81363	8.91673	8.8459	9.04744	8.57124	9.19373	8.82104	8.62996	8.76134	8.80659	8.51513	8.60447	8.76952	8.80773	8.84568
ENST00000355619.10	ENSG00000005812.11	FBXL3	9.5624	9.58867	9.46332	9.74864	9.54385	9.48776	9.28709	9.66719	9.62377	9.63499	9.55556	9.64575	9.50862	8.93899	9.52313	9.61163	9.61671	9.45159	9.17769	9.58805	9.5623	9.6378	9.71377	9.70418
ENST00000503176.6	ENSG00000005882.12	PDK2	6.75934	6.75691	6.92602	6.37632	6.74203	6.88706	6.86886	6.4657	6.63373	6.70823	6.68298	6.40036	6.8217	7.15656	6.68116	6.55055	6.5973	6.78588	6.86505	6.45983	6.58516	6.60502	6.52036	6.35221
ENST00000320031.13	ENSG00000005884.18	ITGA3	8.36227	8.27464	8.32965	8.00155	8.34473	8.80439	8.83384	8.40619	8.29714	7.94495	8.05814	8.00223	8.77566	9.33665	8.92416	8.81653	8.27682	8.06527	8.28811	7.96353	8.74385	8.97085	8.72701	8.71559
ENST00000304543.10	ENSG00000005889.16	ZFX	9.44545	9.56925	9.64702	9.56054	9.48032	9.33155	9.45565	9.60131	9.66808	9.42359	9.47955	9.59499	9.51636	9.40246	9.31514	9.59357	9.58336	9.30886	9.54991	9.47171	9.44724	9.55694	9.43505	9.49953
ENST00000371335.4	ENSG00000005893.16	LAMP2	11.3537	11.2678	11.0609	11.3619	11.3393	11.4159	11.4294	11.4655	11.2286	11.1923	11.1461	11.2379	11.4421	11.0469	11.4706	11.5116	11.3595	11.1489	10.7976	11.2354	11.3806	11.4014	11.4166	11.4347
ENST00000325885.6	ENSG00000005981.13	ASB4	11.1035	11.1694	11.2981	11.4261	10.9077	10.8715	10.7361	11.142	11.2355	11.2024	11.2975	11.3282	10.3942	10.3388	10.383	10.4776	10.8519	10.9412	11.1808	11.226	10.1867	10.3884	10.3909	10.5905
ENST00000353258.8	ENSG00000006007.12	GDE1	10.3373	10.2601	10.3613	10.3696	10.314	10.4973	10.5673	10.4822	10.2777	10.1648	10.3428	10.2775	10.5193	10.5033	10.4964	10.6803	10.4967	10.1884	10.2046	10.3847	10.5869	10.4545	10.5881	10.4279
ENST00000450195.6	ENSG00000006015.18	REX1BD	5.74491	5.82174	5.80439	5.82468	5.70356	5.87015	5.89963	5.55912	5.6406	5.58472	5.74856	5.69963	5.87851	6.0456	5.77918	5.75873	5.62107	5.75464	5.86378	5.63079	5.69344	5.91082	5.80279	5.79832
ENST00000007414.8	ENSG00000006025.12	OSBPL7	3.51398	3.52476	3.61671	3.44828	3.4077	3.68748	3.44457	3.47377	3.42283	3.42488	3.47456	3.45921	3.55944	3.5692	3.53991	3.49825	3.65874	3.6072	3.5996	3.45156	3.51441	3.69636	3.62131	3.64606
ENST00000394642.7	ENSG00000006042.12	TMEM98	8.9525	8.92489	8.83529	8.87111	8.87208	8.92082	8.80106	8.72992	8.83343	8.7843	8.84971	8.84432	8.91642	9.09693	8.82139	8.8478	9.05335	8.79506	8.89913	9.00501	8.83717	8.84194	8.79601	8.71253
ENST00000007699.10	ENSG00000006047.13	YBX2	6.32102	6.16667	6.53395	6.14976	6.26187	6.47523	6.29526	6.08952	5.98546	6.3571	6.38983	6.05682	6.04182	6.41282	6.15963	6.17868	6.32607	6.3138	6.29657	6.05965	6.12154	6.2208	6.07855	6.34108
ENST00000344686.8	ENSG00000006062.18	MAP3K14	6.41171	6.55878	6.55024	6.41284	6.38266	6.35487	6.44074	6.04142	6.36371	6.41046	6.52228	6.5087	6.06406	6.4875	6.18787	6.17376	6.18698	6.41327	6.48613	6.44361	6.05874	6.22152	6.2992	6.02444
ENST00000005286.8	ENSG00000006118.15	TMEM132A	6.42826	6.38573	6.29295	6.17259	6.46437	6.64191	6.60098	6.40147	6.19477	6.39632	6.13142	6.24571	6.5081	6.89995	6.70915	6.62463	6.30961	6.46664	6.27823	6.13316	6.33473	6.45179	6.22034	6.3613
ENST00000621914.4	ENSG00000006125.18	AP2B1	10.3799	10.3803	10.1965	10.3818	10.4434	10.5745	10.5825	10.5414	10.4805	10.4047	10.3519	10.2879	10.7822	10.953	11.0374	10.8371	10.2488	10.2508	10.4046	10.1575	10.7513	10.8024	10.9281	10.9154
ENST00000538765.2	ENSG00000006194.10	ZNF263	6.8352	6.90224	6.5438	6.65485	6.9513	6.81491	6.61652	6.63101	6.79928	6.87013	6.56315	6.75629	6.87825	6.69787	6.83732	6.74159	6.83673	6.63752	6.73221	6.44874	6.60022	6.4468	6.49802	6.57258
ENST00000006053.7	ENSG00000006210.7	CX3CL1	4.33869	4.21547	4.26221	4.03558	4.11801	4.39476	4.36685	4.42836	4.27602	4.06454	4.10238	4.21415	4.19996	4.44826	4.2569	4.19617	4.14549	4.31263	4.25173	4.11508	4.41437	4.46996	4.47284	4.44138
ENST00000006658.11	ENSG00000006282.21	SPATA20	7.01658	7.01078	7.17237	7.02649	7.09727	7.38581	7.4049	7.16168	6.83069	7.11057	7.04353	6.69725	7.40129	7.73683	7.43831	7.38656	7.10273	6.96101	7.13402	6.81139	6.96204	7.16903	6.93647	6.66213
ENST00000326577.9	ENSG00000006327.14	TNFRSF12A	9.90811	9.71796	10.2635	10.0501	9.62547	9.91357	9.90809	9.67897	9.50391	9.48474	9.78909	9.8493	9.52747	10.1889	9.4618	9.69487	9.69241	9.68378	10.1147	9.87404	9.53809	9.675	9.67411	9.57443
ENST00000518156.3	ENSG00000006377.11	DLX6	6.23743	6.12873	6.43669	6.19561	6.21328	6.1764	6.23878	6.07321	6.11036	6.09693	6.06445	6.23307	6.06692	5.80122	6.0579	5.99341	5.96813	6.07973	5.99297	5.91667	5.7987	5.86199	5.74073	5.75914
ENST00000554752.7	ENSG00000006432.16	MAP3K9	6.73041	6.8917	6.8435	6.81883	6.78154	6.84354	6.98342	6.77666	6.62983	6.82839	6.75493	6.84538	6.77581	6.92599	6.85261	6.83636	6.81514	6.67103	6.89527	6.80024	6.72788	6.81304	6.69478	6.93317
ENST00000005257.7	ENSG00000006451.8	RALA	10.0206	10.0264	10.0086	10.155	10.1276	9.9373	9.89347	10.2226	10.0521	10.1687	9.87567	9.94348	10.3043	9.86613	10.2956	10.3184	9.91353	10.0503	9.83281	10.0673	10.4405	10.3455	10.5164	10.5439
ENST00000005260.9	ENSG00000006453.14	BAIAP2L1	9.34914	9.23704	9.09755	9.11154	9.43332	9.56817	9.39034	9.22963	9.24872	9.17177	9.19711	9.10578	9.49015	9.35256	9.45788	9.38968	9.39251	9.17144	9.08246	9.04696	9.48142	9.34799	9.3607	9.18438
ENST00000397560.7	ENSG00000006459.11	KDM7A	9.15612	9.02813	8.85418	8.89919	9.27845	9.45211	9.26655	9.24826	9.19327	9.01947	9.0404	9.04536	9.44705	9.03135	9.58289	9.18801	9.13977	8.89579	8.69586	8.85327	9.1738	9.43113	9.19823	9.2567
ENST00000405192.6	ENSG00000006468.14	ETV1	9.12235	9.055	9.16411	8.93198	9.21246	9.28286	9.07666	9.01848	8.80847	9.10484	9.02042	9.02072	8.92652	9.02548	9.1231	8.92625	8.78289	8.85617	9.02371	8.71355	8.54302	8.69455	8.83281	8.72561
ENST00000650547.1	ENSG00000006530.18	AGK	8.30035	8.26844	8.2714	8.53048	8.33155	8.11234	8.24981	8.34861	8.29957	8.41821	8.38932	8.57271	8.30436	8.42355	8.2427	8.29235	8.197	8.39289	8.37901	8.5114	8.22107	8.24949	8.25888	8.37916
ENST00000342456.11	ENSG00000006534.16	ALDH3B1	6.31886	6.08984	6.19178	5.86148	6.24345	6.55708	6.31769	6.1584	6.04839	6.07579	6.02499	5.82173	6.46566	6.96175	6.64427	6.27372	6.2322	6.09686	6.15625	5.78406	6.28817	6.45079	6.33283	6.3394
ENST00000307305.12	ENSG00000006576.16	PHTF2	11.3961	11.147	11.0343	11.1646	11.1451	11.2624	11.0885	11.1776	11.3439	11.0442	11.1576	11.1337	11.1568	10.9343	10.9248	11.1401	11.3904	11.0343	10.9845	11.2465	10.9939	10.9527	10.9281	10.8894
ENST00000627550.2	ENSG00000006607.14	FARP2	6.27173	6.04592	6.17924	6.32781	6.05857	6.02985	6.2811	6.25298	6.31237	6.34033	6.21281	6.16679	6.02103	6.09758	6.13238	5.99688	6.19118	6.30756	6.29773	6.3453	5.8941	6.06963	6.01637	6.20303
ENST00000275428.9	ENSG00000006625.18	GGCT	10.2439	10.308	10.2539	10.5252	10.2037	10.1714	10.1839	10.3081	10.13	10.4088	10.3133	10.3822	10.3187	9.8211	10.2942	10.4195	10.2196	10.2805	9.925	10.4723	10.2486	10.1919	10.2452	10.2792
ENST00000265728.6	ENSG00000006634.8	DBF4	12.4411	12.4035	12.4664	12.6191	12.3069	12.2199	12.064	12.4174	12.5051	12.3884	12.5078	12.481	12.2206	11.6983	11.908	12.3426	12.4678	12.3335	12.1073	12.5844	12.1307	12.1081	12.2062	12.1883
ENST00000403825.8	ENSG00000006652.15	IFRD1	11.6696	11.7595	11.7412	12.0355	11.6535	11.1768	11.3086	11.6731	11.7644	11.8982	11.7078	11.9631	11.6049	11.3858	11.3129	11.448	11.5465	11.7045	11.7321	11.946	11.434	11.4747	11.4397	11.5624
ENST00000429152.6	ENSG00000006695.12	COX10	8.76091	8.8269	8.8824	8.93279	8.89401	8.71211	8.63263	8.80547	8.84016	8.8368	8.88955	8.8951	8.86429	8.76353	8.66525	8.87827	8.71332	8.81509	8.87654	8.95588	8.58937	8.56342	8.70997	8.80791
ENST00000424337.7	ENSG00000006704.11	GTF2IRD1	9.34046	9.31239	9.23837	9.10686	9.26665	9.47195	9.4393	9.19271	9.25437	9.40352	9.357	9.22381	9.56187	9.77317	9.5377	9.281	9.33238	9.3115	9.48956	9.10335	9.40899	9.52691	9.41222	9.43803
ENST00000221265.8	ENSG00000006712.15	PAF1	7.51935	7.69295	7.82983	7.69951	7.65776	7.45197	7.59339	7.57936	7.74097	7.82957	7.69733	7.84995	7.58645	7.90247	7.53758	7.34483	7.51323	7.88292	8.18955	7.68541	7.49875	7.63808	7.51867	7.62814
ENST00000310301.9	ENSG00000006715.16	VPS41	9.33787	9.22193	9.07694	9.35669	9.37426	9.08288	9.03023	9.53803	9.46466	9.39728	9.15337	9.13238	9.47917	9.19847	9.61118	9.43352	9.11851	9.11907	9.00185	9.08337	9.32003	9.51516	9.39757	9.51827
ENST00000340825.7	ENSG00000006740.17	ARHGAP44	3.81929	3.84706	3.7529	3.63551	3.64209	3.92486	3.7759	3.75155	3.85287	3.78276	3.84011	3.84366	4.05274	4.18657	4.1869	3.97067	3.8779	3.87762	3.64272	3.79334	3.94051	3.94562	3.94826	3.93944
ENST00000395962.6	ENSG00000006744.19	ELAC2	8.75468	8.95439	8.85954	8.96986	9.07027	8.66154	8.66643	8.87262	8.72735	9.06823	8.94149	9.1461	8.50146	8.62925	8.58109	8.3221	8.90197	8.87876	8.9987	8.95035	8.60511	8.57685	8.48962	8.56949
ENST00000381154.6	ENSG00000006756.16	ARSD	7.27511	6.97993	6.90264	6.78654	7.16464	7.29495	7.37778	7.23948	6.97597	6.95064	6.99981	6.93247	7.66932	7.81489	7.69239	7.60946	7.21455	6.96082	6.93884	6.91376	7.68522	7.62487	7.75345	7.74138
ENST00000381042.9	ENSG00000006757.12	PNPLA4	8.49809	8.35893	8.46153	8.24119	8.28479	8.67754	8.42174	8.3665	8.44531	8.28162	8.45445	8.25111	8.55371	8.74242	8.44787	8.65679	8.30368	8.19133	8.37503	8.37379	8.48285	8.63031	8.53857	8.36961
ENST00000357103.5	ENSG00000006831.10	ADIPOR2	10.2329	10.1845	9.99683	10.0448	10.203	10.177	10.1768	10.1301	10.1593	10.0936	10.0036	10.0694	10.0422	10.1005	10.0405	9.98409	10.1901	10.0769	10.0779	10.1034	10.1854	10.1764	10.069	10.13
ENST00000521755.1	ENSG00000006837.12	CDKL3	5.16191	5.16347	5.27844	5.16048	5.0925	5.65849	4.99932	5.22407	5.22472	5.22992	5.04259	5.28851	5.04373	4.95903	5.37914	5.24399	5.21224	5.19655	5.07962	5.08436	5.50203	5.31172	5.16927	5.31374
ENST00000262891.9	ENSG00000007047.15	MARK4	5.93859	5.89537	5.89796	5.71417	5.8495	5.98505	5.98855	5.68894	5.69587	5.8471	5.83944	5.78576	6.03968	6.49045	6.28736	5.99066	5.98013	5.93024	5.94038	5.6412	5.82596	6.14811	5.89885	5.8855
ENST00000445755.7	ENSG00000007080.11	CCDC124	7.63032	7.73896	7.98022	7.59529	7.48569	7.43287	7.69906	7.61248	7.56966	7.89856	7.74634	7.72479	7.44103	7.90378	7.45794	7.38901	7.71797	7.79707	8.07625	7.70673	7.45722	7.40459	7.50417	7.31351
ENST00000401445.4	ENSG00000007129.18	CEACAM21	6.77861	6.8409	6.50954	6.43222	6.92643	6.95323	7.10138	6.83908	6.57889	6.82847	6.84009	6.74422	7.51344	7.83544	7.72529	7.75517	6.68202	6.73169	6.50149	6.40897	7.18807	7.31744	7.32047	6.96738
ENST00000397195.10	ENSG00000007168.14	PAFAH1B1	10.3249	10.3649	10.2599	10.5459	10.4361	10.1998	10.1608	10.3923	10.4618	10.4598	10.319	10.4192	10.2247	9.98911	10.4042	10.3185	10.2031	10.2711	10.3183	10.3524	10.2988	10.2591	10.2447	10.3703
ENST00000646938.1	ENSG00000007171.18	NOS2	3.60014	3.61213	3.35553	3.52712	3.45417	3.5187	3.58686	3.42113	3.48346	3.42964	3.65306	3.55318	3.37549	3.41082	3.2675	3.30517	3.28559	3.33128	3.34378	3.41031	3.21987	3.24925	3.2545	3.24729
ENST00000528896.7	ENSG00000007202.15	KIAA0100	10.7789	10.8273	10.5512	10.6496	10.7476	10.6954	10.8564	10.8091	10.6881	10.758	10.643	10.6237	10.8219	11.0397	10.8357	10.7146	10.8816	10.786	10.9372	10.6972	10.841	10.7604	10.7904	10.9353
ENST00000579158.5	ENSG00000007237.19	GAS7	4.59974	4.72069	5.06476	4.83061	4.86272	4.96206	5.20002	4.96281	4.5292	4.87588	4.89073	5.05901	5.27841	5.47515	5.52102	5.14246	4.8086	5.09735	4.75273	4.85588	4.88418	5.37583	5.45236	5.4083
ENST00000588062.5	ENSG00000007255.10	TRAPPC6A	3.97967	3.96498	3.98513	3.89711	4.0973	4.28749	4.12648	3.95973	3.96312	4.09242	3.97049	3.85873	4.22076	4.23315	4.16851	3.97095	3.76874	3.80184	3.84577	3.80969	3.72565	3.88009	3.94302	3.73096
ENST00000343210.11	ENSG00000007341.19	ST7L	7.47164	7.52451	7.50725	7.73562	7.44947	7.47149	7.51209	7.50728	7.58121	7.52417	7.57366	7.65012	7.66548	7.3892	7.45337	7.66094	7.60134	7.52416	7.37525	7.54331	7.41612	7.57343	7.67368	7.66801
ENST00000639916.1	ENSG00000007372.24	PAX6	8.67052	8.70945	9.18357	8.86466	8.69158	8.9042	8.86502	8.62645	8.8211	8.75082	8.99522	8.80072	8.6118	8.5808	8.59061	8.78678	8.53549	8.5988	9.06199	8.88345	8.24813	8.5845	8.59948	8.59971
ENST00000007264.7	ENSG00000007376.8	RPUSD1	6.81296	6.87653	6.7848	6.78159	6.60696	6.65843	6.68448	6.5772	6.65925	6.85902	6.77375	6.83591	6.67764	6.98422	6.51229	6.42292	6.82566	6.72027	7.05053	6.80338	6.47962	6.62131	6.59462	6.65855
ENST00000262316.10	ENSG00000007384.15	RHBDF1	5.53411	5.72801	5.68589	5.40276	5.57735	5.84216	5.68804	5.4005	5.61033	5.38796	5.53456	5.43268	5.68323	5.96394	5.58526	5.49509	5.55062	5.46537	5.5002	5.48084	5.38081	5.62265	5.43902	5.4639
ENST00000293872.13	ENSG00000007392.17	LUC7L	6.21881	6.36601	6.7025	6.70788	6.2555	6.23941	6.27238	6.46188	6.29955	6.60559	6.62274	6.74006	6.32462	6.27442	6.05479	6.1322	6.71414	6.5469	6.71691	6.60472	6.33818	6.35636	6.30721	6.45376
ENST00000007390.3	ENSG00000007520.4	TSR3	7.11115	7.1068	7.4119	7.17687	7.10925	7.05094	7.32218	7.12611	6.99121	7.32636	7.24388	7.25417	7.01463	7.19772	6.99302	7.00288	7.22997	7.30155	7.38496	7.27149	7.22379	7.24375	7.15928	7.19177
ENST00000321878.10	ENSG00000007541.17	PIGQ	5.93047	5.97432	5.94296	5.80449	5.88978	5.86	6.01448	5.93762	5.72255	5.93255	5.74993	5.83396	5.84687	6.38761	6.16029	6.01651	5.8755	5.98008	6.03044	5.79483	6.31093	6.20412	6.25329	6.14236
ENST00000397412.8	ENSG00000007545.16	CRAMP1	6.18552	6.28951	6.37035	6.0846	6.01495	6.12328	6.2794	6.02555	6.36944	6.07501	6.29347	6.20278	6.06669	6.13475	6.05837	6.31213	6.22055	6.14147	6.30878	6.07758	6.11185	6.10419	6.11968	6.01961
ENST00000377577.10	ENSG00000007923.16	DNAJC11	8.019	8.34436	8.14132	8.27994	8.11917	7.76338	7.94965	8.1673	8.06446	8.30945	8.01857	8.28224	7.91943	7.91661	7.84356	7.73646	8.02448	8.23952	8.38634	8.18244	7.86013	7.94998	7.75573	8.05862
ENST00000356840.8	ENSG00000007944.15	MYLIP	6.92987	6.85014	6.96166	6.9746	6.793	7.02181	7.04052	6.89419	7.08825	6.77529	6.85738	6.88328	6.89494	6.7797	7.023	6.84993	7.01099	6.84176	6.67915	6.85453	7.14558	7.12727	7.02252	6.84944
ENST00000361729.3	ENSG00000007968.7	E2F2	5.06034	5.15545	4.81204	4.8815	5.03193	5.05491	4.98428	4.92358	4.9002	4.97384	5.00115	4.92292	4.88669	5.08612	4.9012	4.78009	4.73967	4.71182	5.09251	4.82906	4.74501	4.79877	4.73895	4.83041
ENST00000262193.7	ENSG00000008018.9	PSMB1	10.298	10.4206	10.3142	10.4684	10.4867	10.2003	10.205	10.5109	10.4142	10.4506	10.3271	10.4659	10.321	10.1746	10.2091	10.1747	10.3169	10.3677	10.3749	10.4041	10.3636	10.3102	10.2014	10.303
ENST00000341776.7	ENSG00000008083.14	JARID2	6.34112	6.3082	6.5204	6.21712	6.54701	6.52289	6.60077	6.56417	6.42456	6.66749	6.509	6.48244	6.50677	6.69361	6.43789	6.42857	6.48887	6.23641	6.38832	6.44151	6.36545	6.58942	6.43068	6.4301
ENST00000379996.7	ENSG00000008086.13	CDKL5	7.19077	6.89585	7.17931	7.28152	7.15928	7.18847	7.58096	7.33109	7.41701	7.39296	7.19127	7.37583	7.34632	7.31959	7.55595	7.51427	7.17831	7.01695	7.27695	7.20589	7.5435	7.28429	7.42807	7.50406
ENST00000404249.8	ENSG00000008128.23	CDK11A	5.64416	5.6191	5.89037	5.80475	5.57913	5.60795	5.60167	5.41968	5.56254	5.57522	5.81211	5.64285	5.3447	5.48255	5.36245	5.32926	5.62742	5.36888	5.73931	5.5735	5.47679	5.52888	5.41187	5.33043
ENST00000341426.9	ENSG00000008130.15	NADK	8.59556	8.52249	8.48798	8.3026	8.56697	8.68267	8.49481	8.36824	8.45768	8.3619	8.36711	8.33944	8.72183	8.80246	8.69475	8.60843	8.61243	8.53247	8.63322	8.40328	8.50421	8.513	8.57592	8.54583
ENST00000350796.8	ENSG00000008256.16	CYTH3	9.52455	9.40232	9.36409	9.2596	9.57355	9.77661	9.638	9.50043	9.35371	9.40048	9.31525	9.23586	9.34916	9.48572	9.42452	9.16221	9.36227	9.34327	9.26266	9.0604	9.09512	9.3583	9.07841	9.23201
ENST00000398209.7	ENSG00000008277.15	ADAM22	8.81957	8.82233	8.59296	8.77979	8.80792	8.99431	8.82598	8.93117	8.87174	8.7776	8.7906	8.78269	9.09525	9.10861	9.33768	9.04236	8.90738	8.62648	8.68058	8.58571	8.78225	8.92017	8.95949	8.94924
ENST00000455385.7	ENSG00000008282.9	SYPL1	9.78546	9.90653	10.1568	9.90075	9.59503	9.64607	10.3445	9.87662	9.45107	9.60881	9.87215	9.86091	9.87613	8.94653	9.61934	9.67945	9.71129	9.67016	9.27487	9.91778	9.73389	9.58255	9.6513	9.62288
ENST00000360793.8	ENSG00000008283.16	CYB561	7.11878	7.14454	7.25105	7.11335	7.06065	7.18019	7.33777	6.97273	7.07238	7.16789	7.19715	7.26145	7.36337	7.56368	7.28182	7.31486	7.21376	7.37422	7.479	7.20513	7.45795	7.21767	7.42806	7.13992
ENST00000505279.5	ENSG00000008294.21	SPAG9	9.62842	9.51277	9.32207	9.50946	9.5809	9.60284	9.57556	9.73343	9.68532	9.61464	9.41298	9.54039	9.48892	9.4292	9.66979	9.45257	9.5505	9.38878	9.45946	9.41379	9.53192	9.48503	9.52685	9.65318
ENST00000164024.5	ENSG00000008300.17	CELSR3	5.92224	5.98293	5.84575	5.56044	5.86478	6.03866	6.00357	5.71346	5.83256	5.7223	5.75604	5.82937	5.73402	6.02052	5.83767	5.75153	5.98466	5.88838	5.79797	5.8472	5.61906	5.76744	5.79159	5.82806
ENST00000417368.7	ENSG00000008311.16	AASS	8.37755	8.28776	8.27627	8.08049	8.29879	8.20317	8.23411	8.20431	8.06423	8.12244	8.18007	8.22502	8.07924	8.00144	8.29252	8.28985	8.22157	7.91381	7.84021	7.91676	7.8509	7.82428	7.796	7.87511
ENST00000447630.5	ENSG00000008324.12	SS18L2	8.43306	8.49755	8.57383	8.61141	8.19554	8.19934	8.30762	8.44527	8.39648	8.40924	8.42955	8.55007	8.33897	7.91281	8.05771	8.27968	8.45079	8.57089	8.23488	8.71325	8.28524	8.15932	8.34459	8.20024
ENST00000599840.6	ENSG00000008382.16	MPND	4.43541	4.40727	4.26933	4.28655	4.47347	4.1685	4.40356	4.39202	4.36511	4.42351	4.26271	4.38179	4.2052	4.45244	4.20956	4.19496	4.36052	4.35242	4.51655	4.13814	4.22104	4.40137	4.28016	4.28743
ENST00000396210.8	ENSG00000008394.13	MGST1	7.10922	7.02484	7.14891	6.92142	6.96511	7.07665	7.07413	6.98793	7.0836	7.28721	7.05483	6.98554	7.08995	6.45942	6.82313	6.98632	6.90766	6.94258	6.81502	7.36207	7.01943	6.95043	7.13229	7.1041
ENST00000008527.10	ENSG00000008405.12	CRY1	7.73773	7.6898	7.43818	7.63549	7.70085	7.50791	7.54322	7.63415	7.76347	7.46204	7.43249	7.68234	7.49573	7.41261	7.55009	7.71037	7.5753	7.45458	7.49499	7.64552	7.61675	7.61588	7.639	7.69887
ENST00000587760.5	ENSG00000008441.18	NFIX	7.24564	7.34623	7.5413	7.25311	7.23044	7.62408	7.61064	7.26827	7.33197	7.26782	7.35077	7.16998	7.09627	7.5756	7.36373	7.3633	7.30601	7.50145	7.32435	7.18915	7.17478	7.15676	7.04336	7.45873
ENST00000522652.6	ENSG00000008513.16	ST3GAL1	6.34346	6.48452	6.60345	6.42344	6.35584	6.37847	6.36876	6.22681	6.3649	6.4827	6.4436	6.38108	6.22076	6.51331	6.3727	6.26274	6.43755	6.40728	6.51821	6.27337	6.29136	6.3923	6.32751	6.29272
ENST00000008180.13	ENSG00000008517.19	IL32	8.65278	9.03297	8.97991	8.61413	8.95557	9.01735	8.61487	8.41757	8.99515	8.16473	9.43197	8.94701	8.67688	8.54969	8.55282	8.47519	9.21248	9.06297	9.22936	9.26959	9.19715	9.23752	8.71274	8.59414
ENST00000262304.9	ENSG00000008710.20	PKD1	8.52727	8.71796	8.57141	8.10838	8.55847	8.87937	8.61527	8.21509	8.39018	8.58226	8.6813	8.36215	8.69954	9.37088	8.90232	8.68015	8.48402	8.64668	8.62392	8.31524	8.70877	8.88149	8.61307	8.56045
ENST00000394128.7	ENSG00000008838.20	MED24	7.9816	8.09393	8.00357	7.86032	7.89766	7.84105	8.00157	8.01175	7.9918	7.99813	7.93108	8.00052	7.69673	7.97119	7.78959	7.58508	7.94829	8.05546	8.31494	7.95371	7.77233	7.5398	7.83385	7.63357
ENST00000519685.5	ENSG00000008853.17	RHOBTB2	6.26572	6.31114	6.30801	6.43723	6.36784	6.36191	6.26264	6.34867	6.34616	6.19223	6.28017	6.26307	5.99774	6.17324	6.04271	6.16745	5.99735	6.15762	6.56036	6.12678	6.03209	5.90792	6.10175	6.1683
ENST00000233099.6	ENSG00000008869.12	HEATR5B	7.35196	7.34941	7.29996	7.34927	7.3515	7.52322	7.53605	7.5033	7.26098	7.34246	7.29445	7.37976	7.43467	7.35168	7.62072	7.43802	7.25995	7.10934	7.13012	7.20821	7.30029	7.38408	7.38043	7.51817
ENST00000480708.5	ENSG00000008952.17	SEC62	10.9412	10.8209	10.8865	11.0307	10.9678	10.837	10.7462	11.0065	10.826	11.0575	10.7851	10.9692	10.8898	10.7027	10.9036	10.9678	10.7607	10.8966	10.6845	10.8806	10.8513	10.8027	10.9323	10.8382
ENST00000009589.8	ENSG00000008988.11	RPS20	14.2047	14.1866	14.3606	14.4277	14.1916	14.3642	14.3009	14.3265	14.322	14.1811	14.4728	14.4707	14.4389	14.3524	14.2414	14.4967	14.3908	14.2411	14.1665	14.4593	14.3975	14.3819	14.4698	14.3418
ENST00000339438.10	ENSG00000009307.16	CSDE1	11.1343	11.0448	11.3741	11.1474	11.0756	11.1941	11.5896	11.3877	11.0378	11.173	11.1824	11.1805	11.2987	11.304	11.6676	11.5315	10.9885	10.9532	11.1375	11.0232	11.1698	11.269	11.3649	11.4864
ENST00000348165.10	ENSG00000009335.18	UBE3C	10.4915	10.5366	10.2286	10.4512	10.4452	10.1306	10.4319	10.492	10.5444	10.4493	10.3007	10.4053	10.5258	10.1113	10.3263	10.3278	10.4127	10.5068	10.2225	10.3443	10.4269	10.2873	10.4018	10.4808
ENST00000368802.8	ENSG00000009413.16	REV3L	8.91805	8.89804	9.00937	8.89562	8.86205	9.01558	9.06784	8.86345	8.8888	8.76356	8.87248	8.886	8.7508	8.47055	8.76962	8.92565	8.7323	8.64418	8.63618	8.84502	8.67448	8.68015	8.78295	8.72434
ENST00000530324.5	ENSG00000009780.16	FAM76A	7.82104	7.73376	7.90509	7.6731	7.78952	7.62437	7.62577	7.82337	7.85108	7.67689	7.68154	7.82567	7.58879	7.7442	7.60597	7.72284	7.77399	7.7403	7.67573	7.91558	7.83438	7.60937	7.55761	7.7339
ENST00000682247.1	ENSG00000009830.13	POMT2	7.24346	7.30947	7.2558	7.25938	7.46946	7.34064	7.61273	7.33242	7.14519	7.15875	7.36941	7.13735	6.85632	7.5156	7.32371	7.25458	7.21484	7.33533	7.25341	7.08218	7.20348	7.22523	7.07457	7.16368
ENST00000367621.1	ENSG00000009844.16	VTA1	9.26292	9.34001	9.45281	9.56668	9.52009	9.15563	9.19008	9.5086	9.52236	9.53074	9.46144	9.56027	9.27702	9.03334	9.18419	9.21562	9.15576	9.25259	9.44333	9.46775	9.23711	9.28765	9.36656	9.3543
ENST00000313375.8	ENSG00000009950.16	MLXIPL	4.43431	4.39343	4.20312	4.1536	4.17357	4.82177	4.53468	4.19883	4.34985	4.40107	4.42088	4.27212	4.64302	4.97185	4.80464	4.5262	4.45565	4.46401	4.21353	4.14381	4.53882	4.76655	4.51142	4.32201
ENST00000339594.9	ENSG00000009954.11	BAZ1B	10.5049	10.5251	10.545	10.6658	10.566	10.4032	10.4274	10.7215	10.615	10.6587	10.6126	10.6638	10.4801	10.4704	10.609	10.5725	10.3854	10.3775	10.6921	10.484	10.2926	10.4141	10.4234	10.6513
ENST00000011619.6	ENSG00000010017.13	RANBP9	9.48016	9.44917	9.18045	9.43951	9.3594	9.41533	9.26847	9.40841	9.39164	9.47954	9.26236	9.37188	9.58449	9.46648	9.53159	9.68923	9.42158	9.36806	9.2566	9.36371	9.47474	9.62747	9.50644	9.67889
ENST00000339796.9	ENSG00000010030.14	ETV7	4.38595	4.27748	4.15455	4.09712	4.25912	4.28091	4.21641	4.18621	4.31179	4.22144	4.23281	4.25647	4.46751	4.27489	4.26685	4.3005	4.37335	4.21345	4.1514	4.2163	4.2287	4.46017	4.23668	4.25574
ENST00000295050.12	ENSG00000010072.16	SPRTN	6.95993	7.16434	6.99847	7.15767	7.05914	7.26467	6.84137	7.11535	7.12522	7.14809	6.98016	7.12185	6.95039	6.75584	6.76367	6.96107	7.04617	7.00767	7.0301	7.15458	7.00694	6.98298	6.76749	6.90555
ENST00000367737.9	ENSG00000010165.20	EEF1AKNMT	6.78842	6.87006	7.02103	7.06878	6.88379	6.6111	6.64048	7.01028	6.90506	6.98262	6.95627	7.02856	6.71502	6.69996	6.67322	6.57505	6.60486	6.70138	7.13197	6.65362	6.40216	6.50437	6.57443	6.63105
ENST00000543431.5	ENSG00000010219.13	DYRK4	8.6385	8.65372	8.83025	8.58867	8.56173	8.87168	8.57387	8.40721	8.62999	8.68432	8.80104	8.61369	8.83468	8.69449	8.5991	8.64577	8.52605	8.64176	8.55099	8.69983	8.52767	8.45855	8.54388	8.3821
ENST00000394673.6	ENSG00000010244.19	ZNF207	10.5568	10.6569	10.736	10.8364	10.6255	10.6212	10.4292	10.6939	10.7228	10.7686	10.7231	10.8434	10.3089	10.2333	10.1333	10.35	10.3748	10.6643	10.6986	10.7891	10.2181	10.4434	10.2391	10.3784
ENST00000203407.6	ENSG00000010256.11	UQCRC1	9.51159	9.56004	9.2784	9.40022	9.61416	9.56442	9.68529	9.53061	9.55623	9.58361	9.44155	9.47449	9.56104	9.92747	9.54422	9.28268	9.38592	9.64848	9.73997	9.29796	9.67378	9.60215	9.44546	9.47418
ENST00000009041.12	ENSG00000010270.14	STARD3NL	11.0984	11.1697	10.9847	11.1745	11.0583	10.9287	10.8751	11.0774	11.1197	10.9537	11.093	11.1062	11.0118	10.7575	10.7143	11.0823	11.1399	10.8836	10.9381	11.2332	10.8907	10.7668	10.9366	10.8259
ENST00000009180.10	ENSG00000010278.15	CD9	12.0827	12.0828	12.0132	12.1169	11.9839	12.0677	12.1095	12.042	12.016	11.9811	11.9936	12.0727	11.995	11.9833	11.7936	11.881	12.2329	12.253	12.0753	12.2526	12.1091	12.0394	12.0588	11.9574
ENST00000315579.10	ENSG00000010292.13	NCAPD2	9.61162	9.80824	9.98322	9.73834	9.74326	9.74276	10.0878	9.89661	9.72222	9.85042	9.85971	9.83433	9.49458	9.61719	9.71614	9.39048	9.63322	9.70024	9.99994	9.55375	9.4686	9.34039	9.4339	9.59625
ENST00000327906.8	ENSG00000010318.21	PHF7	5.74087	5.62281	5.57922	5.47503	5.77677	6.09727	5.75966	5.58868	5.60558	5.39824	5.63203	5.43013	5.5988	5.85546	5.60953	5.52115	5.6338	5.50489	5.57984	5.37875	5.4537	5.74181	5.53363	5.51813
ENST00000420808.2	ENSG00000010322.16	NISCH	6.55213	6.62026	6.6498	6.51611	6.46365	6.53839	6.44964	6.42353	6.7576	6.73828	6.77449	6.65061	6.24391	6.71722	6.46365	6.42021	6.67768	6.67181	6.87303	6.62012	6.59051	6.53267	6.40334	6.39623
ENST00000340855.11	ENSG00000010404.18	IDS	12.1332	12.087	12.3437	12.1168	11.9828	12.3894	12.5081	12.2075	12.0636	11.8053	12.187	12.0059	12.1	12.2962	12.0644	12.202	12.1253	11.906	12.1626	12.1073	11.9437	12.1477	12.1207	12.0941
ENST00000361005.10	ENSG00000010438.17	PRSS3	7.32248	7.48902	8.22609	7.26205	7.26287	7.55586	7.82612	7.17514	7.208	7.13361	7.58857	7.59059	7.30487	7.41322	7.04986	7.1967	7.41695	7.43904	7.56979	7.64274	7.36933	7.20279	7.25457	7.33713
ENST00000414144.7	ENSG00000010539.12	ZNF200	7.36195	7.16098	7.19659	7.3578	7.31594	7.10242	7.06339	7.13384	7.15068	7.29437	7.36049	7.26983	7.10834	7.01575	7.12063	7.15745	7.19406	7.19956	7.09946	7.33448	7.08734	7.07262	7.1839	7.20361
ENST00000011653.9	ENSG00000010610.10	CD4	4.31712	4.28023	4.32785	4.29766	4.21896	4.71014	4.78511	4.50043	4.36452	4.15627	4.05894	4.13114	4.58576	4.49993	4.50596	4.35378	3.92941	3.96282	3.93336	3.96086	4.05729	3.99385	3.89483	3.87329
ENST00000007969.12	ENSG00000010626.15	LRRC23	5.98879	5.96134	6.45445	5.93234	6.12849	6.24189	6.69569	6.13376	6.01516	5.95272	6.13734	6.06713	6.38407	6.4747	6.33117	6.24736	6.16748	5.89213	6.105	5.95133	6.33718	6.34282	6.22997	6.12516
ENST00000357618.10	ENSG00000010704.19	HFE	6.54609	6.58089	6.51206	6.37792	6.71109	6.64341	6.72679	6.55291	6.34929	6.43267	6.43073	6.32897	6.24027	6.51535	6.55288	6.54873	6.49229	6.35072	6.21227	6.31882	6.44125	6.16612	6.15296	6.15611
ENST00000372596.5	ENSG00000010803.16	SCMH1	8.34016	8.30205	8.42985	8.16644	8.18955	8.33352	8.39796	8.27943	8.25951	8.23538	8.33611	8.18758	8.29294	8.64754	8.41051	8.45356	8.26281	8.37739	8.46061	8.39865	8.4706	8.33467	8.38929	8.32619
ENST00000368667.6	ENSG00000010810.17	FYN	9.84158	9.84551	9.73514	9.66797	9.68622	9.69404	9.7574	9.62236	9.96933	9.99272	9.87905	9.94922	9.83925	10.0371	9.88621	9.85247	9.86529	9.97521	9.95555	9.83816	9.85592	9.93719	9.88364	9.85625
ENST00000367603.8	ENSG00000010818.10	HIVEP2	8.36839	8.2724	8.21792	8.12338	8.2261	8.508	8.46763	8.31847	8.25517	8.33664	8.21704	8.1703	8.42996	8.41445	8.5694	8.39775	8.20523	8.32391	8.32263	8.10186	8.23548	8.31477	8.29997	8.29986
ENST00000609199.1	ENSG00000011007.12	ELOA	9.33732	9.4815	9.62884	9.7269	9.43662	9.1655	9.20425	9.43241	9.60027	9.59409	9.52509	9.69668	9.39139	9.28151	9.16077	9.31891	9.44585	9.51381	9.80929	9.80077	9.34674	9.384	9.44089	9.49423
ENST00000374514.8	ENSG00000011009.11	LYPLA2	8.13723	8.2166	8.25561	8.1673	7.92268	8.06517	8.10048	7.97354	7.88757	8.22848	8.03795	8.23359	7.99888	8.21886	7.82645	8.07018	8.16336	8.17773	8.4302	8.21944	8.18586	7.97886	8.16271	8.07503
ENST00000346436.11	ENSG00000011021.23	CLCN6	6.9195	6.78291	6.64519	6.49598	6.76002	6.7937	6.75501	6.7669	6.71846	6.66697	6.64065	6.57917	6.69687	6.9445	6.6609	6.5232	6.77718	6.65575	6.82788	6.60458	6.58466	6.54113	6.38979	6.45086
ENST00000303375.10	ENSG00000011028.14	MRC2	7.57991	7.38807	7.11035	7.10475	7.64752	8.01845	7.96802	7.5679	7.49384	7.17961	7.22975	7.1318	8.00673	8.52165	8.18829	7.95712	7.6083	7.19963	7.2164	7.08367	7.95742	8.01665	7.70095	7.72611
ENST00000555572.1	ENSG00000011052.21	NME1-NME2	4.68294	4.20502	4.11339	3.89387	4.34773	3.94824	3.97581	4.24465	4.59433	4.4027	4.63602	4.20404	4.30652	4.9282	4.41762	4.18145	4.74439	4.59617	4.88597	4.35933	4.01618	4.58619	4.50032	3.99585
ENST00000011898.10	ENSG00000011105.14	TSPAN9	7.72115	7.55139	7.79583	7.83996	7.8036	7.8569	7.77471	7.74175	7.79866	7.7378	7.75346	7.83612	7.72302	8.25935	7.709	7.75452	7.94689	7.87113	8.08525	7.79075	7.50228	7.68155	7.6454	7.52596
ENST00000334746.10	ENSG00000011114.15	BTBD7	9.54541	9.5532	9.44027	9.66086	9.47337	9.12854	9.35446	9.61372	9.50603	9.56138	9.45377	9.57822	9.4041	9.37863	9.18337	9.38131	9.50092	9.50904	9.57448	9.74238	9.21503	9.29223	9.38804	9.49155
ENST00000316757.4	ENSG00000011132.12	APBA3	5.26399	5.32188	5.22246	5.14272	5.37681	5.21858	5.25533	5.26151	5.273	5.1712	5.18504	5.14728	5.33448	5.51819	5.29096	5.08097	5.21915	5.346	5.40474	5.21107	5.20114	5.19394	5.33084	5.16223
ENST00000581761.6	ENSG00000011143.19	MKS1	6.09598	6.0222	5.98729	6.20935	6.11826	6.25057	6.00115	6.02662	6.22167	6.15167	6.22109	5.98524	6.08715	6.36369	6.25613	6.05219	6.10337	6.08688	6.0772	6.2043	5.88112	6.15092	6.02147	6.05007
ENST00000642351.1	ENSG00000011198.10	ABHD5	7.70127	7.62943	7.76466	7.79876	7.65874	7.55721	7.71643	7.85905	7.7442	7.8582	7.81909	7.83616	7.75213	7.52117	7.6779	7.80848	7.47785	7.65406	7.70868	7.79627	7.99945	7.73358	7.82924	7.84159
ENST00000397410.10	ENSG00000011243.19	AKAP8L	6.18954	6.21005	6.24173	6.12377	6.22445	6.29489	6.28876	6.30682	6.16877	6.28137	6.46611	6.37795	6.2405	6.26675	6.35172	6.06017	6.25639	6.10337	6.50992	6.22269	6.2726	6.12481	6.07456	6.23027
ENST00000586178.6	ENSG00000011258.16	MBTD1	7.34951	7.32246	7.02478	7.27956	7.37041	7.56059	7.34044	7.42869	7.47285	7.27978	7.32854	7.26756	7.50833	7.09167	7.5421	7.34914	7.28386	7.20267	6.93936	7.04271	7.17768	7.47413	7.29785	7.2656
ENST00000225298.12	ENSG00000011260.14	UTP18	8.56445	8.62491	8.50162	8.82003	8.67917	8.38564	8.24301	8.50168	8.72892	8.83686	8.63652	8.76995	8.53526	8.1316	8.33007	8.33111	8.40999	8.66751	8.57062	8.57804	8.2527	8.42372	8.38785	8.54079
ENST00000425013.6	ENSG00000011275.19	RNF216	10.0513	10.1182	10.0318	10.1	10.0863	10.0096	9.99668	10.1499	10.15	10.1156	10.0891	10.1131	10.1012	10.1687	10.1733	10.0864	10.0572	10.044	10.072	10.0263	10.0168	10.0435	10.0447	10.0668
ENST00000261647.10	ENSG00000011295.16	TTC19	9.27701	9.16417	9.03928	9.22934	9.23729	9.33874	9.25856	9.37712	9.27668	9.1321	9.03064	9.19412	9.48795	9.29301	9.4272	9.26653	9.21794	9.09487	9.13477	9.06837	9.19898	9.27975	9.32248	9.32588
ENST00000349038.8	ENSG00000011304.22	PTBP1	9.77381	9.88517	10.0811	9.85336	9.77993	9.53649	9.73895	9.55918	9.88193	9.90285	9.9028	9.93887	9.40385	9.37076	9.30133	9.42409	9.63926	10.049	10.1115	9.90423	9.51938	9.41822	9.4926	9.53463
ENST00000456296.5	ENSG00000011332.21	DPF1	3.54615	3.54587	3.69189	3.64267	3.59613	3.51462	3.65401	3.56323	3.60815	3.64304	3.62567	3.64876	3.64794	3.60384	3.50817	3.67163	3.86856	3.95368	3.92422	3.97138	3.85438	3.74254	3.77762	3.69222
ENST00000263846.8	ENSG00000011347.10	SYT7	7.10227	6.78013	7.0186	6.31796	6.81087	7.19168	7.0778	6.77711	6.91098	7.02738	7.0377	6.94018	7.26727	7.58422	7.25042	7.01906	7.25548	7.12904	7.14346	6.87185	7.36161	7.38725	7.33355	7.36732
ENST00000645846.2	ENSG00000011376.12	LARS2	7.09534	7.32863	6.96815	7.45138	7.34333	7.02256	7.08398	7.4124	7.18095	7.39226	7.26032	7.51604	7.12205	7.27868	7.14417	7.01968	7.0164	7.3248	7.44843	7.15253	6.97028	6.94728	6.91803	7.18529
ENST00000340093.8	ENSG00000011422.12	PLAUR	7.06537	7.17316	7.29335	7.04613	7.11015	7.30474	7.42653	7.26536	7.25219	7.33053	7.17484	7.19776	7.58876	7.67413	7.3859	7.34212	7.48514	7.34077	7.50877	7.40115	7.76616	7.77668	7.85424	7.65403
ENST00000265748.7	ENSG00000011426.11	ANLN	11.9438	11.9048	12.029	12.0992	11.901	11.7191	11.7016	12.0077	11.9786	11.9058	11.9723	11.9753	11.1502	10.9438	10.8683	11.2843	11.7982	11.8164	11.8588	11.8476	11.1697	11.0684	11.2385	11.3005
ENST00000599910.6	ENSG00000011451.21	WIZ	7.14924	7.25451	7.35855	7.0414	7.2161	7.09868	7.29609	7.19348	6.98998	7.21082	7.11792	7.12927	7.26161	7.58717	7.0845	7.30795	6.88803	7.22109	7.18892	7.30681	7.13576	7.25738	7.30519	7.12856
ENST00000373647.9	ENSG00000011454.18	RABGAP1	8.97137	8.88071	8.75374	8.84436	9.04563	9.09347	8.9552	9.06652	9.01493	8.88218	8.84587	8.74889	9.1328	8.99572	9.23435	9.0775	8.87475	8.79143	8.78804	8.76593	9.07928	9.17256	9.04958	9.03795
ENST00000012049.10	ENSG00000011478.13	QPCTL	6.78923	6.60478	6.70236	6.5249	6.68619	6.97546	6.93343	6.39406	6.58838	6.64468	6.69293	6.68816	6.74958	6.91486	6.73019	6.783	6.84077	6.76231	6.675	6.67936	6.67478	6.77341	6.74329	6.47231
ENST00000012443.9	ENSG00000011485.15	PPP5C	8.50827	8.63538	8.58393	8.61556	8.72865	8.36558	8.60792	8.60183	8.7885	8.98533	8.59053	8.83562	8.56066	8.92447	8.5631	8.37183	8.60744	8.91746	9.16974	8.6933	8.49257	8.49092	8.42436	8.47519
ENST00000377990.7	ENSG00000011523.14	CEP68	8.33051	8.15433	7.99502	8.028	8.41129	8.45687	8.3608	8.4462	8.3217	8.3686	8.14384	8.15128	8.44331	8.33949	8.72086	8.47219	8.05316	8.04646	7.83775	8.04944	8.26045	8.32965	8.21713	8.33185
ENST00000437545.5	ENSG00000011566.15	MAP4K3	8.75563	8.58923	8.49394	8.91842	9.08466	8.85666	8.74052	8.78609	9.14382	8.80256	9.00253	8.78955	8.9359	8.66756	8.90098	8.93293	8.93809	8.63604	8.59672	8.91194	8.92922	9.09644	8.77956	9.11664
ENST00000261388.7	ENSG00000011638.11	TMEM159	6.05507	6.1908	6.19052	5.92601	6.44758	6.50627	6.34524	6.1947	6.2713	6.29271	6.11201	6.05211	6.41802	6.54957	6.60156	6.25212	6.36679	5.89111	6.0787	5.96389	6.60881	6.37459	6.43741	6.38806
ENST00000370314.9	ENSG00000011677.13	GABRA3	6.38759	6.19287	5.97389	6.26022	6.44035	5.97929	6.17742	6.24592	6.57478	6.49047	6.4508	6.41317	6.15939	6.21	6.19164	6.23095	6.24444	6.23966	6.15609	6.0888	5.89387	5.90727	5.76657	5.60624
ENST00000357654.9	ENSG00000012048.23	BRCA1	9.20225	9.27007	8.96995	9.29361	9.33644	9.03757	8.93489	9.42742	9.26745	9.34841	9.16851	9.228	9.2154	8.99484	9.22017	9.26888	9.08604	9.08729	9.16184	9.05877	9.01588	8.94586	9.18169	9.38834
ENST00000013807.9	ENSG00000012061.16	ERCC1	8.31795	8.36141	8.23344	8.14322	8.15476	8.45826	8.36095	8.0654	8.3961	8.39575	8.32702	8.32016	8.3602	8.74732	8.45191	8.22854	8.35793	8.34714	8.42807	8.21814	8.13472	8.41241	8.33159	8.1193
ENST00000085219.10	ENSG00000012124.17	CD22	4.92866	4.90351	4.80232	4.82561	4.7663	4.95166	4.88168	4.82015	4.77083	4.99651	4.80944	4.83535	4.87076	4.96504	4.93622	4.78618	4.86513	4.76976	4.82854	4.6673	4.63703	4.82828	4.67792	4.78445
ENST00000616701.5	ENSG00000012171.20	SEMA3B	7.3712	7.34172	7.26645	7.32946	7.34999	7.50088	7.56407	7.30505	7.21033	7.21024	7.30238	7.24184	7.28687	7.71636	7.31473	7.2523	7.36171	7.25123	7.37437	7.0525	7.30212	7.33651	7.00305	7.07547
ENST00000379484.10	ENSG00000012174.12	MBTPS2	10.4859	10.5069	10.1594	10.5865	10.4737	10.228	10.235	10.6014	10.4613	10.4114	10.3276	10.4083	10.4437	9.8895	10.4754	10.5926	10.5134	10.3843	9.89241	10.5774	10.4563	10.3462	10.4863	10.4972
ENST00000599218.6	ENSG00000012211.13	PRICKLE3	6.27947	6.3208	6.68395	6.04146	6.34728	6.40074	6.60168	6.22839	6.3306	6.31965	6.55249	6.27387	6.21628	6.44845	6.10435	6.04078	6.52332	6.31221	6.52484	6.33313	6.22079	6.11319	6.0829	6.22486
ENST00000220562.9	ENSG00000012232.9	EXTL3	7.84742	7.73428	7.60639	7.80489	7.93599	7.83772	7.88125	7.76435	8.03474	7.74407	7.84191	7.77252	7.70893	8.39372	7.96378	7.89336	7.9182	7.81698	7.97144	7.53195	7.65784	8.10987	7.87424	7.99992
ENST00000304434.11	ENSG00000012660.14	ELOVL5	10.0514	10.0527	10.4708	10.2038	9.80197	10.07	10.4631	10.1688	9.97036	9.98048	10.2195	10.1795	10.0103	9.64802	10.1277	10.1595	10.0467	10.0305	9.8268	10.2479	9.89328	9.9469	9.99601	10.0032
ENST00000430117.6	ENSG00000012822.16	CALCOCO1	6.72725	6.74882	6.80778	6.77714	6.96867	7.57657	7.12212	7.06071	6.73362	6.8237	6.85962	6.53878	7.07903	7.4966	7.32802	6.93265	6.56928	6.49848	6.53718	6.25787	6.90032	7.404	7.13633	6.99252
ENST00000013070.11	ENSG00000012963.15	UBR7	9.2786	9.35067	9.09256	9.39439	9.32739	8.99323	9.11839	9.33328	9.35051	9.28367	9.14516	9.31349	9.08092	8.92889	9.15585	9.12909	9.08761	9.20409	9.14248	9.18066	9.0568	9.03726	9.04688	9.24298
ENST00000682126.1	ENSG00000012983.12	MAP4K5	8.53241	8.56634	8.5702	8.68194	8.48822	8.41059	8.39559	8.70914	8.62306	8.66314	8.63311	8.74057	8.50795	8.1933	8.59072	8.66764	8.50266	8.43925	8.41445	8.53183	8.47869	8.42172	8.3477	8.48034
ENST00000157812.7	ENSG00000013275.8	PSMC4	10.1764	10.2906	10.2548	10.2758	10.3001	9.83457	10.069	10.2323	10.4591	10.5313	10.3911	10.4865	10.1579	10.4731	10.023	10.0677	10.1515	10.4611	10.69	10.415	10.225	9.97872	10.1688	10.0697
ENST00000285599.8	ENSG00000013288.9	MAN2B2	7.91113	7.67481	7.68931	7.55591	7.67539	8.01672	8.12854	7.71625	7.75341	7.58246	7.7518	7.61758	7.97548	8.39842	8.02027	7.95753	7.98418	7.72819	7.69092	7.47816	8.08415	8.07025	8.01934	7.91365
ENST00000064724.8	ENSG00000013297.12	CLDN11	10.2143	9.92277	10.0296	10.1415	10.1395	10.6493	10.2779	10.2575	10.1329	9.97394	10.076	10.0935	10.1558	9.96225	10.2846	10.3564	10.2384	9.90673	9.60026	10.0472	10.0436	10.2138	10.0344	10.0276
ENST00000225308.12	ENSG00000013306.16	SLC25A39	9.51132	9.70506	9.72928	9.32586	9.41721	9.53077	9.76296	9.26125	9.28364	9.48045	9.54341	9.39386	9.35222	9.75008	9.49453	9.42425	9.51238	9.69866	9.69198	9.54363	9.55234	9.46833	9.54182	9.38892
ENST00000357402.10	ENSG00000013364.19	MVP	3.1185	3.08687	3.00685	3.11974	3.12078	3.40728	3.28572	3.22001	3.21789	3.11342	3.06676	3.13506	3.30131	3.36093	3.52591	3.18344	3.19001	3.12441	3.08111	3.16354	3.36633	3.38962	3.48548	3.37884
ENST00000413040.7	ENSG00000013374.17	NUB1	8.84616	8.91131	9.07127	8.98784	9.01773	9.01854	8.98135	9.01637	8.98764	9.17354	8.97295	8.91269	9.15552	9.03667	9.26595	9.06467	8.853	8.76002	8.82936	8.82326	9.06566	9.28867	9.10624	9.07001
ENST00000513973.6	ENSG00000013375.16	PGM3	8.68794	8.96302	8.54938	8.88624	8.94589	8.60845	8.7645	8.9659	8.78493	8.85239	8.64588	8.86286	8.89045	8.70886	9.10542	8.89632	8.49404	8.80835	8.47802	8.8014	8.88659	9.0181	8.83855	8.91188
ENST00000369724.5	ENSG00000013392.8	RWDD2A	6.74986	6.72713	6.59981	6.59455	6.81296	6.91383	6.58365	6.70602	6.61526	6.63686	6.55465	6.45121	6.87807	6.80999	6.82338	6.89533	6.68035	6.53233	6.33702	6.35762	6.8298	6.92895	6.78736	6.61143
ENST00000321356.9	ENSG00000013441.16	CLK1	8.51275	8.53649	8.96053	9.02203	8.45786	8.43746	8.48547	8.80185	9.01062	8.74904	9.06323	8.91191	8.69949	8.36707	8.60114	8.99184	8.77359	8.67474	8.58097	8.88377	8.97385	8.79384	8.86152	8.62848
ENST00000228347.9	ENSG00000013503.10	POLR3B	6.5724	6.58952	6.57484	6.80691	6.90944	6.47677	6.6385	6.99357	6.76114	7.01558	6.68305	6.86844	6.59247	6.52461	6.86016	6.83124	6.34635	6.38917	6.63073	6.5266	6.60094	6.47136	6.63018	6.66251
ENST00000251089.8	ENSG00000013523.11	ANGEL1	8.04208	8.04715	8.04587	7.84452	7.95073	8.25328	8.35081	7.849	7.92582	7.8073	8.00435	7.91587	8.14496	8.17148	8.10404	7.67272	8.17702	8.1712	7.94204	7.6378	8.07426	7.81801	7.88656	7.66681
ENST00000394514.6	ENSG00000013561.18	RNF14	8.91143	8.909	8.87127	9.18385	8.99963	8.72725	8.94148	9.20477	8.96874	9.01894	8.98266	9.05089	9.21308	8.87968	9.24588	9.36562	8.95439	8.84418	8.72488	9.13544	9.3089	9.22602	9.30635	9.34319
ENST00000309585.9	ENSG00000013563.14	DNASE1L1	7.59745	7.35675	7.34772	7.2515	7.53298	7.71734	7.58548	7.33727	7.25818	7.23832	7.4469	7.21869	7.34968	7.7828	7.53499	7.41686	7.43801	7.31819	7.46244	7.22474	7.39577	7.61089	7.37572	7.39886
ENST00000542838.6	ENSG00000013573.17	DDX11	7.86045	8.00432	8.14185	7.84495	7.73753	7.83961	7.66875	7.71678	7.9436	7.90116	7.99831	7.92339	7.47917	7.84444	7.45649	7.47477	8.03279	7.95074	8.2044	7.7206	7.623	7.52718	7.52744	7.37429
ENST00000014930.9	ENSG00000013583.10	HEBP1	6.19057	6.13957	6.40077	6.09873	6.06816	6.31286	6.74368	6.11472	5.93652	5.91065	6.19634	6.1931	6.4744	6.33022	6.30169	6.19542	6.01454	6.13856	6.19037	6.25027	6.03115	6.30084	6.16092	6.22096
ENST00000014914.6	ENSG00000013588.9	GPRC5A	6.74254	6.48051	7.06439	6.54603	6.71273	6.77376	7.13155	6.67257	6.59889	6.24256	6.53411	6.34079	6.82759	6.97554	6.78075	6.70313	6.80599	6.48882	6.65372	6.87745	7.33104	7.59253	7.45406	7.39973
ENST00000370401.7	ENSG00000013619.15	MAMLD1	6.57587	6.58848	6.88376	6.63826	6.40921	6.37457	6.56112	6.28688	6.46347	6.40311	6.49386	6.60346	6.38365	6.03946	6.11673	6.21114	6.60048	6.56469	6.59863	6.71845	6.33548	6.35744	6.12331	6.24819
ENST00000313288.9	ENSG00000013810.21	TACC3	8.05801	8.25269	8.55431	8.08714	8.03443	7.90979	8.179	7.98195	8.06563	8.20669	8.23038	8.11914	7.75549	7.74332	7.39266	7.60975	8.0135	8.19052	8.32872	8.09878	7.73666	7.72186	7.6992	7.9711
ENST00000369278.5	ENSG00000014123.10	UFL1	9.55619	9.46433	9.27923	9.63085	9.63328	9.43575	9.27898	9.60288	9.50927	9.52706	9.32336	9.50839	9.56309	8.82963	9.6209	9.53689	9.56353	9.43425	9.00433	9.364	9.42046	9.26287	9.39378	9.54774
ENST00000265465.8	ENSG00000014138.9	POLA2	8.17185	8.32632	8.30805	8.46002	8.27928	7.91513	8.00203	8.29671	8.34778	8.33134	8.21226	8.40731	7.96404	7.93897	7.79882	7.88089	8.03406	8.21358	8.49309	8.18767	7.88792	7.84619	7.79829	8.03981
ENST00000262577.6	ENSG00000014164.7	ZC3H3	4.94629	5.0549	5.23914	4.75862	5.02068	5.06054	5.03169	5.05123	5.0041	4.99772	4.946	4.89724	4.93178	5.00281	5.0415	4.92839	4.94741	4.89087	5.13265	4.85514	4.59845	4.73492	4.81226	4.8215
ENST00000279247.11	ENSG00000014216.16	CAPN1	7.82848	7.76485	7.61034	7.51859	7.67024	7.86284	8.02747	7.58596	7.69723	7.63975	7.49663	7.40049	7.85891	8.26106	8.1358	7.52553	7.68856	7.76901	7.73122	7.11299	7.93464	8.05148	7.91547	7.80687
ENST00000233114.13	ENSG00000014641.21	MDH1	10.0244	10.2499	9.9149	10.189	10.2297	10.0964	9.92962	10.1831	10.2239	10.2277	10.1529	10.1747	9.83393	9.58151	9.92668	9.92754	9.74219	10.018	9.93312	10.0976	9.85517	9.92213	9.91906	9.89441
ENST00000264451.12	ENSG00000014824.14	SLC30A9	11.0166	10.8232	10.6191	10.9647	10.9042	10.8361	10.6984	11.01	11.0407	10.8914	10.7414	10.8681	10.9896	10.5986	10.938	11.0771	10.9914	10.7466	10.4687	10.903	10.8409	10.8638	10.9098	10.9697
ENST00000439741.4	ENSG00000014914.21	MTMR11	3.93048	3.89265	3.96383	3.75133	3.86421	3.99482	3.87614	3.82067	3.86004	3.92157	4.00435	3.76263	4.08008	3.98402	4.14085	4.05928	3.84302	3.79258	3.7878	3.82199	3.92602	4.08709	4.0649	4.06485
ENST00000016171.6	ENSG00000014919.13	COX15	8.14669	8.17325	8.32557	8.306	8.21305	7.98808	8.34233	8.03857	8.05723	8.23553	8.25613	8.24553	8.21616	8.00578	8.25066	8.1581	8.02022	8.21665	8.21257	8.06667	8.05857	8.05662	8.22503	8.04207
ENST00000553403.1	ENSG00000015133.19	CCDC88C	6.99304	6.84302	7.08522	6.90839	7.15959	7.03111	7.08962	7.04629	7.14945	7.06745	7.12366	7.05263	7.09925	6.83595	6.97031	6.947	7.14042	7.30591	7.14864	6.8714	7.06096	6.87263	6.92263	6.90287
ENST00000380790.4	ENSG00000015153.15	YAF2	8.80553	8.7325	8.69747	8.88777	8.98502	8.81265	8.72917	8.77259	8.93074	8.82641	8.79377	8.71369	8.67948	8.23821	8.68538	8.98905	8.9386	8.80337	8.36215	8.84558	8.79784	8.98249	8.89914	8.85418
ENST00000381604.9	ENSG00000015171.20	ZMYND11	8.40358	8.30645	8.24367	8.45441	8.37163	8.25246	8.21555	8.44987	8.49816	8.47238	8.43784	8.55424	8.58615	8.42083	8.56839	8.632	8.32964	8.33107	8.38687	8.3569	8.29117	8.36038	8.34521	8.44926
ENST00000399767.6	ENSG00000015475.19	BID	9.10705	9.12787	8.92762	9.08613	9.25579	9.16342	9.05811	9.12069	9.14526	9.11796	9.03994	9.20371	9.05222	9.0838	8.96276	8.86027	9.15612	9.1304	9.11378	8.93478	9.05881	9.04367	8.86607	8.8648
ENST00000502499.5	ENSG00000015479.20	MATR3	10.3404	10.1709	9.87347	10.3069	10.6658	10.3937	10.2035	10.7677	10.2392	10.441	10.0795	10.3352	10.209	9.44328	10.6833	10.6033	9.94487	9.96636	9.40197	10.0108	10.2288	10.2054	10.3166	10.4161
ENST00000017003.7	ENSG00000015532.10	XYLT2	7.12689	7.14136	7.21432	6.99534	7.21056	7.25757	7.54308	7.17684	6.80328	7.04766	7.10742	7.15098	7.15016	7.377	7.31323	7.01839	7.09691	7.15113	7.17942	7.07654	6.8695	7.03772	6.98492	7.08358
ENST00000016946.8	ENSG00000015568.13	RGPD5	8.87895	8.7311	8.69791	9.00048	8.77317	8.90947	8.80449	8.93256	8.94718	8.91702	8.80526	8.80898	8.75414	8.46936	8.86161	8.88432	8.78825	8.4684	8.47015	8.74839	7.6585	8.77893	8.81249	8.77282
ENST00000355451.8	ENSG00000015676.18	NUDCD3	8.51819	8.56169	8.45562	8.41454	8.63278	8.61092	8.61344	8.617	8.61466	8.73243	8.55769	8.45916	8.61796	8.91712	8.62674	8.48609	8.50309	8.54848	8.68572	8.57701	8.50531	8.60003	8.53249	8.60004
ENST00000230658.12	ENSG00000016082.15	ISL1	4.81288	4.91145	4.95644	4.90432	4.86109	4.67612	4.69273	4.83216	4.87817	4.94731	5.06375	5.08045	4.88561	4.77828	4.74457	4.91864	4.78783	4.95293	4.82752	5.01106	4.75986	4.64495	4.59644	4.73161
ENST00000315251.11	ENSG00000016391.11	CHDH	6.53371	6.34837	6.57263	6.32473	6.56781	6.80889	6.67504	6.47774	6.43393	6.4488	6.46846	6.25407	6.62561	6.7771	6.58845	6.5434	6.36409	6.36644	6.49862	6.21812	6.47155	6.63744	6.26195	6.37115
ENST00000316649.10	ENSG00000016402.14	IL20RA	7.71681	7.52494	7.56444	7.45162	7.40764	7.52444	7.53176	7.68605	7.50354	7.44439	7.60664	7.54535	7.80783	7.51766	7.71228	7.88037	7.65371	7.45084	7.20439	7.57073	7.55088	7.43592	7.44132	7.54733
ENST00000266014.11	ENSG00000016864.19	GLT8D1	8.42484	8.41265	8.08329	8.27626	8.35261	8.59908	8.42689	8.40519	8.13698	8.15363	8.13731	8.17656	8.52852	8.40666	8.40677	8.5926	8.38905	8.08031	8.02114	8.26985	8.42711	8.51669	8.36847	8.35382
ENST00000359644.7	ENSG00000017260.20	ATP2C1	9.33357	9.3378	9.31119	9.37205	9.38336	9.45977	9.64725	9.62472	9.3432	9.39698	9.38021	9.40778	9.53332	9.40054	9.67733	9.56992	9.41513	9.1571	9.1383	9.37938	9.61459	9.59837	9.57421	9.58138
ENST00000337514.11	ENSG00000017427.17	IGF1	3.90562	4.00794	3.85824	3.78443	3.74146	4.31168	4.18056	3.73643	3.78721	3.83064	3.8046	3.68049	3.55748	3.69418	3.64015	3.50895	3.65638	3.8281	3.60327	3.98313	3.7871	3.65145	3.69711	3.9599
ENST00000620913.5	ENSG00000017483.15	SLC38A5	9.31338	9.52079	9.62438	9.56537	9.21979	8.9192	9.63358	9.46397	9.32397	9.41076	9.50593	9.62884	9.25	9.61269	9.34381	9.37055	9.31771	9.46419	9.76379	9.67311	9.16417	9.17714	9.39803	9.24541
ENST00000383432.8	ENSG00000017797.13	RALBP1	10.475	10.4097	10.1817	10.4517	10.4565	10.1941	10.1313	10.4576	10.5348	10.5788	10.3542	10.4683	10.3456	10.034	10.2374	10.2609	10.3952	10.37	10.3787	10.3814	10.2851	10.1635	10.2162	10.3535
ENST00000502653.5	ENSG00000018189.13	RUFY3	7.21917	7.11549	7.05527	6.9966	7.34366	7.66461	7.49743	7.49076	7.35166	7.15802	7.19002	7.15303	7.50313	7.49189	7.67186	7.42248	7.09593	7.26421	6.96896	7.07748	7.50826	7.59584	7.44497	7.58486
ENST00000360632.8	ENSG00000018408.15	WWTR1	9.94448	9.82598	9.87764	9.94761	9.95204	9.89301	9.6786	9.91584	9.92237	9.8663	9.65263	9.78639	9.73589	10.0203	9.88081	9.75135	9.72377	9.75389	10.0087	9.76639	9.75379	9.86475	9.83969	9.85082
ENST00000681449.1	ENSG00000018510.18	AGPS	9.61352	9.80575	9.62948	9.97737	9.98144	9.6295	9.57809	9.8963	9.90967	9.92361	9.78477	9.94437	9.7097	9.47981	9.88235	9.76716	9.76713	9.83308	9.72215	9.71285	9.85872	9.85812	9.86868	9.82447
ENST00000644802.2	ENSG00000018610.15	STEEP1	8.50273	8.60104	8.7218	8.59854	8.63382	8.41739	8.4682	8.67746	8.52025	8.72597	8.5876	8.67209	8.59972	8.66021	8.37247	8.40191	8.35818	8.7297	8.9384	8.7442	8.45059	8.30831	8.50501	8.67148
ENST00000317907.9	ENSG00000018699.13	TTC27	7.61465	7.69286	7.36973	7.87466	7.78544	7.3991	7.55625	7.81905	7.72072	7.84292	7.6264	7.82618	7.51583	7.43979	7.78053	7.64123	7.51697	7.70982	7.62687	7.74161	7.6549	7.75114	7.7024	7.84034
ENST00000356063.9	ENSG00000019144.19	PHLDB1	8.08133	8.01832	8.17312	7.81898	7.97073	8.26563	8.32431	8.03078	8.05861	8.01013	7.93687	7.99329	7.97867	8.37851	8.09056	7.66061	7.83704	7.95299	8.18905	7.65074	7.71953	7.96922	7.77957	7.83787
ENST00000216862.8	ENSG00000019186.10	CYP24A1	8.90624	8.89906	8.80777	8.97031	8.81323	9.31509	8.89362	8.8863	9.01518	8.9418	9.09979	8.82134	8.81698	8.8593	8.74256	8.66838	8.82663	8.65892	8.93643	8.88221	8.34795	8.76909	8.43801	8.56965
ENST00000534751.3	ENSG00000019485.14	PRDM11	5.35852	5.33745	5.33311	5.14752	5.26718	5.37984	5.264	5.38454	5.14859	5.47629	5.32208	5.25908	5.26894	5.44015	5.35256	5.33886	5.15288	5.08858	5.25152	4.89574	5.11594	5.08519	5.18736	5.30474
ENST00000020945.4	ENSG00000019549.13	SNAI2	5.80389	5.60669	6.20121	5.99595	5.49914	5.70485	5.76064	5.80778	5.86644	6.01902	6.02157	5.90588	5.57094	5.53813	5.50892	5.9354	5.85543	5.77505	5.94967	6.12851	5.5178	5.6691	5.69487	5.70352
ENST00000359653.4	ENSG00000019995.6	ZRANB1	8.89796	8.74388	8.75411	8.85451	8.76002	8.67539	8.63228	8.94837	8.90068	8.80311	8.89752	8.89484	8.97306	8.74186	8.98124	8.93992	8.76986	8.71356	8.7192	8.71377	8.78565	8.86646	8.90764	9.00171
ENST00000356090.8	ENSG00000020129.16	NCDN	4.85613	4.92505	5.07565	4.93851	4.95322	4.9363	5.00555	4.96507	4.96136	5.04204	4.95317	5.00011	5.02756	5.06669	5.09901	4.9303	4.95118	4.96705	5.27614	5.03713	5.13643	5.07234	5.08737	5.04131
ENST00000315215.11	ENSG00000020181.18	ADGRA2	3.59316	3.48459	3.52479	3.49459	3.58123	3.68768	3.62994	3.50089	3.55182	3.4933	3.55027	3.41062	3.65653	3.91657	3.96607	3.7639	3.24844	3.14825	3.21319	3.22185	3.35899	3.4315	3.35539	3.39888
ENST00000216923.5	ENSG00000020256.20	ZFP64	7.55592	7.62085	7.61073	7.36157	7.45883	7.41059	7.54264	7.38853	7.41984	7.53518	7.51148	7.53207	7.63118	7.87356	7.64285	7.70616	7.68212	7.6261	7.48549	7.40225	7.51541	7.44047	7.65751	7.59719
ENST00000539616.6	ENSG00000020426.11	MNAT1	8.78298	8.75167	8.79946	8.92946	8.83096	8.92423	8.61625	8.84647	8.89431	8.88704	8.76474	8.91767	8.86783	8.43653	8.74192	8.8669	8.51603	8.74965	8.39361	8.91385	8.72837	8.90602	8.85774	8.64326
ENST00000251091.9	ENSG00000020577.14	SAMD4A	7.84119	7.68193	8.10466	7.81573	7.50794	7.75569	7.58751	7.51034	7.82086	7.42093	7.84432	7.73191	7.3397	7.60704	7.28239	7.34361	7.56765	7.47134	7.88262	7.76384	7.14878	7.27309	7.15063	7.40926
ENST00000308873.11	ENSG00000020633.19	RUNX3	6.72975	6.72362	7.27691	6.90331	6.82867	6.6249	6.95945	6.59527	6.74003	6.75325	6.97848	6.96095	6.89247	6.95762	6.89674	6.93025	6.78449	6.8618	7.03689	6.85287	6.81356	6.61199	6.69471	6.65891
ENST00000323977.7	ENSG00000020922.13	MRE11	8.70264	8.80534	8.65524	8.69491	8.8588	8.75742	8.74002	8.81567	8.66195	8.84403	8.79671	8.81113	8.60515	8.27726	8.92252	8.67923	8.36076	8.63215	8.2942	8.52824	8.52292	8.4721	8.46137	8.75416
ENST00000227214.10	ENSG00000021300.14	PLEKHB1	5.79098	5.60654	5.62859	5.55097	5.69854	6.3877	6.01893	5.51228	5.57633	5.5601	5.65861	5.49032	5.97054	6.36988	5.88726	5.71546	5.84557	5.71317	5.7614	5.26195	5.89019	6.43031	6.0033	5.78699
ENST00000380739.6	ENSG00000021355.13	SERPINB1	9.05459	8.88469	8.73153	9.00417	8.9817	9.26772	9.07091	9.10187	8.96926	8.94468	8.91011	8.89501	9.39894	9.30923	9.42772	9.34092	8.94195	8.89329	8.71713	8.80069	9.26642	9.45617	9.37025	9.36577
ENST00000642999.1	ENSG00000021574.13	SPAST	9.50321	9.51832	9.24449	9.61052	9.63896	9.3718	9.2672	9.61874	9.74924	9.61429	9.49991	9.61842	9.59596	9.27526	9.38289	9.559	9.51809	9.48816	9.46466	9.6156	9.55654	9.34242	9.46855	9.52552
ENST00000263650.12	ENSG00000021762.20	OSBPL5	6.6416	6.76908	6.63029	6.47669	6.74609	6.89198	6.75696	6.65967	6.5695	6.74939	6.85742	6.60183	6.65591	6.94833	6.67296	6.41557	6.38303	6.66838	6.85527	6.2534	6.57808	6.70893	6.36176	6.56766
ENST00000156471.10	ENSG00000021776.11	AQR	8.33858	8.37293	8.23174	8.54647	8.52491	8.2949	8.32241	8.4417	8.46431	8.48875	8.38532	8.4261	8.28273	8.10537	8.37729	8.39197	8.33607	8.34426	8.25408	8.34388	8.12627	8.36368	8.35413	8.51522
ENST00000673711.1	ENSG00000021826.17	CPS1	3.78024	3.89222	3.81813	3.76442	3.90493	4.01451	3.832	4.04736	3.88464	4.02592	3.8523	3.88991	4.15235	4.06642	4.15175	4.15762	3.52173	3.49768	3.54111	3.51295	3.62251	3.66191	3.64819	3.61231
ENST00000618438.4	ENSG00000022267.19	FHL1	5.85507	5.26881	5.33674	5.25792	5.9558	6.28626	6.13468	5.70463	5.61538	5.49668	5.58048	5.38787	6.98781	6.90654	6.96723	6.86221	5.54879	5.33012	5.06846	5.1106	6.64616	6.84621	6.78057	6.31104
ENST00000395881.7	ENSG00000022277.13	RTF2	9.45015	9.49241	9.40385	9.57028	9.56279	9.42964	9.35008	9.5249	9.47484	9.58779	9.48899	9.50038	9.43858	9.53269	9.38999	9.2726	9.3637	9.53372	9.61367	9.50818	9.4062	9.52424	9.44458	9.42501
ENST00000517878.6	ENSG00000022567.10	SLC45A4	6.03989	6.08586	6.05435	5.78467	6.06915	6.26554	6.10891	6.32626	6.23826	5.97214	6.18279	5.9522	6.11088	5.94653	6.06047	6.17117	6.30844	6.07757	6.00533	6.22093	6.16594	6.19393	6.20967	5.95741
ENST00000325954.9	ENSG00000022840.17	RNF10	9.92944	9.86944	9.68752	9.75341	9.84936	9.78312	9.84575	9.86514	9.75872	9.78941	9.78042	9.63768	9.78592	10.0874	9.94377	9.92862	9.73927	9.7835	9.82989	9.62178	9.8191	9.81358	9.7937	9.81601
ENST00000559185.5	ENSG00000022976.16	ZNF839	6.78855	6.65876	6.74509	6.5405	6.77731	7.17779	6.82754	6.84947	6.58393	6.7745	6.68897	6.6391	6.91827	6.86706	6.74457	6.74798	6.7356	6.6307	6.69311	6.64109	6.72322	6.88517	6.69539	6.56769
ENST00000369405.7	ENSG00000023041.12	ZDHHC6	9.21075	9.11868	9.26722	9.40847	9.23201	8.9963	9.00146	9.18599	9.19544	9.22822	9.26779	9.38267	9.31921	8.98317	9.00745	9.18588	9.24357	9.22737	9.12597	9.44467	9.27943	8.91775	9.03652	9.08417
ENST00000397604.7	ENSG00000023191.17	RNH1	8.56679	8.78976	8.6074	8.6071	8.65778	8.73676	8.90695	8.69529	8.60558	8.7248	8.58183	8.7627	8.77114	9.17577	8.87436	8.64977	8.24927	8.73719	8.87044	8.60728	8.56556	8.68865	8.81674	8.79209
ENST00000423725.5	ENSG00000023228.14	NDUFS1	10.2477	10.3422	10.0563	10.3524	10.4634	10.1984	10.159	10.385	10.4589	10.4907	10.1706	10.3878	10.2687	10.1869	10.2832	10.1075	10.0523	10.2338	10.3197	10.1391	10.0551	10.0737	10.0703	10.1963
ENST00000435644.6	ENSG00000023287.13	RB1CC1	11.2159	11.0312	10.6774	11.0979	11.2174	11.1347	10.9605	11.2656	11.2349	11.2192	11.0054	11.0162	11.3082	10.8801	11.4959	11.464	11.1358	10.923	10.6099	10.9278	11.2151	11.2729	11.3712	11.3379
ENST00000262455.7	ENSG00000023318.8	ERP44	9.24096	9.3125	9.56005	9.38379	9.32306	9.45404	9.72401	9.48517	9.16852	9.2505	9.41635	9.37233	9.5608	9.10684	9.67454	9.58642	9.22739	9.35478	9.10407	9.46039	9.56079	9.49451	9.59845	9.38986
ENST00000310271.6	ENSG00000023330.15	ALAS1	8.60637	8.59583	8.56749	8.67055	8.62598	8.5153	8.50152	8.54753	8.5424	8.72671	8.51506	8.58581	8.50551	8.52238	8.51382	8.31665	8.50374	8.65835	8.61377	8.6105	8.48749	8.49397	8.47123	8.70606
ENST00000526421.6	ENSG00000023445.16	BIRC3	4.8193	4.71733	4.57794	4.74286	4.81559	4.72858	4.87774	4.62191	4.79246	4.77587	4.58507	4.55007	5.05975	4.79491	4.99139	5.05783	4.50157	4.32254	4.45478	4.54792	4.61462	4.73205	4.5336	4.55952
ENST00000025301.4	ENSG00000023516.9	AKAP11	10.5049	10.4548	10.2548	10.504	10.4739	10.4606	10.4167	10.6752	10.5324	10.2988	10.4265	10.4466	10.5815	10.1554	10.7732	10.6589	10.5	10.3217	10.0672	10.2957	10.469	10.4074	10.4158	10.463
ENST00000367439.8	ENSG00000023572.10	GLRX2	8.18031	8.41956	8.33953	8.53965	8.35278	7.9231	7.90626	8.24837	8.41317	8.39377	8.29769	8.48417	8.15948	8.06093	8.15503	8.52683	8.18162	8.33839	8.117	8.61117	8.47265	8.2376	8.35241	8.37345
ENST00000216294.5	ENSG00000023608.5	SNAPC1	8.92247	8.8685	8.86387	9.15749	9.1416	8.86427	8.68192	9.09974	9.0401	9.07442	8.88684	8.98824	8.80013	8.31641	8.71601	8.74328	8.92827	8.80578	8.48724	8.90786	8.77689	8.81648	8.67021	8.64895
ENST00000428559.7	ENSG00000023697.13	DERA	10.479	10.3964	10.2783	10.5058	10.4758	10.3192	10.3879	10.4971	10.3825	10.3729	10.3573	10.4152	10.4883	10.1562	10.4234	10.6083	10.5113	10.3931	10.0483	10.3156	10.529	10.358	10.4692	10.4666
ENST00000419869.7	ENSG00000023734.11	STRAP	11.0842	11.1025	10.8255	11.2328	11.1687	10.95	10.9095	11.2871	11.2006	11.2327	10.9797	11.1396	11.2547	10.791	11.1976	11.2313	11.078	11.048	10.8079	11.2216	11.2279	11.1708	11.2315	11.2956
ENST00000316637.7	ENSG00000023892.11	DEF6	5.79098	5.86372	5.85578	5.66127	5.97508	6.00218	6.13468	5.76891	6.04427	5.98076	6.02704	5.81379	6.08195	6.20647	6.10722	5.71261	5.7572	5.84439	6.04821	5.6284	5.85539	5.7595	5.75906	5.78089
ENST00000369124.5	ENSG00000023902.14	PLEKHO1	7.18504	7.41945	7.26124	7.20033	7.00182	6.9681	7.10583	7.19675	7.08074	7.05744	7.19406	7.2834	7.05853	7.11542	6.83546	6.89949	7.0726	7.09364	7.24486	7.24735	6.87238	6.92358	6.85796	6.91093
ENST00000370238.8	ENSG00000023909.10	GCLM	9.6735	9.74524	9.45448	9.87858	9.79738	9.21962	9.33092	9.77941	9.88681	9.93545	9.55747	9.7757	9.47256	9.06459	9.52891	9.68993	9.55219	9.79463	9.33153	9.89387	9.74252	9.47662	9.73292	9.85285
ENST00000372901.2	ENSG00000024048.11	UBR2	8.57313	8.41778	8.36755	8.58937	8.75098	8.73559	8.49696	8.77688	8.70114	8.57176	8.47971	8.54123	8.69615	8.3738	8.97264	8.70802	8.40512	8.29716	8.28856	8.33164	8.4113	8.83817	8.58525	8.64438
ENST00000456315.7	ENSG00000024526.17	DEPDC1	11.2532	11.2695	11.2121	11.4212	11.1768	10.8941	10.9011	11.2309	11.3059	11.2201	11.328	11.2385	10.8294	10.052	10.6234	10.9489	11.1928	11.1245	10.7948	11.25	10.8523	10.7743	10.9106	10.9916
ENST00000617445.5	ENSG00000024862.18	CCDC28A	6.75023	6.66011	6.58755	6.55501	6.81754	6.74848	6.93465	6.73811	6.55737	6.66217	6.61355	6.66553	6.71114	6.4549	6.70691	6.75644	6.72152	6.58252	6.34904	6.69569	6.93212	6.88777	6.75055	6.96312
ENST00000369415.9	ENSG00000025039.15	RRAGD	10.5651	10.371	10.2327	10.4711	10.4218	10.5152	10.3906	10.6015	10.4849	10.416	10.3274	10.3582	10.5653	10.1094	10.6855	10.7199	10.5276	10.3596	9.96686	10.3974	10.4933	10.5511	10.5527	10.6635
ENST00000368455.9	ENSG00000025156.13	HSF2	7.53617	7.64443	7.61629	7.65987	7.57677	7.59467	7.37704	7.53107	7.78168	7.71952	7.69458	7.6089	7.50693	7.14707	7.50006	7.49927	7.32357	7.49192	7.26064	7.48137	7.48015	7.36213	7.35616	7.25578
ENST00000374012.8	ENSG00000025293.17	PHF20	8.39123	8.26777	8.27395	8.32534	8.46306	8.57753	8.229	8.54735	8.51625	8.47532	8.44552	8.35108	8.3267	7.98581	8.45028	8.35612	8.2374	8.1426	8.21855	8.11556	8.1968	8.1313	8.17453	8.31769
ENST00000527949.1	ENSG00000025434.19	NR1H3	6.66795	7.04884	6.8264	6.72222	7.03186	7.1781	6.92521	6.65238	6.6917	6.87454	6.83275	6.73264	6.8525	7.06219	6.90206	6.65356	6.92538	6.87777	6.96948	6.73897	6.60452	6.67217	6.54881	6.52906
ENST00000299821.15	ENSG00000025770.19	NCAPH2	7.77439	7.8087	7.75367	7.76169	7.67513	7.43668	7.66902	7.59856	7.69201	7.69444	7.68356	7.95773	7.23583	7.53026	7.1979	7.31362	7.60326	7.76263	8.08594	7.69806	7.37146	7.14909	7.23274	7.30065
ENST00000372813.4	ENSG00000025772.8	TOMM34	10.404	10.618	10.5902	10.5905	10.6266	10.3833	10.4967	10.4817	10.4215	10.7021	10.479	10.5443	10.2857	10.5735	10.3333	10.3116	10.3179	10.6133	10.7348	10.5514	10.4967	10.3538	10.449	10.4365
ENST00000369002.9	ENSG00000025796.14	SEC63	9.50174	9.5209	9.47416	9.43384	9.47959	9.49884	9.68659	9.60884	9.42541	9.44104	9.34502	9.39747	9.72082	9.4837	9.70212	9.69653	9.35938	9.4141	9.12928	9.45743	9.59192	9.81042	9.6699	9.75029
ENST00000373625.8	ENSG00000025800.14	KPNA6	8.98585	9.04858	8.99328	9.07233	9.21972	8.93959	8.9837	9.10414	9.04007	9.19954	9.1028	9.13631	8.87691	8.85409	8.98078	8.76555	8.65271	9.02525	9.16236	8.99673	8.85512	9.0009	8.86928	9.04263
ENST00000224237.9	ENSG00000026025.16	VIM	11.9541	11.9555	12.0906	12.0556	12.0015	12.2622	12.4813	12.1125	11.8952	11.9737	12.0811	12.0787	12.0058	12.263	12.3287	12.2711	11.7332	11.8845	11.9794	11.9303	11.7798	11.8828	11.9372	11.9273
ENST00000352159.8	ENSG00000026103.22	FAS	9.58678	9.445	9.48798	9.58915	9.578	9.691	9.41107	9.52705	9.53801	9.44849	9.56232	9.44686	9.45732	9.20401	9.32982	9.48424	9.58738	9.39663	9.33207	9.52876	9.64489	9.43835	9.49463	9.48237
ENST00000476238.6	ENSG00000026297.17	RNASET2	7.4289	7.30266	7.04589	7.17094	7.34717	7.8062	7.49679	7.31062	7.4271	7.41526	7.29516	7.12083	7.68566	7.71349	7.66934	7.36332	7.38948	7.41986	7.29815	7.07405	7.41817	7.53247	7.48348	7.29942
ENST00000434472.6	ENSG00000026508.20	CD44	11.7497	11.7334	11.8733	11.6361	11.6295	12.0006	12.0697	11.7189	11.6526	11.6981	11.7421	11.6922	11.9919	12.056	11.9664	11.9656	11.8258	11.6554	11.7446	11.711	11.6601	11.7747	11.6633	11.6243
ENST00000371571.5	ENSG00000026559.14	KCNG1	5.22339	5.31443	5.03203	4.99072	5.26704	5.22915	5.4822	5.16922	5.14722	5.46105	5.30525	4.9474	5.96223	6.16831	6.26923	5.86986	5.20173	5.26799	5.07479	4.96301	5.8886	5.93294	5.82889	5.56131
ENST00000289361.11	ENSG00000026950.17	BTN3A1	5.8208	5.75852	5.64607	5.48011	6.02721	6.04465	5.90801	5.80942	5.69788	5.78178	5.84296	5.61609	6.17468	5.98095	5.95094	5.99072	5.59439	5.66381	5.56141	5.48818	5.72806	5.60225	5.85008	5.51719
ENST00000382172.4	ENSG00000027001.10	MIPEP	7.84706	7.85616	7.58582	7.79167	7.77011	7.68433	7.82394	7.82233	7.99171	8.13336	7.77844	7.79805	7.96263	7.67886	8.20306	7.81838	7.7043	7.9072	7.54366	7.75155	7.8974	8.00163	7.90104	7.98552
ENST00000555082.5	ENSG00000027075.16	PRKCH	3.17088	3.33344	3.18059	3.29375	3.18788	3.28052	3.32072	3.34887	3.40175	3.29369	3.247	3.26071	3.6372	3.45385	3.56941	3.37673	3.28784	3.30882	3.21543	3.16419	3.30129	3.36694	3.43034	3.55418
ENST00000367739.9	ENSG00000027697.15	IFNGR1	8.60178	8.49813	8.38938	8.49821	8.56982	8.47934	8.45404	8.72068	8.47661	8.47577	8.30316	8.27898	8.92898	8.41165	8.84246	8.86191	8.71644	8.37786	7.96968	8.48071	8.79328	8.792	8.80372	8.87564
ENST00000029410.10	ENSG00000027847.14	B4GALT7	6.77297	6.9009	6.82693	6.70722	6.80312	6.76389	7.05891	6.7341	6.75421	6.53673	6.81279	6.541	6.85687	7.17144	6.94151	6.99205	6.80626	6.7635	6.95768	6.86787	6.96265	6.95785	6.87053	6.86923
ENST00000368198.7	ENSG00000027869.12	SH2D2A	4.88815	4.95331	5.02457	4.76109	4.92866	4.88639	4.89897	4.72559	4.71963	4.95902	5.06635	4.93662	4.9174	4.87083	4.84582	4.82684	4.8343	5.01577	4.84061	4.95069	4.93541	4.6521	4.89771	4.77787
ENST00000340157.9	ENSG00000028116.18	VRK2	8.44568	8.2842	8.32075	8.60112	8.26226	8.30591	8.37371	8.40848	8.33653	8.31838	8.32345	8.35007	8.69256	8.20354	8.56209	8.62807	8.28667	8.40285	8.14823	8.49082	8.56694	8.32963	8.54933	8.64461
ENST00000376259.7	ENSG00000028137.19	TNFRSF1B	9.4295	9.43162	9.49671	9.42942	9.1371	9.18698	9.40863	9.30812	9.33332	9.43844	9.39468	9.50695	9.42891	9.72332	9.43593	9.29741	9.49372	9.41121	9.57298	9.3904	9.23217	9.22187	9.22603	9.22355
ENST00000436874.6	ENSG00000028203.18	VEZT	9.83673	9.67204	9.75689	9.9695	9.78176	9.56672	9.72843	9.97106	9.94293	9.70442	9.79562	9.87767	9.92136	9.4997	9.75883	9.9118	9.96492	9.69486	9.65009	10.0212	9.81728	9.77241	9.84369	9.84761
ENST00000467963.6	ENSG00000028310.18	BRD9	7.82137	7.80104	7.92565	7.86296	7.97757	7.61698	7.69271	7.80955	7.82021	7.83942	7.89799	7.87238	7.69015	7.85639	7.52514	7.4163	7.60459	7.85815	8.13054	7.69261	7.53953	7.63875	7.50511	7.67374
ENST00000560829.5	ENSG00000028528.15	SNX1	9.34444	9.44266	9.19881	9.35958	9.45301	9.40465	9.36308	9.50055	9.40322	9.34983	9.20499	9.35675	9.43312	9.43838	9.34281	9.23859	9.34491	9.36905	9.46998	9.21335	9.44308	9.37496	9.33798	9.25369
ENST00000367871.5	ENSG00000028839.10	TBPL1	8.69121	8.49468	8.84079	8.89344	8.68071	8.61046	8.64051	8.80207	8.89155	8.61865	8.72342	8.84375	9.0698	8.64506	8.69814	9.04709	8.80755	8.59588	8.50871	8.94629	9.00075	8.72277	8.97866	8.92863
ENST00000542388.1	ENSG00000029153.14	ARNTL2	11.7095	11.5676	11.5554	11.6906	11.5531	11.4878	11.5464	11.7312	11.7048	11.6421	11.543	11.6181	11.72	11.2756	11.5787	11.738	11.7191	11.4915	11.4282	11.6249	11.5771	11.6101	11.6476	11.7228
ENST00000527536.5	ENSG00000029363.17	BCLAF1	9.88523	9.99426	9.96043	10.3109	10.1627	9.67424	9.79023	10.3169	10.0216	10.3258	10.0845	10.2953	9.68057	9.37991	9.70928	9.84679	9.76703	10.028	10.0907	10.102	9.6004	9.62833	9.79493	9.98077
ENST00000336643.10	ENSG00000029364.12	SLC39A9	10.614	10.6307	10.5542	10.6705	10.6837	10.7116	10.6119	10.6842	10.7058	10.4945	10.6896	10.6671	10.6871	10.7149	10.5447	10.7221	10.7872	10.4124	10.6283	10.6764	10.7119	10.6917	10.6644	10.641
ENST00000367166.5	ENSG00000029639.11	TFB1M	7.61595	7.74336	7.38727	7.63804	7.61454	7.54264	7.50402	7.54298	7.6567	7.84728	7.62053	7.55314	7.51623	7.41924	7.57787	7.30819	7.41974	7.65379	7.47007	7.63356	7.37539	7.43169	7.40071	7.37967
ENST00000537505.6	ENSG00000029725.17	RABEP1	10.6485	10.5121	10.5886	10.76	10.603	10.4301	10.4503	10.7862	10.7522	10.7986	10.6248	10.7173	10.6616	10.6115	10.7525	10.7351	10.5897	10.4566	10.6629	10.6183	10.5434	10.6861	10.6123	10.6856
ENST00000325307.12	ENSG00000029993.15	HMGB3	9.54136	9.66171	9.84657	9.7469	9.56515	9.37003	9.46467	9.57724	9.59381	9.79826	9.71304	9.68525	9.32823	9.16975	9.18599	9.34066	9.53684	9.69261	9.74358	9.63055	9.28743	9.39761	9.35692	9.5031
ENST00000378460.6	ENSG00000030066.13	NUP160	9.20135	9.32203	9.10488	9.43736	9.32614	9.14933	9.25831	9.41865	9.38891	9.40271	9.32992	9.45869	9.2849	8.8605	9.28443	9.15472	9.27062	9.21611	9.10573	9.27785	9.03092	8.93915	9.02236	9.24748
ENST00000374467.4	ENSG00000030110.13	BAK1	6.6661	6.82926	6.8254	6.71039	6.58475	6.58723	7.03968	6.82786	6.75309	6.94837	6.79951	6.72258	6.59449	6.91049	6.68594	6.61686	6.59853	6.7721	6.87333	6.78902	6.83154	6.67761	6.76035	6.72392
ENST00000053867.8	ENSG00000030582.18	GRN	7.39982	7.31148	7.54881	7.17915	7.44979	7.6081	8.24524	7.55531	7.21981	7.07376	7.29788	7.29646	7.78685	8.12943	8.02157	7.76828	7.534	7.46098	7.44072	7.12484	7.65058	7.44226	7.71959	7.74634
ENST00000033079.7	ENSG00000031003.10	FAM13B	9.56126	9.66869	9.53311	9.74653	9.62035	9.48154	9.19521	9.42985	9.51954	9.59932	9.53719	9.66687	9.50759	9.22225	9.28488	9.64985	9.55048	9.39248	9.52306	9.75656	9.3505	9.42374	9.53507	9.46784
ENST00000264245.9	ENSG00000031081.11	ARHGAP31	6.88151	6.68417	6.70875	6.62903	6.86605	6.98508	7.07688	6.98423	6.89914	6.76457	6.81638	6.67333	6.80778	6.95897	7.00968	6.75902	6.61896	6.58802	6.6297	6.59768	6.6417	6.81295	6.67721	6.78393
ENST00000335783.4	ENSG00000031691.7	CENPQ	8.40714	8.44141	8.4608	8.59736	8.37372	8.48264	7.84705	8.32667	8.51775	8.48183	8.61916	8.48543	8.18533	7.69865	7.94367	8.28838	8.33164	8.22032	7.95364	8.55875	8.00343	8.02873	7.94206	7.99715
ENST00000234677.7	ENSG00000031698.13	SARS1	9.41536	9.45063	9.29296	9.26382	9.54989	9.50264	9.72156	9.67588	9.339	9.6662	9.27445	9.40742	10.0444	10.5094	10.3068	9.89562	9.28132	9.47471	9.57126	9.10855	10.0273	10.0926	9.93803	10.0931
ENST00000591092.5	ENSG00000031823.14	RANBP3	7.6603	7.69505	7.83346	7.6434	7.73967	7.5801	7.68449	7.73059	7.66539	7.82745	7.77021	7.76628	7.38243	7.78757	7.51316	7.63921	7.64975	7.74684	7.94885	7.80597	7.30526	7.50932	7.50473	7.43164
ENST00000355431.8	ENSG00000032219.19	ARID4A	7.0802	6.9928	7.00479	7.13134	7.1244	7.38092	6.86256	7.33647	7.16475	7.18852	7.19085	7.16787	6.84687	6.82064	7.15604	7.05636	7.09415	7.09149	6.92831	6.87643	6.8097	6.99549	6.82853	6.98599
ENST00000382125.9	ENSG00000032389.13	EIPR1	8.4919	8.57462	8.31663	8.51666	8.37757	8.15944	8.32174	8.34588	8.37916	8.53613	8.45017	8.59531	8.3046	8.53561	8.17375	8.17786	8.34244	8.64128	8.7011	8.55208	8.23747	8.20617	8.21115	8.3756
ENST00000600737.6	ENSG00000032444.17	PNPLA6	6.72415	6.6797	6.43939	6.42085	6.83726	6.87168	7.19823	6.67072	6.65614	6.4505	6.7011	6.70915	6.8845	7.18636	7.02404	6.58702	6.82213	6.74402	6.72018	6.50148	6.90195	6.68519	6.64017	6.70373
ENST00000319980.10	ENSG00000032742.18	IFT88	7.4136	7.39298	7.15651	7.32609	7.3625	7.50827	7.2511	7.39952	7.39257	7.28479	7.46325	7.39152	7.59272	7.14648	7.50776	7.45688	7.44588	7.38126	7.15757	7.40558	7.57234	7.62886	7.58003	7.63221
ENST00000684335.1	ENSG00000033011.14	ALG1	8.25479	8.45608	8.28567	8.38163	8.46094	8.0796	8.40547	8.39704	8.25809	8.24611	8.32128	8.43808	8.29114	8.62097	8.29928	8.24109	8.18774	8.3587	8.46567	8.44798	8.50217	8.25922	8.39056	8.32846
ENST00000633063.3	ENSG00000033030.15	ZCCHC8	7.76014	7.70731	7.94316	8.00838	7.83247	7.85138	7.90788	8.02249	7.92764	7.8199	7.95361	7.9041	7.99501	7.7595	8.12835	8.0588	7.90346	7.90393	7.62735	7.80999	8.03358	7.98159	8.01934	7.99486
ENST00000287844.7	ENSG00000033050.9	ABCF2	7.33154	7.59151	7.66976	7.65358	7.31843	7.26898	7.45941	7.54919	7.46393	7.556	7.48223	7.63417	7.10851	7.4244	7.47702	7.33621	7.02545	7.68181	7.62765	7.50106	7.25216	7.31363	7.26861	7.6518
ENST00000035307.6	ENSG00000033100.16	CHPF2	6.73095	6.83684	6.36354	6.31106	6.56285	6.74723	6.29614	6.60243	6.5297	6.42591	6.49454	6.69832	6.75709	6.84046	6.62721	6.72129	6.83486	6.63924	6.55856	6.48038	6.77486	6.84568	6.66188	6.67373
ENST00000674118.1	ENSG00000033170.17	FUT8	9.47324	9.29853	9.35859	9.31655	9.42775	9.48793	9.54188	9.56964	9.48061	9.35301	9.29203	9.41756	9.65299	9.56288	9.58216	9.57027	9.40452	9.35601	9.28943	9.35952	9.58509	9.61556	9.48322	9.47348
ENST00000322244.10	ENSG00000033178.13	UBA6	9.67072	9.78262	9.46715	9.94592	10.0932	9.6366	9.62922	9.95037	9.92758	9.92488	9.77681	9.84566	9.75834	9.69999	9.82115	9.81941	9.77273	9.75212	9.77383	9.79628	9.8044	9.83444	9.80922	9.78692
ENST00000361507.5	ENSG00000033327.13	GAB2	6.30139	6.10685	6.42606	6.11794	6.41418	6.49451	6.55622	6.32239	6.32175	6.28842	6.32734	6.16373	6.61813	6.88638	6.89137	6.6409	6.11719	5.97564	6.36869	6.14249	6.56652	6.79154	6.73703	6.70032
ENST00000393829.6	ENSG00000033627.17	ATP6V0A1	6.63504	6.66711	7.04868	6.84271	6.83821	6.89403	6.89252	6.79131	6.79796	6.66499	6.82796	6.79411	6.4768	6.51053	6.45325	6.474	6.82577	6.77273	6.53811	6.73653	6.8017	6.54022	6.38059	6.53002
ENST00000545237.1	ENSG00000033800.14	PIAS1	8.2832	8.26333	8.74807	8.26306	8.24551	8.30468	8.57716	8.35177	8.2645	8.10975	8.43779	8.41699	8.05004	7.97146	8.07535	8.13395	8.14277	8.22479	8.314	8.19734	8.11535	8.2439	8.14419	8.07205
ENST00000455077.5	ENSG00000033867.16	SLC4A7	8.48821	8.36115	8.56374	8.76145	8.4848	8.2705	8.29463	8.63494	8.77431	8.62955	8.73303	8.61947	8.42953	8.22693	8.22449	8.39176	8.60787	8.30527	8.47181	8.66232	8.415	8.34719	8.30295	8.32396
ENST00000342679.9	ENSG00000034152.19	MAP2K3	7.88352	7.80251	7.89916	7.7458	7.67184	7.74276	7.82579	7.55943	7.80127	7.61167	7.7537	7.75515	7.69432	7.89408	7.47346	7.34917	7.96074	7.7544	8.02067	7.89147	7.80208	7.93976	7.59215	7.6638
ENST00000233143.6	ENSG00000034510.6	TMSB10	14.7172	14.6765	15.1678	14.7079	14.6446	14.844	14.9532	14.5524	14.5622	14.6474	14.841	14.6997	14.5182	14.8728	14.3914	14.5164	14.6786	14.6393	14.8933	14.6018	14.4492	14.5098	14.5162	14.3257
ENST00000264992.8	ENSG00000034533.12	ASTE1	5.4018	5.55726	5.58389	5.43805	5.38946	5.33391	5.26757	5.34838	5.36977	5.34725	5.3073	5.33879	5.41586	5.30967	5.33505	5.24132	5.27029	5.29071	5.27376	5.40475	5.45468	5.29861	5.41073	5.28345
ENST00000341084.7	ENSG00000034677.13	RNF19A	7.60782	7.47845	7.41422	7.53583	7.58508	7.5648	7.41284	7.65973	7.67468	7.51083	7.57443	7.49628	7.61704	7.41448	7.497	7.54956	7.40078	7.32361	7.27987	7.43312	7.58596	7.45687	7.54935	7.57843
ENST00000367591.5	ENSG00000034693.15	PEX3	8.08625	8.2477	8.03345	8.35296	8.32717	8.18705	7.8656	8.27514	8.30039	8.506	8.22652	8.27324	8.1322	7.77786	8.13811	8.18615	8.11978	8.28847	7.948	8.22617	7.96969	8.04081	8.02921	8.14229
ENST00000037243.7	ENSG00000034713.8	GABARAPL2	8.95834	8.91668	8.98498	8.95592	8.86446	9.05546	8.87342	8.7847	8.79146	8.85033	8.92157	8.84283	8.94185	8.66768	8.63857	8.86728	9.02151	8.85944	8.49069	8.86408	9.01114	9.05796	8.91323	8.94233
ENST00000403712.6	ENSG00000035115.22	SH3YL1	6.18852	6.36363	6.45397	6.27707	6.26093	6.6081	6.38668	6.46218	6.32558	6.35115	6.31612	6.1108	6.70746	6.30128	6.47313	6.52167	6.23245	6.23361	5.97028	6.41419	6.90909	6.57986	6.62913	6.65492
ENST00000037869.7	ENSG00000035141.8	FAM136A	10.9997	10.9699	11.1342	11.2116	10.8618	10.7674	10.7174	10.9417	11.1085	11.0521	11.0408	11.0973	10.8611	10.7791	10.6684	10.941	11.0294	11.0231	11.1293	11.2752	10.8055	10.7875	10.8075	10.9821
ENST00000211998.10	ENSG00000035403.18	VCL	8.93689	8.92524	8.80001	8.89054	9.15478	9.07604	8.9726	9.05638	8.99623	9.01021	8.88702	8.92248	8.73329	8.78401	8.88689	8.58927	8.93285	8.83495	8.77512	8.64077	8.88372	8.68286	8.70779	8.72846
ENST00000265036.10	ENSG00000035499.13	DEPDC1B	8.8763	8.92621	8.76469	8.90489	8.85888	8.68048	8.81585	8.86857	9.04927	8.89781	9.06231	8.92018	8.84944	8.49211	8.55452	8.77628	9.07196	8.91776	8.91668	8.95113	8.72509	8.70352	8.75367	8.75969
ENST00000038176.8	ENSG00000035681.9	NSMAF	8.27868	8.19004	8.75571	8.21509	8.11918	8.2111	8.76349	8.3948	8.11225	8.22668	8.3477	8.29228	8.64692	8.38649	8.58659	8.56494	8.19921	8.21677	8.27135	8.20058	8.40972	8.27301	8.55562	8.52268
ENST00000366535.4	ENSG00000035687.10	ADSS2	7.35852	7.51396	7.66656	7.61193	7.54583	7.4746	7.72267	7.70462	7.62303	7.66238	7.436	7.55148	7.70037	7.00198	7.8728	7.78312	7.28885	7.55674	7.303	7.63298	7.70189	7.74893	7.76668	7.73841
ENST00000262768.11	ENSG00000035862.12	TIMP2	10.0303	9.78826	10.0022	9.76374	9.84911	10.2294	10.2868	9.80018	9.70074	9.52758	9.71977	9.69379	9.80702	9.95754	9.7913	9.92565	9.94756	9.86912	9.73442	9.76645	9.78295	9.91676	9.71407	9.80362
ENST00000349703.7	ENSG00000035928.16	RFC1	9.34745	9.27099	9.38521	9.3266	9.37059	9.35214	9.35208	9.31951	9.34476	9.25198	9.34448	9.38381	9.21818	9.0956	9.40522	9.27906	9.184	9.22512	9.21932	9.08462	8.9593	9.05314	9.22606	9.20877
ENST00000394144.9	ENSG00000036054.13	TBC1D23	7.91768	7.9185	7.60683	8.06346	7.98718	7.94118	7.63376	7.99896	8.12203	7.96484	7.78456	7.96234	7.86043	7.68902	8.03052	7.99846	7.88247	7.89941	7.48792	7.75357	7.99522	7.94684	7.91745	7.9893
ENST00000409096.5	ENSG00000036257.13	CUL3	9.47857	9.4432	9.45755	9.61057	9.39255	9.09735	9.40205	9.38031	9.57102	9.49746	9.36151	9.54508	9.31835	8.95744	9.11378	9.25676	9.38449	9.39043	9.38756	9.43843	9.24854	9.25968	9.06318	9.45183
ENST00000370798.5	ENSG00000036549.13	ZZZ3	9.65989	9.54084	9.4917	9.71688	9.62304	9.42792	9.50264	9.70023	9.69267	9.73848	9.59199	9.72365	9.81909	9.49004	9.7107	9.78608	9.55003	9.56157	9.5087	9.61783	9.6825	9.61171	9.63152	9.7632
ENST00000639785.2	ENSG00000036828.17	CASR	3.4728	3.56378	3.37895	3.25944	3.26187	3.22245	3.384	3.29098	3.40972	3.35629	3.43766	3.36373	3.38742	3.2402	3.34733	3.45826	3.53387	3.50078	3.42773	3.28706	3.37165	3.41003	3.35361	3.4596
ENST00000251412.8	ENSG00000037042.9	TUBG2	5.49596	5.41902	5.74162	5.25427	5.60734	5.99789	5.82177	5.46987	5.50967	5.38699	5.65837	5.32616	5.58711	5.95253	5.6626	5.64819	5.3703	5.3071	5.47602	5.40302	5.51999	5.74702	5.4762	5.48395
ENST00000265100.6	ENSG00000037241.7	RPL26L1	10.5666	10.6282	10.9364	10.8376	10.5838	10.5433	10.401	10.5316	10.6137	10.6145	10.8308	10.8055	10.4163	10.6633	10.2395	10.5317	10.367	10.5888	10.9237	10.8246	10.3965	10.3959	10.4702	10.3911
ENST00000393347.7	ENSG00000037280.16	FLT4	3.32623	3.4733	3.41961	3.2865	3.29171	3.54852	3.35144	3.33336	3.24907	3.22978	3.4725	3.38928	3.46905	3.37153	3.34825	3.32369	3.48889	3.50081	3.47653	3.51758	3.54916	3.49441	3.61433	3.64699
ENST00000264670.11	ENSG00000037474.15	NSUN2	9.26282	9.26812	9.30143	9.51149	9.34629	8.89674	8.95928	9.39606	9.3339	9.54843	9.29112	9.50771	9.09644	9.01758	8.9292	8.94957	9.04332	9.38432	9.61357	9.33865	8.99576	8.87645	8.95061	9.18805
ENST00000375592.8	ENSG00000037637.11	FBXO42	7.2359	7.22577	7.09345	7.17672	7.33692	7.20396	7.14326	7.22404	7.29753	7.26687	7.10307	7.18647	7.37866	7.38616	7.44686	7.49377	7.2139	7.24729	7.21696	7.1661	7.59574	7.56247	7.5434	7.43829
ENST00000522782.6	ENSG00000037749.13	MFAP3	8.73966	8.6933	9.02379	8.90476	8.7172	8.89785	8.74851	8.85906	8.78743	8.69021	8.80801	8.78748	8.90484	8.64856	8.6954	8.8616	9.00153	8.90041	8.74477	8.77664	8.7634	8.83025	8.80269	8.85501
ENST00000040663.8	ENSG00000037757.14	MRI1	6.57388	6.65746	6.83403	6.70503	6.51908	6.56277	6.59824	6.64321	6.66799	6.67371	6.65503	6.64487	6.49883	6.27303	6.40115	6.4186	6.48153	6.54642	6.55451	6.61892	6.26104	6.26137	6.3162	6.43296
ENST00000324871.12	ENSG00000037897.17	METTL1	7.68057	7.96268	7.94786	8.03334	7.86936	7.46395	7.36935	7.72755	7.89138	7.85777	7.98691	8.11606	7.64724	7.8485	7.47	7.59662	7.59288	7.91554	8.16902	8.12527	7.62069	7.6524	7.7157	7.69094
ENST00000040584.6	ENSG00000037965.6	HOXC8	6.49266	6.23902	6.52834	6.51057	6.25326	6.33961	6.37904	6.12984	6.39715	6.56497	6.45736	6.52577	6.36163	6.34175	6.27169	6.38083	6.37441	6.33114	6.2808	6.5266	6.23865	6.14453	6.29706	6.36814
ENST00000264595.7	ENSG00000038002.9	AGA	5.49951	5.36905	5.54606	5.50645	5.57359	5.96103	5.87716	5.94648	5.55206	5.35494	5.43015	5.4906	5.95978	6.10997	6.14508	6.26393	5.60819	5.52354	5.41075	5.52661	5.7644	5.95077	5.93967	6.0629
ENST00000264864.8	ENSG00000038210.14	PI4K2B	9.14001	8.89124	8.68367	8.97539	8.91905	8.74743	8.63591	9.11863	9.0187	8.8279	8.72693	8.92106	9.08681	8.5012	8.87929	8.9553	8.81843	8.88759	8.66576	8.8109	8.99752	8.892	9.08926	9.20736
ENST00000040738.10	ENSG00000038219.13	BOD1L1	8.19715	8.11894	8.10741	8.22943	8.18843	8.04121	8.2367	8.30308	8.08688	8.11104	8.2469	8.27721	8.0044	8.07378	8.52797	8.20832	7.85307	7.94599	8.1834	8.04271	8.00011	8.11214	8.17945	8.31764
ENST00000321757.11	ENSG00000038274.17	MAT2B	9.98831	10.0202	10.1984	10.1386	10.0685	10.008	10.1013	10.004	10.0311	10.0995	10.1134	10.1078	9.91908	9.42624	9.74159	9.73426	9.95089	10.1914	9.76123	10.0594	10.1529	10.0978	10.093	10.0653
ENST00000358933.10	ENSG00000038358.15	EDC4	7.25984	7.40425	7.24052	7.24026	7.38282	7.31493	7.20855	7.39243	7.34079	7.42046	7.26058	7.36988	7.05958	7.50742	7.08935	6.9477	7.1804	7.20887	7.57679	7.21913	7.11949	6.99425	7.01213	7.18029
ENST00000344204.9	ENSG00000038382.20	TRIO	8.31905	8.40025	8.66433	8.54063	8.49572	8.43899	8.62137	8.27607	8.38764	8.23415	8.64583	8.53259	8.2477	8.55609	8.36818	8.31176	8.44398	8.44511	8.73067	8.43391	8.44676	8.44802	8.32848	8.40014
ENST00000409552.4	ENSG00000038532.16	CLEC16A	7.70686	7.66486	7.8028	7.6219	7.74262	7.91026	8.0244	7.88022	7.73987	7.71434	7.63375	7.65057	7.68478	7.8522	7.86799	7.84218	7.61501	7.66217	7.86634	7.63343	7.58936	7.75448	7.78177	7.6885
ENST00000261769.10	ENSG00000039068.20	CDH1	3.92814	4.06634	3.92431	4.00004	4.08756	4.12727	4.27146	4.0615	4.07224	4.17626	4.03022	3.87654	4.58247	4.627	4.7332	4.2915	4.49235	4.21825	4.39656	4.2228	5.09859	5.16333	5.10827	4.84445
ENST00000230640.10	ENSG00000039123.16	MTREX	9.06858	9.17968	9.0039	9.26807	9.31248	8.90596	8.86421	9.39353	9.37193	9.44019	9.2326	9.40903	8.92192	8.66048	9.29528	8.99773	8.91195	9.09635	9.05698	9.07947	8.98944	8.95734	8.96664	9.20752
ENST00000681290.1	ENSG00000039139.11	DNAH5	3.7556	3.62629	3.66487	3.56378	3.6761	3.75743	3.61346	3.64131	3.77349	3.66528	3.62976	3.57821	3.94667	3.96972	4.18511	4.15872	3.49193	3.51647	3.39201	3.55063	3.69345	3.82602	3.98295	3.95912
ENST00000338008.9	ENSG00000039319.17	ZFYVE16	9.08129	8.9744	8.67831	9.02584	9.10589	9.10857	8.85642	9.29175	9.1043	9.15701	8.96293	9.03544	9.0975	8.44722	9.17676	9.11808	9.00966	8.94161	8.48227	8.874	9.22614	9.24098	9.20319	9.281
ENST00000042381.9	ENSG00000039523.20	RIPOR1	5.96464	5.8438	6.21086	5.63833	5.60299	6.0678	5.87313	5.71564	5.6672	5.86381	5.794	5.74352	5.63479	5.94785	5.4842	5.69506	5.89602	5.93009	5.96565	5.80901	5.6518	5.65578	5.53917	5.60152
ENST00000265109.8	ENSG00000039560.14	RAI14	9.07398	9.01429	9.10987	9.23817	8.97012	8.82828	8.86128	9.22839	9.01175	9.21568	9.08051	9.17277	9.05384	8.82356	9.04486	9.0508	9.16423	8.97676	9.14131	9.15857	8.95924	8.89017	9.00605	8.99217
ENST00000322344.8	ENSG00000039650.12	PNKP	5.99759	5.93754	5.92055	5.69026	5.84259	5.7377	5.99199	5.8023	6.09694	5.97735	5.95406	5.99902	6.04605	6.32812	5.88464	5.87863	6.00605	6.18387	6.19967	6.03731	5.89185	6.03376	5.88748	5.9041
ENST00000568954.5	ENSG00000040199.18	PHLPP2	6.6491	6.6494	6.7793	6.843	6.69348	6.59253	6.6137	6.72576	6.54642	6.60351	6.6888	6.5208	6.53788	6.73036	6.28895	6.38523	6.78266	6.64708	6.81384	6.58711	6.652	6.71644	6.5882	6.51839
ENST00000265295.9	ENSG00000040275.17	SPDL1	9.46571	9.47555	9.69625	9.82198	9.47112	9.17982	9.23704	9.56219	9.55224	9.62355	9.67322	9.74344	9.2958	8.85846	9.02362	9.39892	9.54935	9.57	9.49968	9.68707	9.27077	9.06865	9.23724	9.26288
ENST00000355780.9	ENSG00000040341.18	STAU2	8.31458	7.98602	8.16704	8.23799	8.24151	8.45681	8.4299	8.40218	8.17532	8.27302	8.18424	8.23137	8.23028	8.16578	8.44487	8.39528	8.16394	8.01089	7.96495	8.00143	8.17565	8.32492	8.31272	8.35086
ENST00000375155.7	ENSG00000040487.13	SLC66A1	5.83823	5.95597	6.09443	5.94709	5.79358	6.02184	6.06219	5.7014	5.84809	5.92384	5.71426	5.91723	5.99052	6.06944	5.97884	5.81017	5.97384	6.04501	6.02841	5.86187	5.97467	6.08361	6.06462	5.84154
ENST00000381870.8	ENSG00000040531.16	CTNS	7.68097	7.7054	7.80291	7.60556	7.59377	7.57986	7.61325	7.56524	7.72606	7.61841	7.55818	7.6292	7.5033	7.75828	7.4515	7.64698	7.83482	7.75464	7.66626	7.86686	7.68273	7.65305	7.66269	7.63733
ENST00000043402.8	ENSG00000040608.14	RTN4R	6.47318	6.37129	6.36647	5.98829	6.32564	6.37914	6.51499	6.29919	6.15739	6.45848	6.35243	6.21536	6.35149	6.51618	6.408	6.30925	6.3334	6.25177	6.34951	6.27928	6.24255	6.19425	6.37121	6.33897
ENST00000320316.8	ENSG00000040633.13	PHF23	8.86898	8.86811	9.10792	9.015	8.89829	8.76414	8.74698	8.86347	8.91447	8.78159	8.96174	9.07552	8.71597	8.8929	8.51798	8.67433	8.84284	8.82495	9.02278	8.93106	8.84512	8.66202	8.7523	8.80819
ENST00000409540.7	ENSG00000040933.16	INPP4A	7.66806	7.46509	7.5205	7.34326	7.70581	7.29241	7.51366	7.48444	7.59595	7.44204	7.46258	7.53539	7.87133	7.97081	7.74177	7.61885	7.5162	7.53835	7.77737	7.14172	7.60074	7.52872	7.57045	7.52039
ENST00000262094.10	ENSG00000041353.10	RAB27B	3.21428	3.19908	3.19361	3.27711	3.21518	3.18042	3.23206	3.23682	3.2835	3.25674	3.31091	3.24341	3.28699	3.16788	3.44926	3.24317	3.4464	3.37756	3.29014	3.36963	3.71785	3.49308	3.73979	3.60277
ENST00000413382.6	ENSG00000041357.16	PSMA4	10.9209	11.0558	10.939	11.2479	11.0846	10.6912	10.668	11.032	11.0586	11.1907	11.074	11.2207	10.9125	10.6363	10.7193	10.8884	10.7543	11.0452	10.8583	11.0865	10.8983	10.846	10.9151	10.9642
ENST00000265245.10	ENSG00000041802.11	LSG1	8.71873	8.80077	8.68144	9.02421	8.91577	8.47099	8.61445	8.94872	8.91962	8.96956	8.86731	9.07351	8.44536	8.60571	8.56956	8.4984	8.55551	8.81632	9.04412	8.79888	8.63809	8.57853	8.60413	8.70286
ENST00000398755.8	ENSG00000041880.15	PARP3	6.6079	6.57938	6.7397	6.52607	6.55107	7.12928	6.78979	6.46817	6.59039	6.54414	6.67409	6.62206	6.69069	7.16662	6.79179	6.70158	6.63885	6.36519	6.74005	6.39819	6.6761	6.70662	6.68733	6.55949
ENST00000341037.8	ENSG00000041982.16	TNC	5.38239	5.39034	5.19647	4.95284	5.92099	5.20985	5.52771	5.12005	5.60283	5.12704	5.24086	5.32672	6.10554	5.64142	6.24332	5.43037	5.74294	5.72999	5.55927	5.45262	6.31751	5.83103	6.63414	6.08221
ENST00000054650.8	ENSG00000041988.15	THAP3	5.99562	6.04334	6.33972	6.23066	6.11507	6.04155	6.13275	6.04678	6.18757	6.2039	6.24727	6.1642	6.1526	6.33017	5.9264	6.21998	5.96218	6.05924	6.38121	6.34558	6.12364	6.00208	6.02253	6.05911
ENST00000393454.6	ENSG00000042088.14	TDP1	8.36946	8.48877	8.52752	8.52359	8.35725	8.25985	8.37207	8.41044	8.45902	8.48514	8.43294	8.45963	8.31899	8.38412	8.23896	8.24148	8.47254	8.39243	8.56157	8.48981	8.2566	8.32856	8.3898	8.42339
ENST00000307864.3	ENSG00000042286.15	AIFM2	7.4335	7.40222	7.47974	7.45969	7.50594	7.28783	7.53357	7.62746	7.48784	7.63246	7.32368	7.61689	7.65624	8.01425	7.63268	7.54214	7.0669	7.74854	7.78852	7.47834	7.75952	7.70579	7.67305	7.86456
ENST00000393545.9	ENSG00000042317.17	SPATA7	7.14068	6.9499	6.89512	6.87167	7.33794	7.53078	7.33816	7.09439	7.0403	6.92926	7.0801	6.8359	7.57238	7.35234	7.78772	7.62444	7.14266	6.78623	6.63554	6.78361	7.44145	7.47198	7.41234	7.37048
ENST00000639724.1	ENSG00000042429.12	MED17	5.96918	6.54554	6.90575	6.9739	6.76157	6.29101	6.61132	6.47847	6.909	6.8159	6.65092	6.49798	6.16712	6.14411	6.27197	6.37823	5.83747	6.13203	6.6832	7.03624	6.45937	6.02843	5.957	6.60713
ENST00000295802.9	ENSG00000042445.14	RETSAT	7.22142	7.35451	7.28824	7.2131	7.31138	7.33762	7.58406	7.44322	7.18217	7.16612	7.41839	7.18514	7.49843	7.67102	7.6822	7.35362	7.25569	7.08307	7.35233	7.20274	7.38439	7.24882	7.30516	7.30107
ENST00000263867.9	ENSG00000042493.16	CAPG	7.76449	7.7332	7.66632	7.35731	7.65265	8.1642	8.08625	7.88119	7.64247	7.62625	7.67713	7.49991	8.24991	8.76678	8.40892	7.97883	7.59326	7.62906	7.61305	7.33486	8.14787	8.38141	8.21147	8.10556
ENST00000263270.11	ENSG00000042753.12	AP2S1	9.01103	9.12068	9.42195	9.13332	9.07707	9.17205	9.32428	9.10284	9.15633	9.16118	9.34703	9.34325	9.1887	9.54586	9.03764	9.15836	9.27299	9.39976	9.61341	9.45615	9.35762	9.18016	9.16488	9.19449
ENST00000281437.6	ENSG00000043039.7	BARX2	6.32251	6.32268	6.44378	6.26588	6.35269	6.31556	6.36853	6.09122	6.2256	6.32759	6.4921	6.29286	5.98243	6.01928	5.94306	6.16158	6.27671	6.21407	6.072	6.05707	5.67897	5.6805	5.89212	6.01097
ENST00000469954.5	ENSG00000043093.15	DCUN1D1	9.96632	9.89615	9.98782	10.0786	9.9987	9.94339	9.82667	9.95656	9.93372	10.061	10.0435	10.0433	10.0259	9.77373	10.0633	10.1972	9.85509	9.85676	9.74736	10.0237	9.888	9.82054	10.0156	10.135
ENST00000395003.5	ENSG00000043143.22	JADE2	8.60652	8.57402	8.72965	8.50936	8.53654	8.51594	8.64112	8.55108	8.53013	8.50099	8.55801	8.46204	8.15922	8.77943	8.52592	8.33003	8.39384	8.44935	9.009	8.37168	8.35081	8.28389	8.39144	8.3402
ENST00000376335.8	ENSG00000043355.12	ZIC2	5.1144	4.99517	5.23195	5.13199	5.10141	5.26938	5.31492	5.04256	5.0847	5.11327	5.01453	5.24682	5.07289	5.10214	5.19819	5.20296	5.13125	4.99183	4.85405	5.0028	4.95204	5.24762	4.96822	5.10668
ENST00000372818.5	ENSG00000043514.17	TRIT1	8.04707	8.14385	8.05835	8.07542	8.07137	8.00818	7.99015	8.11341	8.0323	8.2386	8.08302	8.13279	8.24749	7.89043	7.98664	8.01506	8.01703	7.981	7.97421	8.11525	8.07027	8.17338	8.04967	8.03362
ENST00000265348.9	ENSG00000044090.12	CUL7	5.22849	5.35347	5.22947	4.98407	5.27548	5.5318	5.31166	5.18455	5.1395	5.20113	5.15302	5.07872	5.14669	5.42432	5.21444	5.07504	5.0426	5.13478	5.23285	5.00309	5.12745	5.1234	5.1638	5.20311
ENST00000302763.12	ENSG00000044115.21	CTNNA1	10.0368	10.2135	10.1283	10.1935	10.2498	10.0953	10.2804	10.2915	10.3327	10.272	10.1593	10.2967	10.0761	10.1597	10.2097	9.9832	9.87308	10.0757	10.3592	9.94568	10.1789	10.294	10.1942	10.2674
ENST00000379942.5	ENSG00000044446.12	PHKA2	6.59232	6.65018	6.47447	6.44122	6.55188	6.76985	6.67213	6.62984	6.69931	6.47284	6.45689	6.54802	6.69241	7.00993	6.95035	6.6841	6.78089	6.63359	6.53584	6.42266	6.66972	6.82301	6.67276	6.74748
ENST00000380647.8	ENSG00000044459.15	CNTLN	6.52448	6.42297	6.63326	6.63664	6.49519	6.61669	6.55852	6.83019	6.73369	6.86111	6.6266	6.65783	6.54071	6.39287	6.76992	6.74159	6.3713	6.33222	6.40736	6.41107	6.33021	6.48691	6.51616	6.51798
ENST00000680032.1	ENSG00000044574.9	HSPA5	11.7576	11.8251	11.7867	12.1038	11.9098	11.4873	11.915	12.0546	11.7634	11.954	11.7606	12.0301	12.1458	12.2245	12.2606	12.1138	11.7568	11.9327	12.0204	11.9039	12.1856	12.0948	12.2233	12.1843
ENST00000261590.13	ENSG00000046604.14	DSG2	9.95704	9.72921	9.5674	9.74937	9.9776	9.88953	9.88804	9.82472	9.81862	9.69519	9.66947	9.74509	10.1986	9.9149	9.98938	10.0474	9.98158	9.5783	9.5162	9.67757	10.1593	9.99746	10.1246	10.1032
ENST00000398355.7	ENSG00000046647.14	GEMIN8	6.92047	7.03705	7.0071	6.8955	6.99173	7.35259	7.11993	6.90512	6.77877	6.8482	7.04137	6.76532	7.10637	7.07128	7.06785	6.79821	6.97669	6.8343	6.84283	6.79006	7.12228	7.00755	6.9355	6.84453
ENST00000340096.11	ENSG00000046651.16	OFD1	8.21829	8.20786	8.12162	8.2544	8.31476	8.39791	7.91519	8.11584	8.36725	8.28194	8.24355	8.13731	8.36275	8.02741	8.4211	8.43308	8.2671	8.08336	8.03413	8.10993	8.29998	8.47962	8.51623	8.43646
ENST00000381329.5	ENSG00000047056.16	WDR37	6.94145	7.09321	7.11695	7.21195	6.99884	7.16415	6.81731	6.98915	6.69445	6.96133	7.13169	7.20403	6.87251	6.92905	6.65601	6.77743	7.15782	6.91549	7.32217	7.19284	6.77708	7.10657	6.8214	6.91755
ENST00000161863.9	ENSG00000047188.16	YTHDC2	8.14772	8.22395	8.05556	8.28221	8.26285	8.2658	8.0379	8.0854	8.00106	8.25963	8.16188	8.10349	8.02758	7.86555	8.25542	8.26788	7.88686	8.00028	7.86007	8.1078	8.00251	8.14609	8.14347	8.39473
ENST00000359276.9	ENSG00000047230.15	CTPS2	7.79501	7.78687	7.57141	7.84003	7.97262	7.87349	7.66967	7.87462	7.95895	8.03016	7.74378	7.84824	7.84938	7.70406	8.03017	7.86278	7.63799	7.76019	7.70273	7.72576	7.80689	7.82838	7.75882	7.7732
ENST00000359530.7	ENSG00000047249.18	ATP6V1H	7.59994	7.61135	7.4499	7.67804	7.73045	7.65236	7.80615	7.76044	7.54204	7.85127	7.38286	7.58084	7.849	7.74708	8.00263	7.82847	7.37961	7.47973	7.57551	7.51299	7.8519	7.87313	7.8923	7.87292
ENST00000314595.6	ENSG00000047315.17	POLR2B	10.2728	10.2577	9.95327	10.2659	10.2059	9.97553	9.98908	10.2674	10.3879	10.3532	10.1128	10.2276	10.2541	9.91309	10.1336	9.92725	10.2447	10.2261	10.1577	10.1796	10.0756	10.044	9.97803	10.2186
ENST00000261844.11	ENSG00000047346.13	FAM214A	6.73555	6.72005	6.33269	6.57636	6.71681	7.01816	6.66819	6.59188	6.46469	6.56092	6.46996	6.4287	6.89754	6.27243	6.79847	6.73221	6.61109	6.56382	6.06159	6.35564	6.61585	6.83871	6.72513	6.74368
ENST00000303965.9	ENSG00000047365.12	ARAP2	7.26529	7.12442	7.16172	7.1754	7.18522	7.20263	7.0683	7.19932	7.43156	7.18806	7.0789	7.21571	7.53189	7.03755	7.64695	7.63891	7.2193	7.17794	6.95958	7.06551	7.63792	7.84589	7.66899	7.82133
ENST00000367478.9	ENSG00000047410.14	TPR	10.0187	9.94326	9.80737	9.97805	10.0482	10.1607	9.96245	10.1549	10.0554	10.172	10.0197	10.0359	9.95472	10.0684	10.2978	10.0622	9.8319	9.78179	9.90051	9.77047	9.85725	9.95983	9.845	10.0478
ENST00000261588.9	ENSG00000047578.13	KATNIP	6.9952	7.11546	6.96048	6.79067	6.99907	7.04543	6.6785	6.78218	6.84078	6.96602	7.07642	6.8529	6.774	6.94185	6.68734	6.59211	6.90715	6.94014	6.95329	6.88618	6.72874	6.70355	6.71649	6.74095
ENST00000344537.10	ENSG00000047579.20	DTNBP1	6.64175	6.71662	6.88664	6.75499	6.4509	6.62053	6.72119	6.41247	6.6558	6.71076	6.65713	6.55887	6.68142	6.3664	6.44922	6.48948	6.31981	6.4922	6.71773	6.65362	6.49285	6.49745	6.38507	6.55457
ENST00000378616.5	ENSG00000047597.7	XK	3.32154	3.39314	3.29615	3.3588	3.31667	3.24972	3.41265	3.29518	3.4397	3.4099	3.38791	3.37019	3.80901	3.3237	3.50533	3.48848	3.46987	3.42309	3.42572	3.51544	3.57479	3.45273	3.79599	3.71836
ENST00000682330.1	ENSG00000047617.16	ANO2	3.91751	3.86836	4.15294	4.1343	3.75927	3.96736	3.94046	3.92021	4.0267	3.87181	4.06836	3.78078	3.78033	4.01265	3.7476	3.859	3.76789	3.82543	3.91098	3.94527	3.75768	3.87609	3.76617	3.88633
ENST00000545746.5	ENSG00000047621.12	C12orf4	9.31091	9.37374	9.16456	9.53492	9.37262	9.25978	8.78325	9.46143	9.4295	9.46047	9.43006	9.51897	9.16682	8.67913	9.02262	9.34215	9.12189	9.29605	9.12676	9.44836	8.92825	9.07634	9.21053	9.27174
ENST00000380045.7	ENSG00000047634.15	SCML1	11.088	11.1874	11.4104	11.7731	11.3124	10.6549	10.9602	11.5699	11.3528	11.2619	11.3405	11.4812	11.0026	10.1196	10.8203	11.2601	11.1672	11.2226	10.5432	11.3843	10.7481	10.2605	10.4707	10.5735
ENST00000380861.9	ENSG00000047644.19	WWC3	7.86944	7.88017	7.64857	7.64881	7.86916	7.70786	7.86356	7.94699	7.86968	7.79751	7.64672	7.63418	8.00697	8.11843	8.17984	8.01691	7.59314	7.65404	7.68545	7.38573	8.04507	8.07986	7.97346	8.05919
ENST00000395734.7	ENSG00000047849.22	MAP4	9.46518	9.42675	9.37135	9.33193	9.5336	9.69082	9.91689	9.73337	9.27334	9.57421	9.37106	9.41488	9.65623	9.9463	9.99252	9.71249	9.28101	9.55988	9.581	9.16388	9.57527	9.67303	9.54491	9.731
ENST00000052569.10	ENSG00000047932.14	GOPC	7.77973	7.80303	7.73539	7.95942	7.8285	7.58276	7.8166	8.03586	7.96038	7.92397	7.82857	7.9414	7.77883	7.40504	7.92038	7.7481	7.69001	7.80512	7.6605	7.85553	7.76996	7.79766	7.87979	7.91083
ENST00000003302.8	ENSG00000048028.11	USP28	9.155	9.15843	9.00437	8.82252	9.17108	8.9233	9.24512	9.08404	8.85734	9.04911	8.98535	8.99583	9.24006	8.90835	9.14094	9.08734	8.93954	8.93141	8.77665	8.91904	8.93908	8.88919	8.94472	8.86169
ENST00000508164.6	ENSG00000048140.18	TSPAN17	8.32381	8.30006	8.23277	8.10921	8.09604	8.23701	8.28239	8.10449	8.14144	7.81384	8.01552	8.02642	8.18862	8.4351	8.18351	8.25337	8.06059	8.00543	8.23667	8.21247	8.25875	8.41844	8.38659	8.34427
ENST00000614830.5	ENSG00000048162.21	NOP16	9.65174	9.78467	10.0529	10.1331	9.76537	9.48126	9.49475	9.84706	9.8356	9.93773	9.91792	10.0785	9.51282	9.49375	9.34613	9.56153	9.63139	9.84151	10.018	10.0755	9.45636	9.40913	9.59731	9.6095
ENST00000515124.6	ENSG00000048342.18	CC2D2A	6.96874	7.05967	7.56853	7.2171	7.00249	7.49819	7.41466	7.12972	7.15186	7.18518	7.23779	7.33334	7.14013	7.3595	7.38042	7.4795	7.07703	6.96802	7.3608	7.00876	7.18932	6.9625	7.22673	7.07792
ENST00000251810.8	ENSG00000048392.12	RRM2B	9.41271	9.35331	9.23563	9.45598	9.46093	9.4112	9.16872	9.54211	9.55189	9.43812	9.27971	9.39615	9.36152	8.5965	9.38967	9.38325	9.29254	9.27625	8.84168	9.38699	9.20508	9.31388	9.27408	9.39954
ENST00000393312.5	ENSG00000048405.10	ZNF800	9.75501	9.65369	9.64261	9.97346	9.85309	9.68257	9.48026	9.9025	9.95785	9.73938	9.78841	9.88832	9.96046	9.3542	9.88781	9.993	9.68125	9.65149	9.45182	9.79037	9.82316	9.81596	9.92338	9.93836
ENST00000566228.6	ENSG00000048471.14	SNX29	5.8655	5.74003	5.7088	5.83494	5.75247	6.01656	5.88737	5.86068	6.0563	5.86447	5.80128	5.63167	6.00225	6.13477	6.13034	5.98721	5.85435	5.839	5.96644	5.66919	6.07885	6.18261	5.91237	6.13851
ENST00000053468.4	ENSG00000048544.6	MRPS10	10.1638	10.1565	10.2261	10.2287	10.1451	10.0614	9.97339	10.1811	10.2352	10.1219	10.1934	10.1434	10.204	9.81638	10.1764	10.3134	10.1095	10.0805	9.82604	10.208	10.2108	10.1533	10.247	10.2133
ENST00000480887.5	ENSG00000048649.14	RSF1	9.83302	9.78148	9.72753	9.93187	9.89861	9.75641	9.82429	10.0183	9.95527	10.0002	9.70286	9.93141	9.86382	9.51733	10.0301	9.81162	9.58259	9.78463	9.80556	9.67115	9.69698	9.85221	9.74238	9.83031
ENST00000613099.4	ENSG00000048707.15	VPS13D	9.21878	9.12988	8.84465	9.0217	9.22245	9.34233	9.15524	9.17535	9.24096	9.07508	9.04317	9.04824	9.30338	9.37699	9.44726	9.34449	9.08802	9.0141	8.95817	8.80928	9.15995	9.36364	9.22629	9.16791
ENST00000277165.11	ENSG00000048828.17	FAM120A	11.7353	11.6292	11.4656	11.6593	11.8032	11.565	11.6194	11.7755	11.7129	11.66	11.5024	11.6207	11.7046	11.4274	11.7719	11.7583	11.7394	11.6086	11.4593	11.6964	11.7668	11.6286	11.7304	11.842
ENST00000409478.5	ENSG00000048991.17	R3HDM1	10.3296	10.3048	10.5432	10.2932	10.1918	10.1984	10.4828	10.4352	10.1969	10.2858	10.407	10.3301	10.4079	10.1971	10.5612	10.6019	10.3228	10.2112	10.2607	10.303	10.3588	10.4009	10.5115	10.5669
ENST00000644744.1	ENSG00000049130.16	KITLG	3.912	4.01059	3.9462	4.18363	4.08273	4.06062	4.10175	4.06919	4.06302	4.06696	4.02619	4.17858	3.98239	3.91963	4.22157	4.07734	4.1452	4.17707	4.06848	4.58292	4.29766	4.22443	4.29068	4.23679
ENST00000675042.2	ENSG00000049167.16	ERCC8	8.259	8.21648	8.01677	8.29231	8.33008	8.2784	7.97195	8.03097	8.34047	8.19797	8.39507	8.13668	8.34327	8.10508	7.96882	8.22559	8.31136	8.16131	8.00307	8.20831	8.22315	8.33593	8.01506	8.11107
ENST00000377403.7	ENSG00000049239.13	H6PD	8.38422	8.09862	7.83265	7.70059	8.10868	8.78653	8.46484	7.98426	7.93659	7.57285	7.79346	7.63477	8.35034	8.81223	8.52168	8.18131	8.21401	7.83965	7.8335	7.66976	8.25608	8.48709	8.23659	8.07803
ENST00000054666.11	ENSG00000049245.13	VAMP3	10.7938	10.743	10.6137	10.8226	10.5742	10.7322	10.5568	10.6043	10.7612	10.5895	10.6604	10.6886	10.8038	10.3751	10.5158	10.7587	10.7681	10.6395	10.4391	10.7842	10.6928	10.6901	10.711	10.6142
ENST00000361923.2	ENSG00000049246.15	PER3	7.41173	7.3268	7.2565	7.17436	7.47396	7.28973	7.40984	6.99972	7.56882	7.50706	7.37138	7.24467	7.3415	7.14528	7.22877	6.94661	7.29779	7.42073	7.10237	7.28161	7.50436	7.28186	7.31026	7.14204
ENST00000377507.8	ENSG00000049249.9	TNFRSF9	4.36303	4.59892	4.36254	4.31282	4.3947	4.72547	4.47437	4.38474	4.55892	4.40626	4.38948	4.37161	5.88014	5.76173	5.90205	5.76824	4.49528	4.38516	4.19293	4.39276	5.35585	5.62189	5.58144	5.39149
ENST00000404525.5	ENSG00000049323.16	LTBP1	3.67266	3.6153	3.6989	3.62091	3.68932	3.77595	3.72081	3.7416	3.68321	3.55926	3.50502	3.59047	3.84546	3.93064	4.2312	3.82242	3.8781	3.70145	3.51798	3.51463	3.80198	3.6929	3.78622	3.79152
ENST00000054950.4	ENSG00000049449.10	RCN1	13.196	13.1527	12.8595	13.1233	13.2213	13.239	13.1678	13.3207	13.1269	13.1495	12.9951	13.0991	13.2758	13.0423	13.338	13.2645	13.247	13.1007	12.7926	13.069	13.1808	13.1727	13.1158	13.0812
ENST00000055077.8	ENSG00000049541.11	RFC2	9.25026	9.42639	9.36477	9.53502	9.28248	9.05558	9.14849	9.3139	9.36334	9.46785	9.3476	9.48607	9.11377	9.26975	8.8973	9.06799	9.14286	9.29128	9.62303	9.44944	9.01927	9.01049	9.07238	9.04946
ENST00000636930.2	ENSG00000049618.24	ARID1B	9.12964	9.26635	9.02242	8.99154	9.1502	9.15085	9.10924	9.23346	9.18505	9.30056	9.11127	9.14222	9.06342	9.54142	9.21758	9.19801	9.12171	9.35717	9.38597	9.07269	9.08507	8.98653	9.0466	9.10818
ENST00000320895.10	ENSG00000049656.14	CLPTM1L	10.5153	10.5327	10.5068	10.6594	10.6079	10.3446	10.5984	10.5933	10.616	10.4455	10.5357	10.6235	10.3281	10.501	10.2455	10.4401	10.6331	10.5545	10.6477	10.7599	10.5479	10.3385	10.4994	10.4178
ENST00000431212.6	ENSG00000049759.20	NEDD4L	7.59495	7.65802	7.89365	7.85766	7.65849	7.93698	8.0199	7.88096	7.72135	7.71666	7.67674	7.85123	7.49326	7.67388	7.81035	7.65139	7.71184	7.7543	7.76463	7.79529	7.44875	7.73783	7.6703	7.64676
ENST00000055335.11	ENSG00000049769.14	PPP1R3F	3.60618	3.69577	3.80131	3.59831	3.60305	3.67347	3.62674	3.61923	3.61954	3.7075	3.59095	3.67616	3.79827	3.95572	3.91307	3.77113	3.55582	3.64842	3.55307	3.65515	3.74398	3.68541	3.89227	3.66728
ENST00000261416.12	ENSG00000049860.14	HEXB	10.8841	10.8317	10.6965	10.9707	10.6813	10.9012	10.9853	11.1089	10.7651	10.6795	10.7398	10.7697	10.8697	10.5227	10.8589	10.965	10.9861	10.653	10.414	10.864	10.7468	10.7233	10.8149	10.7579
ENST00000503868.5	ENSG00000049883.15	PTCD2	7.56607	7.43275	7.477	7.6755	7.55597	7.36708	7.495	7.53643	7.22582	7.4819	7.22356	7.57446	7.27771	7.04204	7.36214	7.33827	7.09101	7.6145	7.2158	7.21581	7.48526	7.22307	7.31536	7.41596
ENST00000425728.6	ENSG00000050130.18	JKAMP	8.68841	8.6203	8.75734	8.79674	8.46204	8.24329	8.65895	8.44965	8.48163	8.34437	8.67725	8.74038	8.63241	8.01832	8.25466	8.44777	8.63818	8.87211	8.46263	8.69346	8.00289	8.02321	7.85028	8.00945
ENST00000683431.1	ENSG00000050165.19	DKK3	9.27406	9.09366	9.13755	9.01509	9.06718	9.60393	9.47755	9.20348	8.79342	8.66466	9.02588	8.69477	8.88365	9.31517	9.16852	8.93207	9.06939	8.54651	8.91568	8.70839	8.59356	8.9351	8.74209	8.69387
ENST00000056217.10	ENSG00000050327.15	ARHGEF5	8.28859	8.29131	8.2741	7.96194	8.27145	8.39403	8.39082	8.22379	8.22542	8.19085	8.18097	8.18103	8.2784	8.74108	8.55794	8.28282	8.29801	8.33856	8.50399	8.08502	8.42495	8.56619	8.51464	8.30108
ENST00000056233.4	ENSG00000050344.9	NFE2L3	12.0959	11.8861	11.7723	12.1376	12.1123	12.0006	12.0623	12.2813	12.177	11.9164	11.9504	12.0712	12.1171	12.0032	12.0269	12.169	12.2465	11.8352	11.8558	11.9468	11.8001	11.7487	11.7465	11.7444
ENST00000379170.8	ENSG00000050393.11	MCUR1	10.5322	10.4945	10.651	10.6371	10.4004	10.2669	10.294	10.3941	10.5191	10.4697	10.4768	10.5661	10.5382	10.2602	10.3627	10.6224	10.5294	10.4722	10.343	10.6108	10.4736	10.3676	10.5405	10.4853
ENST00000552783.5	ENSG00000050405.13	LIMA1	9.75793	9.58874	9.60255	9.85207	9.68222	10.0204	9.62441	9.74996	9.60942	9.52022	9.62989	9.64764	9.49593	9.50086	9.71205	9.58585	9.29362	9.26855	9.52973	9.63036	9.1859	9.58745	9.43579	9.55036
ENST00000262055.9	ENSG00000050426.16	LETMD1	8.40495	8.30143	8.26015	8.16534	8.34026	8.78344	8.65467	8.21401	8.40488	8.25228	8.42541	8.19229	8.5437	8.5336	8.61659	8.36691	8.34303	8.19198	8.31263	8.27645	8.48136	8.52975	8.37336	8.5032
ENST00000535225.6	ENSG00000050438.17	SLC4A8	8.39394	8.29493	8.10005	8.13272	8.30001	8.28737	8.27012	8.32872	8.21965	8.44159	8.27934	8.26488	7.7989	8.00357	7.7586	7.77864	7.99187	8.20415	8.3361	7.91534	7.99205	7.90702	7.75741	7.76704
ENST00000347470.8	ENSG00000050748.18	MAPK9	9.47321	9.5152	9.66635	9.5628	9.29014	9.42717	9.63045	9.38109	9.43897	9.2554	9.39929	9.324	9.37448	9.30113	9.16929	9.3258	9.51036	9.27976	9.4127	9.52004	9.38846	9.50468	9.42142	9.31887
ENST00000162330.10	ENSG00000050820.17	BCAR1	6.65402	6.79158	6.79278	6.5498	6.46402	6.57335	6.41821	6.34305	6.53646	6.75414	6.55265	6.61521	6.34087	6.84849	6.31624	6.29306	6.40896	6.94019	6.80114	6.45906	6.64206	6.31263	6.3618	6.34013
ENST00000449352.7	ENSG00000051009.11	FAM160A2	5.50126	5.57842	5.49427	5.3523	5.24862	5.47241	5.33978	5.36173	5.41342	5.33481	5.4211	5.51594	5.25538	5.33417	5.45469	5.36186	5.38354	5.48126	5.52687	5.40233	5.3593	5.40632	5.45739	5.43924
ENST00000379792.6	ENSG00000051108.15	HERPUD1	8.93841	8.81542	8.78091	8.7232	8.97074	8.97956	9.04339	8.89439	8.93589	8.87996	8.93031	8.65728	9.6144	9.5475	9.70946	9.50166	9.15853	8.88535	8.58443	8.73733	9.64038	9.77746	9.64602	9.5083
ENST00000221222.15	ENSG00000051128.19	HOMER3	5.73832	5.6064	5.63925	5.3847	5.62789	5.94994	5.6687	5.40035	5.50549	5.46954	5.5516	5.30924	5.73595	6.09769	5.70992	5.35862	5.27316	5.45804	5.40514	5.37143	5.56693	5.82208	5.56946	5.60385
ENST00000532743.6	ENSG00000051180.17	RAD51	6.12173	6.36312	6.22409	6.253	6.275	6.01846	6.22093	6.24228	6.2575	6.33884	6.19209	6.17015	6.16591	6.07923	6.11314	5.85466	5.97372	6.16045	6.29866	6.05308	6.08625	6.08278	6.10065	6.18488
ENST00000264233.6	ENSG00000051341.15	POLQ	8.22091	8.26456	8.17333	8.40163	8.19294	7.81194	8.11105	8.41189	8.17988	8.3002	8.26558	8.27078	7.99246	7.60197	7.87266	8.11115	8.19322	8.24229	8.13726	8.25436	7.96451	7.88455	8.08567	8.09232
ENST00000477593.5	ENSG00000051382.9	PIK3CB	8.92856	8.87289	8.70731	8.78109	8.76795	8.80668	8.891	8.83956	8.75234	8.68662	8.82157	8.84411	8.89414	8.43876	8.76721	8.89051	8.81593	8.7176	8.54416	8.68273	8.81144	8.81601	8.74354	8.97624
ENST00000261623.8	ENSG00000051523.11	CYBA	8.74531	8.71471	9.01247	8.61646	8.68938	8.90137	9.0598	8.65247	8.73176	8.68613	8.77981	8.72534	8.83713	9.26743	8.87424	8.7759	8.85933	8.78024	8.79758	8.72179	8.87604	8.9367	8.82193	8.80968
ENST00000265097.9	ENSG00000051596.10	THOC3	9.44754	9.52885	9.29287	9.48014	9.55532	9.3848	9.38736	9.51138	9.45682	9.7053	9.38461	9.39908	9.40409	9.43397	9.37641	9.26567	9.39858	9.52922	9.50082	9.38996	9.48673	9.29942	9.28104	9.42082
ENST00000448741.5	ENSG00000051620.11	HEBP2	9.4158	9.12797	9.24946	9.49349	9.52392	9.29735	9.24068	9.45425	9.32095	9.47671	9.38323	9.37728	9.43997	9.38576	9.3805	9.61544	9.34356	9.23193	9.27093	9.43841	9.33941	9.38403	9.53596	9.38886
ENST00000606320.6	ENSG00000051825.15	MPHOSPH9	10.6719	10.5344	10.4384	10.7342	10.564	10.441	10.2144	10.5921	10.6724	10.6468	10.6174	10.6131	10.2949	9.98689	10.264	10.4609	10.6305	10.5419	10.3667	10.6116	10.2305	10.1399	10.2914	10.315
ENST00000299275.10	ENSG00000052126.15	PLEKHA5	9.00561	8.85845	8.95701	8.78501	8.88704	9.09718	9.05776	8.97945	8.80754	8.97244	8.89849	8.92719	8.98765	8.88786	9.05841	8.95344	8.87036	8.77315	8.77624	8.60223	8.84425	8.98791	8.86514	8.98599
ENST00000060969.6	ENSG00000052723.12	SIKE1	10.0959	9.95689	9.83881	10.0691	9.9986	9.96408	9.87956	10.1264	10.0893	10.011	9.96694	10.011	10.2534	9.59401	10.2348	10.2851	10.1834	10.0003	9.47028	10.0289	10.1908	10.1218	10.1924	10.1541
ENST00000370992.9	ENSG00000052749.14	RRP12	5.68992	5.65622	5.81253	5.72055	5.88373	5.71398	5.9619	5.72736	5.78922	5.67454	5.8259	5.94116	5.61827	5.78613	5.74082	5.6239	5.88619	5.9021	6.06831	5.95685	5.9018	5.82159	5.71007	5.83078
ENST00000264433.11	ENSG00000052795.13	FNIP2	8.21068	8.26014	8.17185	8.37371	8.0893	8.26401	8.23376	8.35056	8.11954	8.06471	8.20364	8.2442	7.99265	7.67022	8.01322	8.17007	8.20827	8.12597	8.07891	8.31862	7.9125	7.92094	8.10784	8.27361
ENST00000261507.11	ENSG00000052802.13	MSMO1	10.4	10.2639	10.0533	10.3952	10.2648	10.1972	9.81347	10.1086	10.3776	10.2686	10.3718	10.3442	9.82517	8.95734	9.4696	9.74964	10.4382	10.3265	9.53897	10.3825	10.149	10.0268	9.94651	9.74258
ENST00000039989.9	ENSG00000052841.15	TTC17	9.70186	9.51122	9.48693	9.63463	9.76466	9.90946	9.66308	9.71625	9.64889	9.56747	9.60683	9.5755	10.2168	10.0393	10.1454	10.1749	9.79451	9.45356	9.38732	9.49624	10.0418	10.0023	9.99479	9.87965
ENST00000265342.12	ENSG00000053108.17	FSTL4	4.74053	4.79623	4.90693	4.76754	4.9169	4.83758	4.78698	4.64246	4.60009	4.94554	5.04103	5.02004	4.82844	4.67655	4.91265	4.70065	5.15517	5.04654	5.29213	5.13552	4.99038	4.87124	5.05602	4.90324
ENST00000345097.8	ENSG00000053254.16	FOXN3	11.0579	11.0314	11.0491	10.8062	10.9178	10.8467	11.0314	10.9249	11.059	10.8603	10.8314	10.8151	10.9058	11.1213	10.937	10.9596	10.8813	10.7906	10.9502	10.7507	10.5836	10.6124	10.6921	10.8198
ENST00000235835.8	ENSG00000053371.13	AKR7A2	7.6892	7.80887	7.85338	7.67479	7.67581	7.74785	7.97672	7.74977	7.69334	7.74152	7.66589	7.65809	7.6776	7.99456	7.84013	7.72039	7.68999	7.78026	7.78521	7.45373	7.70991	7.62985	7.67197	7.65235
ENST00000330263.5	ENSG00000053372.5	MRTO4	8.8552	9.14431	9.18397	9.2674	8.98536	8.73595	8.86248	8.96375	9.00127	9.26231	9.10195	9.31634	8.65527	8.83644	8.67323	8.70251	8.78396	9.14799	9.50587	9.30367	8.65256	8.65194	8.75815	8.85561
ENST00000263897.10	ENSG00000053501.13	USE1	7.34583	7.5261	7.50478	7.45847	7.43157	7.54279	7.28485	7.16012	7.21626	7.46998	7.53508	7.38504	7.44335	7.72549	7.20906	7.34546	7.51254	7.5977	7.60734	7.58377	7.29805	7.38316	7.39067	7.48198
ENST00000269217.11	ENSG00000053747.17	LAMA3	7.72756	7.78988	7.60648	7.53016	7.54913	7.99537	7.83267	7.56339	7.78342	7.56931	7.66202	7.47441	8.09784	7.98263	8.04255	7.76575	8.10804	7.82574	7.66622	7.48109	8.0966	8.2656	8.24262	8.11075
ENST00000431972.6	ENSG00000053770.12	AP5M1	9.23693	9.23767	9.29349	9.47678	9.34555	9.07649	9.03306	9.42582	9.43788	9.42047	9.328	9.3757	9.16297	8.75722	9.07662	9.24902	9.33367	9.12869	9.01533	9.47602	9.06861	9.15921	9.24954	9.27276
ENST00000315368.8	ENSG00000053900.11	ANAPC4	7.65354	7.71104	7.36958	7.88892	7.76473	7.47052	7.48995	7.7552	7.8895	7.85766	7.64014	7.75838	7.74835	7.38711	7.76518	7.67938	7.55191	7.90011	7.5676	7.82174	7.7328	7.70954	7.75289	7.92652
ENST00000373166.8	ENSG00000054116.12	TRAPPC3	8.79512	8.73962	8.9096	8.78769	8.69808	8.58653	8.75977	8.78744	8.66322	8.65687	8.68004	8.7875	8.62801	8.6447	8.50785	8.65275	8.49259	8.76343	8.86055	8.90149	8.78628	8.72683	8.68789	8.81947
ENST00000354618.10	ENSG00000054118.15	THRAP3	8.43538	8.58422	8.70477	8.79173	8.76344	8.61795	8.63637	8.82921	8.7399	8.83566	8.70704	8.84752	8.28544	8.36532	8.25088	8.45184	8.43641	8.50191	8.96127	8.7064	8.37221	8.33101	8.32033	8.50306
ENST00000247665.12	ENSG00000054148.18	PHPT1	8.92835	8.93664	9.10622	8.8829	8.81156	9.07767	8.89466	8.81745	8.79397	8.90639	8.86532	8.83777	8.75889	9.14588	8.4374	8.78426	9.00136	8.96767	9.02232	8.99542	8.70216	8.75454	8.59652	8.64352
ENST00000264183.9	ENSG00000054267.22	ARID4B	7.89588	7.88043	7.95792	8.07998	7.94381	7.88144	7.78531	8.13423	8.04679	8.09413	8.13038	8.22624	7.79108	7.47202	7.81025	7.77393	7.75968	7.97128	7.88953	7.96635	7.69081	7.69847	7.60306	7.60373
ENST00000366554.3	ENSG00000054277.14	OPN3	7.8901	7.51484	7.60632	7.49354	7.91113	8.15669	7.95058	7.72688	7.78412	7.57783	7.78685	7.48436	8.03844	7.58201	8.18948	8.00856	7.85352	7.60478	7.13699	7.53847	7.96992	7.83695	7.99461	7.79768
ENST00000366541.8	ENSG00000054282.16	SDCCAG8	6.63193	6.55867	6.39505	6.62517	6.73591	6.84417	6.6563	6.69599	6.59526	6.64036	6.61416	6.59127	7.11459	7.00813	7.13555	6.96691	6.85066	6.59766	6.59677	6.58001	6.84807	6.94707	6.93753	6.99818
ENST00000367009.2	ENSG00000054392.13	HHAT	6.4034	6.36901	6.5205	6.54191	5.99954	6.501	6.264	6.42842	6.4226	6.38507	6.31007	6.23544	6.27862	6.24844	6.2465	6.48336	6.21489	6.10431	6.18221	6.28884	5.95806	6.24417	6.12904	6.34322
ENST00000377093.9	ENSG00000054523.19	KIF1B	8.33936	8.54153	8.61675	8.53926	8.42411	8.34155	8.65232	8.59989	8.4316	8.4398	8.57351	8.54275	8.4874	8.53317	8.6114	8.51596	8.30647	8.34491	8.58845	8.44968	8.58216	8.53341	8.52574	8.6006
ENST00000645831.2	ENSG00000054598.9	FOXC1	7.6771	7.54577	7.77546	7.82035	7.60531	7.59084	7.41209	7.7333	7.73067	7.75678	7.5944	7.76398	7.53701	7.06008	7.63741	7.69472	7.69221	7.73296	7.27557	7.69248	7.66568	7.46134	7.53149	7.46872
ENST00000406733.1	ENSG00000054611.14	TBC1D22A	7.24218	7.50176	7.33067	7.13281	7.4097	7.16935	7.21834	7.19601	7.19924	7.35536	7.08568	7.13799	7.38195	7.5549	7.32435	7.26559	7.18022	7.35078	7.30461	7.00196	7.26634	7.388	7.09705	7.28599
ENST00000344113.8	ENSG00000054654.19	SYNE2	8.74522	8.66749	8.81082	8.5896	8.67498	8.80882	8.79167	8.48293	8.78973	8.59914	8.96272	8.68569	8.61723	8.71732	8.88359	8.7278	8.57348	8.52883	8.70061	8.40508	8.42593	8.55472	8.60815	8.48733
ENST00000329153.10	ENSG00000054690.14	PLEKHH1	6.32401	6.2048	6.17336	6.16966	6.11493	6.51527	6.14184	6.04485	6.22366	6.09497	6.2545	6.02175	6.42437	6.21784	6.26426	6.29835	6.02727	6.11684	5.93685	5.93939	6.17446	6.21985	6.04408	5.9815
ENST00000338821.6	ENSG00000054793.14	ATP9A	8.18411	8.06529	8.21071	7.88821	8.29851	8.71908	9.05587	8.56738	8.04988	8.04651	8.16133	7.71466	8.86306	9.01114	9.24823	8.75911	8.27072	7.92901	7.93288	7.80559	8.76662	9.12996	8.91752	8.85538
ENST00000356467.5	ENSG00000054965.11	FAM168A	7.96648	7.86222	8.00022	7.66535	7.90104	8.48058	7.96778	7.91256	7.84294	7.65266	7.80168	7.74105	8.06069	8.30919	8.3836	8.00657	7.93781	7.83318	7.80952	7.50093	7.78394	8.23792	7.85987	8.09604
ENST00000064780.7	ENSG00000054967.13	RELT	5.67728	5.55749	5.79954	5.80266	5.66417	5.6717	5.77084	5.57781	5.86413	5.59183	5.75847	5.50208	5.70114	5.78804	5.55294	5.54499	5.83113	5.70906	5.76683	5.56775	5.7465	5.60394	5.77704	5.55417
ENST00000264279.10	ENSG00000055044.11	NOP58	9.63462	9.93405	10.0081	10.1463	9.78086	9.47813	9.67601	10.0296	9.83246	10.0988	9.89481	10.0592	9.67079	9.35694	9.62924	9.77593	9.55664	9.82174	9.86275	9.9551	9.5252	9.409	9.61846	9.75274
ENST00000401089.3	ENSG00000055070.17	SZRD1	10.1577	10.4509	10.504	10.2396	10.2148	10.1343	10.1929	10.2149	10.2396	10.3023	10.2343	10.3139	9.93979	10.4049	9.87144	9.98288	10.0293	10.2209	10.6753	10.3807	9.9941	10.1276	10.0632	10.1223
ENST00000262186.10	ENSG00000055118.17	KCNH2	3.79927	3.79838	3.75353	3.70042	3.81401	3.94691	4.09314	3.74587	3.87834	3.80239	3.75101	3.69403	4.32378	4.4001	4.62734	4.13716	3.91112	3.9239	3.80456	3.81204	4.45102	4.50344	4.57776	4.3693
ENST00000325222.9	ENSG00000055130.17	CUL1	10.707	10.7045	10.5452	10.9289	10.9005	10.5282	10.5189	10.9524	10.9237	10.9845	10.7232	10.8322	10.8035	10.6356	10.7775	10.7123	10.6435	10.7208	10.8194	10.7113	10.6214	10.5826	10.6692	10.6888
ENST00000520667.5	ENSG00000055147.19	FAM114A2	7.0346	6.8893	7.12002	7.01828	6.99216	7.14301	7.01745	7.27207	7.0273	6.80518	7.02514	7.09224	7.24057	7.08951	6.98627	7.20852	7.07419	7.06248	7.02483	6.91284	7.36967	7.37409	7.22362	6.93132
ENST00000616178.4	ENSG00000055163.20	CYFIP2	4.47234	4.37088	4.2806	4.19308	4.74918	4.83609	4.85591	4.45209	4.62109	4.43453	4.53639	4.33864	5.29089	5.30653	5.51343	4.91787	4.6965	4.60014	4.51639	4.56747	5.42856	5.24594	5.4189	5.22501
ENST00000637181.2	ENSG00000055208.19	TAB2	9.72102	9.53576	9.55354	9.57189	9.58499	9.59499	9.54936	9.60978	9.66328	9.51533	9.56818	9.50162	9.76401	9.26933	9.68405	9.74795	9.68171	9.51558	9.40975	9.52617	9.60193	9.5741	9.6174	9.63367
ENST00000367419.10	ENSG00000055211.14	GINM1	9.63472	9.51164	9.49302	9.54212	9.51607	9.72674	9.60244	9.68701	9.58363	9.4034	9.47441	9.48106	9.77508	9.38369	9.7898	9.81189	9.54063	9.32305	9.01099	9.5592	9.35323	9.39224	9.452	9.34529
ENST00000233057.9	ENSG00000055332.19	EIF2AK2	9.89258	9.82879	9.82536	9.85958	9.90023	9.52999	10.078	10.0256	9.77313	9.9982	9.71945	9.91833	10.1633	9.49491	10.2691	10.1517	9.54948	9.81907	9.6233	9.6695	10.0082	9.78187	9.82788	10.0421
ENST00000542802.7	ENSG00000055483.19	USP36	7.9257	7.89456	7.84473	7.48345	7.75107	7.89268	7.70024	7.60931	7.6984	7.63257	7.8345	7.83178	7.86617	8.21038	7.88049	7.61026	7.94994	8.03385	8.12119	7.7342	7.89038	7.97237	7.98432	7.49118
ENST00000262189.11	ENSG00000055609.21	KMT2C	9.5527	9.45567	9.79798	9.51465	9.59796	9.74777	9.67109	9.68099	9.59761	9.70608	9.71139	9.6094	9.65337	9.42925	9.60372	9.66023	9.71663	9.51733	9.56671	9.63827	9.63427	9.35736	9.58709	9.51005
ENST00000370589.7	ENSG00000055732.13	MCOLN3	7.16214	7.47141	7.04333	7.64552	7.1397	6.97513	6.94495	7.2619	7.21667	7.29621	7.23919	7.61563	7.43933	7.06971	7.16052	7.36169	7.6312	7.34342	7.179	7.62848	7.53464	7.78859	7.57956	7.65724
ENST00000338086.9	ENSG00000055917.16	PUM2	11.4462	11.3824	11.253	11.4666	11.421	11.3877	11.3298	11.5253	11.552	11.404	11.4266	11.4371	11.3625	10.9301	11.3853	11.3509	11.4404	11.3449	11.1267	11.327	11.3263	11.3139	11.2807	11.2864
ENST00000318364.12	ENSG00000055950.16	MRPL43	8.82423	8.92231	8.95972	8.86174	8.813	8.82811	8.90556	8.6462	8.80856	8.72341	8.87492	8.87237	8.71336	8.72152	8.52132	8.66666	8.77019	8.71865	8.7328	8.89301	8.62309	8.72521	8.658	8.57872
ENST00000393381.3	ENSG00000056050.7	HPF1	6.28737	6.23436	6.05131	6.28156	6.09524	6.10969	6.28715	6.27262	6.01243	6.30455	6.1624	6.35789	6.31385	5.72784	6.22563	6.17554	5.90284	6.26857	5.84485	6.07436	6.09733	6.15683	6.17369	6.06684
ENST00000265069.13	ENSG00000056097.16	ZFR	10.2505	10.289	10.242	10.5598	10.4309	9.99221	10.0706	10.4838	10.5083	10.5376	10.3296	10.4823	10.3556	10.2551	10.502	10.52	10.1614	10.3625	10.4035	10.4411	10.3692	10.2738	10.4258	10.5576
ENST00000370978.9	ENSG00000056277.16	ZNF280C	7.42777	7.59093	7.90408	7.6531	7.50358	7.42358	7.81831	7.38796	7.46111	7.42818	7.52993	7.60651	7.35131	6.93513	7.18823	7.28088	7.30869	7.31621	7.33773	7.46349	7.2548	7.25275	7.21473	7.18774
ENST00000357244.7	ENSG00000056586.16	RC3H2	11.331	11.232	11.2372	11.2883	11.1377	11.2696	11.1872	11.3784	11.2058	11.1742	11.2145	11.1946	11.2236	11.1485	11.1541	11.2976	11.262	11.0272	11.2505	11.2133	11.0929	11.1326	11.115	11.2001
ENST00000288167.8	ENSG00000056736.10	IL17RB	5.05525	5.15823	5.14204	5.0835	5.03591	5.01596	4.94772	4.9314	5.1836	4.95849	5.13695	5.12863	4.78983	5.09119	4.90369	5.12758	5.22471	5.14431	5.06625	5.01912	5.04625	4.83564	5.09047	5.13868
ENST00000368761.11	ENSG00000056972.20	TRAF3IP2	5.34427	4.81938	4.85693	4.71057	5.15687	4.95667	5.21503	4.97653	4.89958	4.93324	4.71849	4.85563	5.12884	5.2092	5.28274	5.20265	4.622	4.93282	4.68511	4.80651	4.74379	4.96349	5.21709	4.83397
ENST00000398806.8	ENSG00000056998.20	GYG2	4.77991	4.90842	4.56674	4.63635	4.80574	5.15307	4.88053	4.92071	4.66918	4.82288	4.62982	4.65124	4.74341	5.25854	4.94103	4.73291	4.87341	4.70244	4.66417	4.59884	4.62816	4.75322	4.57007	4.56682
ENST00000326840.11	ENSG00000057019.16	DCBLD2	10.9431	10.4431	10.6713	10.7293	10.3103	10.4423	10.3066	10.519	10.7572	10.3754	10.5467	10.5969	10.6623	10.4206	10.5192	10.8211	10.8805	10.593	10.3287	10.8216	11.0008	11.1481	11.1519	11.3834
ENST00000367619.8	ENSG00000057252.13	SOAT1	9.2475	9.31302	9.24427	9.44329	9.26661	9.19346	9.25947	9.43552	9.06983	9.19795	9.26989	9.28456	9.36815	8.79684	9.32178	9.3696	9.1756	9.17172	8.83134	9.32874	8.98843	9.04752	9.14194	9.16326
ENST00000340811.9	ENSG00000057294.16	PKP2	9.27839	9.21502	9.28102	9.40317	9.38466	9.27245	9.31811	9.38041	9.40306	9.37311	9.18822	9.33958	9.30127	9.11435	9.40794	9.22363	9.24043	9.17308	9.17597	9.27433	9.40146	9.48967	9.37298	9.37756
ENST00000380191.9	ENSG00000057608.17	GDI2	11.4283	11.5928	11.5764	11.6705	11.6518	11.5237	11.5905	11.6263	11.6556	11.7991	11.5399	11.6473	11.6298	11.5123	11.7905	11.6372	11.2669	11.5424	11.5972	11.518	11.5626	11.6319	11.6026	11.6797
ENST00000652320.1	ENSG00000057657.17	PRDM1	5.98682	5.91292	6.04352	6.07677	5.99944	6.26882	6.13053	6.12723	6.18418	6.15318	6.30583	6.18023	6.09709	6.25056	6.06632	6.26936	5.8941	5.76806	6.10056	6.05757	5.57356	5.91344	5.88349	5.69571
ENST00000369076.8	ENSG00000057663.16	ATG5	10.0839	10.0968	9.92226	10.0861	10.1668	10.0831	9.87184	10.1569	10.137	10.063	9.98189	10.0462	10.1983	9.67037	9.95769	10.2152	10.0494	9.93634	9.72438	10.079	10.0668	10.0223	9.97304	9.96628
ENST00000246151.9	ENSG00000057757.10	PITHD1	8.01663	7.98189	7.89087	8.12701	7.93903	7.99678	7.79877	7.94754	7.94908	8.07526	7.84705	7.88027	7.83835	7.73989	7.79576	7.80212	7.85718	7.88405	7.79695	8.07096	7.8938	7.82419	7.65284	7.99406
ENST00000406911.5	ENSG00000057935.14	MTA3	7.96423	7.93816	8.02759	7.77805	7.88537	8.07634	8.25262	7.97314	7.8513	7.84156	7.81378	7.70808	8.101	7.99277	8.06212	7.93588	7.70318	7.79669	7.80162	7.62328	7.93099	8.00505	7.85272	7.84344
ENST00000496897.5	ENSG00000058056.10	USP13	9.58823	9.52954	9.3478	9.58812	9.59875	9.62321	9.37763	9.74933	9.66415	9.58131	9.49217	9.51592	9.4815	9.5124	9.55042	9.47509	9.48238	9.46725	9.67521	9.45692	9.29958	9.33055	9.38267	9.56353
ENST00000323116.10	ENSG00000058063.16	ATP11B	11.2571	11.127	10.8665	11.1405	11.285	11.2498	11.1964	11.3785	11.1567	11.041	10.9873	11.0861	11.3941	10.8733	11.3987	11.3932	11.2928	10.9596	10.6066	11.1343	11.2904	11.2323	11.2874	11.406
ENST00000264144.5	ENSG00000058085.15	LAMC2	6.89274	6.80053	6.50913	6.55815	6.92696	7.1366	7.16837	6.8891	7.05839	6.84945	6.86638	6.68754	7.59691	7.6249	7.55242	7.0354	7.33491	7.10573	7.15474	6.96536	7.76504	7.80623	7.74244	7.43967
ENST00000243253.8	ENSG00000058262.10	SEC61A1	10.7202	10.8539	10.6761	10.9511	10.7736	10.5362	10.7807	10.9787	10.7158	10.7618	10.72	10.8527	11.0561	11.1719	11.1234	11.1534	10.6228	10.6876	10.8958	10.8715	11.029	10.9888	11.0732	11.0578
ENST00000546369.5	ENSG00000058272.19	PPP1R12A	8.7297	8.55083	8.58949	8.65446	8.51956	8.60779	8.57262	8.65017	8.52644	8.76332	8.54497	8.72382	8.61447	8.39749	8.62495	8.57244	8.3929	8.39577	8.6341	8.46128	8.42428	8.65328	8.56618	8.60871
ENST00000394745.3	ENSG00000058335.16	RASGRF1	8.72635	8.7307	9.29248	8.76653	8.45767	9.10889	9.17002	8.64004	8.41511	8.46813	8.90439	8.65219	8.30481	8.68712	8.4122	8.53064	8.59452	8.46833	8.80414	8.60142	8.2135	8.28648	8.3031	8.18942
ENST00000375541.10	ENSG00000058453.17	CROCC	4.72672	4.891	4.8761	4.59076	4.88784	4.58825	4.76925	4.64976	4.81379	4.84755	4.70461	4.68053	4.65082	5.00991	4.78745	4.58656	4.82692	4.86825	4.84899	4.67122	4.7829	4.87185	4.75174	4.75341
ENST00000299853.10	ENSG00000058600.16	POLR3E	7.87778	7.84208	8.03118	7.83637	7.8825	7.86811	7.88606	7.83187	8.04107	8.18507	7.98179	8.17998	8.04279	8.05413	7.93308	7.66264	7.91725	7.96402	8.29327	7.91565	8.11399	7.96581	7.87471	7.84725
ENST00000357681.10	ENSG00000058668.15	ATP2B4	5.58027	5.30579	5.39166	5.3578	5.7191	5.79982	6.0202	5.74323	5.49602	5.54623	5.58927	5.42046	5.49661	5.54545	5.66925	5.52553	5.49032	5.28135	5.45361	5.23435	5.46997	5.41345	5.41139	5.43308
ENST00000332127.8	ENSG00000058673.17	ZC3H11A	9.93818	9.87076	9.85798	9.86077	9.97041	9.94593	9.66693	9.93599	10.0691	9.83167	10.0254	10.0052	9.73583	9.67649	9.75241	9.79799	9.856	9.85646	9.85269	9.75397	9.69644	9.91495	9.71541	9.58579
ENST00000283109.8	ENSG00000058729.11	RIOK2	7.53031	7.6426	7.68419	7.91001	7.63307	7.3171	7.63715	7.73017	7.55986	7.93235	7.62368	7.84938	7.53799	7.10653	7.65457	7.52995	7.30282	7.66288	7.56955	7.53705	7.46877	7.34781	7.44666	7.46639
ENST00000072644.7	ENSG00000058799.15	YIPF1	8.20613	8.30035	8.2129	8.10341	8.13508	8.13023	8.2076	8.18597	8.26509	8.06177	8.13596	8.03294	8.32078	8.20896	8.1811	8.27478	8.23631	8.12322	8.00006	8.1975	8.19542	8.30131	8.37589	8.2658
ENST00000371429.4	ENSG00000058804.12	NDC1	10.7497	10.7492	10.6609	10.8896	10.7124	10.528	10.6622	10.7955	10.7955	10.7386	10.7933	10.8176	10.6015	10.0386	10.4524	10.6594	10.9178	10.6199	10.4035	10.8892	10.668	10.4803	10.62	10.5893
ENST00000265022.8	ENSG00000058866.15	DGKG	7.68047	7.82939	8.07671	7.86747	7.62657	7.51691	7.70542	7.79145	7.82193	7.8451	7.79547	7.82861	7.49764	7.62639	7.43798	7.44082	7.61732	7.55176	8.0297	7.78522	7.33985	7.20765	7.52297	7.59182
ENST00000416288.6	ENSG00000059122.17	FLYWCH1	5.85559	5.90379	5.67076	5.54958	5.92283	6.04603	5.81715	5.68037	5.8522	5.81172	5.97262	5.84162	5.89222	6.06322	5.97772	5.61524	5.62	5.79892	5.89313	5.59434	5.67451	5.94117	5.70087	5.7333
ENST00000389221.9	ENSG00000059145.19	UNKL	6.19634	6.36301	6.29272	6.42071	6.26102	5.97138	6.23254	6.27248	6.41439	6.32881	6.27417	6.39027	5.77362	5.75539	6.00445	6.17498	6.28291	6.53533	6.06448	6.31939	6.02911	6.00364	6.23505	6.42007
ENST00000263549.8	ENSG00000059378.13	PARP12	6.95937	7.0616	6.77829	6.90733	7.12322	7.28273	7.07765	7.06287	7.0228	7.11847	6.92906	6.92199	7.20314	7.21722	7.15175	7.12474	6.92669	7.11453	6.94105	6.85653	7.07222	7.13852	7.09639	7.05459
ENST00000371224.7	ENSG00000059573.9	ALDH18A1	9.1101	9.19443	8.93642	9.2239	9.20823	8.89636	8.71983	9.0054	9.27259	9.32972	9.13186	9.28288	9.16027	9.16137	9.18296	9.02428	9.07036	9.25783	9.19005	9.15643	9.00129	8.89702	8.88842	8.86908
ENST00000040877.2	ENSG00000059588.10	TARBP1	7.94101	8.02353	7.67053	7.92772	7.97905	7.97468	7.60126	7.85645	8.01798	7.88035	7.80641	7.78663	7.99499	7.52238	7.8528	7.78476	7.91995	7.90008	7.71477	7.85399	7.79282	7.84869	7.78222	7.80784
ENST00000515812.5	ENSG00000059691.12	GATB	7.28077	7.39776	7.16051	7.3522	7.48002	7.18477	7.30979	7.36771	7.42181	7.20839	7.28071	7.45299	7.22102	7.18441	7.18348	7.29809	7.0013	7.21635	7.32118	7.28105	7.09436	6.87505	7.12977	7.32136
ENST00000264444.7	ENSG00000059728.11	MXD1	8.62365	8.62236	8.68502	8.72238	8.57073	8.80768	8.70243	8.84595	8.84607	8.8392	8.73942	8.72487	9.02294	8.69971	9.07585	9.04255	8.75985	8.73527	8.48824	8.68524	9.0533	9.0588	9.08483	9.01031
ENST00000261211.8	ENSG00000059758.8	CDK17	8.70268	8.87662	8.5816	8.93143	8.7038	8.59674	8.48078	8.92596	8.93463	8.80731	8.74028	8.91396	8.82738	8.37282	8.7042	8.82677	8.60879	8.69219	8.50883	8.81075	8.60356	8.59368	8.63353	8.82814
ENST00000313525.4	ENSG00000059769.20	DNAJC25	7.54682	7.47922	7.36596	7.62676	7.55136	7.45613	7.42486	7.6764	7.59144	7.65371	7.45995	7.61356	7.40733	7.11742	7.47396	7.74826	7.64718	7.33756	7.27798	7.5606	7.60649	7.42123	7.63277	7.63697
ENST00000075120.12	ENSG00000059804.16	SLC2A3	12.6381	12.4974	12.4731	12.6788	12.6968	12.6789	12.6582	12.7597	12.6304	12.5002	12.5427	12.6334	12.4134	12.3801	12.376	12.5481	12.566	12.5339	12.3278	12.5875	12.1841	12.33	12.2791	12.1899
ENST00000613122.5	ENSG00000060069.18	CTDP1	4.88564	4.86548	4.74719	4.82912	4.78738	4.57854	4.63387	4.64867	4.70067	4.58538	4.68916	4.65178	4.52257	4.79723	4.67504	4.44505	4.93651	4.88766	5.08775	4.76375	4.86464	4.78299	4.76702	4.86419
ENST00000279550.11	ENSG00000060138.13	YBX3	10.628	10.6955	11.2278	10.7145	10.6938	11.2748	11.385	10.8803	10.5864	10.6273	10.8462	10.7839	10.936	11.1223	11.1495	11.2109	10.9019	10.6335	10.6651	10.8203	11.1051	11.3975	11.0689	11.1172
ENST00000075503.8	ENSG00000060140.9	STYK1	4.46626	4.58822	4.54082	4.41708	4.56326	4.42145	4.53309	4.53869	4.69978	4.48165	4.47967	4.53342	4.99579	4.57853	4.92119	4.79919	4.54239	4.55159	4.39242	4.40741	4.90342	4.75092	4.86657	4.79812
ENST00000535572.5	ENSG00000060237.19	WNK1	10.6894	10.7431	10.6042	10.5065	10.5858	10.5791	10.763	10.6062	10.5686	10.6068	10.5804	10.7043	10.7041	10.6586	10.8223	10.7944	10.4748	10.5763	10.6631	10.418	10.5103	10.5597	10.5968	10.7852
ENST00000265872.11	ENSG00000060339.14	CCAR1	9.78289	9.80732	9.95487	10.0438	9.8844	9.53137	9.65089	10.0149	9.93685	10.166	9.92449	9.99143	9.70525	9.44421	9.87915	9.75903	9.66405	9.72998	9.88711	9.84886	9.56567	9.52535	9.71957	9.84771
ENST00000290291.10	ENSG00000060491.17	OGFR	6.35672	6.46715	6.6343	6.51451	6.49419	6.36613	6.35065	6.54089	6.47347	6.66795	6.45725	6.47063	6.44515	6.71014	6.49287	6.20924	6.23725	6.40324	6.59557	6.32339	6.38621	6.25566	6.27864	6.42658
ENST00000078527.9	ENSG00000060642.11	PIGV	6.73303	6.73097	6.61353	6.7912	6.75466	6.78191	6.93894	6.66588	6.64193	6.4647	6.5881	6.38192	6.81166	6.68545	6.77858	6.82586	6.61746	6.53228	6.41418	6.52092	6.57911	6.80695	6.63695	6.72797
ENST00000428026.6	ENSG00000060656.20	PTPRU	7.40487	7.28695	7.14998	6.8184	7.30569	7.82829	7.75822	7.1961	7.23754	7.07553	7.1275	6.98879	7.74522	8.25948	7.70763	7.41937	7.41823	7.06211	7.33421	6.98423	7.35761	7.32817	7.20169	7.14423
ENST00000263694.9	ENSG00000060688.13	SNRNP40	9.06943	9.23285	9.10584	9.33016	9.17712	8.77275	8.93815	9.20132	9.26441	9.42503	9.2078	9.30513	8.94588	8.99904	8.76588	8.97376	9.04268	9.23203	9.42511	9.29508	9.05275	8.91022	9.00224	8.95822
ENST00000261655.8	ENSG00000060709.15	RIMBP2	6.83998	6.80209	6.87404	6.77913	6.87518	6.89228	6.79248	6.65406	6.82219	6.81011	6.89516	6.86823	6.92828	6.93012	7.08987	6.94262	6.88259	6.98804	6.94227	6.74836	6.99653	6.74052	6.92702	6.9436
ENST00000650167.2	ENSG00000060749.16	QSER1	9.9761	10.1182	10.0917	9.87777	9.66863	9.88037	10.342	9.85116	9.79334	9.68883	9.98081	9.91197	9.87959	9.46038	9.65865	9.83018	9.91373	9.7881	9.55432	9.87355	9.74119	9.85555	9.72473	9.85723
ENST00000360961.11	ENSG00000060762.19	MPC1	8.653	8.51703	8.8665	8.88446	8.63768	8.64507	8.62866	8.68771	8.69703	8.64551	8.75639	8.74008	8.84595	8.3341	8.80079	8.98531	8.88949	8.54389	8.37447	8.91362	9.03101	8.98631	8.95745	8.88494
ENST00000333167.13	ENSG00000060971.19	ACAA1	6.37274	6.50694	6.37355	6.34099	6.57481	6.37694	6.36214	6.57066	6.41244	6.46173	6.41254	6.50254	6.44529	6.78242	6.47332	6.37755	6.31132	6.39274	6.64676	6.2727	6.43829	6.3941	6.34104	6.39096
ENST00000354334.7	ENSG00000061273.18	HDAC7	7.29749	7.33282	7.26687	6.96808	7.16931	7.32974	7.33904	7.18582	7.11016	7.35582	7.20988	7.12668	7.10638	7.66313	7.15565	7.2742	7.35376	7.46356	7.39367	7.33152	7.20473	7.1733	7.05772	7.14182
ENST00000381569.5	ENSG00000061337.15	LZTS1	3.7243	3.5222	3.67752	3.55601	3.57335	3.62755	3.78611	3.59786	3.54082	3.43651	3.67122	3.47677	3.48994	3.50545	3.54732	3.51948	3.60813	3.58196	3.62203	3.5522	3.52681	3.75055	3.57266	3.57574
ENST00000679710.1	ENSG00000061656.11	SPAG4	4.57514	4.50736	4.44246	4.31078	4.56164	4.63218	4.59581	4.45824	4.46748	4.28661	4.31634	4.27707	4.58213	4.57246	4.59708	4.57601	4.57078	4.4153	4.35755	4.36352	4.52138	4.57193	4.55564	4.4214
ENST00000360982.2	ENSG00000061676.15	NCKAP1	11.7519	11.712	11.521	11.81	11.8619	11.606	11.6601	12.0137	11.8682	11.8299	11.7394	11.7814	12.1194	11.6296	12.2272	12.2051	11.6745	11.6745	11.488	11.6696	11.9951	11.9794	12.1377	12.2531
ENST00000081029.8	ENSG00000061794.13	MRPS35	11.4244	11.4257	11.4263	11.6731	11.4918	11.2253	11.1396	11.4282	11.6081	11.6413	11.4373	11.5862	11.4118	10.9503	11.2643	11.4114	11.3968	11.4394	11.1464	11.6125	11.4893	11.3813	11.379	11.4187
ENST00000261674.9	ENSG00000061936.10	SFSWAP	7.28139	7.23181	7.44102	7.36978	7.30976	7.02334	6.99705	7.15228	7.40544	7.33974	7.34605	7.37982	7.20224	7.35222	7.14142	7.22858	7.27588	7.44582	7.55803	7.41867	7.10734	7.16265	7.26529	7.22996
ENST00000672887.2	ENSG00000061938.21	TNK2	6.42179	6.52348	6.51064	6.13821	6.22641	6.53903	6.74748	6.25797	6.18323	6.34278	6.27639	6.1088	6.30332	6.68154	6.44463	6.20242	6.34127	6.22713	6.22385	6.13134	6.19559	6.50783	6.19176	6.32986
ENST00000546600.5	ENSG00000061987.16	MON2	7.6002	7.49277	7.31364	7.48433	7.50622	7.6028	7.42859	7.70277	7.57382	7.44478	7.69178	7.76731	7.65578	7.21775	7.57646	7.70707	7.619	7.49152	7.37836	7.39104	7.54441	7.45688	7.66678	7.83597
ENST00000429102.6	ENSG00000062038.15	CDH3	5.63732	5.59802	5.50244	5.1528	5.66666	6.01817	5.85035	5.61624	5.80949	5.67027	5.43831	5.43961	6.48153	6.4883	6.3058	5.91825	6.18395	5.93586	5.80839	5.45954	6.80688	6.88917	6.71649	6.48343
ENST00000264779.6	ENSG00000062194.16	GPBP1	9.67413	9.53333	9.52973	9.68728	9.74135	9.502	9.29029	9.62902	9.65775	9.65055	9.72206	9.69325	9.62645	9.32762	9.42711	9.56055	9.53862	9.4928	9.55629	9.64671	9.62577	9.37932	9.54401	9.46871
ENST00000228027.12	ENSG00000062282.15	DGAT2	5.35758	5.51468	5.17598	5.36096	5.60873	5.82473	5.77573	5.46785	5.46843	5.39683	5.58831	5.27032	5.44276	5.60335	5.65715	5.52474	5.51999	5.56949	5.31798	5.32351	5.63288	5.30449	5.52848	5.72805
ENST00000354340.9	ENSG00000062370.17	ZNF112	5.38502	5.49105	5.69904	5.32342	5.41031	5.58725	5.52037	5.58194	5.49955	5.4862	5.50867	5.34243	5.6632	5.49367	5.64672	5.64919	5.19847	5.52057	5.35674	5.39836	5.44907	5.50296	5.4754	5.3839
ENST00000351328.8	ENSG00000062485.19	CS	11.0886	11.1193	11.3022	11.1577	11.2008	11.1832	11.569	11.2853	11.0002	11.1822	11.2229	11.1845	11.1713	11.2053	11.363	11.1403	10.9133	11.2536	11.3078	11.2013	11.1277	10.964	11.2508	11.2074
ENST00000317534.6	ENSG00000062582.14	MRPS24	9.96349	10.0673	10.2162	10.0895	9.94712	10.1174	10.0845	9.88914	9.96178	9.96503	10.0968	10.0893	9.80672	10.0879	9.75603	9.9251	10.0989	10.0685	10.1119	10.2184	9.92876	9.92917	9.89487	9.83033
ENST00000290246.11	ENSG00000062598.18	ELMO2	7.69289	7.70327	7.6964	7.83901	7.66957	7.5297	7.59083	7.73536	7.65686	7.71822	7.58499	7.69034	7.81442	7.80101	7.81891	7.60384	7.65384	7.55496	7.78444	7.6662	7.82053	7.75651	7.78921	7.84197
ENST00000298767.10	ENSG00000062650.20	WAPL	9.43012	9.38033	9.21117	9.49616	9.48266	9.15437	9.18582	9.50656	9.51065	9.53917	9.36081	9.56055	9.40521	9.06297	9.45741	9.40411	9.22338	9.36922	9.30103	9.37613	9.25351	9.21794	9.25036	9.53332
ENST00000262291.9	ENSG00000062716.13	VMP1	11.2899	11.3411	11.4925	11.5318	11.3516	11.5395	11.1276	11.2927	11.2793	11.1718	11.6325	11.3819	11.1321	10.8044	10.9515	11.3392	11.4752	11.4211	10.9769	11.4456	11.2336	11.3668	11.2454	11.0705
ENST00000083182.8	ENSG00000062725.10	APPBP2	8.11342	8.09031	7.76564	8.02517	8.1878	7.99665	8.04832	8.38539	8.10882	8.06734	7.84334	7.93589	8.57672	7.907	8.55903	8.32971	8.04294	7.95074	7.5443	7.80032	8.28279	8.38298	8.37693	8.38339
ENST00000440232.7	ENSG00000062822.15	POLD1	6.61956	6.70617	6.58591	6.63277	6.63925	6.55833	6.82527	6.48601	6.69451	6.8671	6.90359	6.77124	6.75326	6.92482	6.67763	6.50171	6.58303	6.68545	7.1289	6.53517	6.54124	6.45264	6.38911	6.39246
ENST00000262056.14	ENSG00000063046.18	EIF4B	12.7236	12.6078	12.4762	12.5871	12.6953	12.7312	12.7281	12.7029	12.6811	12.8304	12.5793	12.6113	12.6129	12.8787	12.7629	12.5105	12.4845	12.4592	12.8624	12.4732	12.3961	12.5867	12.4741	12.6251
ENST00000598088.5	ENSG00000063176.16	SPHK2	4.65394	4.65857	4.56988	4.69543	4.50114	4.47353	4.44419	4.54501	4.44256	4.65814	4.75614	4.51535	4.49703	4.63752	4.59088	4.535	4.63423	4.96471	4.87141	4.76338	4.6722	4.78321	4.65813	4.59517
ENST00000549920.6	ENSG00000063177.13	RPL18	12.5687	12.6697	12.7971	12.5327	12.5584	12.7525	12.8637	12.5533	12.7046	12.773	12.9003	12.8251	12.8165	13.0532	12.8062	12.7826	12.8352	12.8316	12.823	12.8421	12.8254	12.8818	12.8333	12.7175
ENST00000084798.9	ENSG00000063180.9	CA11	4.91835	4.95781	5.07901	4.86161	4.81633	5.25042	5.06633	4.80675	4.95537	4.97246	4.96709	4.87308	4.90011	5.44141	5.29913	4.99706	4.80316	4.69956	4.87416	4.77009	4.83068	5.13989	4.94562	4.88838
ENST00000425675.7	ENSG00000063241.8	ISOC2	8.02817	7.97238	8.19357	7.82481	7.92514	7.93644	8.05838	7.79378	8.03984	7.9837	8.14553	8.06365	8.00258	8.13112	7.72261	7.72752	8.1778	8.22298	8.25788	8.16237	8.02478	7.83595	7.76779	7.76737
ENST00000308924.9	ENSG00000063244.13	U2AF2	9.46185	9.65388	9.72647	9.73141	9.55598	9.00009	9.34901	9.56346	9.64199	9.83628	9.57958	9.83567	9.32415	9.55205	9.17486	9.21118	9.41753	9.84551	10.1017	9.69417	9.38112	9.19411	9.37062	9.44174
ENST00000085079.11	ENSG00000063245.15	EPN1	8.94692	8.9445	9.06629	8.62956	8.94832	8.91245	9.0554	8.8068	9.00737	9.01373	9.00129	9.02596	9.08332	9.77467	8.96352	9.13875	9.1516	9.18511	9.46823	8.98942	9.12891	9.1226	9.10277	8.99124
ENST00000315588.11	ENSG00000063322.15	MED29	8.41622	8.38486	8.31199	8.32197	8.50426	8.56487	8.17706	8.10344	8.54707	8.44831	8.49091	8.37259	8.4886	8.50164	8.43172	8.40272	8.46701	8.43205	8.56743	8.45082	8.63536	8.65751	8.51382	8.53797
ENST00000316418.10	ENSG00000063438.20	AHRR	5.68462	5.65011	5.55298	5.55117	5.78543	5.96461	5.44881	5.80396	5.66027	5.76127	5.53858	5.6672	6.00131	6.35312	6.0002	6.02364	5.56468	5.4527	5.72463	5.75998	5.82241	5.81674	5.86397	5.75572
ENST00000650114.2	ENSG00000063587.15	ZNF275	7.89806	7.81093	7.65936	7.65632	7.98734	7.83098	7.78141	7.7695	7.92946	7.81808	7.61623	7.73622	8.11631	8.06754	8.27512	8.3228	7.78485	7.8792	7.61547	7.7331	8.29576	8.31364	8.30844	8.3376
ENST00000445323.7	ENSG00000063601.17	MTMR1	9.07682	8.99796	8.6104	9.00005	8.99179	9.03862	8.85855	9.03384	9.1106	8.97065	8.85496	9.03732	9.09389	9.00144	9.08953	8.88472	8.97232	8.85823	8.96066	8.8781	8.89843	9.07222	9.00038	9.07662
ENST00000264039.7	ENSG00000063660.9	GPC1	8.90651	9.01759	8.85743	8.93068	8.91663	8.96646	9.04742	9.00769	8.84512	8.92623	8.86277	9.09423	8.73709	9.3499	8.6927	8.80686	9.00512	9.05049	9.22479	9.05856	8.73904	8.91213	8.72538	8.94844
ENST00000341211.5	ENSG00000063761.16	ADCK1	4.57326	4.67285	4.54926	4.49806	4.4925	4.45215	4.53605	4.7028	4.52415	4.45542	4.43438	4.67427	4.73854	4.59584	4.55446	4.45189	4.64876	4.90809	4.7757	4.68953	4.70944	4.67056	4.66809	4.63883
ENST00000397353.6	ENSG00000063854.13	HAGH	6.9143	6.8793	6.9104	6.37837	6.82035	7.01187	6.99227	6.78036	6.82256	6.72211	6.70188	6.41774	6.96633	7.08298	6.82436	6.69856	6.73298	6.77466	6.76685	6.28537	6.76423	6.83357	6.70227	6.66188
ENST00000314289.13	ENSG00000063978.16	RNF4	10.026	9.94324	9.87815	9.92336	9.95976	9.65785	9.75828	9.90699	9.97313	9.89988	9.93091	9.89285	9.95744	9.85444	9.70545	9.77692	9.91947	9.80546	9.98188	9.83271	9.79139	9.80088	9.837	9.87973
ENST00000264275.9	ENSG00000064012.22	CASP8	6.93592	7.20407	7.02308	7.23795	7.37084	7.00274	6.81423	7.22391	6.96715	7.34724	7.24803	7.27288	6.79752	6.88182	7.08882	6.97056	6.94199	7.18637	6.97341	7.14204	7.10032	6.92596	6.94934	7.17885
ENST00000313860.11	ENSG00000064042.18	LIMCH1	4.22387	4.07807	4.13372	4.09061	4.16894	4.32778	4.33844	4.23365	4.1632	4.30619	4.04196	4.23183	4.1487	4.37393	4.37546	4.31225	4.01101	4.0699	4.07458	4.01323	4.11631	4.13218	4.18997	4.22703
ENST00000261191.12	ENSG00000064102.15	INTS13	11.4443	11.393	11.3248	11.5442	11.5688	11.5414	11.4891	11.5662	11.433	11.5636	11.4649	11.4794	11.4595	11.0811	11.7384	11.4808	11.186	11.332	11.1423	11.305	11.3708	11.2801	11.4815	11.3258
ENST00000343028.9	ENSG00000064115.11	TM7SF3	10.6334	10.5925	10.5488	10.6026	10.6203	10.521	10.8211	10.7464	10.6668	10.5937	10.5643	10.6012	10.671	10.3667	10.6826	10.7254	10.7789	10.5685	10.3548	10.6332	10.6974	10.49	10.6603	10.6657
ENST00000434704.2	ENSG00000064195.7	DLX3	5.01974	4.89126	5.28417	5.06393	5.02706	5.15962	5.14851	4.99063	4.96636	4.96795	5.12213	4.97373	5.21982	5.23777	5.15571	5.11447	4.83284	4.96873	5.00797	4.90127	5.02614	5.09411	4.84578	4.83207
ENST00000227135.7	ENSG00000064199.7	SPA17	7.70862	7.72398	7.97234	7.94744	7.67945	7.6762	7.60468	7.73362	7.71838	7.92502	7.8701	7.8941	7.62441	7.35248	7.47127	7.71071	7.77918	7.78128	7.72064	7.92649	7.46174	7.72087	7.62122	7.68369
ENST00000483910.5	ENSG00000064225.12	ST3GAL6	5.77667	5.82513	5.65454	5.83874	5.68311	5.94621	5.82172	5.80471	5.70131	5.71297	5.88083	5.72069	5.93208	5.52559	5.81475	5.86231	5.87547	5.58254	5.3014	5.72828	5.62339	5.55088	5.6187	5.46502
ENST00000172229.8	ENSG00000064300.9	NGFR	5.01379	4.90138	5.05127	4.79177	5.11578	5.50387	5.74807	5.34493	4.89762	4.63926	4.65793	4.64531	5.24202	5.45519	5.54893	4.95142	4.98604	4.65815	4.79816	4.69459	5.14294	5.35404	5.14262	5.01918
ENST00000263577.11	ENSG00000064309.16	CDON	6.62324	6.71007	6.56876	6.63886	6.77239	6.78439	6.98494	6.77616	6.32681	6.62052	6.81418	6.7653	6.90795	6.82837	6.90628	6.94984	6.88841	6.6221	6.62792	6.5233	6.78315	6.8143	6.78422	6.82985
ENST00000378164.7	ENSG00000064313.12	TAF2	9.13629	9.22162	8.91214	9.37853	9.29562	8.95703	8.83733	9.25506	9.29122	9.35313	9.12846	9.30566	9.18408	8.69388	9.09256	9.14188	9.16016	9.09492	8.94132	9.22792	9.06736	9.11267	9.07415	9.23876
ENST00000428878.6	ENSG00000064393.16	HIPK2	8.03665	8.16828	8.40204	8.05578	8.15665	8.21898	8.50942	7.941	8.16679	7.96118	8.21831	7.92678	8.25026	8.63756	8.27338	8.3536	7.8927	8.08548	8.41215	7.93254	7.93736	8.16123	8.10376	8.11661
ENST00000265388.10	ENSG00000064419.14	TNPO3	9.45477	9.61139	9.78811	9.72083	9.42179	9.27435	9.50772	9.7044	9.57471	9.70428	9.59191	9.6469	9.38641	9.55956	9.57392	9.5295	9.43557	9.46232	9.75519	9.62917	9.38677	9.41373	9.52229	9.64457
ENST00000392324.8	ENSG00000064490.14	RFXANK	7.52684	7.51063	7.64803	7.45883	7.56715	7.51246	7.6748	7.42281	7.50312	7.53749	7.58527	7.61432	7.64306	7.90449	7.54996	7.50212	7.41767	7.4942	7.78305	7.39523	7.69084	7.54853	7.59968	7.61979
ENST00000162044.14	ENSG00000064545.15	TMEM161A	6.26035	6.38065	6.24043	6.24206	6.02864	6.31696	6.60344	6.20689	6.16081	6.2222	6.17307	6.16162	6.26777	6.48857	6.25354	6.19192	6.02254	6.2842	6.35536	6.20145	6.37891	6.38757	6.0963	6.16638
ENST00000407877.8	ENSG00000064547.14	LPAR2	5.46116	5.4803	5.61379	5.43659	5.56355	5.40578	5.49354	5.34903	5.55342	5.55488	5.2965	5.31894	5.46284	5.76726	5.70102	5.67104	5.636	5.4824	5.71893	5.62512	5.74166	5.58346	5.71461	5.44824
ENST00000646241.3	ENSG00000064601.21	CTSA	9.98114	10.0344	10.2619	10.1007	9.87764	10.0312	10.4427	10.1771	9.824	9.88263	10.1245	10.0913	9.99183	10.3473	10.1983	10.1676	10.0284	10.1177	10.2738	10.1308	10.0224	9.98209	10.252	10.1135
ENST00000337018.10	ENSG00000064607.17	SUGP2	8.69723	8.62004	8.68087	8.62239	8.6603	8.76766	8.59413	8.56936	8.76858	8.71825	8.76543	8.652	8.41856	8.37232	8.30546	8.4235	8.80883	8.66264	8.58032	8.5549	8.54617	8.37023	8.4617	8.41018
ENST00000262461.7	ENSG00000064651.14	SLC12A2	10.0556	9.97834	9.74448	10.1041	9.98965	9.5789	9.71479	10.1401	10.0386	9.97621	9.81377	10.0979	9.85171	9.51916	9.78269	9.74781	10.0104	10.013	9.79279	10.0798	9.80266	9.51079	9.7165	9.9405
ENST00000261369.9	ENSG00000064652.11	SNX24	7.60438	7.46029	7.69829	7.51815	7.45636	8.07308	7.98996	7.67226	7.37927	7.23604	7.61649	7.44216	7.95191	7.82848	7.95262	8.06967	7.36281	7.27214	7.2885	7.64367	8.06422	7.83043	8.03983	7.90329
ENST00000263097.9	ENSG00000064666.15	CNN2	10.7189	10.8158	10.8089	10.7549	10.8289	10.9256	10.8817	10.7536	10.6629	10.7852	10.7274	10.783	10.5995	11.1535	10.5522	10.5914	10.756	10.8469	11.116	10.6486	10.5228	10.6574	10.5376	10.5435
ENST00000263094.11	ENSG00000064687.13	ABCA7	4.04967	4.17214	3.98786	4.01133	4.03926	4.17108	4.16099	3.90092	4.18094	4.02536	4.04085	3.95297	4.31618	4.29211	4.20166	3.90475	4.08008	4.10393	4.07999	4.14469	4.18359	4.31121	4.16067	4.14617
ENST00000680518.1	ENSG00000064703.13	DDX20	7.97588	8.14987	7.85613	8.0578	8.27738	7.71766	7.60747	7.9392	7.99062	8.1038	7.86401	7.93501	7.80858	7.50563	7.57711	7.63569	7.74865	7.83339	7.69852	7.98235	7.73381	7.73644	7.66263	7.85922
ENST00000261721.9	ENSG00000064726.10	BTBD1	10.9221	10.7531	10.5726	10.9117	10.8429	10.7867	10.6429	10.9296	10.9091	10.6826	10.7082	10.7276	10.8435	10.3441	10.6994	10.8687	10.8645	10.6794	10.4102	10.7618	10.8334	10.7751	10.8595	10.8448
ENST00000361757.8	ENSG00000064932.16	SBNO2	6.38266	6.34898	6.43695	6.24355	6.48322	6.31966	6.50665	6.31015	6.50322	6.32874	6.37745	6.30341	6.3427	6.68583	6.44441	6.3624	6.41964	6.59332	6.48995	6.28635	6.45088	6.40673	6.42216	6.48427
ENST00000441310.7	ENSG00000064933.18	PMS1	8.42054	8.50749	8.54384	8.68136	8.5071	8.6063	8.6129	8.52517	8.61016	8.63788	8.65727	8.61054	8.59832	8.13482	8.72906	8.79166	8.46364	8.46466	8.18154	8.48523	8.76406	8.69025	8.72331	8.64553
ENST00000333651.11	ENSG00000064961.19	HMG20B	8.33665	8.36718	8.36648	8.15659	8.31364	8.57203	8.40759	8.13031	8.25092	8.32963	8.31851	8.05384	8.30751	8.57202	8.20939	7.96635	8.20731	8.30181	8.36004	7.99435	8.19778	8.25333	8.02035	8.0831
ENST00000361288.9	ENSG00000064995.18	TAF11	7.37416	7.43264	7.261	7.47942	7.43663	7.20848	7.13514	7.22165	7.42814	7.27628	7.31693	7.36229	7.1616	7.1103	7.14701	7.1711	7.19967	7.35382	7.29771	7.51508	7.48855	7.15742	7.21363	7.25781
ENST00000360359.5	ENSG00000064999.15	ANKS1A	6.69216	6.59792	6.65075	6.49164	6.83346	6.5921	6.6381	6.76181	6.79275	6.61675	6.62648	6.70535	6.54889	6.78155	6.7594	6.50685	6.72184	6.85339	6.72977	6.64165	6.73497	6.54551	6.5808	6.6656
ENST00000643116.3	ENSG00000065000.19	AP3D1	9.18341	9.05846	9.09741	8.94587	9.17393	9.02712	9.1178	9.0643	9.1538	9.23811	9.11516	9.06338	9.25754	9.55545	9.33849	9.10001	9.12896	9.23195	9.45713	8.94452	9.11327	9.12406	9.1256	9.20064
ENST00000373953.8	ENSG00000065029.15	ZNF76	7.30069	7.36016	7.39559	7.16012	7.29477	7.24058	7.10322	7.21505	7.35931	7.14723	7.32127	7.2912	7.04334	7.50736	6.85877	7.02205	7.37146	7.18283	7.53721	7.28524	7.03867	7.0642	7.13748	7.07704
ENST00000432365.6	ENSG00000065054.14	SLC9A3R2	5.75186	5.60826	5.6797	5.57329	5.82532	5.88703	5.75291	5.63615	5.73474	5.77765	5.52343	5.6187	5.56117	5.95182	5.73998	5.61403	5.70317	5.8125	5.83614	5.67289	5.66511	5.66056	5.56778	5.6659
ENST00000651570.2	ENSG00000065057.9	NTHL1	5.4889	5.67576	5.70103	5.49303	5.60987	5.31944	5.69464	5.28495	5.66045	5.66401	5.64452	5.7075	5.42299	5.54223	5.3648	5.17134	5.43532	5.71154	5.82442	5.56404	5.48802	5.4064	5.32075	5.49953
ENST00000192788.6	ENSG00000065060.17	UHRF1BP1	10.3374	10.2083	10.1377	10.3997	10.1551	10.0404	10.1684	10.3348	9.96599	10.1218	10.3426	10.163	10.3278	10.2868	10.6547	10.4715	10.0819	10.1341	10.4206	10.2683	10.2972	10.2971	10.3767	10.3451
ENST00000369851.7	ENSG00000065135.12	GNAI3	10.3048	10.3949	10.3207	10.5294	10.4549	10.1121	10.2551	10.5492	10.3998	10.5049	10.2962	10.491	10.3758	10.014	10.4228	10.4127	10.2565	10.4609	10.1528	10.3609	10.3456	10.2934	10.3468	10.5342
ENST00000490680.5	ENSG00000065150.21	IPO5	10.9488	11.0396	10.9765	11.0088	11.1158	11.0182	11.4853	11.3076	11.0774	11.2691	10.9639	11.0353	11.4148	11.3203	11.564	11.3426	11.0729	11.0025	11.0033	10.9074	11.2881	11.3812	11.2447	11.4272
ENST00000368845.6	ENSG00000065154.12	OAT	9.26627	9.48317	8.90548	9.40301	9.42057	9.30907	9.16787	9.45808	9.4315	9.57281	9.18975	9.37222	9.32126	9.12049	9.30462	9.24385	9.04626	9.33181	9.1102	9.22805	9.25456	9.27342	9.24521	9.28195
ENST00000349139.6	ENSG00000065183.16	WDR3	7.49114	7.63731	7.81585	7.96152	7.6729	7.47188	7.63032	7.95096	7.79182	7.95316	7.8809	8.02825	7.6756	7.31319	7.69941	7.57631	7.33417	7.6692	7.76577	7.67852	7.46493	7.35682	7.46116	7.62625
ENST00000370521.8	ENSG00000065243.20	PKN2	9.58129	9.60082	9.43294	9.54499	9.62793	9.66368	9.45617	9.63062	9.63852	9.67427	9.5271	9.50051	9.7609	9.35493	9.74949	9.56054	9.4606	9.40225	9.30718	9.38913	9.5686	9.60149	9.58432	9.60807
ENST00000585809.6	ENSG00000065268.11	WDR18	6.62683	6.59989	6.40367	6.55859	6.50578	6.63127	6.65297	6.48228	6.53339	6.75305	6.54841	6.74166	6.5986	6.75267	6.49649	6.30619	6.59557	6.7594	6.93673	6.63282	6.66041	6.64053	6.53161	6.39091
ENST00000182527.4	ENSG00000065308.5	TRAM2	8.44533	8.54541	8.81944	8.66644	8.54938	8.45447	8.64278	8.60511	8.39513	8.36573	8.5241	8.51203	8.31233	8.32208	8.43215	8.45369	8.51431	8.48643	8.55543	8.59674	8.39657	8.22114	8.22739	8.28678
ENST00000173229.7	ENSG00000065320.9	NTN1	6.15931	6.0856	6.02225	5.93739	6.1033	6.13432	6.35024	6.27928	6.05346	5.94002	6.09954	6.00744	5.99235	6.50097	6.14974	6.19177	5.84989	5.98278	6.04194	5.74615	5.94884	5.92766	5.85436	5.93779
ENST00000378714.8	ENSG00000065328.17	MCM10	7.74097	7.9497	8.00452	8.24358	7.98269	7.44779	7.63146	7.92509	7.95395	8.25545	8.05258	8.21396	7.58947	7.3885	7.30258	7.47612	7.70644	8.09059	8.24633	8.05265	7.32655	7.32544	7.40091	7.58131
ENST00000551156.5	ENSG00000065357.20	DGKA	5.10325	5.17909	5.22152	5.04977	5.36183	5.36488	5.49232	5.09999	4.95699	5.02611	5.22304	4.92902	5.30157	5.50385	5.52638	5.31106	5.20505	5.09663	5.06238	5.00349	5.20506	5.3904	5.31854	5.31987
ENST00000267101.8	ENSG00000065361.17	ERBB3	7.38755	7.4011	6.99486	6.73509	7.13796	7.56218	7.60117	7.15151	7.56385	7.40068	7.26229	6.93571	8.02904	7.84795	8.03951	7.4659	7.80042	7.48036	7.14347	7.05024	8.11528	8.11406	7.9408	7.5748
ENST00000409919.5	ENSG00000065413.20	ANKRD44	3.74525	3.74303	3.77271	3.55569	3.66452	3.65108	3.85398	3.72875	3.65666	3.70196	3.72673	3.65034	3.77351	3.99446	3.9583	3.84013	3.48466	3.4914	3.57358	3.41527	3.62298	3.48621	3.61854	3.80348
ENST00000302445.8	ENSG00000065427.15	KARS1	10.2124	10.3244	10.3094	10.4894	10.3402	10.0737	10.2641	10.5018	10.4269	10.5255	10.3006	10.5132	10.357	10.3812	10.4015	10.3278	10.1257	10.3345	10.5444	10.3512	10.274	10.2514	10.2924	10.4151
ENST00000564657.2	ENSG00000065457.11	ADAT1	8.31846	8.43163	8.28084	8.33738	8.30687	8.24265	8.3634	8.47687	8.45023	8.23831	8.40945	8.41836	8.24962	8.42439	8.14133	8.32766	8.43522	8.27695	8.65943	8.30533	8.16286	8.30729	8.11793	8.26451
ENST00000316218.12	ENSG00000065485.20	PDIA5	7.40873	7.23811	7.06416	7.28946	7.27021	7.27735	7.46324	7.35946	7.26775	7.3769	7.18495	7.24135	7.47254	7.56202	7.53483	7.41019	7.36865	7.19787	7.228	7.26082	7.51944	7.37277	7.33055	7.35471
ENST00000373491.3	ENSG00000065491.8	TBC1D22B	6.73099	6.78325	6.78045	6.65745	6.54992	6.72955	6.86481	6.89888	6.75047	6.55621	6.70936	6.7953	6.85131	6.68571	6.80531	6.86436	6.80911	6.78113	6.95105	6.75948	6.86681	6.7123	6.87998	6.97178
ENST00000184266.3	ENSG00000065518.8	NDUFB4	9.52342	9.58522	10.2935	9.73931	9.29283	9.82458	9.89546	9.35232	9.42442	9.47668	9.89754	9.52831	9.25378	9.47496	8.97867	9.325	9.61558	9.55993	9.58986	9.73899	9.311	9.37246	9.28334	9.32892
ENST00000375759.8	ENSG00000065526.12	SPEN	7.49863	7.43988	7.76761	7.47129	7.34752	7.30818	7.5161	7.2949	7.29789	7.34468	7.64078	7.45228	7.03582	7.09583	6.98096	7.19233	7.39903	7.33738	7.49152	7.42714	6.97824	6.81214	7.01741	7.08235
ENST00000578202.1	ENSG00000065534.19	MYLK	4.43905	3.91773	4.18544	4.22443	4.3196	4.63608	4.27951	4.11439	4.39918	3.98463	3.99287	4.17619	4.39982	4.5788	5.0502	4.45151	4.1701	4.07827	3.94595	4.0121	4.8733	5.12119	4.84595	5.01312
ENST00000337859.11	ENSG00000065548.18	ZC3H15	10.538	10.5857	10.7576	10.9797	10.6358	10.176	10.4402	10.7277	10.5633	10.8146	10.7222	10.8905	10.7029	10.2953	10.6827	10.6978	10.3452	10.802	10.6016	10.7873	10.6474	10.3909	10.5779	10.723
ENST00000353533.10	ENSG00000065559.15	MAP2K4	9.78811	9.54525	9.46724	9.69845	9.57666	9.74922	9.4977	9.59183	9.65015	9.46214	9.49344	9.45241	9.83535	9.50439	9.68928	9.86599	9.69281	9.48033	9.30755	9.55207	9.94608	9.9885	9.98166	9.93591
ENST00000261455.9	ENSG00000065600.13	PACC1	7.09533	7.04154	7.02274	7.11214	6.93518	7.06264	7.01487	7.31038	7.21398	7.12235	7.12037	7.11051	7.2893	7.17589	7.26	7.30648	7.17799	7.00606	6.84879	7.05944	7.31347	7.14421	7.35398	7.15436
ENST00000335753.8	ENSG00000065613.15	SLK	10.1675	10.0954	9.87922	10.2387	10.1387	9.99018	9.8386	10.2158	10.2806	10.3557	10.0438	10.1382	10.1973	9.9004	10.2743	10.1567	9.94955	10.0313	10.0101	10.0144	10.1346	10.1162	10.1462	10.3426
ENST00000369679.4	ENSG00000065615.14	CYB5R4	9.11784	8.85491	8.90168	9.04192	8.8962	8.73778	8.92574	9.02138	9.10855	8.64719	8.92629	9.02795	9.35463	8.87052	8.81004	9.13702	8.96484	9.12941	8.89885	8.95609	9.20795	8.68053	9.27439	9.16917
ENST00000298428.14	ENSG00000065665.21	SEC61A2	5.5872	6.00211	5.73605	5.6713	5.52383	5.89078	5.95083	6.07684	5.78796	5.87076	5.76888	5.72859	5.93345	5.44235	5.59841	5.7761	5.51064	6.18501	5.72708	5.83888	5.51139	5.72157	5.88515	5.91419
ENST00000263125.10	ENSG00000065675.15	PRKCQ	6.07582	6.08885	5.94552	6.16706	6.30337	6.0906	6.22308	6.14614	6.06524	6.44721	6.28954	6.12858	6.22359	6.14322	6.29369	6.12465	6.02594	6.13243	6.16066	6.02686	6.04598	5.95772	5.98349	6.00507
ENST00000409297.1	ENSG00000065802.12	ASB1	7.01471	7.24919	7.10366	7.17725	6.86772	7.26587	7.05904	7.07436	6.82729	7.08592	6.95671	7.14372	6.74832	7.20056	6.94005	6.98325	6.66232	7.08867	7.25903	7.22123	6.64059	6.99595	6.83929	6.72116
ENST00000468747.5	ENSG00000065809.14	FAM107B	10.1606	9.78271	9.92438	9.79321	9.98272	9.74253	9.83367	10.0129	10.0748	10.0738	9.89986	9.81746	10.4061	10.4197	10.4897	10.6811	10.147	9.78091	9.85574	9.74121	10.352	10.3903	10.3305	10.4109
ENST00000369705.4	ENSG00000065833.9	ME1	8.58453	8.751	8.73414	8.62706	8.52433	8.7492	9.07889	8.74483	8.515	8.70449	8.54712	8.58017	9.01408	8.32142	8.87199	8.75347	8.49081	8.48983	8.13759	8.51187	8.78955	8.79881	8.75472	8.67584
ENST00000261439.9	ENSG00000065882.16	TBC1D1	9.30801	9.10909	9.1445	9.03679	9.13959	9.2815	9.24417	9.1998	9.38604	9.29425	9.21288	9.00155	9.3053	9.31274	9.46229	9.2766	9.26364	9.10173	9.09569	9.12294	9.16351	9.17363	9.32532	9.37402
ENST00000340829.10	ENSG00000065883.16	CDK13	9.64409	9.62996	9.5922	9.58724	9.70326	9.67985	9.56327	9.7109	9.74196	9.6518	9.71006	9.7232	9.9724	9.79243	9.8728	9.97984	9.63975	9.51329	9.60609	9.55453	9.8537	9.86464	9.88552	9.80798
ENST00000678623.1	ENSG00000065911.13	MTHFD2	11.9204	11.8351	11.4581	11.792	12.0921	11.7753	11.9316	12.1214	11.9615	12.0163	11.8899	11.8593	12.4671	12.1726	12.6328	12.6043	11.8155	11.8629	11.4632	11.7506	12.5235	12.4156	12.4793	12.4669
ENST00000616978.5	ENSG00000065923.10	SLC9A7	7.95984	7.9183	7.96429	7.75291	8.04908	8.14198	8.21905	8.14788	7.90587	7.94226	7.87729	7.88133	8.2815	8.13775	8.40207	8.08388	8.0789	7.67631	7.80416	7.62254	8.27987	8.08973	8.13937	8.14191
ENST00000162391.8	ENSG00000065970.9	FOXJ2	7.34473	7.28288	7.43313	7.22816	7.20503	7.41382	7.52472	7.33477	7.21885	7.07976	7.30646	7.16518	7.05208	7.13163	7.33198	7.41293	7.17711	7.24389	7.37146	7.28356	7.06737	7.07385	7.24942	7.21951
ENST00000321358.12	ENSG00000065978.19	YBX1	13.9201	13.8047	14.088	13.8206	13.8508	13.8857	14.0487	13.8729	13.954	13.959	14.0273	13.8734	13.9777	14.1368	14.0876	14.1484	13.8973	13.8265	13.9888	13.843	13.8841	13.8317	14.0129	13.9385
ENST00000380702.7	ENSG00000065989.16	PDE4A	7.84212	7.76857	7.81355	7.4826	7.73345	8.36552	8.15227	7.8282	7.8124	7.75648	7.83086	7.55415	7.7296	8.33626	7.88168	7.815	7.67533	7.73546	7.7168	7.49532	7.62202	7.65713	7.69075	7.72992
ENST00000537030.3	ENSG00000066027.12	PPP2R5A	9.28386	9.17761	8.88493	9.26466	9.33948	9.01983	9.02023	9.33554	9.33338	9.19654	9.05944	9.17147	9.50232	8.78366	9.44037	9.42382	9.20398	9.10948	8.80189	9.23402	9.59809	9.34295	9.51587	9.46699
ENST00000596459.5	ENSG00000066044.15	ELAVL1	9.63613	9.64221	9.57972	9.61221	9.55765	9.63124	9.51454	9.57244	9.55547	9.63254	9.68587	9.59393	9.43344	9.50582	9.37938	9.36666	9.57027	9.51073	9.66618	9.6118	9.48305	9.60934	9.43162	9.48362
ENST00000301180.10	ENSG00000066084.13	DIP2B	8.53648	8.58082	8.57712	8.80071	8.73533	8.53534	8.70297	8.86474	8.67237	8.6942	8.55427	8.76988	8.69338	8.30649	8.8035	8.59313	8.53307	8.51104	8.43439	8.47463	8.34191	8.35292	8.41459	8.61657
ENST00000394963.9	ENSG00000066117.15	SMARCD1	10.0742	10.2911	9.89509	10.0372	10.103	9.82632	9.91497	10.0711	10.1559	10.1328	9.97328	10.1033	10.0772	10.0381	9.92185	10.01	10.0614	10.2191	10.2408	10.1688	10.0208	9.88931	9.9986	10.1064
ENST00000372396.4	ENSG00000066135.13	KDM4A	7.37096	7.19503	7.05477	7.2781	7.41391	7.4263	7.45355	7.50175	7.33214	7.40286	7.37525	7.31455	7.5386	7.60605	7.85976	7.59622	7.36806	7.26436	7.35447	7.092	7.57077	7.54833	7.4348	7.52642
ENST00000372651.5	ENSG00000066136.20	NFYC	8.36362	8.49398	8.44836	8.27119	8.24033	8.32624	8.41158	8.36292	8.361	8.53743	8.33153	8.42566	8.28184	8.39785	8.29246	8.32928	8.35947	8.27954	8.7002	8.3678	8.28443	8.27865	8.28688	8.29914
ENST00000372565.8	ENSG00000066185.13	ZMYND12	3.38635	3.37798	3.34909	3.33968	3.54641	3.52787	3.48207	3.4588	3.46681	3.41326	3.42261	3.30603	3.57293	3.60399	3.57938	3.53997	3.39116	3.47035	3.34597	3.38029	3.5392	3.35342	3.53583	3.42564
ENST00000264938.8	ENSG00000066230.12	SLC9A3	8.33104	8.31259	8.17032	8.09868	8.05875	8.36927	8.16909	7.96391	8.13551	8.10682	8.17304	8.01861	8.2539	8.35738	8.42474	8.2364	8.16912	8.04671	8.07433	8.24847	8.10312	8.34474	8.45872	8.3268
ENST00000264051.8	ENSG00000066248.15	NGEF	4.66273	4.53672	4.48476	4.50536	4.70245	4.72164	4.73246	4.59845	4.45153	4.69326	4.53819	4.41412	4.73737	4.76512	4.73447	4.66845	4.63596	4.60174	4.59628	4.55938	4.79037	4.74917	4.77892	4.80242
ENST00000367409.9	ENSG00000066279.19	ASPM	10.5071	10.5663	10.5129	10.5361	10.4444	10.2468	10.4242	10.5833	10.5415	10.4574	10.5613	10.5456	9.98728	9.58611	9.97624	10.2161	10.5574	10.3489	10.1562	10.324	9.95773	9.92969	10.0261	10.0539
ENST00000368054.8	ENSG00000066294.15	CD84	3.49628	3.38346	3.69441	3.52758	3.42829	3.42574	3.37548	3.39896	3.44532	3.44339	3.56654	3.53383	3.44881	3.40996	3.34434	3.54429	3.82191	3.56688	3.74524	3.69606	3.69735	3.67991	3.62708	3.53653
ENST00000372458.8	ENSG00000066322.15	ELOVL1	7.99814	8.07288	8.2564	7.9683	7.87863	7.73222	8.175	7.97562	8.00574	8.06086	8.06341	8.05525	7.90885	8.26036	8.04023	7.97639	7.91951	8.17177	8.30538	8.09752	8.08254	8.05749	8.13591	8.01704
ENST00000359374.8	ENSG00000066379.15	POLR1H	6.87835	7.09293	7.39604	7.14696	7.00822	7.0295	7.39207	7.02464	6.92464	7.09871	7.28374	7.07622	6.93262	6.99743	7.0967	7.13858	6.96787	7.24213	7.09438	7.2096	7.07341	6.89528	7.16244	7.06618
ENST00000312938.5	ENSG00000066422.5	ZBTB11	6.37883	6.55837	6.81657	6.54727	6.58769	6.52666	6.56947	6.61216	6.79987	6.51613	6.4845	6.71264	6.73691	6.09069	6.52071	6.59972	6.47843	6.44292	6.39527	6.43704	6.60078	6.5607	6.40649	6.39681
ENST00000503767.5	ENSG00000066427.24	ATXN3	8.58034	8.26959	8.44789	8.41259	8.58183	8.31551	8.59469	8.59265	8.37326	8.59506	8.30449	8.34221	8.82474	8.70823	8.86012	8.73055	8.38902	8.52781	8.50799	8.2787	8.57929	8.57541	8.67172	8.66908
ENST00000163416.7	ENSG00000066455.13	GOLGA5	9.95655	9.77624	9.7225	9.81095	9.81555	9.96613	9.76848	9.88574	9.89452	9.8792	9.74414	9.78036	10.1666	9.98552	9.92634	10.0494	9.94276	9.73333	9.69444	9.77417	9.98225	9.96879	10.0252	9.9918
ENST00000369061.8	ENSG00000066468.24	FGFR2	6.49229	6.17833	6.21142	6.34055	6.48102	6.26082	6.41038	6.3124	6.16475	6.2055	6.06755	6.2165	6.61763	6.87059	6.41176	6.68193	6.58502	6.12002	6.44766	6.27219	6.46918	6.36627	6.38269	6.58887
ENST00000370952.4	ENSG00000066557.6	LRRC40	8.54205	8.6225	8.52706	8.56646	8.53593	8.37107	8.45796	8.62084	8.65567	8.56493	8.54849	8.61416	8.38419	7.69567	8.36398	8.63896	8.34454	8.51769	8.12058	8.51681	8.40173	8.33292	8.3134	8.35073
ENST00000173527.6	ENSG00000066583.12	ISOC1	8.60412	8.66949	8.66064	8.83172	8.58657	8.36299	8.54051	8.52737	8.76611	8.76189	8.59325	8.79947	8.43682	8.12483	8.34711	8.62728	8.68659	8.68461	8.42258	8.89216	8.66583	8.37875	8.51687	8.55911
ENST00000334192.8	ENSG00000066629.18	EML1	3.9918	4.00632	3.90588	4.1727	3.96956	4.13088	4.10585	3.97029	4.01666	3.93253	4.01726	4.02773	4.41599	4.51613	4.69591	4.33408	3.96279	4.00364	3.90993	3.92188	4.31661	4.20249	4.39071	4.28804
ENST00000334379.11	ENSG00000066651.20	TRMT11	8.08993	7.999	7.878	8.20323	8.27541	8.13488	8.19692	8.33547	8.22013	8.34398	8.00034	8.17326	8.23191	7.92819	8.45488	8.22735	8.22651	8.05165	7.68325	8.04548	8.37635	8.34681	8.22558	8.1486
ENST00000396083.7	ENSG00000066654.14	THUMPD1	8.70638	8.59818	8.76726	8.98162	8.76055	8.54717	8.37855	8.77979	8.69295	8.91685	8.7996	8.95063	8.31267	8.11914	8.41348	8.54312	8.55802	8.69405	8.55514	8.83828	8.70375	8.71084	8.56999	8.79363
ENST00000395067.7	ENSG00000066697.15	MSANTD3	8.83808	9.02907	9.37853	8.81024	8.87946	8.813	9.23925	9.00343	8.67953	8.78899	8.66224	8.86479	8.98078	8.84997	8.92445	8.85968	8.74904	8.86978	8.87054	8.92365	8.90449	8.93122	8.96121	9.03004
ENST00000315264.7	ENSG00000066735.15	KIF26A	4.95285	4.99612	4.9661	4.97247	5.14104	5.01968	5.0721	4.932	4.92138	5.1639	4.89109	5.05527	4.92862	5.09288	5.16398	5.0454	4.94095	5.0713	4.7743	4.88358	4.97113	4.97019	5.01381	5.03404
ENST00000359933.6	ENSG00000066739.12	ATG2B	9.19747	9.17674	8.93089	9.18818	9.2203	9.02073	9.0257	9.28573	9.28995	9.14241	8.95229	9.17337	9.29243	8.90853	9.34488	9.2152	9.17476	9.00018	8.89648	8.94454	9.17227	9.22232	9.13761	9.35318
ENST00000262215.8	ENSG00000066777.9	ARFGEF1	9.28804	9.24852	9.06615	9.07962	9.30132	9.29845	9.41683	9.49266	9.25982	9.18028	9.05927	9.10803	9.6157	9.42231	9.78346	9.55581	9.21525	8.99205	9.08926	8.98775	9.28029	9.41769	9.42531	9.56327
ENST00000377838.8	ENSG00000066827.16	ZFAT	5.66126	5.454	5.68673	5.6342	5.57257	5.54052	5.62077	5.70704	5.58686	5.67784	5.65144	5.7629	5.61009	5.81793	5.65607	5.67814	5.34014	5.54364	5.7956	5.54378	5.53421	5.60336	5.54307	5.60871
ENST00000262146.9	ENSG00000066855.16	MTFR1	9.71219	9.74446	9.8156	9.81861	9.68875	9.6259	9.56986	9.78214	9.78662	9.85377	9.70198	9.70812	9.56499	9.33166	9.63354	9.65709	9.71665	9.60121	9.40574	9.81709	9.45547	9.45524	9.44021	9.4446
ENST00000317296.9	ENSG00000066923.18	STAG3	7.4943	7.4116	7.56549	7.52792	7.42614	7.34954	7.46197	7.25207	7.51504	7.22265	7.5085	7.53401	7.31151	7.55282	7.06004	7.24886	7.63758	7.38206	7.44401	7.56574	7.40024	7.51747	7.30083	7.1478
ENST00000382873.8	ENSG00000066926.13	FECH	6.58372	6.62155	6.33832	6.47188	6.71011	6.93143	6.67038	6.77672	6.68967	6.53794	6.44295	6.34316	6.95295	6.71859	6.78882	6.84366	6.61796	6.35952	6.33468	6.58552	6.97569	7.13496	6.89992	6.95154
ENST00000356056.10	ENSG00000066933.16	MYO9A	9.01534	8.8391	8.77256	8.89193	9.01413	8.98451	8.73714	9.12209	8.94811	8.96216	8.94583	8.82205	8.96289	8.79818	9.17617	9.01701	8.84826	8.79975	8.64699	8.7811	8.97047	8.88236	8.92777	8.86346
ENST00000381125.9	ENSG00000067057.18	PFKP	8.31545	8.53411	8.31374	8.53234	8.48209	8.3256	8.49281	8.45003	8.4199	8.60105	8.39087	8.46333	8.27297	8.51956	8.3748	8.15581	8.14558	8.51673	8.68984	8.22438	8.15828	8.26881	8.32422	8.43947
ENST00000381344.8	ENSG00000067064.12	IDI1	9.86597	9.89036	9.52126	9.98292	9.79652	9.43629	9.19396	9.73978	9.97784	9.97658	9.80984	9.9351	9.27001	8.87149	8.9964	9.23134	9.78155	9.81583	9.4169	9.79326	9.26654	9.1487	9.23227	9.32733
ENST00000409341.5	ENSG00000067066.17	SP100	8.63601	8.61419	8.52437	8.63491	8.80795	8.87443	8.68851	8.70653	8.61297	8.714	8.57536	8.46466	8.82776	8.80085	8.97028	8.74004	8.44505	8.51122	8.4263	8.48604	8.74048	8.92239	8.8242	8.8931
ENST00000497571.6	ENSG00000067082.15	KLF6	8.69568	8.50488	8.59109	8.62426	8.41141	8.65082	8.39634	8.52918	8.56773	8.43457	8.32349	8.32443	8.271	8.14264	8.24264	8.29815	8.48048	8.62587	8.3202	8.44655	8.31621	8.56768	8.40564	8.5141
ENST00000307259.9	ENSG00000067113.17	PLPP1	6.6418	6.50645	6.5029	6.5647	6.86815	7.26367	7.25932	7.24169	6.61534	6.53791	6.47544	6.47512	7.06302	6.90148	7.20345	7.14725	6.49804	6.37043	6.31584	6.47336	6.87545	6.89908	6.94078	6.85849
ENST00000261908.11	ENSG00000067141.17	NEO1	8.81377	8.75434	8.52474	8.678	8.80257	8.86095	9.02406	8.85188	8.68643	8.6814	8.75026	8.63399	9.15733	9.25369	9.32906	9.16754	8.87182	8.62847	8.53405	8.59241	9.00033	9.1223	9.01407	8.9208
ENST00000262213.7	ENSG00000067167.8	TRAM1	11.2879	11.0989	11.0259	11.3668	11.0687	11.0843	10.9129	11.2642	11.2086	10.9797	11.0897	11.1428	11.3257	10.6017	11.4002	11.6107	11.2774	11.0264	10.4133	11.3205	11.378	11.298	11.4609	11.4097
ENST00000373539.3	ENSG00000067177.15	PHKA1	8.11063	8.06876	7.85423	7.88706	8.13884	8.12339	8.11847	8.10764	8.12397	8.08408	8.01055	7.89598	8.40127	8.45585	8.68843	8.24174	7.92412	7.87628	7.9091	7.6875	8.36534	8.35887	8.34444	8.29641
ENST00000162749.7	ENSG00000067182.8	TNFRSF1A	8.98985	8.93867	9.08681	8.88544	8.96111	9.09823	9.26208	8.93114	8.97522	8.92822	9.12372	8.98047	8.94428	9.041	8.96019	8.94119	8.94209	8.95868	8.9424	9.01362	8.93013	8.95477	8.85595	8.82495
ENST00000394310.7	ENSG00000067191.16	CACNB1	4.62628	4.70171	4.62977	4.60798	4.60445	4.66186	4.65756	4.63856	4.54221	4.85375	4.79913	4.56075	4.95319	5.17354	4.89199	4.87783	4.79155	4.68724	4.67115	4.84856	4.9413	4.82601	4.78848	4.86705
ENST00000370331.5	ENSG00000067208.15	EVI5	8.82082	8.64197	8.44065	8.71101	8.45602	8.531	8.30661	8.51167	8.78217	8.66231	8.56704	8.5056	8.69489	8.41324	8.73424	8.69361	8.75143	8.46775	8.4273	8.56699	8.7432	8.75986	8.75899	8.83875
ENST00000561656.5	ENSG00000067221.14	STOML1	3.48742	3.92485	3.55421	3.49786	3.48491	3.44957	3.85158	3.69735	3.49859	3.48019	3.68862	3.66443	3.80487	3.85797	3.46867	3.43776	3.74839	3.62456	3.86887	3.89536	3.74696	3.65968	3.70222	3.71574
ENST00000335181.10	ENSG00000067225.19	PKM	11.8171	12.1108	11.9293	11.9233	12.2785	11.9103	12.2535	12.2821	12.0282	12.2839	11.9377	12.0664	11.9414	12.3773	12.2208	11.834	11.541	12.0179	12.4199	11.8138	11.883	12.0513	12.0374	12.1576
ENST00000251636.10	ENSG00000067248.10	DHX29	7.89973	7.89303	8.03373	8.08417	8.03655	7.80166	7.81054	8.12144	8.06176	8.06865	8.07696	8.09544	7.97155	7.69393	8.07031	8.08072	7.71978	7.89863	7.7481	7.85712	7.78148	7.87059	7.97514	7.88122
ENST00000436063.7	ENSG00000067334.14	DNTTIP2	9.47051	9.59737	9.78424	9.83135	9.63906	9.48963	9.25926	9.61677	9.61644	9.76019	9.66978	9.81922	9.35026	8.97784	9.21577	9.39901	9.40999	9.50784	9.53141	9.68422	9.31366	9.39345	9.34167	9.24198
ENST00000561758.5	ENSG00000067365.15	METTL22	6.78645	6.8758	6.48321	6.5614	6.73312	6.85809	6.82009	6.57772	6.69846	6.79222	6.85136	6.73339	6.98324	7.15041	6.80529	7.04701	6.75906	6.91346	6.78212	6.79694	7.10432	6.8431	6.96575	6.91522
ENST00000382039.7	ENSG00000067369.14	TP53BP1	8.4549	8.39401	8.17635	8.30728	8.58147	8.44377	8.38822	8.60331	8.56849	8.64623	8.30491	8.40326	8.70045	8.77888	8.79351	8.60878	8.36356	8.36932	8.33684	8.27252	8.56958	8.71456	8.58261	8.65623
ENST00000366932.4	ENSG00000067533.6	RRP15	9.20228	9.30295	9.19901	9.47146	9.16928	8.96305	8.88242	9.23566	9.21892	9.39599	9.22498	9.32208	8.95598	8.42847	8.9944	9.05163	9.05157	9.2145	9.02654	9.40726	8.91398	8.89687	8.98736	9.20246
ENST00000418115.6	ENSG00000067560.14	RHOA	11.9088	11.9475	11.8644	11.9435	11.9919	11.9155	11.8141	11.9366	12.023	12.0093	11.8451	11.9285	11.8988	11.5111	11.8206	11.9481	11.8393	11.9822	11.5684	11.9813	12.0004	11.9252	11.9462	11.9749
ENST00000540306.5	ENSG00000067596.12	DHX8	7.6048	7.74866	7.63731	7.74829	7.90109	7.6654	7.62567	7.79164	7.781	7.73219	7.70468	7.79308	7.53876	7.88118	7.54473	7.41111	7.60922	7.59927	8.0075	7.33846	7.52334	7.64721	7.62479	7.76601
ENST00000378567.8	ENSG00000067606.17	PRKCZ	6.95595	7.02056	7.0526	6.86496	7.07735	7.25129	7.09165	6.93932	7.02915	7.08711	6.9705	6.97158	7.27526	7.54908	7.33572	6.98497	7.02398	6.89266	7.28812	6.89235	7.26133	7.20718	7.14374	7.22334
ENST00000366922.3	ENSG00000067704.10	IARS2	10.5112	10.4583	10.0807	10.3631	10.5406	10.4222	10.4693	10.5335	10.4478	10.4573	10.3229	10.3993	10.4485	10.2119	10.4293	10.2828	10.3305	10.392	10.194	10.1712	10.3357	10.2535	10.2196	10.2473
ENST00000261205.9	ENSG00000067715.14	SYT1	6.45396	6.37308	6.70236	6.41747	6.33364	6.5494	6.75737	6.55779	6.31691	6.52621	6.3924	6.44843	6.3378	6.17593	6.41236	6.60291	6.44325	6.15408	6.19579	6.51439	6.39341	6.6094	6.31148	6.43268
ENST00000217901.10	ENSG00000067829.19	IDH3G	8.14655	8.34072	8.53351	8.23648	8.32359	8.44626	8.46691	8.1963	8.12031	8.31208	8.37702	8.33322	8.22845	8.65439	8.16248	8.11661	8.12281	8.36292	8.79317	8.24227	8.25181	8.34984	8.15281	8.21022
ENST00000322048.12	ENSG00000067836.13	ROGDI	6.22941	6.05142	6.21118	5.9461	6.12479	6.14352	6.24585	6.19795	5.99061	6.13975	6.03322	5.91082	6.08788	6.62663	6.20703	6.128	5.98409	6.034	6.10098	5.95796	5.96001	5.9916	5.99201	6.28849
ENST00000399799.3	ENSG00000067900.8	ROCK1	8.25831	8.26672	7.9027	8.10908	8.08697	8.04722	8.53499	8.33417	8.03118	8.10221	7.91594	8.12219	8.37533	7.89192	8.52287	8.24848	8.07448	8.03475	7.92648	7.87559	8.29574	7.95383	8.15668	8.4808
ENST00000290858.11	ENSG00000067955.15	CBFB	11.0605	10.9962	10.779	11.1635	11.0021	10.9012	10.7203	10.9788	11.0487	10.9246	10.8191	10.9586	10.9606	11.167	10.7759	11.0097	11.0004	10.9467	11.1817	11.1146	11.1464	11.0991	11.0932	11.2147
ENST00000379162.9	ENSG00000067992.16	PDK3	7.99192	8.08704	7.78829	7.75738	7.95394	8.0244	8.04175	8.10298	7.84894	8.04914	7.88436	7.88101	8.05878	7.75786	7.84192	8.02932	7.91214	8.02947	7.66199	7.5925	8.22399	8.04645	7.98922	8.12421
ENST00000357750.9	ENSG00000068001.14	HYAL2	8.89476	8.89131	8.79202	8.65743	8.82431	9.23664	9.08446	8.94119	8.65595	8.59694	8.72238	8.70194	8.71992	9.08833	8.62111	8.64622	8.88923	8.69564	8.89898	8.7694	8.78853	8.76403	8.71657	8.52628
ENST00000543185.6	ENSG00000068024.17	HDAC4	8.48729	8.38744	8.46355	8.32776	8.57615	8.34552	8.3426	8.39617	8.49991	8.40931	8.37248	8.39026	8.36683	8.2255	8.33508	8.27234	8.2875	8.61694	8.51768	8.37784	8.19007	8.4237	8.33568	8.35132
ENST00000327761.7	ENSG00000068028.18	RASSF1	6.81671	6.86196	6.78826	6.64994	6.75791	6.70582	6.66072	6.39037	6.67395	6.90067	6.79222	6.73103	6.62582	6.9632	6.53818	6.70586	6.66553	6.73817	7.11418	6.73218	6.51767	6.62041	6.33857	6.52143
ENST00000340107.8	ENSG00000068078.20	FGFR3	3.6103	3.50302	3.54261	3.52972	3.68966	3.74486	3.95719	3.53393	3.64434	3.53813	3.67737	3.47236	3.62226	3.83211	3.83122	3.52342	3.53966	3.5396	3.4947	3.50301	3.64078	3.56166	3.52974	3.547
ENST00000438323.2	ENSG00000068079.8	IFI35	5.16622	5.16226	5.35238	5.07392	4.98524	5.39487	5.18859	5.06785	4.98015	4.9847	5.02766	5.04168	5.22777	5.46608	5.30838	5.43603	4.99696	4.94857	4.91847	4.89611	5.01531	5.35964	5.16826	5.19644
ENST00000585976.5	ENSG00000068097.15	HEATR6	6.71231	6.76286	6.67036	6.6886	6.79221	6.9055	6.80569	6.93368	6.70848	6.8446	6.60823	6.60447	6.55775	6.80429	6.96825	6.76301	6.54544	6.65669	6.62589	6.65476	6.68704	6.7028	6.67714	6.71051
ENST00000393818.3	ENSG00000068120.15	COASY	7.96948	7.95832	7.92694	7.78537	7.94001	7.85987	7.96186	7.80381	7.88665	7.91576	7.9487	7.85379	7.8032	8.18456	7.86694	7.52064	7.60277	7.94678	8.03775	7.63868	7.66984	7.77902	7.60506	7.76583
ENST00000557942.5	ENSG00000068305.17	MEF2A	8.9936	8.83855	8.84759	8.99544	8.95178	9.12936	8.90746	9.17501	9.12218	8.9364	8.98042	8.82286	8.69675	8.57762	8.87766	8.84953	9.03919	8.88417	8.65252	8.75951	9.23111	9.39114	9.36497	9.40637
ENST00000376488.8	ENSG00000068308.14	OTUD5	8.44858	8.28919	8.26037	8.23085	8.29958	8.45485	8.35002	8.28404	8.4348	8.43229	8.28253	8.29173	8.46168	8.70355	8.56315	8.32149	8.19549	8.26763	8.4916	7.93912	8.16775	8.43554	8.26539	8.26921
ENST00000315869.8	ENSG00000068323.17	TFE3	8.91242	8.9173	9.00366	8.80975	8.79496	8.82503	9.04462	8.73786	8.81092	8.81395	8.78588	8.75381	8.80609	9.1536	8.91131	8.88488	8.90583	8.88429	8.91086	8.66692	8.85424	8.99501	8.85117	8.87741
ENST00000376771.9	ENSG00000068354.16	TBC1D25	5.15163	5.1246	5.59841	5.24268	5.24033	5.48656	5.69641	5.10681	4.99177	5.11084	5.07226	4.95582	5.18329	5.39213	5.03746	5.08641	5.23225	4.93345	5.21579	5.08543	5.19872	5.20546	5.06416	5.12524
ENST00000672401.1	ENSG00000068366.21	ACSL4	11.6131	11.575	11.3006	11.7423	11.5904	11.4626	11.2273	11.6109	11.7949	11.7638	11.5268	11.723	11.4862	10.9554	11.6445	11.4912	11.4626	11.5372	11.1336	11.5468	11.3297	11.4398	11.3487	11.4915
ENST00000368594.8	ENSG00000068383.19	INPP5A	7.33742	7.20209	7.30552	7.39009	7.31813	7.15661	7.4338	7.26053	7.30294	7.53302	7.36327	7.49183	7.18151	7.35003	7.19404	7.15808	7.60051	7.47809	7.4955	7.3857	7.42016	7.31574	7.50902	7.29188
ENST00000156109.7	ENSG00000068394.11	GPKOW	7.11583	7.20067	7.13175	7.29924	7.1981	7.05331	7.29352	7.25028	7.20158	7.31417	7.16598	7.2098	7.159	7.38705	7.2057	7.01603	6.8795	7.18957	7.4655	6.98317	6.99349	7.02101	7.03049	7.0356
ENST00000376423.8	ENSG00000068400.13	GRIPAP1	7.01305	7.25328	7.23244	7.02681	7.25593	7.169	7.32767	7.24553	7.08214	7.20125	7.1529	7.23199	7.15106	7.59198	7.18632	7.19806	7.12829	7.24164	7.36573	6.94217	7.15264	7.28675	7.14887	7.22576
ENST00000348411.3	ENSG00000068438.15	FTSJ1	9.57463	9.68445	9.60868	9.72687	9.55498	9.48724	9.4494	9.42561	9.57446	9.48762	9.65874	9.59463	9.54089	9.39409	9.22828	9.46507	9.57649	9.46033	9.58343	9.6177	9.5243	9.54545	9.48759	9.47631
ENST00000262293.9	ENSG00000068489.13	PRR11	10.791	10.8112	10.9	10.8996	10.8006	10.6933	10.8014	10.8418	10.7699	10.7544	10.863	10.7104	10.5479	10.4288	10.6044	10.7606	10.6156	10.6854	10.732	10.7121	10.524	10.5512	10.6276	10.6239
ENST00000165698.9	ENSG00000068615.19	REEP1	5.66506	5.59482	5.77196	5.6215	5.7978	5.85533	5.66876	5.65818	5.83982	5.5625	5.76384	5.69763	5.96548	5.92516	5.99233	5.79218	5.46294	5.66792	5.56245	5.62376	5.68537	5.44635	5.68358	5.53493
ENST00000487903.5	ENSG00000068650.19	ATP11A	8.63067	8.44875	8.44581	8.41724	8.62376	8.61118	8.63554	8.53696	8.69352	8.6734	8.54934	8.51583	8.80107	8.84323	8.70137	8.76366	8.89059	8.63769	8.49311	8.55604	8.60122	8.64486	8.53869	8.61778
ENST00000409681.1	ENSG00000068654.17	POLR1A	8.56323	8.63556	8.82364	8.80103	8.69381	8.33478	8.67466	8.67044	8.67335	8.61749	8.75946	8.86095	8.2409	8.49268	8.54983	8.21841	8.50636	8.71845	9.03611	8.59079	8.23897	8.27959	8.4132	8.43974
ENST00000175091.5	ENSG00000068697.7	LAPTM4A	10.7771	10.7002	10.6286	10.8434	10.6733	10.6865	10.8194	10.9043	10.687	10.5689	10.5961	10.7522	10.7989	10.446	10.8373	10.9007	10.7508	10.7404	10.351	10.8822	10.808	10.7708	10.8726	10.8667
ENST00000319190.11	ENSG00000068724.17	TTC7A	6.74566	6.71534	6.88484	6.66438	6.80493	6.84044	6.94223	6.84895	6.67097	6.5996	6.88307	6.72614	6.70115	7.1794	6.84464	6.69663	6.76394	6.77142	7.03989	6.58551	6.67301	6.6732	6.64922	6.67759
ENST00000340879.8	ENSG00000068745.15	IP6K2	8.10179	8.15026	8.2404	7.8648	8.04216	8.31755	8.07725	7.89097	8.07018	8.09999	8.17243	8.02572	8.12663	8.10269	8.01695	8.03077	7.94109	7.97091	8.16148	8.0594	8.09265	8.01753	8.05176	8.00299
ENST00000263736.5	ENSG00000068784.13	SRBD1	7.73884	7.80925	7.77643	7.90815	7.76067	7.80844	7.79448	7.92479	7.73653	7.6824	7.72535	7.87961	7.65207	7.40744	7.67038	7.90966	7.69235	7.65845	7.73941	7.83625	7.71774	7.76222	7.67948	7.62566
ENST00000381103.7	ENSG00000068796.19	KIF2A	10.1478	10.0224	10.1153	10.2304	10.1598	10.1305	10.0889	10.1615	10.0597	10.1685	10.0894	10.194	10.0918	9.84019	10.2044	10.1839	9.87424	10.12	9.97539	9.91906	9.97436	10.0164	9.89337	10.1355
ENST00000404125.6	ENSG00000068878.15	PSME4	9.58928	9.6339	9.38766	9.51663	9.65594	9.37564	9.85694	9.78007	9.54431	9.65194	9.5336	9.61561	9.61698	9.25035	9.67163	9.60475	9.45802	9.48745	9.43666	9.43508	9.46384	9.43501	9.57572	9.76146
ENST00000326448.12	ENSG00000068885.15	IFT80	9.55752	9.35788	9.20769	9.34565	9.52847	9.60708	9.45588	9.53361	9.53369	9.36909	9.51269	9.38562	9.71737	9.11848	9.60615	9.63659	9.49304	9.22596	8.89599	9.17616	9.4489	9.53771	9.48309	9.4428
ENST00000249396.12	ENSG00000068903.20	SIRT2	7.15677	6.97416	7.30556	6.83391	7.07794	7.30061	7.22346	6.93973	7.11591	7.07582	7.28475	6.92911	7.21982	7.34378	7.16826	7.09886	7.3617	7.19182	7.27966	6.94319	7.21989	7.05482	7.06356	7.02131
ENST00000378239.5	ENSG00000068912.14	ERLEC1	10.341	10.2224	10.1853	10.2669	10.4174	10.5023	10.3818	10.4249	10.3531	10.1964	10.1963	10.2247	10.5948	10.2213	10.4422	10.5138	10.5228	10.0322	9.82046	10.1944	10.3933	10.4655	10.407	10.2802
ENST00000164133.7	ENSG00000068971.14	PPP2R5B	4.76214	4.6796	4.8434	4.66467	4.67521	4.78676	4.92795	4.69896	4.79084	4.55105	4.73879	4.7295	4.69302	4.7321	4.93401	4.79241	4.84192	4.73801	4.60339	4.60034	4.7055	4.83693	4.78881	4.92994
ENST00000265340.12	ENSG00000069011.16	PITX1	8.8427	8.94087	9.21125	8.87216	8.82601	8.84011	9.02867	8.81659	8.8133	9.01193	8.96372	9.03775	8.72268	9.39754	8.89705	8.98342	8.86955	8.93098	9.44954	9.06253	8.66301	8.83908	8.80549	8.87311
ENST00000403625.6	ENSG00000069020.18	MAST4	5.46445	5.56345	5.89901	5.23256	5.38315	5.80808	5.94053	5.59153	5.23222	5.37574	5.59845	5.51614	5.56044	5.3842	6.04737	5.37509	5.51741	5.57606	5.52776	5.45625	5.4917	5.65871	5.68018	5.62114
ENST00000261396.6	ENSG00000069248.12	NUP133	8.37836	8.41486	8.18358	8.57844	8.63537	8.43162	8.29034	8.63772	8.48038	8.57004	8.44274	8.53909	8.47052	8.21012	8.60946	8.46593	8.24102	8.26676	8.26742	8.29529	8.27305	8.50649	8.44601	8.48118
ENST00000367142.5	ENSG00000069275.13	NUCKS1	11.9604	11.9338	11.8136	11.9631	11.9158	11.7018	11.7282	12.0437	11.9147	11.9859	11.8133	11.9316	11.6976	11.4269	11.7056	11.79	11.7468	11.8444	11.8061	11.8626	11.6503	11.6798	11.8024	12.0024
ENST00000299138.12	ENSG00000069329.18	VPS35	9.87541	9.94727	9.79819	10.1388	9.98271	9.79846	9.8655	10.0925	10.1111	10.1642	10.0139	10.1056	10.059	9.57394	10.21	10.1812	9.72237	9.78214	9.70374	9.80781	9.99089	10.0587	9.98258	10.1191
ENST00000317089.10	ENSG00000069345.12	DNAJA2	10.0889	10.2212	9.94401	10.2838	10.2343	10.1652	9.93697	10.2209	10.2473	10.3795	10.1047	10.3212	10.1631	9.99367	10.307	10.0918	9.83119	10.1517	10.0209	10.1021	10.0777	10.2145	10.0905	10.0975
ENST00000458166.6	ENSG00000069424.15	KCNAB2	7.39444	7.59154	7.35153	7.32871	7.45041	7.59386	7.62259	7.27642	7.40403	7.57692	7.3953	7.32096	6.84509	7.53643	7.21365	6.90092	7.06746	7.55175	7.53827	7.22093	7.26252	7.17456	7.05998	6.86778
ENST00000261200.9	ENSG00000069431.13	ABCC9	7.27499	7.25344	7.18682	7.04191	6.93444	7.12427	6.967	7.10496	7.02155	7.13553	7.34035	7.26145	7.05372	6.85355	7.13344	7.32638	7.12504	7.00371	7.03831	7.02176	6.96544	7.01724	7.20914	7.1512
ENST00000265643.4	ENSG00000069482.7	GAL	9.37027	9.63807	9.6511	9.627	9.23735	9.00541	9.31249	9.28668	9.47311	9.63865	9.66533	9.76544	9.17628	9.25173	9.02276	9.38317	9.69666	9.81279	9.7673	10.0915	9.38084	9.0635	9.37067	9.53526
ENST00000290855.11	ENSG00000069493.15	CLEC2D	7.5818	7.64963	8.22133	7.79474	7.52519	7.37644	7.65561	7.38297	7.59682	7.74752	7.69996	7.67303	7.38095	7.67775	8.02683	7.84401	7.40978	7.53843	7.99666	7.70174	7.60393	7.54261	7.64066	7.70293
ENST00000378045.5	ENSG00000069509.6	FUNDC1	8.84505	8.78081	8.84748	9.00661	8.84105	8.86479	8.67747	8.79305	8.78677	8.90822	8.91532	8.83765	8.93234	8.48223	8.61612	8.91655	8.86376	8.90181	8.7569	9.06644	8.7608	8.78927	8.87285	8.84765
ENST00000378069.5	ENSG00000069535.14	MAOB	5.45083	5.36248	5.2739	5.28649	5.62076	5.80659	5.40455	5.30025	5.355	5.1409	5.11341	5.19509	5.73934	5.43451	5.7042	5.33044	5.14381	5.17643	5.27342	5.12236	5.38922	5.62455	5.59639	5.74054
ENST00000449337.6	ENSG00000069667.16	RORA	9.72173	9.71237	9.6932	9.56509	9.75522	9.51692	9.78705	9.73654	9.60038	9.86311	9.71095	9.79201	9.75196	9.58564	9.60676	9.6321	9.61363	9.72483	9.71481	9.64297	9.27748	9.37113	9.40366	9.34048
ENST00000212355.9	ENSG00000069702.11	TGFBR3	7.26163	7.0906	7.09025	7.31023	6.98005	7.27876	7.17985	7.39174	7.23525	7.11572	6.9996	7.13646	6.8395	6.90883	6.89091	6.7782	7.14654	6.9749	7.00407	7.07713	6.89129	6.97969	7.01083	7.16611
ENST00000377834.8	ENSG00000069812.11	HES2	3.89554	3.96484	4.33479	3.998	4.16508	4.6498	4.30845	4.1041	4.24721	4.03086	4.15507	4.29506	4.03213	4.16716	4.06339	4.26157	4.13699	4.0723	3.93896	3.94143	4.11017	4.41977	4.24389	4.08905
ENST00000286371.8	ENSG00000069849.11	ATP1B3	10.2084	10.3129	10.4045	10.3092	10.0003	9.95866	10.5563	10.213	9.96071	10.0542	10.2253	10.3547	10.3651	9.80473	9.94455	10.1767	10.2819	10.2179	10.2037	10.3477	10.0898	9.8914	10.0831	10.1432
ENST00000435532.8	ENSG00000069869.17	NEDD4	8.91724	8.94055	8.76277	8.93748	9.1005	8.82416	8.91413	9.14925	8.94002	9.01472	8.7024	9.04737	9.13189	8.69267	9.26039	9.21467	9.04929	8.91241	8.53851	8.72596	9.11571	9.04387	9.0105	9.14748
ENST00000164305.10	ENSG00000069943.10	PIGB	6.88383	6.93237	6.97955	6.85975	6.88945	6.77678	7.03569	6.98134	6.73602	6.76983	6.89209	6.83735	6.97297	6.65923	6.93774	7.18835	6.92208	6.94922	6.68651	7.04888	6.89053	7.00031	7.09841	6.89632
ENST00000261845.7	ENSG00000069956.13	MAPK6	10.2473	10.0871	9.95058	10.3547	10.1534	9.78715	9.79858	10.1952	10.2977	10.3544	10.1152	10.3126	10.3118	9.86188	10.2526	10.4251	10.1783	10.0986	9.94152	10.392	10.3591	10.377	10.4839	10.6135
ENST00000358784.11	ENSG00000069966.19	GNB5	7.74098	7.78734	7.4881	7.56738	7.81063	7.86318	7.7981	7.78874	7.84591	7.60694	7.55489	7.57688	7.91621	7.92657	8.13507	7.94737	7.59437	7.7371	7.49677	7.64866	7.92296	8.0166	8.01573	7.90965
ENST00000336787.6	ENSG00000069974.16	RAB27A	6.23759	6.15297	6.29019	6.13924	6.05934	6.24536	6.51315	6.29152	6.32714	6.07431	6.20986	6.03704	6.65787	6.45346	6.86151	6.67563	6.39386	6.33329	6.2699	6.16889	6.58955	6.76374	6.72848	6.55075
ENST00000155674.9	ENSG00000069998.12	HDHD5	7.41442	7.29089	7.19024	7.49251	7.2933	7.24397	7.44526	7.35693	7.39443	7.29305	7.25547	7.40741	7.16374	7.16654	7.3719	7.21494	7.32282	7.52219	7.41308	7.52558	7.34345	7.08337	7.10461	7.40735
ENST00000399523.5	ENSG00000070010.19	UFD1	8.95073	9.01194	8.91328	9.04363	8.95819	8.82438	8.80159	8.88193	9.0625	9.09302	9.0549	8.96575	8.78959	8.87618	8.60602	8.77235	8.84812	9.09176	9.00585	8.97008	8.8771	8.8445	8.78675	8.72074
ENST00000261349.9	ENSG00000070018.9	LRP6	9.59578	9.4566	9.23063	9.41252	9.54253	9.6031	9.81419	9.75323	9.63581	9.57683	9.5476	9.43926	9.73854	9.77865	9.82006	9.59614	9.68722	9.48556	9.43532	9.45352	9.54499	9.55743	9.59866	9.52769
ENST00000264555.10	ENSG00000070047.13	PHRF1	6.75504	6.88614	7.07332	6.75001	6.89282	6.62226	6.81989	6.79344	6.93335	6.88552	6.90436	6.93711	6.68042	6.79213	6.46907	6.49234	6.66005	6.81849	7.06306	6.7606	6.28337	6.47685	6.51327	6.58618
ENST00000537196.1	ENSG00000070061.16	ELP1	8.79886	8.77214	8.5945	8.83064	8.89363	8.63656	8.7052	8.94122	8.75281	8.87236	8.80263	8.98233	8.64269	8.66341	8.86045	8.67685	8.71222	8.78581	8.80427	8.77185	8.67507	8.54658	8.75844	8.90899
ENST00000323688.10	ENSG00000070081.17	NUCB2	9.07336	8.94865	9.10025	8.8258	8.84504	9.34768	9.40621	8.91002	8.70049	8.64544	8.82013	8.62337	9.56888	9.24158	9.65693	9.61339	8.88093	8.52184	8.41413	8.49794	9.33417	9.42306	9.39744	9.28177
ENST00000452853.6	ENSG00000070087.14	PFN2	12.0574	12.0419	11.8805	12.1317	12.0412	11.9756	11.794	12.0359	12.1759	11.9332	11.9546	12.0011	11.9822	11.8398	11.6605	11.9904	12.1367	11.9272	11.8458	12.1322	11.9576	11.7801	11.8655	11.8868
ENST00000374541.4	ENSG00000070159.14	PTPN3	8.92897	8.85733	8.74676	8.7675	8.88047	9.2956	8.97432	8.84982	8.88376	8.81357	8.78985	8.686	9.00289	9.06416	9.04186	8.94942	8.90059	8.75426	8.74194	8.6496	8.98996	9.15481	9.0056	8.98398
ENST00000389720.4	ENSG00000070182.21	SPTB	7.64264	7.69055	7.73367	7.50335	7.84466	7.86681	7.95616	7.60838	7.64032	7.81793	7.77333	7.70014	7.43761	7.94989	7.87554	7.37488	7.50443	7.71092	8.00493	7.32315	7.56947	7.67895	7.36985	7.49415
ENST00000374720.8	ENSG00000070214.16	SLC44A1	9.76012	9.78364	9.50652	9.78153	9.66809	9.76675	10.0325	9.9354	9.90807	9.76428	9.69135	9.76256	10.289	10.0646	10.2981	10.1462	10.4226	9.95149	9.85151	9.90853	10.5718	10.5522	10.6097	10.482
ENST00000261556.11	ENSG00000070269.14	TMEM260	8.0916	7.90863	7.69448	7.95349	8.1615	8.16151	7.96178	8.09549	8.10929	7.93784	7.9312	8.12019	8.2999	7.97763	8.515	8.38177	8.06553	7.94034	7.62318	8.02049	8.33616	8.38638	8.53156	8.4636
ENST00000263073.11	ENSG00000070366.14	SMG6	6.94636	6.78264	6.85142	6.6453	6.92952	6.9186	6.86418	6.70203	6.84997	6.73227	6.70943	6.82423	6.81581	7.08675	6.91435	6.94416	6.97052	6.79744	7.09552	6.71814	7.08762	6.78967	6.89101	7.03406
ENST00000340918.11	ENSG00000070367.16	EXOC5	10.2516	10.0729	10.1032	10.3457	10.1516	9.90812	10.0691	10.3101	10.2725	10.1579	10.1075	10.0995	10.26	9.58715	10.2901	10.3122	10.1226	10.0382	9.95671	10.1638	10.1892	10.221	10.2636	10.44
ENST00000621271.4	ENSG00000070371.16	CLTCL1	4.64298	4.60035	4.46492	4.36931	4.62028	4.57648	4.58833	4.4955	4.44559	4.59626	4.66973	4.63203	4.61979	4.91334	4.96077	4.55554	4.5748	4.34817	4.57541	4.48794	4.59821	4.5028	4.48857	4.63786
ENST00000588773.5	ENSG00000070404.10	FSTL3	5.81707	5.66503	5.93493	5.61085	5.62104	5.80334	5.65959	5.63235	5.57772	5.57844	5.56451	5.61422	5.57237	5.83589	5.69379	5.64533	5.71604	5.6964	5.68421	5.63072	5.35721	5.56786	5.43665	5.63248
ENST00000263196.12	ENSG00000070413.20	DGCR2	7.52915	7.62226	7.49285	7.42216	7.46239	7.62683	7.59166	7.40672	7.43316	7.50899	7.47062	7.53059	7.64272	7.85302	7.83272	7.71236	7.60565	7.59754	7.5925	7.55762	7.54023	7.40214	7.37237	7.43271
ENST00000292363.10	ENSG00000070423.18	RNF126	8.02772	8.21684	8.17433	7.83328	7.85387	8.06838	7.92281	7.62492	7.80582	8.0122	7.76031	7.90036	7.81006	8.15929	7.56464	7.66263	7.97161	7.98434	7.98582	8.15522	7.75068	7.94214	7.81077	7.72426
ENST00000174618.5	ENSG00000070444.15	MNT	5.78894	5.9258	5.93731	5.59065	5.90795	6.31447	6.18422	5.93365	5.85202	5.79536	5.76272	5.7739	5.75012	6.39237	5.99402	5.89568	5.78604	6.08864	5.80763	5.80101	5.84241	5.85574	5.88878	5.98878
ENST00000389709.8	ENSG00000070476.15	ZXDC	7.19434	7.14056	7.17427	6.95949	7.2255	7.14598	6.93743	7.10362	7.1047	7.20401	7.13772	7.07439	7.06725	7.15631	7.22267	7.19075	6.90588	7.15727	7.13518	7.00026	7.05357	7.13394	7.0427	7.03175
ENST00000397625.9	ENSG00000070495.15	JMJD6	6.37331	6.60834	6.55844	6.66391	6.41379	6.24383	6.63638	6.4297	6.31039	6.54349	6.55873	6.66444	6.24214	6.3013	6.12511	6.13865	6.52781	6.53388	6.82829	6.52431	6.2999	6.37788	6.13286	6.45654
ENST00000265421.9	ENSG00000070501.12	POLB	7.89798	7.86995	7.91172	8.09502	7.9907	7.82416	7.85944	7.73846	8.11985	8.02703	8.28259	8.19718	8.33112	8.00986	8.12014	8.33396	8.19428	8.03328	7.91346	8.2069	8.4268	8.25679	8.19886	8.15851
ENST00000262139.10	ENSG00000070540.13	WIPI1	7.34996	7.22776	7.43528	6.93075	7.38803	7.73787	7.62881	7.35525	7.33174	7.35826	7.50774	7.19854	7.64142	7.80284	7.72392	7.5979	7.76996	7.35602	7.46457	7.36219	8.0706	8.00574	7.92537	7.64582
ENST00000378103.7	ENSG00000070610.14	GBA2	7.47245	7.44836	7.49464	7.49245	7.20299	7.46291	7.53941	7.50264	7.32537	7.57083	7.52835	7.41461	7.54116	7.53236	7.51275	7.44653	7.56902	7.37215	7.56034	7.39878	7.64257	7.59476	7.55824	7.4086
ENST00000261797.7	ENSG00000070614.15	NDST1	7.43055	7.30128	7.00629	7.14968	7.31549	7.68095	7.62676	7.4776	7.40358	7.18509	7.20696	7.21741	7.35803	7.86398	7.38232	7.02011	7.29446	7.18068	7.48406	7.08166	7.1202	7.10348	7.23985	7.27914
ENST00000444334.5	ENSG00000070669.17	ASNS	10.2299	10.0726	9.54636	9.47496	10.5739	10.6294	10.3895	10.3083	10.1805	10.4479	10.1215	9.63133	11.545	11.2769	11.8183	11.6357	10.0197	10.0574	9.28137	9.23627	11.5573	11.665	11.6149	11.4867
ENST00000396926.8	ENSG00000070718.12	AP3M2	6.52688	6.59845	6.56012	6.42732	6.64165	6.46044	6.05967	6.34238	6.76658	6.71394	6.99968	6.79944	6.24075	6.66068	6.54604	6.62743	6.60914	6.79328	6.53755	6.8597	6.918	6.77153	6.72427	6.65089
ENST00000520142.2	ENSG00000070756.17	PABPC1	14.0306	13.9377	14.0828	14.0297	13.9247	14.2017	14.3236	14.1082	13.8738	13.8679	13.9621	13.9572	14.3132	14.2063	14.298	14.4933	14.1629	13.9349	13.8519	14.0585	14.2546	14.2362	14.2834	14.2585
ENST00000372086.4	ENSG00000070759.17	TESK2	5.59741	5.42675	5.27975	5.4975	5.60042	5.89514	5.71985	5.32142	5.53285	5.2663	5.5874	5.32354	5.71986	5.52701	5.63427	5.47706	5.42145	5.50183	5.2865	5.29621	5.5359	5.67357	5.60708	5.26676
ENST00000262498.8	ENSG00000070761.8	CFAP20	7.543	7.4922	8.11674	7.76918	7.58749	7.49546	7.7942	7.50087	7.3791	7.45684	7.79249	7.80464	7.40185	7.26191	7.35798	7.43607	7.2622	7.60846	7.83115	7.69355	7.44067	7.18632	7.37732	7.55901
ENST00000262506.8	ENSG00000070770.10	CSNK2A2	8.53973	8.52383	8.41158	8.58146	8.45869	8.71869	8.68474	8.52976	8.46107	8.52019	8.37652	8.48607	8.91519	9.05574	9.00609	8.79231	8.56742	8.48889	8.60077	8.55964	8.83221	8.92941	8.78671	8.88897
ENST00000556564.6	ENSG00000070778.13	PTPN21	7.45442	7.3815	7.24766	7.33163	7.26929	7.29993	7.00987	7.33334	7.52248	7.40832	7.30524	7.29478	7.34318	7.44345	7.47521	7.5504	7.35644	7.25264	7.19419	7.19155	7.35045	7.3979	7.37412	7.44294
ENST00000372183.7	ENSG00000070785.17	EIF2B3	7.2524	7.3023	7.19063	7.46059	7.42659	6.97721	7.10558	7.33862	7.46553	7.51269	7.39229	7.48053	7.27985	7.36351	7.22574	7.06539	7.03024	7.28966	7.46738	7.26085	7.2465	7.10462	7.18978	7.1713
ENST00000323668.11	ENSG00000070814.22	TCOF1	8.57549	8.86488	8.74887	8.61042	8.66593	8.37765	8.48835	8.56977	8.78226	8.89545	8.77507	8.84559	8.2563	8.55813	8.09118	8.10138	8.58894	8.77205	8.947	8.61179	8.19766	7.88973	8.13677	8.18724
ENST00000344548.7	ENSG00000070831.17	CDC42	11.053	11.0972	11.1383	11.334	11.2426	11.0239	10.8495	11.1752	11.2694	11.1528	11.1531	11.2463	10.9511	10.5751	10.8632	11.0677	10.8184	11.0885	10.9042	11.2337	10.7075	10.8574	10.8694	10.7969
ENST00000313367.7	ENSG00000070882.13	OSBPL3	10.1315	10.0417	10.0608	10.2209	10.0364	9.88628	9.84629	10.1237	10.3517	10.0829	10.1892	10.2816	9.85829	9.8445	9.82847	9.85598	10.0958	10.0659	10.2687	10.0777	9.88928	9.81127	9.83666	9.85555
ENST00000264926.7	ENSG00000070950.10	RAD18	7.39306	7.39098	7.74796	7.38881	7.31813	7.44906	7.74148	7.53402	7.45053	7.75488	7.6841	7.47119	7.21902	7.00563	7.30723	7.1696	7.52685	7.69458	7.45776	7.65861	7.11251	7.4111	7.0727	7.27366
ENST00000428670.8	ENSG00000070961.16	ATP2B1	8.81453	8.73822	8.65009	8.85157	8.67577	8.60104	8.83483	9.02073	8.72123	8.72951	8.69236	8.7941	8.99176	8.75963	9.05907	9.00377	8.72886	8.93716	8.6441	8.69532	8.84236	8.85396	8.94384	8.86601
ENST00000233154.9	ENSG00000071051.14	NCK2	8.5277	8.21345	8.48797	8.43247	8.35787	8.64379	8.51945	8.24626	8.43109	8.3944	8.55727	8.25389	8.35488	8.77746	8.65026	8.48648	8.43371	8.50239	8.90141	8.10281	8.49122	8.47374	8.5487	8.56747
ENST00000413150.6	ENSG00000071054.16	MAP4K4	9.34172	9.32616	9.24962	9.27963	9.34509	9.33737	9.43476	9.50638	9.27585	9.50592	9.32	9.2749	9.42684	9.53123	9.64738	9.45763	9.00372	9.31677	9.52242	9.13342	9.38842	9.40826	9.39708	9.51192
ENST00000409391.1	ENSG00000071073.13	MGAT4A	5.35989	5.41872	5.31232	5.17713	5.70528	5.43666	5.50453	4.91783	5.19646	5.20741	5.4441	5.59381	5.95858	5.92311	5.92848	5.75303	5.71046	5.39333	5.0824	5.12708	5.84235	5.56329	5.83697	5.49526
ENST00000409320.7	ENSG00000071082.11	RPL31	14.9818	15.006	14.9119	15.0825	15.0331	15.1904	14.9383	15.0352	15.1156	15.0713	15.1221	15.1052	15.2565	15.3395	15.0601	15.2127	15.1093	14.9699	14.9787	15.0524	15.1987	15.2299	15.2269	15.0236
ENST00000499869.7	ENSG00000071127.17	WDR1	9.9247	10.0531	9.87624	10.1179	10.0684	9.85528	9.98181	10.1398	10.0533	10.1491	9.91548	10.0717	9.94386	10.1772	9.82658	9.77773	9.84993	10.0224	10.2638	9.90413	10.0529	10.1147	9.96571	10.1681
ENST00000428135.7	ENSG00000071189.21	SNX13	10.8374	10.6351	10.5006	10.7046	10.7633	10.7698	10.5988	10.8216	10.7884	10.5995	10.6125	10.635	10.7619	10.196	10.6178	10.8115	10.823	10.5401	10.262	10.6564	10.6613	10.6224	10.6827	10.7494
ENST00000336498.8	ENSG00000071205.12	ARHGAP10	7.07126	7.1468	7.35689	7.27867	7.1176	7.21399	7.24231	7.20215	7.2532	7.37913	7.39037	7.30548	7.40148	7.16774	7.32389	7.41025	7.25966	7.0592	7.21442	7.0972	7.13746	7.36852	7.25392	7.16371
ENST00000265678.9	ENSG00000071242.12	RPS6KA2	4.75354	4.69525	4.74557	4.46076	4.80092	5.12453	5.04642	4.99769	4.92341	4.94752	4.70972	4.84164	6.17702	6.61313	6.41857	5.72558	5.14691	4.76712	4.92158	4.64004	6.24348	6.13809	6.25265	6.29689
ENST00000431467.1	ENSG00000071243.16	ING3	8.46591	8.57779	8.53203	8.62669	8.45494	8.4733	8.08436	8.36549	8.23521	8.51501	8.48993	8.60237	8.2785	8.14207	8.17174	8.45443	8.40294	8.57759	8.52215	8.619	8.26242	8.38909	8.38813	8.3362
ENST00000554237.1	ENSG00000071246.11	VASH1	4.14357	4.10543	3.98167	4.16531	4.21638	4.27647	4.28986	4.19997	4.0836	4.02441	3.99753	4.11902	4.20013	4.50432	4.35922	4.28292	3.72816	4.0218	3.67687	3.86821	3.96984	4.00839	3.95553	3.98816
ENST00000454244.4	ENSG00000071282.12	LMCD1	3.94059	3.88961	4.05417	4.04592	3.98595	4.03658	4.07949	3.95171	3.83839	3.93619	3.98033	3.93679	3.77987	4.00439	3.93098	3.74298	3.97318	3.95067	4.20385	4.03534	3.92678	3.93014	3.78818	3.89666
ENST00000265758.7	ENSG00000071462.12	BUD23	8.92618	9.03058	9.19644	9.09242	8.97768	8.9178	9.02864	8.95927	8.89312	9.12079	8.95235	9.10255	8.91392	9.08089	8.91138	8.86526	8.89987	9.02382	9.2012	9.12291	8.84381	8.91299	8.90069	8.80263
ENST00000336735.9	ENSG00000071537.14	SEL1L	10.6641	10.6278	10.4417	10.7484	10.7291	10.7283	10.8294	10.9607	10.7957	10.5574	10.5538	10.6013	11.1559	10.8908	11.2998	11.2244	10.9292	10.5139	10.2651	10.5834	11.1993	11.321	11.2461	11.1976
ENST00000166345.8	ENSG00000071539.14	TRIP13	9.9609	9.96819	9.74628	10.115	9.91779	9.58645	9.60633	9.89759	10.0172	10.0457	9.88959	10.0491	9.56558	9.45674	9.39476	9.65103	9.98739	9.99385	9.96521	10.0682	9.56388	9.49145	9.57103	9.70156
ENST00000369762.7	ENSG00000071553.18	ATP6AP1	8.94198	9.14547	8.99822	8.98753	8.98564	9.05962	9.36086	9.04991	8.95614	8.9638	8.89327	8.91108	9.12063	9.48353	9.23696	9.13995	9.11416	8.96385	9.19262	9.00298	9.20822	9.13964	9.17679	9.01169
ENST00000262965.12	ENSG00000071564.17	TCF3	9.07251	9.29662	9.15259	9.08227	9.14291	9.02923	9.23251	9.0836	9.05387	9.21694	9.1282	9.15984	9.09356	9.33029	9.05312	9.0391	9.05152	9.2287	9.31761	9.15513	9.16487	9.06956	9.02019	9.07626
ENST00000381465.2	ENSG00000071575.12	TRIB2	9.4497	9.25638	9.41314	9.44584	9.45477	9.50751	9.3665	9.25511	9.281	9.32449	9.52398	9.46467	9.17843	9.276	9.25921	9.2882	9.52896	9.33884	9.26225	9.40206	9.11514	9.00904	8.99647	8.90947
ENST00000592522.5	ENSG00000071626.17	DAZAP1	9.00648	9.141	9.24123	9.07014	9.00849	8.82616	9.09243	8.91418	8.86393	9.04398	8.9924	9.08328	9.01578	9.08102	8.98362	9.014	8.84217	9.08628	9.14726	9.07262	9.01666	8.82097	8.91026	9.04269
ENST00000590550.6	ENSG00000071655.18	MBD3	8.39361	8.42347	8.33722	8.25943	8.25406	8.22881	8.19299	8.22709	8.32166	8.41382	8.34882	8.33116	8.18447	8.56534	8.14905	7.96441	8.13189	8.29459	8.61621	8.23734	8.01137	8.10537	8.05335	8.05311
ENST00000393600.8	ENSG00000071859.15	FAM50A	8.16166	8.34714	8.60056	8.42024	8.11617	8.18211	8.49898	8.41489	8.14457	8.3678	8.36613	8.38646	8.15122	8.94274	8.43907	8.0881	8.12964	8.34244	8.84047	8.22595	8.06926	8.32178	8.27866	8.34005
ENST00000359889.9	ENSG00000071889.17	FAM3A	8.10466	7.93488	7.89231	7.97903	7.87816	8.0667	7.95653	7.78961	7.62028	7.60881	7.91378	7.97486	8.07428	8.45781	7.94645	7.90762	8.04655	7.79301	8.1983	7.71194	8.01205	8.01003	7.882	7.91296
ENST00000616140.2	ENSG00000071894.17	CPSF1	6.36039	6.43767	6.54423	6.13626	6.45887	6.3057	6.38611	6.11071	6.1992	6.39134	6.41456	6.28869	6.37779	6.79264	6.47734	6.24194	6.41128	6.1591	6.55797	5.97578	6.29805	6.2434	6.23604	6.18969
ENST00000408978.9	ENSG00000071909.19	MYO3B	4.369	4.32585	4.20298	4.50048	4.39269	4.21006	4.29643	4.33015	4.22317	4.41921	4.31559	4.41132	4.15321	4.18592	4.01553	4.28616	4.20844	4.4532	4.32045	4.25293	4.1615	4.18247	4.22797	4.17366
ENST00000321348.9	ENSG00000071967.12	CYBRD1	12.0225	11.9214	11.9967	12.0184	11.9629	12.1943	12.1283	12.1833	11.9971	11.8707	11.9878	11.9542	12.1258	11.8931	12.0542	12.1288	12.1213	11.8077	11.7314	11.9595	12.0948	11.9647	12.0462	11.8796
ENST00000542896.5	ENSG00000071994.11	PDCD2	10.6694	10.7195	10.6403	10.7736	10.6808	10.4866	10.4502	10.6652	10.737	10.6872	10.6685	10.736	10.736	10.3934	10.5544	10.7377	10.7213	10.5838	10.494	10.8351	10.6765	10.5505	10.7586	10.7811
ENST00000381346.9	ENSG00000072042.13	RDH11	10.5249	10.5414	10.3548	10.5213	10.5118	10.4521	10.5039	10.5591	10.4857	10.4918	10.4857	10.4537	10.4114	10.4735	10.3404	10.4438	10.5607	10.4776	10.4884	10.5521	10.4273	10.402	10.3424	10.2513
ENST00000589994.6	ENSG00000072062.15	PRKACA	7.80335	7.89328	7.98556	7.79988	7.85212	7.80881	7.80699	7.78754	7.95125	7.67563	7.73122	7.67954	7.76073	8.21899	7.65433	7.68877	8.01883	7.83962	7.9776	7.75538	7.78837	7.90725	7.82011	7.82942
ENST00000340736.10	ENSG00000072071.16	ADGRL1	6.97274	6.93316	6.60597	6.48158	6.73509	7.17277	7.01692	6.59238	6.90827	7.07839	6.75938	6.81176	7.13564	7.67073	7.20761	6.9716	6.98682	7.05281	6.97755	6.44576	7.06508	7.3149	6.89083	7.02215
ENST00000684182.1	ENSG00000072110.16	ACTN1	10.8715	10.9038	10.8242	10.8216	10.995	11.0202	10.9254	10.9162	10.8262	10.8545	10.7396	10.8644	10.5623	11.0931	10.6987	10.5438	10.6197	10.888	11.188	10.6578	10.6358	10.7988	10.6644	10.7052
ENST00000347230.9	ENSG00000072121.17	ZFYVE26	8.07543	8.20564	8.31062	8.14118	8.29687	8.15863	8.29928	8.45408	8.18131	8.16063	8.21402	8.18674	8.19397	8.3227	8.19236	8.33437	8.12526	8.09869	8.38651	8.09207	8.14005	8.06266	8.31651	8.32691
ENST00000314728.9	ENSG00000072134.15	EPN2	7.99201	7.94323	7.85823	8.03118	7.91338	7.72761	7.72993	7.74539	7.99952	8.09575	7.68138	7.59511	7.68228	7.72166	7.69875	7.74988	7.80443	7.83168	7.78585	7.64987	7.80654	7.60349	7.58543	7.67709
ENST00000347849.7	ENSG00000072135.13	PTPN18	9.35157	9.37123	9.45831	9.20193	9.0843	9.21823	9.12141	9.07127	9.10921	9.44072	9.3482	9.11911	9.21133	9.52465	9.17546	9.07714	9.18544	9.30528	9.41646	9.07103	9.01027	9.11337	9.05746	9.05075
ENST00000579855.5	ENSG00000072210.19	ALDH3A2	8.01722	7.99198	7.99223	7.85129	8.13712	8.16083	8.3685	8.21395	8.1419	8.18747	7.95613	7.9696	8.38311	8.30082	8.60767	8.01488	8.06439	7.92966	7.8482	7.74166	8.25262	8.44709	8.21861	8.38189
ENST00000360110.9	ENSG00000072274.13	TFRC	12.0815	12.3986	12.348	12.5975	12.1591	11.6001	12.2683	12.5104	12.3231	12.4344	12.3674	12.5826	12.04	11.6891	11.9402	12.1615	12.2611	12.3349	12.2438	12.6929	12.1177	11.947	12.2286	12.3882
ENST00000355815.8	ENSG00000072310.18	SREBF1	8.96777	8.92032	8.59673	8.42503	8.697	9.34574	9.16225	8.71651	8.60402	8.66868	8.59801	8.56901	8.83848	9.41996	9.06013	8.66101	8.84475	8.83461	8.78334	8.49189	8.45104	8.88288	8.60048	8.4646
ENST00000265343.10	ENSG00000072364.13	AFF4	10.4836	10.4186	10.5708	10.548	10.5202	10.6017	10.5716	10.7049	10.4843	10.582	10.5368	10.416	10.4118	10.4449	10.5024	10.4812	10.3366	10.3067	10.5881	10.5307	10.471	10.5712	10.5509	10.6842
ENST00000373910.9	ENSG00000072401.15	UBE2D1	8.94874	8.77878	8.9076	9.04994	8.83252	8.61087	8.66173	8.92255	8.89689	8.82411	8.80625	8.95012	9.03749	8.04885	8.85716	9.06417	8.93545	8.88564	8.1748	9.06241	9.11009	8.92972	9.01727	8.99411
ENST00000678380.1	ENSG00000072415.10	MPP5	10.0083	9.87814	9.83602	10.117	9.9999	9.78365	9.8703	10.0926	9.99832	9.89325	9.74107	9.97853	9.80659	9.4166	9.69291	9.78784	9.75552	9.75107	9.68101	9.87228	9.54205	9.69177	9.54923	9.81632
ENST00000674590.1	ENSG00000072501.19	SMC1A	9.20774	9.48918	9.68623	9.3998	9.36455	9.07284	9.4008	9.45376	9.18127	9.51925	9.54783	9.63523	8.92725	9.05825	8.7389	8.94144	9.20289	9.31857	9.79017	9.27405	8.88112	8.85116	8.77366	9.03613
ENST00000168216.11	ENSG00000072506.14	HSD17B10	8.92477	9.13826	9.08425	9.19174	8.93668	8.86801	9.02627	8.982	9.08421	9.04913	8.9831	9.11949	8.98919	9.3338	8.9536	8.96593	8.96984	9.17655	9.31857	9.20498	8.99181	9.03155	9.01119	9.14283
ENST00000408948.7	ENSG00000072518.22	MARK2	7.97794	8.14335	8.08155	8.02101	8.05184	7.86857	8.10383	8.15576	8.06582	8.11543	7.96532	8.00346	8.15815	8.29866	8.12837	8.02826	8.02625	7.9112	8.28931	8.02947	8.07502	7.96166	8.05335	8.10199
ENST00000393915.9	ENSG00000072571.20	HMMR	10.7022	10.8386	10.8317	10.8853	10.8652	10.5729	10.5262	10.8561	10.7685	10.9261	10.7455	10.753	10.344	9.80131	10.2782	10.4617	10.5659	10.6384	10.377	10.6228	10.2121	10.1856	10.114	10.1161
ENST00000443047.6	ENSG00000072609.18	CHFR	6.93756	6.85425	6.53515	6.75038	6.73564	6.94368	6.75973	6.71183	6.76215	6.71283	6.66418	6.73716	6.97909	7.26312	6.96146	6.96912	6.91642	6.61738	6.75937	6.78413	6.94151	7.1841	7.07635	7.15589
ENST00000166534.8	ENSG00000072682.20	P4HA2	9.06169	9.14304	8.99943	9.15424	9.12606	9.04526	9.28989	9.32361	9.17906	9.25597	9.08569	9.02728	9.4284	9.6457	9.57479	9.40884	9.1128	9.1033	9.32273	9.04464	9.39955	9.50871	9.37561	9.39815
ENST00000575270.5	ENSG00000072736.19	NFATC3	9.61113	9.57414	9.57872	9.59333	9.66462	9.67231	9.76404	9.65528	9.62122	9.6666	9.66096	9.62961	9.72979	9.71345	9.7219	9.76913	9.70483	9.63427	9.63459	9.63719	9.77615	9.65719	9.77294	9.71571
ENST00000251607.11	ENSG00000072756.17	TRNT1	7.72516	7.75404	7.73647	8.01487	7.68201	7.55256	7.67104	7.91235	7.86993	7.75106	7.64889	7.72603	7.76502	7.09624	7.66292	7.7504	7.56855	7.75404	7.36495	7.83993	7.75006	7.61473	7.69349	7.74101
ENST00000356839.10	ENSG00000072778.20	ACADVL	8.2255	8.33942	8.20012	8.12425	8.35375	8.21179	8.33593	8.35798	8.26137	8.19533	8.29683	8.18906	8.4408	8.64154	8.50093	8.26952	8.15164	8.3181	8.52255	7.9527	8.52227	8.39398	8.32233	8.42463
ENST00000176763.10	ENSG00000072786.13	STK10	7.38661	7.39166	7.52448	7.35085	7.32723	7.52145	7.60298	7.36536	7.27784	7.67282	7.41567	7.53472	7.48117	7.78257	7.64946	7.3907	7.29111	7.32921	7.5697	7.14279	7.222	7.38672	7.34586	7.31528
ENST00000393802.6	ENSG00000072803.18	FBXW11	9.82151	9.73979	9.59924	9.71036	9.86389	9.90425	9.81737	9.96682	9.96348	9.81966	9.83484	9.76592	9.8877	9.60704	9.99851	9.96594	9.79669	9.65063	9.57749	9.73281	9.97239	10.0277	9.89565	9.90659
ENST00000158762.8	ENSG00000072818.12	ACAP1	4.94482	4.84319	4.92837	4.86584	4.96296	5.3456	5.16143	4.77547	4.94313	4.88467	4.82931	4.69546	5.01001	5.19012	5.16107	4.87689	4.60046	4.55863	4.6983	4.6698	4.74528	4.85439	4.68634	4.6804
ENST00000397890.6	ENSG00000072832.15	CRMP1	5.71225	5.41328	5.45837	5.40825	5.81275	5.71459	5.82851	5.62235	5.43421	5.59123	5.56128	5.41976	6.20271	6.40168	6.34615	5.99381	5.51023	5.40684	5.43326	5.30471	5.74235	5.76984	5.65971	5.66853
ENST00000572834.5	ENSG00000072849.11	DERL2	9.68989	9.75213	9.7011	9.72813	9.58016	9.54863	9.45159	9.69241	9.75934	9.46431	9.58746	9.69653	9.50946	9.00145	9.37169	9.70964	9.78799	9.74398	9.08317	9.94695	9.67002	9.54549	9.5914	9.5518
ENST00000396354.6	ENSG00000072864.16	NDE1	8.67547	8.69589	8.8767	8.67561	8.67073	8.8623	8.87584	8.64392	8.81786	8.73299	8.75247	8.74086	8.71651	8.93671	8.66975	8.6691	8.73009	8.59936	8.91902	8.53742	8.7675	8.75404	8.54589	8.62132
ENST00000423302.7	ENSG00000072952.20	IRAG1	8.70173	8.80922	8.73844	8.63848	8.58709	8.77768	8.60882	8.44399	8.74486	8.69627	8.761	8.68925	8.28284	8.36511	8.23367	8.08028	8.61439	8.64184	8.67811	8.40457	8.08281	8.04134	8.03556	7.9552
ENST00000187762.7	ENSG00000072954.7	TMEM38A	4.82797	4.97141	4.77441	4.80859	4.82262	5.16492	5.06936	4.80732	4.91992	4.76156	4.82626	4.83868	5.06409	5.43501	5.28204	4.97797	5.02401	4.88345	4.80206	4.68786	5.21726	5.28089	5.15984	5.00025
ENST00000444449.6	ENSG00000072958.9	AP1M1	7.7924	7.99137	8.03109	7.76617	7.90591	7.64618	8.02721	7.82648	7.78643	7.85273	7.79678	7.96118	7.51881	7.97398	7.48245	7.57452	7.56001	7.98984	8.2024	7.64469	7.62833	7.65179	7.58587	7.59578
ENST00000403059.8	ENSG00000073008.15	PVR	9.77776	9.74497	9.86004	9.83513	9.89481	9.49151	9.78365	9.81412	9.92985	9.93744	9.95416	10.0457	9.97477	10.3339	9.84124	9.89911	10.0939	10.0227	10.1257	10.047	9.95948	9.84031	9.91698	9.84217
ENST00000262887.10	ENSG00000073050.12	XRCC1	6.57301	6.84579	6.75036	6.69975	6.72242	6.76246	7.0332	6.65736	6.71363	6.90468	6.92242	6.92466	6.93231	7.26951	7.08761	6.71031	6.41905	6.55813	6.94196	6.48365	6.72853	6.78977	6.60835	6.57972
ENST00000546215.5	ENSG00000073060.17	SCARB1	9.07411	8.94739	9.33041	8.81512	8.87494	8.97348	9.44684	8.85871	8.69842	8.76055	9.04273	8.91564	8.92438	9.23395	8.72164	8.80976	9.19511	9.20569	9.31317	9.01131	8.85147	8.70774	8.73693	8.65239
ENST00000265056.12	ENSG00000073111.14	MCM2	8.15907	8.47139	8.16815	8.57251	8.45173	8.07058	8.24023	8.43806	8.40384	8.75082	8.42581	8.7389	7.83291	8.1737	7.81907	7.83901	8.09849	8.33057	8.83184	8.35472	7.74428	7.73347	7.74081	7.96883
ENST00000380903.7	ENSG00000073169.14	SELENOO	5.89009	6.05854	5.84267	5.67195	5.77753	6.02239	5.90893	5.6979	5.67117	5.87013	5.82799	5.82628	5.62917	6.10101	5.76072	5.7708	5.80914	5.82844	5.88857	5.78758	5.69319	5.76915	5.5448	5.54924
ENST00000650871.1	ENSG00000073331.18	ALPK1	3.77221	3.53242	3.57258	3.49354	3.74823	3.75718	3.71237	3.59365	3.64511	3.72135	3.71099	3.60072	3.75148	3.75916	3.89197	4.03052	3.74017	3.657	3.63965	3.61751	3.80075	3.7382	3.90446	3.84386
ENST00000578363.5	ENSG00000073350.14	LLGL2	5.2598	5.2581	5.27902	5.21293	5.3636	5.53458	5.51953	5.40724	5.42609	5.43984	5.39644	5.20575	5.28921	5.61457	5.44604	5.22771	5.55725	5.57151	5.60188	5.39125	5.62624	5.6885	5.54127	5.36403
ENST00000557957.5	ENSG00000073417.15	PDE8A	9.51006	9.45568	9.39958	9.45235	9.58165	9.637	9.4303	9.58944	9.4785	9.61964	9.47587	9.49075	9.66894	9.74061	9.85807	9.79405	9.48493	9.39861	9.39575	9.35189	9.57554	9.76612	9.6757	9.71083
ENST00000380833.9	ENSG00000073464.13	CLCN4	6.83912	6.8433	6.76595	6.72368	6.95338	6.68178	6.80024	6.98353	7.10095	6.97664	6.77372	6.72229	6.7917	6.99011	6.94254	6.95748	6.79717	6.69939	6.88923	6.85924	6.70352	6.77741	7.00161	7.165
ENST00000360831.9	ENSG00000073536.18	NLE1	7.37578	7.52825	7.30233	7.37556	7.33794	7.36598	7.62607	7.38669	7.26377	7.52017	7.55385	7.76726	7.28314	7.62878	7.34768	7.36339	7.25186	7.5784	7.69867	7.54126	7.49352	7.26445	7.38516	7.34419
ENST00000510361.5	ENSG00000073578.17	SDHA	9.4307	9.52508	9.30118	9.43635	9.59281	9.42532	9.53467	9.56391	9.5284	9.70797	9.42582	9.59767	9.38164	9.67014	9.42822	9.10461	9.30031	9.47986	9.75467	9.23258	9.18311	9.21069	9.07867	9.20368
ENST00000644701.1	ENSG00000073584.20	SMARCE1	10.141	10.2181	10.443	10.3597	10.2792	10.2837	10.0571	10.14	10.2612	10.3905	10.2693	10.269	10.0086	10.2492	9.95153	9.9699	10.0418	10.1132	10.3901	10.26	9.97377	10.2479	10.0191	10.0538
ENST00000399788.7	ENSG00000073614.13	KDM5A	8.49742	8.46463	8.35236	8.48929	8.64504	8.55842	8.67911	8.9341	8.70265	8.58912	8.41556	8.53841	8.64257	8.452	8.73497	8.556	8.50824	8.54371	8.51855	8.20745	8.53031	8.73124	8.55227	8.7977
ENST00000264977.8	ENSG00000073711.11	PPP2R3A	7.52946	7.33004	7.28444	7.47753	7.43474	7.591	7.6025	7.58365	7.67966	7.21467	7.41951	7.34763	7.52189	7.61923	7.63512	7.45965	7.34995	7.2066	7.30046	7.19188	7.37644	7.69108	7.34665	7.44824
ENST00000341590.8	ENSG00000073712.15	FERMT2	8.42215	8.46141	8.53277	8.68957	8.50533	8.39753	8.31885	8.65765	8.55397	8.71749	8.41456	8.6547	8.38299	8.28408	8.4961	8.39755	8.27222	8.35848	8.47661	8.38918	8.10007	8.27303	8.23547	8.26763
ENST00000382199.7	ENSG00000073792.16	IGF2BP2	9.49021	9.39045	9.55675	9.34615	9.50155	9.71346	9.51914	9.46371	9.34417	9.45568	9.43923	9.23585	9.46577	9.69561	9.66916	9.43163	9.29632	9.33122	9.32215	9.26532	9.37824	9.48883	9.33667	9.32721
ENST00000448876.5	ENSG00000073803.14	MAP3K13	9.71338	9.43766	10.1135	9.76474	9.40707	9.65524	9.68871	9.40995	9.50697	9.41839	9.73581	9.56847	9.57532	9.37682	9.34007	9.59732	9.64604	9.59391	9.47774	9.76226	9.4736	9.31895	9.43632	9.34362
ENST00000448044.5	ENSG00000073849.16	ST6GAL1	8.49934	8.3672	8.053	8.26803	8.66566	8.73622	8.70017	8.60416	8.50854	8.58234	8.54046	8.32605	8.66888	8.66819	8.7795	8.59096	8.40517	8.40196	8.18634	8.19522	8.65519	8.69292	8.4761	8.50603
ENST00000642040.1	ENSG00000073910.23	FRY	4.84724	4.83671	4.94671	4.63714	5.00298	5.17151	5.01529	4.97868	4.93661	4.89396	4.92913	4.90531	5.49258	5.75527	5.96703	5.65928	4.95082	4.93598	4.83191	4.80926	5.35775	5.69707	5.7435	5.50265
ENST00000532317.5	ENSG00000073921.18	PICALM	10.0806	10.1788	10.189	10.3628	10.246	10.1479	10.1318	10.4245	10.2028	10.254	10.2123	10.2437	10.274	9.94771	10.3161	10.3064	9.87857	10.0656	10.1431	10.2158	10.2445	10.3039	10.2817	10.42
ENST00000398238.8	ENSG00000073969.18	NSF	7.9598	8.0707	7.84433	8.14615	8.14812	7.87277	7.957	8.22188	8.14756	8.17603	8.00776	8.27544	8.15524	8.00122	8.30368	8.18432	7.80856	8.04769	8.20594	8.02109	8.06494	8.17497	7.96032	8.19605
ENST00000361492.9	ENSG00000074047.22	GLI2	5.90776	5.78016	6.04018	5.70046	5.78041	5.71694	5.84057	5.60898	5.84712	5.79173	5.87452	5.7663	5.78346	5.84755	5.66587	5.66613	5.75822	5.95142	6.03469	5.75392	5.61935	5.5807	5.5436	5.71412
ENST00000409078.8	ENSG00000074054.20	CLASP1	9.29432	9.30186	9.18524	9.3512	9.352	9.16962	9.23988	9.44198	9.39507	9.29156	9.31414	9.35447	9.14061	9.21888	9.37164	9.29917	9.2147	9.16376	9.32676	9.13779	9.28526	9.20854	9.23536	9.373
ENST00000397375.7	ENSG00000074071.15	MRPS34	9.22502	9.40672	9.50862	9.34737	9.29992	9.11566	9.30142	9.15678	9.26715	9.38979	9.27357	9.46684	9.03101	9.66005	8.90948	8.92795	9.3565	9.39636	9.82688	9.39755	9.09607	9.0016	8.99537	9.10312
ENST00000525064.5	ENSG00000074201.9	CLNS1A	10.2591	10.2996	10.0724	10.3738	10.3788	10.1947	10.263	10.4226	10.2789	10.4855	10.2688	10.3931	10.3923	10.2782	10.3308	10.2173	10.1553	10.2883	10.2825	10.2301	9.97875	9.77906	9.8308	9.84512
ENST00000335585.9	ENSG00000074211.14	PPP2R2C	8.52391	8.44511	8.45116	8.22128	8.56807	8.71439	8.61064	8.40937	8.47052	8.46024	8.46608	8.18977	8.6482	9.10665	8.57814	8.43999	8.64738	8.28468	8.43738	8.21115	8.61648	8.67904	8.59096	8.3901
ENST00000311227.6	ENSG00000074219.14	TEAD2	8.26237	8.31103	8.24129	7.98691	8.18889	8.32417	8.28578	8.07332	8.36312	8.39596	8.28952	8.1848	8.41684	8.42516	8.30649	8.08032	8.2124	8.25214	8.27547	8.27257	8.22649	8.43411	8.38344	8.26792
ENST00000351625.10	ENSG00000074266.22	EED	7.79615	7.9588	7.90279	8.15586	7.94791	7.4533	7.80901	7.97928	8.00385	7.92416	7.9495	8.17411	7.70702	7.54092	7.52179	7.6831	7.70718	8.02505	7.98337	8.02009	7.56052	7.57675	7.59397	7.91689
ENST00000251968.4	ENSG00000074319.13	TSG101	9.91838	9.91384	9.89288	9.98138	9.99202	9.9266	9.7328	9.88263	10.0366	9.94578	9.92819	9.89967	9.92633	9.79296	9.88359	9.84958	9.82745	9.92665	9.80641	9.85585	9.95015	10.0914	10.0265	9.92841
ENST00000389005.6	ENSG00000074356.17	NCBP3	9.15955	9.20485	9.14065	9.21147	9.31504	8.95586	9.12422	9.27957	9.22834	9.28142	9.18321	9.2975	9.12848	9.09287	9.20939	9.11595	9.18898	9.20562	9.19928	9.12283	9.16047	9.16994	9.16363	9.21405
ENST00000397041.8	ENSG00000074370.18	ATP2A3	5.55502	5.62577	5.41951	5.51437	5.65654	5.83727	5.81337	5.43024	5.69697	5.36326	5.53786	5.60049	5.81195	6.41466	5.86737	5.68946	5.72022	5.52676	5.67439	5.36612	5.68866	5.6665	5.58571	5.71643
ENST00000265052.10	ENSG00000074416.15	MGLL	7.26298	7.22481	7.60388	7.13871	7.13383	7.35539	7.49247	7.15645	7.3062	7.07172	7.3306	7.23469	7.50124	7.80862	7.61822	7.43158	7.22538	7.06949	7.49524	7.2834	7.1105	7.44409	7.66235	7.73107
ENST00000344911.8	ENSG00000074527.13	NTN4	3.50688	3.36535	3.3571	3.32401	3.43062	3.67786	3.53759	3.40079	3.44773	3.36521	3.395	3.35011	3.62895	3.49618	3.70135	3.6659	3.275	3.16493	3.14052	3.22205	3.35906	3.40594	3.23879	3.29847
ENST00000359273.8	ENSG00000074582.15	BCS1L	8.16964	8.30615	8.29996	8.42471	8.40415	8.05938	8.10913	8.15221	8.17176	8.3707	8.32555	8.42311	8.03255	8.06489	7.84848	8.13035	8.15931	8.28898	8.49033	8.33582	7.90731	7.88773	7.9427	8.07872
ENST00000261402.7	ENSG00000074590.14	NUAK1	8.52544	8.44441	8.37277	8.57568	8.5717	8.398	8.31871	8.58639	8.48037	8.59778	8.47153	8.5656	8.36373	8.28168	8.42982	8.35501	8.23241	8.38838	8.46387	8.25659	8.07782	8.09074	8.09146	8.08515
ENST00000358939.8	ENSG00000074603.19	DPP8	9.36728	9.28666	9.17159	9.39702	9.25897	9.04824	8.95889	9.33156	9.31089	9.38397	9.206	9.29384	9.13014	8.95199	9.05018	9.20917	9.25964	9.26942	9.18881	9.29954	9.10535	8.95044	9.15813	9.25931
ENST00000261892.11	ENSG00000074621.14	SLC24A1	5.62518	5.57007	5.74387	5.34651	5.65927	5.80463	5.66441	5.46604	5.55087	5.51055	5.52539	5.50427	5.63838	5.90851	5.70877	5.82964	5.47679	5.13217	5.38321	5.32675	5.57237	5.4227	5.42615	5.53282
ENST00000589288.5	ENSG00000074657.14	ZNF532	7.04665	7.00249	6.93545	6.98705	7.07807	7.24243	7.14426	7.04084	7.05237	7.02632	7.11799	6.93135	7.05468	7.20203	7.24412	7.15574	7.0415	6.9192	7.21987	6.7775	7.16038	7.12773	7.30654	7.1746
ENST00000251047.6	ENSG00000074695.6	LMAN1	10.539	10.654	10.4679	10.6872	10.6244	10.5588	10.7647	10.8213	10.5784	10.5646	10.5169	10.6627	10.7329	10.1671	10.7297	10.7045	10.7177	10.4428	10.0958	10.5731	10.5547	10.4706	10.5094	10.5494
ENST00000261875.10	ENSG00000074696.13	HACD3	9.88958	9.77722	9.63898	9.83732	9.87191	9.85563	9.92459	9.95761	9.71566	9.6712	9.5391	9.7846	9.77911	9.40953	9.7251	9.64773	9.6151	9.8232	9.39153	9.60869	9.80722	9.81005	9.63916	9.72141
ENST00000381638.7	ENSG00000074755.15	ZZEF1	8.03337	8.05294	7.89494	7.9686	8.13823	8.10109	8.2734	8.05129	8.0929	8.06919	8.04995	8.01213	8.02419	8.19481	8.22473	8.03114	7.97568	8.08492	8.21581	7.90594	8.04646	7.97606	8.01168	8.22472
ENST00000234590.10	ENSG00000074800.16	ENO1	12.4047	12.6121	12.4291	12.6538	12.5852	12.1613	12.4113	12.5722	12.5805	12.8311	12.4867	12.6934	12.225	12.5032	12.2941	12.1964	12.1622	12.6584	12.9164	12.4982	12.1937	12.2099	12.1985	12.3833
ENST00000262947.8	ENSG00000074842.8	MYDGF	8.19401	8.30378	8.37415	8.23635	8.09695	8.10341	8.30079	8.30763	8.26742	8.21633	8.2721	8.28558	8.21604	8.56669	8.36267	8.29985	8.3261	8.2131	8.42411	8.36356	8.26349	8.19463	8.2608	8.1402
ENST00000159087.7	ENSG00000074855.11	ANO8	3.66827	3.78783	3.779	3.65072	3.6906	3.91682	3.75076	3.69608	3.65689	3.75111	3.76426	3.70429	3.68755	3.9968	3.79593	3.67818	3.58114	3.57425	3.58724	3.52384	3.61902	3.45262	3.60891	3.52648
ENST00000368662.10	ENSG00000074935.14	TUBE1	7.26163	7.40468	7.44702	7.36436	7.31305	7.49444	7.69846	7.47786	7.26101	7.36199	7.53466	7.3099	7.77998	7.34072	7.91915	8.0257	7.39861	7.28103	6.83451	7.28464	7.79084	7.75454	7.74836	7.49208
ENST00000375415.5	ENSG00000074964.17	ARHGEF10L	5.17692	5.24036	5.03729	4.87583	5.14591	5.26719	5.42641	4.9863	5.11892	5.12931	5.00631	4.89547	5.20678	5.49554	5.0544	5.07179	5.04498	5.1211	5.07299	4.9652	5.25844	5.46646	5.31332	5.20411
ENST00000344425.8	ENSG00000075043.20	KCNQ2	4.28066	4.4811	4.32486	4.30541	4.47186	4.42501	4.6725	4.526	4.4583	4.34548	4.49993	4.34299	4.44128	4.61033	4.67741	4.45871	4.33417	4.43441	4.45519	4.32466	4.60312	4.4655	4.54147	4.60163
ENST00000188312.7	ENSG00000075089.10	ACTR6	8.32579	8.31976	8.0259	8.48008	8.31294	8.10224	8.07697	8.45682	8.38405	8.36849	8.2645	8.46215	8.29409	7.70993	8.35157	8.39729	8.06506	8.21078	7.86581	8.33842	8.20145	8.09059	8.16278	8.31911
ENST00000261881.9	ENSG00000075131.10	TIPIN	7.7842	7.85532	7.98329	8.19338	7.9263	7.16524	7.61809	7.99226	7.78391	8.04834	7.73239	8.21063	7.75209	7.44768	7.66561	7.78569	7.5911	7.82105	8.01008	8.03683	7.69008	7.28899	7.5722	7.74723
ENST00000490437.5	ENSG00000075142.14	SRI	10.7304	10.7761	10.9208	10.7862	10.6951	10.8261	10.7452	10.6887	10.7162	10.8118	10.8089	10.7699	10.7913	10.7757	10.6184	10.7951	10.7081	10.6641	10.8006	10.8249	10.738	10.5646	10.6337	10.4623
ENST00000264211.12	ENSG00000075151.23	EIF4G3	8.19767	8.38862	8.80306	8.23378	8.09245	8.3898	8.47465	8.37118	8.38286	8.33432	8.5084	8.37753	8.46085	8.35921	8.50981	8.45087	8.26491	8.17439	8.40836	8.31322	8.39796	8.53238	8.54092	8.72886
ENST00000552283.6	ENSG00000075188.9	NUP37	8.48434	8.72658	8.78016	8.87168	8.74715	8.41041	8.45235	8.58347	8.72027	8.7865	8.78086	8.81252	8.52874	8.15721	8.43658	8.53446	8.26665	8.72815	8.53195	8.77765	8.50493	8.34384	8.45074	8.52349
ENST00000436949.5	ENSG00000075213.11	SEMA3A	8.54155	8.28573	8.21361	8.34569	8.38836	8.57095	8.51983	8.50473	8.62754	8.43775	8.49941	8.70075	8.55104	8.41166	8.51942	8.43693	8.45131	8.10968	8.52445	8.52269	8.0504	7.98986	8.11884	8.13362
ENST00000454366.2	ENSG00000075218.19	GTSE1	8.15212	8.27847	8.18874	8.24371	8.17186	7.85201	8.14595	8.21512	8.26804	8.25749	8.30332	8.2905	7.76273	7.77505	7.54813	7.7414	8.2099	8.17558	8.41264	8.18282	7.66266	7.69383	7.72788	7.81336
ENST00000381031.8	ENSG00000075234.17	TTC38	6.13084	6.25921	5.80038	6.18993	6.26215	6.0675	6.31083	6.30394	6.05653	6.3125	6.19821	6.2099	6.25257	6.1726	6.18687	5.79184	6.1042	6.25631	6.55788	6.38328	6.32346	6.14436	6.25463	6.3636
ENST00000265838.9	ENSG00000075239.14	ACAT1	9.85318	9.73335	9.41437	9.75911	9.91067	9.77481	9.50972	9.85161	9.82134	9.94272	9.64787	9.74477	9.88955	9.81201	9.86237	9.63861	9.66795	9.7187	9.58132	9.58256	9.73707	9.70195	9.53768	9.62564
ENST00000406902.6	ENSG00000075240.17	GRAMD4	6.75959	6.80658	6.89826	6.7848	6.99372	7.04719	7.0521	7.01821	6.80041	6.98453	6.78681	6.73285	7.03759	7.22923	7.07202	6.76455	6.90423	6.91004	6.75659	6.76079	7.02321	7.14983	6.89422	6.92021
ENST00000262738.9	ENSG00000075275.18	CELSR1	6.69659	6.52858	6.59031	6.17964	6.52758	6.75681	6.64966	6.40299	6.55929	6.43178	6.51128	6.44699	6.74028	6.92395	6.58286	6.67899	6.75009	6.54034	6.43577	6.43908	6.88189	6.81131	6.64185	6.65421
ENST00000264447.9	ENSG00000075292.19	ZNF638	9.71564	9.6427	9.66058	9.76344	9.80944	9.85377	9.61265	9.83425	9.85732	9.73819	9.79034	9.81757	9.71781	9.62132	9.78881	9.88825	9.7386	9.53681	9.63511	9.6257	9.84452	9.93859	9.79644	9.76272
ENST00000341119.10	ENSG00000075303.13	SLC25A40	9.78148	9.60165	9.62562	9.79847	9.58304	9.78506	9.50784	9.5773	9.83555	9.52391	9.60384	9.57603	9.45676	8.77392	9.37548	9.50151	9.63933	9.51067	8.96107	9.59925	9.35298	9.44555	9.45096	9.43542
ENST00000169551.11	ENSG00000075336.12	TIMM21	7.1764	7.36871	7.72209	7.74602	7.18245	7.24805	7.33277	7.48125	7.33929	7.53277	7.49586	7.66087	7.08844	6.95517	6.94759	7.21516	7.21507	7.38049	7.47652	7.66306	7.18287	7.15756	7.21927	7.3041
ENST00000367649.8	ENSG00000075391.17	RASAL2	7.87444	7.79868	7.6903	7.80631	7.93878	7.84204	7.71928	7.9149	7.99077	7.83043	7.81814	7.92926	7.80434	7.67297	7.88931	7.73074	7.69331	7.65757	7.71585	7.65899	7.50013	7.63374	7.56363	7.836
ENST00000361085.9	ENSG00000075407.18	ZNF37A	8.24752	8.10733	8.14753	8.2332	8.10012	8.17841	8.11234	8.21024	8.30685	8.16607	8.21862	8.28239	8.20121	7.95245	8.58535	8.5155	8.09712	8.10474	7.89329	8.03208	8.09055	8.18334	8.29154	8.3092
ENST00000216288.11	ENSG00000075413.19	MARK3	9.49788	9.4121	9.30004	9.58614	9.58973	9.43333	9.333	9.599	9.70846	9.64918	9.53524	9.53616	9.80271	9.70924	9.74193	9.70747	9.47527	9.48179	9.57336	9.44905	9.68882	9.71078	9.72589	9.72169
ENST00000549338.5	ENSG00000075415.15	SLC25A3	10.9075	11.1634	11.0813	11.0066	10.9467	11.1419	11.4017	11.091	10.9295	11.0578	11.0607	11.033	10.9355	11.099	11.0908	11.0017	10.9069	10.9671	11.0931	11.094	10.9987	11.1849	11.047	11.0678
ENST00000336824.8	ENSG00000075420.13	FNDC3B	8.20757	8.37319	8.49571	8.40727	8.04449	8.29208	8.51712	8.33357	8.00749	8.17576	8.38787	8.2197	8.37264	8.41761	8.24136	8.38209	8.118	8.26902	8.41031	8.19363	8.29085	8.15111	8.19797	8.23226
ENST00000379619.5	ENSG00000075426.12	FOSL2	8.07199	8.23166	8.41464	8.12899	8.10295	8.1784	8.16903	8.2406	8.07224	8.07026	8.08447	8.14131	8.0839	8.1847	8.25656	8.1162	7.94116	8.21221	8.07808	8.12887	7.90415	8.05335	8.09752	8.09456
ENST00000262138.4	ENSG00000075461.6	CACNG4	3.6138	3.45172	3.58933	3.31846	3.45178	3.55631	3.57831	3.39955	3.49546	3.41656	3.46657	3.49457	3.30077	3.74223	3.46618	3.56747	3.4772	3.43197	3.57766	3.58196	3.49043	3.54518	3.51736	3.48962
ENST00000358350.9	ENSG00000075539.15	FRYL	7.77583	7.66593	7.9491	7.87928	7.93676	7.88228	7.75773	7.98272	7.73366	7.82777	8.01487	8.1508	7.76335	7.42777	7.82222	7.87107	7.71451	7.76223	7.79105	7.59239	7.49839	7.65334	7.74855	7.8772
ENST00000186436.10	ENSG00000075568.17	TMEM131	10.2753	10.2253	10.1935	10.3097	10.1636	10.1944	10.2743	10.2827	10.2361	10.1951	10.1963	10.2255	10.359	9.97729	10.3604	10.4976	10.333	10.166	10.0523	10.3018	10.2325	10.2243	10.4996	10.5012
ENST00000382361.8	ENSG00000075618.18	FSCN1	8.40862	8.56453	8.37059	8.33695	8.59852	8.35104	8.62047	8.51255	8.17246	8.64361	8.24701	8.43622	8.45561	8.86453	8.524	8.27655	8.16771	8.72945	8.66578	8.26885	8.58683	8.74595	8.74611	8.71965
ENST00000473257.3	ENSG00000075624.17	ACTB	14.8197	14.899	15.037	14.8854	14.8921	14.6573	14.7264	14.6199	14.854	14.9696	14.8458	14.9191	14.4474	14.5466	14.1801	14.4302	14.737	15.1199	14.9197	14.9357	14.4755	14.3608	14.4465	14.5401
ENST00000261326.6	ENSG00000075643.6	MOCOS	5.3787	5.3323	5.20313	5.22667	5.35194	5.41666	5.25418	5.35841	5.39619	5.37926	5.27553	5.21663	6.15771	6.048	6.26516	6.27287	5.35568	5.36162	5.29005	5.15885	6.55939	6.46239	6.7048	6.57131
ENST00000356327.9	ENSG00000075651.16	PLD1	5.80072	5.64414	5.73945	5.50685	5.96182	6.26732	6.2462	6.1117	5.78299	5.82974	5.69642	5.57015	5.99779	5.88233	6.34882	6.04748	5.57626	5.50985	5.48894	5.42491	5.91002	5.94289	5.97049	5.86981
ENST00000381946.5	ENSG00000075673.12	ATP12A	4.14463	3.92563	3.79076	3.76315	4.0594	4.03185	4.08037	3.83284	3.87255	3.65768	3.88724	3.90431	4.09365	4.02879	4.06158	3.98697	3.77137	3.57149	3.71969	3.60702	3.67646	3.70879	3.77376	3.62984
ENST00000401500.7	ENSG00000075702.19	WDR62	7.30646	7.217	7.25573	7.00585	7.042	7.05818	7.09716	6.96664	7.31627	7.32835	7.39685	7.35286	6.98186	7.11207	6.6808	6.92557	7.28402	7.5304	7.77683	7.19431	6.89455	6.93731	6.69984	6.92848
ENST00000667157.1	ENSG00000075711.21	DLG1	10.7281	10.633	10.8231	10.7905	10.5974	10.5512	10.6174	10.6913	10.6906	10.6553	10.7107	10.772	10.669	10.5289	10.6619	10.6997	10.6732	10.5202	10.7297	10.5935	10.3732	10.4212	10.4835	10.4891
ENST00000265062.8	ENSG00000075785.14	RAB7A	10.6784	10.7967	11.0676	10.8663	10.6951	10.8424	10.8212	10.8112	10.6946	10.9749	10.8022	10.8523	10.8071	11.2493	10.7831	10.742	10.5889	10.8425	11.3294	10.8084	10.6734	10.8205	10.8101	10.8717
ENST00000465919.5	ENSG00000075790.12	BCAP29	11.9204	11.8045	11.8996	12.0753	11.8419	11.8821	11.8326	12.061	11.9115	11.7674	11.9324	11.891	12.093	11.4475	12.0473	12.3448	12.0057	11.7503	11.4637	12.0784	12.1617	12.0801	12.3279	12.1655
ENST00000546815.6	ENSG00000075856.12	SART3	7.87115	7.96366	7.96691	8.02769	7.9982	7.84202	7.85498	8.03615	7.85417	8.18501	8.03761	8.23103	7.93401	8.12533	7.94952	7.78071	7.92008	8.09438	8.29797	8.02538	7.83949	7.91665	7.91636	8.13719
ENST00000265564.8	ENSG00000075914.13	EXOSC7	7.33241	7.5765	7.40665	7.40471	7.44896	7.42298	7.41061	7.38083	7.3592	7.62405	7.31214	7.43629	7.24902	7.53557	7.24128	7.16084	7.29717	7.45792	7.50269	7.51262	7.41926	7.37003	7.37084	7.34976
ENST00000361580.7	ENSG00000075945.13	KIFAP3	3.35712	3.35621	3.25919	3.3202	3.40901	3.45537	3.38324	3.45478	3.35614	3.22123	3.41516	3.37331	3.62677	3.34839	3.73407	3.609	3.41369	3.39379	3.36463	3.41764	3.61979	3.69469	3.70539	3.89374
ENST00000170447.12	ENSG00000075975.17	MKRN2	7.33921	7.42143	7.1948	7.34155	7.41957	7.33869	7.3212	7.38996	7.46074	7.38896	7.41973	7.43054	7.34927	7.3745	7.45352	7.32502	7.46689	7.43556	7.42375	7.29889	7.51121	7.33636	7.29714	7.54052
ENST00000264156.3	ENSG00000076003.5	MCM6	9.64105	9.86217	9.59395	9.93172	9.82073	9.17029	9.50989	9.98488	9.77065	10.1314	9.54946	9.96513	9.53166	9.38108	9.51182	9.38003	9.43032	9.8065	9.96454	9.65903	9.2799	9.27025	9.30775	9.61795
ENST00000544827.5	ENSG00000076043.11	REXO2	10.4125	10.4587	10.3361	10.5181	10.4616	10.2533	10.2509	10.4423	10.3779	10.4785	10.3984	10.4876	10.649	10.3568	10.4831	10.5492	10.2953	10.4856	10.2194	10.4607	10.6351	10.5121	10.5283	10.6863
ENST00000545678.1	ENSG00000076053.12	RBM7	8.95717	8.89343	9.33561	9.05134	9.03147	9.16584	9.45477	9.03541	8.89755	9.12869	8.97646	9.08887	9.41351	9.43635	9.41955	9.31277	8.93092	8.73804	9.00727	8.86453	9.30848	9.41789	9.09363	9.39204
ENST00000552247.6	ENSG00000076067.13	RBMS2	8.86186	8.88448	9.58182	8.99225	9.0822	9.45171	9.39591	9.15878	8.96451	8.76054	9.16224	9.08217	9.19705	9.32358	9.17945	9.13589	9.01098	8.97001	9.19451	9.01759	8.85891	9.1484	9.00343	8.63912
ENST00000551812.5	ENSG00000076108.12	BAZ2A	9.95225	9.94623	9.81428	9.77583	9.92068	9.88307	10.0044	9.90919	9.94996	9.9318	9.77603	9.8694	9.96317	10.1078	10.121	9.86653	9.88371	9.94463	9.88303	9.73011	9.74609	9.77838	9.66336	9.86702
ENST00000265562.5	ENSG00000076201.16	PTPN23	5.33918	5.20748	5.4387	5.04185	5.19567	5.38009	5.28481	5.01881	5.21968	5.2387	5.2519	5.11495	5.0715	5.52992	5.08412	5.23325	5.53686	5.59103	5.45659	5.17486	5.20727	5.18535	5.09456	5.21833
ENST00000231790.8	ENSG00000076242.16	MLH1	8.24643	8.26395	8.10486	8.37643	8.25597	7.99828	8.14647	8.30487	8.20024	8.31492	8.33477	8.34983	8.14344	8.13396	8.20459	8.22116	7.97809	8.08379	8.31396	8.28346	8.0561	8.02672	8.09774	8.21893
ENST00000242576.7	ENSG00000076248.11	UNG	8.07355	8.22375	8.371	8.19307	8.17925	7.78237	8.14996	8.02967	7.9444	8.11989	8.05351	8.11817	7.92944	7.7449	7.82267	7.92566	7.85873	8.28154	8.15962	8.09292	8.02396	7.82011	7.84426	7.90149
ENST00000209884.5	ENSG00000076321.11	KLHL20	6.87384	6.99095	7.00474	7.06795	7.0369	6.995	6.85574	7.02559	6.92628	6.86384	7.08522	6.968	7.06505	6.80479	7.19421	7.00162	6.87945	6.84182	6.8507	6.77097	6.99131	7.06811	7.11072	7.04817
ENST00000612814.5	ENSG00000076351.13	SLC46A1	6.64227	6.70286	6.66692	6.67345	6.40551	6.61804	6.4838	6.65972	6.47859	6.43556	6.51154	6.58972	6.38798	6.69904	6.43745	6.37733	6.55829	6.52278	6.63722	6.42538	6.487	6.3821	6.31726	6.32194
ENST00000321765.10	ENSG00000076382.17	SPAG5	9.70161	9.75784	9.73618	9.73133	9.67456	9.53129	9.60825	9.71829	9.79863	9.83246	9.8159	9.77369	9.29822	9.42421	9.17551	9.30863	9.57673	9.71763	10.0467	9.69289	9.29786	9.15116	9.25717	9.28213
ENST00000261739.9	ENSG00000076513.17	ANKRD13A	7.73804	7.7222	7.74314	7.67438	7.75862	8.00241	7.63892	7.86234	7.95985	7.7456	7.7173	7.68672	7.86528	7.87142	7.86225	7.95758	7.69204	7.51066	7.46834	7.7463	7.772	7.82406	7.80895	7.76896
ENST00000379097.7	ENSG00000076554.16	TPD52	10.1622	10.0645	10.434	10.148	9.96659	9.99366	10.2588	10.0356	9.95126	9.93498	10.16	10.1015	10.0947	9.3483	9.85253	10.1624	9.99244	10.0454	9.64526	10.168	9.91465	9.89007	9.97623	10.0449
ENST00000338432.11	ENSG00000076555.15	ACACB	5.33401	5.40086	5.38382	5.11837	5.23713	5.45989	5.59321	5.40723	5.43866	5.47404	5.39478	5.19331	5.2281	5.58442	5.7109	5.47636	5.03423	4.96292	5.11586	5.02556	5.06432	5.1595	5.13166	5.20723
ENST00000444415.7	ENSG00000076604.15	TRAF4	6.75922	6.99807	6.95642	6.62838	7.07455	6.96262	7.13764	6.46239	6.85446	6.57393	6.83233	6.70154	6.68624	7.11896	6.59638	6.82236	6.85885	6.46448	7.02294	6.6095	6.75759	6.85825	6.95093	6.72729
ENST00000220597.4	ENSG00000076641.4	PAG1	7.19779	7.17725	6.93508	7.07231	7.00515	7.15859	7.1007	7.20258	6.96099	6.89732	7.0699	7.1975	6.97507	6.69387	7.09522	6.93156	7.11681	7.03298	6.74291	6.92097	6.91914	6.86049	6.73886	6.68594
ENST00000170564.7	ENSG00000076650.7	GPATCH1	7.11894	7.16297	7.42754	7.31817	7.30049	7.29714	7.16437	7.3084	7.43747	7.50734	7.52277	7.40655	7.04663	7.19391	7.2557	7.18428	7.3134	7.25711	7.53319	7.42064	7.23507	7.1129	7.1727	7.28763
ENST00000160262.10	ENSG00000076662.10	ICAM3	6.62961	6.65657	6.83083	6.55625	6.51509	6.58591	6.48777	6.47191	6.53429	6.56021	6.66053	6.654	6.65567	6.82366	6.40567	6.40065	6.57839	6.67513	6.77126	6.52787	6.54878	6.58763	6.40959	6.41508
ENST00000343289.9	ENSG00000076685.19	NT5C2	8.91945	8.84303	8.79981	9.0449	9.02462	8.90616	8.76458	8.94537	8.95415	8.92132	8.92631	9.0241	9.11801	8.70693	9.09675	9.05703	8.88001	8.74052	8.72678	8.9372	8.91974	8.98484	8.90634	9.04361
ENST00000264036.6	ENSG00000076706.17	MCAM	9.06879	8.99259	8.96556	8.61936	9.07664	9.4688	9.4551	9.0582	8.76607	8.73367	8.83047	8.74948	9.23942	9.85249	9.44093	9.16424	9.0341	8.96645	8.97929	8.78091	8.9377	9.12214	8.81732	8.67167
ENST00000370828.4	ENSG00000076716.9	GPC4	3.95679	3.9236	3.76061	3.80175	3.89181	3.99978	3.92685	3.89275	4.08393	3.99703	4.01428	3.87993	4.32234	4.09198	4.3168	4.06171	4.02488	3.94727	3.8004	3.89636	4.12565	4.12221	4.04433	3.8679
ENST00000370857.7	ENSG00000076770.15	MBNL3	5.19945	4.93998	4.96135	5.16609	5.40387	5.28369	5.0597	5.47578	5.27847	5.64977	5.15916	5.31423	5.5	5.56646	5.75961	5.86632	5.2241	5.27558	5.51351	5.55098	5.76081	5.70958	5.94971	5.86999
ENST00000160298.9	ENSG00000076826.10	CAMSAP3	3.41985	3.53523	3.42512	3.25457	3.36152	3.38466	3.39299	3.40255	3.32151	3.45144	3.33778	3.43149	3.4868	3.63566	3.41884	3.4473	3.25981	3.36594	3.36593	3.27567	3.41009	3.31257	3.29296	3.29718
ENST00000495204.5	ENSG00000076864.20	RAP1GAP	4.59673	4.408	4.41941	4.33885	4.65656	4.72578	4.89345	4.41736	4.47778	4.59815	4.30069	4.55029	4.89294	5.10107	5.08006	4.57555	4.31569	4.3482	4.3965	4.22225	4.6066	4.50839	4.57579	4.61967
ENST00000358368.5	ENSG00000076924.12	XAB2	6.48355	6.65625	6.64025	6.60467	6.81378	6.82321	6.78688	6.62806	6.8107	6.73092	6.7289	6.55354	6.531	6.88927	6.76523	6.33944	6.23438	6.5622	6.87095	6.39519	6.35965	6.56766	6.51994	6.59521
ENST00000354532.8	ENSG00000076928.18	ARHGEF1	5.87455	5.77684	5.91528	5.69597	6.0585	5.91848	6.04559	5.92443	6.08738	6.20285	5.99983	5.86093	6.02842	5.99597	6.07149	5.64531	5.9092	6.17351	6.17406	5.68365	6.23462	6.1831	5.88238	5.85132
ENST00000221283.10	ENSG00000076944.16	STXBP2	7.11972	7.17265	6.8054	6.77326	6.94396	7.04254	7.2212	6.91986	6.83604	7.18381	6.9822	6.98728	7.16734	7.30948	7.16657	6.85276	7.04627	7.04031	7.22934	6.82032	7.36653	7.2483	7.10832	7.01849
ENST00000397979.4	ENSG00000076984.18	MAP2K7	7.11348	7.12889	7.31937	7.30942	7.24694	7.15727	7.17642	7.15532	7.05674	7.19205	7.18611	7.29269	7.05519	7.2808	7.1948	6.98958	6.96429	7.21042	7.35657	6.97587	6.96817	6.94332	6.95245	7.12752
ENST00000264057.7	ENSG00000077044.11	DGKD	7.19942	7.03907	7.05443	6.9646	7.17366	7.3035	7.28378	7.11477	7.18263	7.26109	7.11346	7.1363	7.43561	7.583	7.56236	7.30007	7.13939	7.03505	7.07524	7.01002	7.34217	7.17257	7.33621	7.33614
ENST00000435706.6	ENSG00000077097.16	TOP2B	8.6074	8.37246	8.13855	8.43605	8.57163	8.42054	8.44463	8.53196	8.50919	8.57665	8.2786	8.43588	8.58591	8.30481	8.92603	8.49094	8.2608	8.23309	8.20755	8.20532	8.24752	8.34576	8.3596	8.54273
ENST00000371142.9	ENSG00000077147.16	TM9SF3	11.4418	11.3978	11.1802	11.5148	11.3038	11.2772	11.3982	11.5146	11.3618	11.2255	11.258	11.3682	11.4367	10.7376	11.3774	11.5113	11.4519	11.2333	10.8147	11.4526	11.4101	11.4174	11.4377	11.4675
ENST00000189444.11	ENSG00000077150.20	NFKB2	5.28193	5.18358	5.3646	5.2408	5.25159	5.32697	5.44369	5.30546	5.26952	5.45716	5.2803	5.35385	5.54593	5.50329	5.68112	5.52253	5.20056	5.39042	5.43054	5.21345	5.36715	5.38395	5.43531	5.30514
ENST00000646651.1	ENSG00000077152.11	UBE2T	10.0137	10.201	10.4125	10.3137	10.068	10.0977	9.81476	9.88043	10.1417	10.1595	10.374	10.2143	9.62973	9.48388	9.16323	9.58422	9.88224	10.1307	10.1704	10.2614	9.58347	9.70747	9.50122	9.51513
ENST00000391959.5	ENSG00000077157.22	PPP1R12B	6.43876	6.5926	6.55154	6.63241	6.44976	6.23083	6.60673	6.64607	6.65796	6.12804	6.57658	6.70186	6.22826	6.30683	6.61996	5.97271	6.18356	6.68151	6.14185	6.00375	5.9908	6.29397	6.10351	6.48728
ENST00000537515.5	ENSG00000077232.19	DNAJC10	10.5368	10.5412	10.281	10.6031	10.5577	10.3942	10.6526	10.7167	10.4127	10.606	10.2307	10.4681	11.2324	10.6812	11.3202	11.3109	10.6878	10.505	10.1373	10.5655	11.4123	11.3525	11.4255	11.4433
ENST00000561623.5	ENSG00000077235.18	GTF3C1	7.74316	7.72345	7.73793	7.63687	7.97152	7.71475	7.83134	7.84191	7.83702	7.80559	7.84629	7.94225	7.40258	7.77008	7.70042	7.45688	7.77405	7.72626	7.86531	7.59401	7.50174	7.58903	7.36537	7.75603
ENST00000543915.6	ENSG00000077238.14	IL4R	5.31717	4.99571	5.29426	5.061	5.14356	5.33221	5.25734	5.186	5.17615	5.13193	5.13131	5.16983	5.44556	5.87878	5.44404	5.31571	5.16644	5.07362	5.00802	5.03692	5.052	5.33708	5.1792	5.09365
ENST00000370792.7	ENSG00000077254.14	USP33	9.58684	9.518	9.23256	9.52568	9.63638	9.64086	9.41242	9.63057	9.66133	9.55278	9.46985	9.52363	9.67298	9.43554	9.70835	9.74448	9.48478	9.41073	9.33005	9.43188	9.57602	9.65169	9.64218	9.54679
ENST00000243563.8	ENSG00000077312.9	SNRPA	9.4306	9.46712	9.7783	9.4839	9.49088	9.63807	9.6643	9.35574	9.43941	9.61237	9.65479	9.55263	9.47894	9.75759	9.59715	9.54316	9.27088	9.59263	9.7968	9.43809	9.34768	9.42873	9.40403	9.23704
ENST00000221233.9	ENSG00000077348.9	EXOSC5	7.23714	7.52983	7.28088	7.45117	7.49766	7.3458	7.48167	7.4972	7.45389	7.64338	7.51926	7.47122	7.57091	7.81503	7.47554	7.50751	7.65383	7.64229	7.59208	7.56188	7.68093	7.85912	7.47541	7.59323
ENST00000409197.5	ENSG00000077380.16	DYNC1I2	8.76953	8.81017	8.90419	8.87247	8.92384	9.01093	9.02095	9.03199	8.88535	8.91592	8.88498	8.96357	8.78104	8.61852	8.78889	8.81795	8.69765	8.75561	8.70887	8.62166	8.63002	8.80363	8.66516	8.83927
ENST00000310300.11	ENSG00000077454.16	LRCH4	7.23917	7.20615	7.23232	6.86868	7.11139	7.44759	7.33345	7.19868	7.09892	7.07823	7.23629	7.04288	7.2693	7.49976	7.43154	7.12485	7.18856	7.20694	7.30256	6.91411	7.1885	7.30933	7.19362	7.12847
ENST00000358780.10	ENSG00000077458.13	FAM76B	8.60488	8.69767	8.78192	8.74769	8.56547	8.63576	8.55853	8.6164	8.67302	8.48878	8.66389	8.65709	8.46472	8.0549	8.54353	8.71456	8.71327	8.5044	8.26942	8.63871	8.5635	8.60442	8.50895	8.50578
ENST00000337491.7	ENSG00000077463.15	SIRT6	5.48588	5.50834	5.45492	5.3479	5.5276	5.33286	5.34678	5.38015	5.39437	5.55339	5.34795	5.20873	5.44711	5.45698	5.39226	5.21797	5.20437	5.38409	5.4649	5.34306	5.2836	5.399	5.35827	5.43207
ENST00000263681.7	ENSG00000077514.9	POLD3	8.11377	8.34105	8.03027	8.32916	8.14264	7.96215	7.98228	8.06985	8.09319	8.1968	8.04818	8.19859	8.0488	8.1042	7.81043	7.89805	7.94487	8.13358	8.33628	8.1357	7.97874	8.04247	7.93517	8.0526
ENST00000264202.8	ENSG00000077549.19	CAPZB	9.2879	9.30772	9.28779	9.31851	9.23343	9.26827	9.3919	9.23888	9.30915	9.36862	9.15089	9.17395	9.22254	9.45054	9.17017	9.22414	9.30402	9.33853	9.45742	9.35141	9.29643	9.26018	9.24442	9.28238
ENST00000366592.8	ENSG00000077585.14	GPR137B	7.04747	6.96724	7.65705	6.99721	6.66768	7.12378	7.66713	7.00304	6.61853	6.68221	7.02027	6.84251	6.91005	6.50027	6.77254	6.89708	7.06885	6.87771	6.79178	6.94186	7.08025	7.09246	6.93885	6.90822
ENST00000452328.6	ENSG00000077684.16	JADE1	7.68342	7.62074	7.63262	7.72675	7.57087	7.57259	7.82646	7.94262	7.68401	7.6369	7.5863	7.7419	7.58548	7.52094	7.74493	7.59846	7.53605	7.49788	7.57803	7.42491	7.4835	7.39482	7.53863	7.66263
ENST00000217909.8	ENSG00000077713.19	SLC25A43	7.4591	7.40955	7.78101	7.19433	7.18933	7.62478	8.01124	7.39354	6.98871	7.27604	7.41964	7.28106	7.55366	7.11369	7.76329	7.596	7.37401	7.32981	7.08197	7.26207	7.41004	7.4913	7.5927	7.36815
ENST00000371558.7	ENSG00000077721.16	UBE2A	10.3092	10.3881	10.5999	10.5221	10.2543	10.4293	10.277	10.3183	10.3123	10.3625	10.4968	10.4321	10.1896	9.92928	10.0253	10.2433	10.2325	10.3635	10.0853	10.5353	10.4281	10.3151	10.2149	10.247
ENST00000356207.9	ENSG00000077782.22	FGFR1	9.13435	8.99678	8.95772	8.62472	9.0324	9.44722	9.36194	9.09061	8.97112	8.78185	8.91586	8.6226	9.19731	9.63823	9.25007	9.15103	9.03361	8.78748	9.05543	8.73399	8.94281	9.17683	8.98555	8.97274
ENST00000340923.9	ENSG00000077942.19	FBLN1	4.39954	4.46178	4.33456	4.32024	4.48368	4.51195	4.78983	4.41276	4.29348	4.50558	4.40063	4.32232	4.34628	4.59349	4.59034	4.44797	4.44286	4.23246	4.41453	4.10816	4.26686	4.21197	4.31943	4.20473
ENST00000480798.2	ENSG00000077984.6	CST7	10.7809	10.9076	10.9989	10.7508	10.7558	11.1448	11.0531	10.7214	10.5596	10.8411	10.86	10.7238	11.1372	11.387	11.2409	11.2798	10.7351	10.777	10.7568	10.873	11.1057	11.1239	11.2796	11.0859
ENST00000545673.5	ENSG00000078043.16	PIAS2	7.31933	7.39802	7.80199	7.28882	7.23386	7.15862	7.64685	7.29102	7.32066	7.42819	7.22119	7.48403	7.32531	7.04291	7.13993	7.08611	7.33531	7.47649	7.38685	7.46738	7.27001	7.24419	7.23622	7.2493
ENST00000377045.9	ENSG00000078061.14	ARAF	8.44667	8.44333	8.72958	8.38639	8.50182	8.48324	8.63427	8.20742	8.2996	8.26309	8.46	8.44437	8.34256	8.35585	8.18131	8.45174	8.54174	8.49616	8.60495	8.58447	8.40421	8.36577	8.52808	8.24243
ENST00000265594.9	ENSG00000078070.13	MCCC1	8.59401	8.52729	8.35883	8.44391	8.80224	8.66171	8.5408	8.6148	8.47233	8.66087	8.48637	8.45702	8.94685	9.07902	8.99628	8.77343	8.32536	8.55637	8.47424	8.32705	8.58274	8.88403	8.61296	8.5909
ENST00000265598.8	ENSG00000078081.8	LAMP3	7.28579	7.06961	6.89017	6.89872	7.25512	7.37542	7.6378	7.33521	6.84449	7.12423	6.77338	6.49842	9.86382	9.99079	10.1011	10.2165	7.42001	7.03266	6.67067	6.76842	9.89628	10.0837	10.2242	10.093
ENST00000417816.2	ENSG00000078114.19	NEBL	10.7518	10.56	10.3941	10.6167	10.5218	10.5135	10.4552	10.7185	10.6594	10.3324	10.3826	10.4773	10.8252	10.5835	10.8557	10.9069	10.5851	10.3274	10.246	10.4389	10.6993	10.7881	10.7037	10.8872
ENST00000533873.1	ENSG00000078124.13	ACER3	9.50127	9.35922	9.1757	9.54408	9.39029	9.45996	9.10892	9.59535	9.44559	9.18511	9.32073	9.23672	9.39011	8.97728	9.25789	9.51564	9.56231	9.3215	8.95637	9.358	9.45676	9.13492	9.40305	9.34174
ENST00000445950.2	ENSG00000078140.14	UBE2K	10.4758	10.5296	10.5216	10.6001	10.3689	10.4007	10.3939	10.4061	10.4254	10.5558	10.5036	10.42	10.3517	10.0626	10.0058	10.426	10.4268	10.4071	10.216	10.6708	10.4194	10.416	10.3243	10.392
ENST00000587402.2	ENSG00000078142.13	PIK3C3	7.06585	7.17326	6.9737	6.96752	7.08654	7.09436	7.18177	7.37999	7.17899	6.89844	7.34378	7.10597	6.4625	6.50885	7.02685	7.24658	6.9566	6.44321	6.57783	6.73509	7.17351	7.18368	6.77692	6.53223
ENST00000261435.11	ENSG00000078177.14	N4BP2	7.03493	6.92791	6.62154	6.77365	6.95033	6.97937	6.96125	7.13709	6.94755	6.95246	6.68932	6.93954	7.48265	7.1317	7.57433	7.43028	6.90888	6.80222	6.47162	6.72182	7.21007	7.21649	7.35137	7.32815
ENST00000635110.1	ENSG00000078237.7	TIGAR	9.20668	9.20995	9.14854	9.47787	9.24998	8.92793	8.78494	9.27033	9.34835	9.30916	9.1858	9.42849	9.18057	8.6886	8.96336	9.25803	9.0755	9.38391	8.78303	9.26721	9.19582	9.11349	9.22163	9.28201
ENST00000448120.7	ENSG00000078246.17	TULP3	9.13097	9.14124	9.42014	9.32376	9.25542	9.03437	9.04817	9.28021	9.14574	9.18451	9.24838	9.18648	9.35251	9.2582	9.30906	9.42509	9.08113	9.23603	9.18248	9.14263	9.37235	9.30782	9.44314	9.46061
ENST00000355585.9	ENSG00000078269.15	SYNJ2	8.31717	8.16042	8.0631	8.20403	8.37506	8.2379	8.15928	8.1934	8.19086	8.15536	8.1211	8.24142	8.07168	8.09124	8.08898	8.0573	8.25441	8.16152	8.14278	8.1127	8.17654	8.09738	7.99862	8.09281
ENST00000445439.7	ENSG00000078304.19	PPP2R5C	11.6759	11.5926	11.9972	11.6351	11.5761	11.7475	11.8581	11.5513	11.6858	11.6421	11.7319	11.5857	11.5247	11.2739	11.3755	11.5313	11.6721	11.4913	11.4616	11.6599	11.527	11.582	11.5033	11.4803
ENST00000378609.9	ENSG00000078369.18	GNB1	11.4882	11.4478	11.3429	11.4802	11.4299	11.2633	11.2999	11.3988	11.4711	11.4085	11.3571	11.3944	11.4189	11.4331	11.3062	11.3907	11.3972	11.3755	11.5054	11.391	11.4182	11.3601	11.4026	11.4719
ENST00000343483.7	ENSG00000078399.19	HOXA9	9.33721	9.19125	9.80536	9.37434	9.20712	9.32282	9.55728	9.23305	9.20475	9.2701	9.46779	9.33911	9.37331	9.37844	9.4351	9.35581	9.44394	9.39674	9.30866	9.23957	9.46227	9.18082	9.25476	9.24015
ENST00000379375.6	ENSG00000078401.7	EDN1	3.59143	3.5711	3.66486	3.70889	3.69731	3.58152	3.47265	3.73828	3.62429	3.59188	3.57242	3.57032	3.46698	3.5108	3.49735	3.50387	3.63016	3.62131	3.67242	3.59098	3.47917	3.52489	3.51351	3.59729
ENST00000631589.1	ENSG00000078403.17	MLLT10	9.26162	9.30911	9.16198	9.34605	9.01107	9.18306	9.13594	9.25077	9.17647	9.18847	9.20627	9.22228	9.2271	8.85997	9.07485	9.32488	9.3804	9.06981	9.00519	9.32705	8.97628	9.09402	9.11896	9.10258
ENST00000398027.6	ENSG00000078487.18	ZCWPW1	4.43343	4.32172	4.47968	4.25225	4.48403	4.28344	4.44327	4.40768	4.58593	4.38067	4.40919	4.30218	4.61356	4.481	4.48155	4.57293	4.30301	4.24477	4.33598	4.18771	4.31126	4.37581	4.49538	4.44882
ENST00000180166.6	ENSG00000078579.9	FGF20	8.5763	8.53684	8.46956	8.62225	8.53646	8.58414	8.65898	8.74283	8.8645	8.5354	8.62764	8.67368	8.86207	8.22745	8.97127	8.65837	8.67106	8.59388	8.20226	8.58528	8.66408	8.55848	8.75003	8.31699
ENST00000352171.12	ENSG00000078618.22	NRDC	9.02874	9.07472	8.88663	8.95381	9.2018	9.0114	9.17404	9.37212	9.16128	9.23281	8.98799	9.05736	9.25766	9.06559	9.53371	9.2323	9.04945	9.00223	8.9187	8.79374	9.16533	9.17535	9.14878	9.33236
ENST00000022615.9	ENSG00000078668.14	VDAC3	9.18372	9.45895	9.41714	9.45406	9.39594	9.14866	9.17997	9.28556	9.56391	9.68984	9.51032	9.49482	9.40356	9.20251	9.15214	9.38056	9.37855	9.59441	9.56135	9.54485	9.49254	9.34962	9.32568	9.28547
ENST00000519253.5	ENSG00000078674.18	PCM1	9.76139	9.75859	9.66621	9.57369	9.64991	9.40931	10.1619	9.88758	9.45701	9.64513	9.50249	9.67844	9.9678	9.55875	10.2023	9.81361	9.36039	9.66342	9.67152	9.42202	9.66206	9.67254	9.72581	10.0791
ENST00000588847.5	ENSG00000078687.17	TNRC6C	6.18941	6.25739	6.37549	6.21228	6.22204	6.36846	6.21403	6.20959	6.34829	6.5392	6.25417	6.3906	6.35664	6.27079	6.26328	6.3997	6.2566	6.20342	6.34601	6.23633	6.19822	5.88872	6.1632	6.28872
ENST00000359606.3	ENSG00000078699.22	CBFA2T2	7.26792	7.12528	6.95417	7.27419	7.27376	7.34685	7.40043	7.32628	7.273	7.40712	7.36296	7.07148	7.1839	7.16439	7.20155	7.18106	7.14179	7.21664	7.32479	7.17525	7.14	7.27341	7.30828	7.29598
ENST00000665484.1	ENSG00000078747.16	ITCH	10.2645	10.2659	9.99594	10.2962	10.3477	10.2971	10.0619	10.4365	10.4338	10.2774	10.2479	10.2763	10.3393	10.1234	10.3328	10.2862	10.2253	10.1215	10.0947	10.1991	10.3047	10.3729	10.3008	10.4257
ENST00000374809.6	ENSG00000078804.13	TP53INP2	6.30372	6.16257	6.13354	5.85453	5.93883	6.08948	6.38717	5.93074	5.96409	5.89413	5.82684	5.78083	5.89961	6.25226	6.14498	6.03868	5.96605	5.95859	5.92104	5.80587	6.07673	6.08993	6.00103	6.02123
ENST00000360001.12	ENSG00000078808.19	SDF4	9.59926	9.64776	9.55219	9.42275	9.6185	9.63275	9.74353	9.48006	9.48356	9.61115	9.50141	9.54448	9.67933	10.0729	9.64056	9.54948	9.63656	9.67937	9.79484	9.55557	9.70254	9.51458	9.53313	9.4331
ENST00000262873.12	ENSG00000078814.17	MYH7B	8.8052	8.8947	8.88144	8.43627	8.64828	8.99755	8.57668	8.02417	8.62797	8.79017	8.98205	8.77693	8.34384	8.56897	8.07114	8.14729	9.0174	9.01576	9.06908	8.46999	8.27105	7.96161	7.98761	7.63388
ENST00000378295.9	ENSG00000078900.15	TP73	4.98974	5.13615	5.04179	4.87653	5.12422	5.05236	5.15741	4.97211	5.08642	5.21652	4.95625	4.96476	5.11426	5.27622	5.09666	5.09186	4.93088	5.12068	5.12403	4.86085	5.25633	5.01032	4.90353	5.03531
ENST00000317204.11	ENSG00000078902.16	TOLLIP	7.5831	7.65935	7.40325	7.40539	7.7363	7.65922	8.02476	7.59896	7.324	7.28676	7.75622	7.35174	7.49207	8.20633	7.5067	7.3873	7.49664	7.58054	8.04428	7.37385	7.85448	7.54356	7.47885	7.33829
ENST00000222402.8	ENSG00000078967.13	UBE2D4	9.14571	9.20204	9.51149	9.28102	8.92989	9.14811	9.25644	9.07433	9.07072	9.1166	9.42771	9.17623	9.16856	9.18198	9.07937	9.31004	9.12852	9.35529	9.20128	9.35573	9.38895	9.15369	9.23317	9.29902
ENST00000261600.11	ENSG00000079134.12	THOC1	7.63475	7.82126	7.99777	7.95948	7.78162	7.4479	7.79392	7.83621	7.82288	8.1376	7.87	7.92188	7.57696	7.28719	7.6148	7.6525	7.67534	7.73117	7.61883	7.77728	7.77899	7.68872	7.62922	7.87651
ENST00000424785.7	ENSG00000079150.18	FKBP7	7.90698	7.83683	7.8289	7.81174	7.76185	7.99097	7.79087	7.72542	8.04241	7.76508	7.9464	7.91484	7.83445	7.51782	7.85319	7.89773	8.06098	7.77613	7.38007	7.78229	7.7628	7.60009	7.61697	7.49748
ENST00000409631.5	ENSG00000079156.17	OSBPL6	8.40275	8.32281	8.15816	8.42478	8.31758	8.32281	8.50358	8.56814	8.38281	8.41431	8.46275	8.26568	9.02228	8.85414	9.11626	9.05886	8.3709	8.37607	8.28053	8.31165	8.78827	8.71772	8.86862	8.92279
ENST00000265113.9	ENSG00000079215.15	SLC1A3	9.72126	9.42164	9.58103	10.1252	9.57182	9.42974	9.40966	9.78427	9.86725	9.51943	9.64947	9.7872	9.19481	9.02014	9.08844	9.24202	9.47112	9.61904	9.67698	9.67123	8.95622	8.9181	8.9022	9.05822
ENST00000392132.7	ENSG00000079246.16	XRCC5	11.4085	11.5103	11.2806	11.6835	11.655	11.1798	11.2819	11.7273	11.6243	11.7487	11.4368	11.703	11.3705	11.0835	11.447	11.25	11.1854	11.4542	11.5341	11.3801	11.1902	11.2217	11.1996	11.4905
ENST00000465783.6	ENSG00000079277.22	MKNK1	6.71852	6.92754	6.93295	6.74502	6.96521	6.78399	6.81736	6.93852	6.82157	6.86042	6.77136	7.04164	6.44658	6.7741	6.62101	6.51129	6.60392	6.71977	6.98607	6.96731	6.40377	6.30163	6.74965	6.63373
ENST00000446688.5	ENSG00000079308.20	TNS1	3.70318	3.60041	3.9691	4.01959	3.93112	3.8724	3.87133	3.87202	3.63927	3.77353	3.62056	3.71885	3.81342	3.76442	3.48532	3.70725	3.54921	3.36929	3.48759	3.5653	3.40226	3.57566	3.35721	3.46316
ENST00000643515.1	ENSG00000079313.15	REXO1	5.92412	5.94571	5.76066	5.57011	5.72214	5.97804	5.8709	5.77639	5.76482	5.77728	5.92917	5.96198	5.79323	6.11886	5.37866	5.65321	5.86879	6.03662	6.0792	5.77641	6.06162	5.88883	5.8668	5.7785
ENST00000373238.5	ENSG00000079332.15	SAR1A	9.95458	10.0487	9.80834	10.1367	10.0133	9.71669	9.69568	10.0745	10.0205	10.1055	9.84613	10.0292	9.94115	9.54433	9.84841	9.91814	9.87659	9.9766	9.74956	10.151	9.98278	10.0841	10.0113	10.1665
ENST00000336454.5	ENSG00000079335.20	CDC14A	7.32159	7.44763	7.45086	7.54665	7.53866	7.21454	7.30982	7.34452	7.4219	7.53168	7.46371	7.51677	7.28479	7.42228	7.09833	7.34311	7.22816	7.50211	7.24491	7.38675	7.192	7.26041	7.17792	7.19615
ENST00000389212.7	ENSG00000079337.16	RAPGEF3	7.06143	7.10847	7.08974	6.89136	7.18096	7.4053	7.13501	7.17834	7.08208	6.99404	7.08978	7.07508	6.99224	7.3909	7.19201	7.0008	7.0971	7.04692	7.28127	6.94343	6.96828	6.91855	6.72389	6.65923
ENST00000549518.6	ENSG00000079387.14	SENP1	9.68253	9.7138	9.69402	9.79062	9.70053	9.62642	9.5259	9.76437	9.8668	9.75173	9.76541	9.81899	9.68674	9.57121	9.73833	9.86959	9.66984	9.64604	9.63715	9.71883	9.69129	9.68462	9.79433	9.86798
ENST00000575354.6	ENSG00000079432.9	CIC	6.22045	6.33676	6.25192	6.06597	5.99165	6.26946	6.31219	5.98994	6.41071	6.3732	6.26184	6.31908	6.05953	6.49407	6.07752	6.27816	6.11102	6.5234	6.28491	6.10654	6.01234	6.13258	6.04774	6.11766
ENST00000244289.9	ENSG00000079435.10	LIPE	4.12332	4.21302	4.26907	3.92848	4.02125	4.12931	4.18111	4.01255	4.14068	3.98421	4.03144	4.00139	4.36141	4.0803	4.07137	3.97202	3.94052	3.97203	4.19825	4.0883	3.91007	3.98285	4.00465	3.95024
ENST00000220584.9	ENSG00000079459.13	FDFT1	9.38823	9.43043	9.20804	9.3342	9.49779	9.2914	9.12475	9.31054	9.59433	9.69747	9.45333	9.4085	9.22671	9.07827	8.95428	8.88673	9.46642	9.60412	9.56133	9.4534	9.22168	9.25758	9.12703	9.08536
ENST00000262890.8	ENSG00000079462.8	PAFAH1B3	6.68328	6.75632	7.12032	6.74222	6.54379	6.68121	7.10394	6.68078	6.55993	6.93378	7.0302	6.84282	6.78127	7.03217	6.82538	6.62442	6.84945	7.02628	7.11911	6.80171	6.70763	6.48251	6.75073	6.56193
ENST00000355520.6	ENSG00000079482.14	OPHN1	7.39286	7.25611	7.44674	7.47185	7.26419	7.61041	7.28187	7.11468	7.185	7.31962	7.20456	7.4502	7.64043	7.50659	7.26345	7.22989	7.57777	6.99524	7.39724	7.10283	7.28619	7.18327	7.38984	7.38702
ENST00000160827.9	ENSG00000079616.13	KIF22	7.89683	8.07782	8.00066	8.14367	8.0663	7.94787	8.02356	8.12567	7.95273	8.23867	8.14611	8.23795	7.7203	7.97809	7.64281	7.52397	7.77684	8.0063	8.29156	7.98621	7.57009	7.76163	7.58321	7.63844
ENST00000329474.7	ENSG00000079691.18	CARMIL1	7.49253	7.44351	7.40241	7.40219	7.61656	7.46431	7.48593	7.57168	7.54743	7.53231	7.3503	7.35763	7.80776	7.73338	7.87549	7.72425	7.41106	7.35462	7.36354	7.28709	7.65889	7.78169	7.7165	7.86908
ENST00000371084.8	ENSG00000079739.17	PGM1	7.82312	7.86492	7.83207	7.70873	7.87367	7.99508	8.1013	7.78558	7.70702	7.71257	7.69366	7.76752	7.73258	7.83916	7.8245	7.73505	7.7048	7.88609	7.85208	7.68973	7.76676	7.81128	7.7144	7.79477
ENST00000233084.8	ENSG00000079785.16	DDX1	9.68063	9.9394	9.67483	9.96586	9.9023	9.50151	9.50784	9.79556	9.87379	10.0989	9.71208	9.95378	9.63723	9.36882	9.62473	9.52565	9.45974	9.85074	9.87392	9.71755	9.49012	9.59263	9.51756	9.68122
ENST00000355667.11	ENSG00000079805.19	DNM2	9.03775	8.98822	8.84778	8.73746	9.08766	8.99893	8.98496	8.79902	8.91541	8.94235	8.94812	8.82913	8.83128	9.07418	8.95899	8.5934	8.83496	8.92397	9.20693	8.61831	8.71149	8.68663	8.67568	8.68769
ENST00000337057.8	ENSG00000079819.19	EPB41L2	7.94193	7.95475	8.11494	8.04289	8.02023	7.76032	8.00122	8.03625	7.78285	8.16268	7.94813	8.02219	7.68821	7.63854	7.96056	7.76597	7.68674	8.04089	7.99554	7.71121	7.66774	7.53659	7.52651	7.70198
ENST00000367937.4	ENSG00000079950.14	STX7	9.17798	9.31691	9.50751	9.16699	9.31367	9.53885	9.37726	9.40722	9.28922	9.2981	9.23075	9.17241	9.2738	9.53345	9.21401	9.21129	9.29749	9.10791	9.25213	9.17258	9.5067	9.4121	9.34723	9.3056
ENST00000395595.8	ENSG00000079974.18	RABL2B	7.25848	7.09872	7.36275	7.03205	7.04723	7.47837	7.19938	6.93031	7.10366	7.00128	7.13262	6.98697	7.28665	7.42247	7.312	7.33035	7.16966	7.12318	7.2661	7.14176	7.29174	7.21361	7.42448	7.22005
ENST00000171111.10	ENSG00000079999.14	KEAP1	7.98286	8.0411	7.93143	7.98855	7.84293	7.96759	8.01417	8.00593	8.04237	7.92348	7.88687	8.12826	7.94982	8.12949	7.78952	7.78669	7.95414	8.01378	8.40755	7.91885	7.90571	7.96815	7.88447	7.91257
ENST00000376350.8	ENSG00000080031.10	PTPRH	3.44547	3.26373	3.23503	3.2193	3.30182	3.3237	3.61781	3.23426	3.37317	3.21436	3.36982	3.28646	3.49426	3.74073	3.62766	3.50478	3.36331	3.10555	3.13432	3.09998	3.36023	3.39784	3.39105	3.18156
ENST00000243896.6	ENSG00000080189.15	SLC35C2	7.64605	7.71289	7.52061	7.47583	7.39062	7.81331	7.73413	7.38476	7.55885	7.53394	7.50989	7.33307	7.48179	7.88634	7.63528	7.60076	7.43454	7.59454	7.63822	7.53615	7.65666	7.65479	7.61684	7.46576
ENST00000389622.7	ENSG00000080200.10	CRYBG3	8.29317	8.24474	8.17162	8.30566	8.2657	8.09337	8.10862	8.41882	8.28269	8.44256	8.16879	8.28983	8.14833	7.97735	8.41769	8.25393	8.19842	8.30365	8.08571	8.14173	8.07991	8.24842	8.26381	8.37082
ENST00000358730.6	ENSG00000080298.16	RFX3	6.31174	6.22135	6.61503	6.52531	6.66544	6.55456	6.86654	6.59916	6.37967	6.53979	6.5335	6.47316	6.76394	6.58393	7.14186	6.53685	6.47792	6.56363	6.28854	6.28058	6.58852	6.83402	6.55495	6.40606
ENST00000428287.6	ENSG00000080345.18	RIF1	10.989	10.9946	10.808	11.1958	11.0801	10.7715	10.6094	11.1747	11.1381	11.284	11.0277	11.224	10.8728	10.3137	10.9567	10.8898	10.8666	10.9488	10.823	11.0596	10.7215	10.684	10.8418	11.0444
ENST00000261263.5	ENSG00000080371.6	RAB21	9.42311	9.41895	9.29518	9.71166	9.53043	9.0606	9.08312	9.62873	9.51341	9.61298	9.385	9.60574	9.31545	8.88991	9.32196	9.39493	9.31504	9.37151	9.20497	9.62013	9.15575	9.04527	9.2817	9.43353
ENST00000349721.8	ENSG00000080503.24	SMARCA2	9.14925	9.12629	9.13776	9.07847	9.23519	8.9749	8.9645	9.21531	9.26768	9.14127	9.07463	8.92666	8.95107	9.15656	9.12744	9.05024	8.83401	8.97553	9.08193	9.01592	8.76214	8.7753	8.81474	8.79977
ENST00000356644.7	ENSG00000080546.13	SESN1	6.23408	6.34128	6.27384	6.2751	6.62239	6.32835	6.30566	6.48144	6.50907	6.26666	6.27039	6.4785	6.73432	6.25708	6.63411	6.44926	6.25819	6.15167	6.06016	6.48812	6.51027	6.29966	6.43118	6.3449
ENST00000443968.2	ENSG00000080561.14	MID2	8.28184	8.17534	8.2119	8.22872	8.10765	8.52538	8.51182	8.44468	8.24557	8.24384	8.2539	8.09339	8.62107	8.89645	8.71654	8.8091	8.24305	8.15818	8.28349	8.11717	8.57604	8.62162	8.5084	8.49157
ENST00000262518.9	ENSG00000080603.17	SRCAP	6.59071	6.59996	6.94938	6.36874	6.27421	6.38621	6.57918	6.30482	6.3585	6.55151	6.641	6.50038	6.183	6.63039	6.05812	6.25306	6.479	6.6248	6.71791	6.52158	6.11239	6.17026	6.17362	6.26623
ENST00000397885.3	ENSG00000080608.10	PUM3	8.7752	9.01013	8.89039	9.23621	9.03327	8.67033	8.63432	8.97099	8.93698	9.14683	9.13413	9.23639	8.59533	8.55703	8.55407	8.70295	8.72084	8.94433	9.09168	9.04227	8.54414	8.56793	8.71358	8.65586
ENST00000674625.1	ENSG00000080618.17	CPB2	4.22152	3.97925	4.40905	4.173	4.10709	4.13982	4.15076	4.19604	4.06125	4.0257	4.19854	4.30769	4.17972	4.15982	4.1684	4.2596	4.31667	4.20317	4.33184	4.31208	4.16098	4.2869	4.22074	4.2918
ENST00000326828.6	ENSG00000080644.16	CHRNA3	6.22797	6.1531	5.97212	6.12644	6.41749	6.30225	6.26351	6.12809	6.20102	5.95566	6.1664	6.16407	6.26273	6.03927	6.39817	6.10748	6.2042	6.00695	5.99365	5.97645	5.9296	5.83448	5.9646	5.86941
ENST00000503706.5	ENSG00000080709.16	KCNN2	4.7253	4.66913	4.92066	4.53768	4.56819	4.65888	4.43661	4.39227	4.51451	4.56895	4.74737	4.71423	4.27394	4.25816	4.34372	4.44084	4.67189	4.76317	4.72964	4.46385	4.41504	4.49266	4.50473	4.40298
ENST00000541284.5	ENSG00000080802.19	CNOT4	7.95392	7.94289	8.30755	8.05868	7.99612	8.17676	8.17605	8.16596	7.97773	7.9756	8.07979	8.03086	8.00131	7.88707	8.2315	8.28357	7.98023	7.97426	7.7711	7.99744	8.09045	8.10854	8.10138	8.18902
ENST00000357710.8	ENSG00000080815.19	PSEN1	9.57795	9.52791	9.495	9.60738	9.57947	9.55973	9.57966	9.73887	9.62443	9.53808	9.46034	9.51242	9.76481	9.75552	9.81849	9.80651	9.57715	9.51935	9.51274	9.52168	9.77841	9.74837	9.76593	9.69305
ENST00000647941.2	ENSG00000080819.9	CPOX	6.62033	6.74539	6.58675	6.93708	6.88465	6.49838	6.66533	6.95213	7.02011	6.68871	6.7704	6.94253	6.48273	6.21237	6.6027	6.58331	6.91199	6.89453	6.51751	6.93188	6.65441	6.70515	6.54034	6.64083
ENST00000341181.11	ENSG00000080822.17	CLDND1	8.91378	8.97264	9.02092	9.02742	8.96013	8.96991	8.95057	9.05463	9.02968	8.9075	9.01144	9.04229	8.88926	8.35023	8.86734	9.05791	9.08942	8.91584	8.38931	9.06258	9.06708	9.10515	9.18751	9.02504
ENST00000522874.5	ENSG00000080823.23	MOK	5.98981	5.84068	6.04295	5.80742	5.91071	6.10408	5.91887	5.9645	5.87087	5.86277	5.80649	5.72245	5.9581	5.94131	5.83788	5.9239	5.69281	5.80169	5.75456	6.05633	5.74877	5.73045	5.98011	5.96294
ENST00000216281.13	ENSG00000080824.19	HSP90AA1	14.0359	14.2649	14.263	14.6503	14.5023	13.6031	13.7907	14.4915	14.4135	14.838	14.3224	14.6056	13.7124	13.4336	13.6759	13.6737	13.8159	14.3115	14.3898	14.292	13.8156	13.6633	13.6877	13.9474
ENST00000344359.7	ENSG00000080839.12	RBL1	9.22291	9.14673	8.96379	9.30854	9.14571	8.8488	8.83383	9.25212	9.2186	9.2964	9.1336	9.28059	9.07432	8.64505	9.01275	9.05034	9.13045	9.13716	9.16061	9.12979	8.95816	8.8942	9.04889	9.2162
ENST00000475894.5	ENSG00000080845.19	DLGAP4	8.00249	7.95336	8.29584	7.85564	8.01433	8.26354	8.42163	7.97492	7.88374	7.9366	7.99869	7.97458	8.0074	8.04584	8.28588	8.14635	8.0222	8.01009	8.01535	7.86462	7.93071	8.01516	8.14738	8.00069
ENST00000533871.8	ENSG00000080854.16	IGSF9B	7.60011	7.53244	7.7074	7.31335	7.27915	7.44597	7.5343	7.2724	7.31468	7.4008	7.53656	7.38577	7.24109	7.49998	7.25222	7.31975	7.524	7.45093	7.61229	7.33066	7.2858	7.49059	7.30986	7.36694
ENST00000261597.9	ENSG00000080986.13	NDC80	8.91973	9.03095	8.94355	9.18654	9.13219	8.66615	8.63742	9.0111	9.18782	9.18933	9.12413	9.12671	8.59083	8.42427	8.46337	8.61948	8.66808	9.00778	8.891	8.98088	8.58915	8.59913	8.60171	8.69871
ENST00000261842.10	ENSG00000081014.11	AP4E1	8.1861	8.00183	7.96869	8.1973	8.0589	7.82735	8.03216	8.19168	8.29769	8.21733	7.96774	8.21764	8.22133	7.56394	8.23218	8.41295	8.05852	7.9601	7.78699	8.07417	8.25352	8.25961	8.29293	8.3778
ENST00000261441.9	ENSG00000081019.13	RSBN1	7.34636	7.39813	7.58811	7.57925	7.4806	7.64859	7.54864	7.60708	7.56395	7.55814	7.52733	7.41969	7.6059	7.12675	7.38949	7.47711	7.42656	7.53942	7.34954	7.37402	7.37388	7.30997	7.10697	7.15746
ENST00000369615.5	ENSG00000081026.19	MAGI3	7.48343	7.49152	7.55182	7.53765	7.60281	7.4624	7.53658	7.40909	7.63636	7.6017	7.50994	7.54137	7.48978	7.58587	7.50586	7.52103	7.39836	7.36264	7.54371	7.31177	7.21477	7.266	7.41836	7.4017
ENST00000395023.5	ENSG00000081059.20	TCF7	9.46258	9.55454	9.6573	9.38119	9.17843	9.61376	9.44251	9.21424	9.37609	9.59983	9.4678	9.36027	9.51097	9.68604	9.45312	9.45399	9.51039	9.52204	9.65067	9.47146	9.4124	9.54536	9.42448	9.51637
ENST00000193322.8	ENSG00000081087.15	OSTM1	10.1369	10.0798	9.96307	10.3558	9.98492	9.97555	9.90912	10.2983	10.0946	9.99202	9.99429	10.1408	10.0275	9.29069	10.132	10.4014	10.1818	9.94707	9.2991	10.2803	10.2089	10.2185	10.3562	10.3914
ENST00000265260.8	ENSG00000081154.12	PCNP	10.5642	10.512	10.5471	10.6566	10.5257	10.3429	10.4165	10.4932	10.3999	10.4402	10.4591	10.5039	10.5724	9.74712	10.4532	10.6785	10.4995	10.4529	9.88887	10.4949	10.5547	10.5084	10.5911	10.6742
ENST00000409018.7	ENSG00000081177.18	EXD2	7.83156	7.61521	7.61943	7.73832	7.86646	7.94287	7.81595	7.87711	7.96655	7.82434	7.84273	7.7079	7.96996	7.92003	8.08657	7.62665	7.77837	7.77407	7.69314	7.63411	7.73035	7.756	7.75336	7.48651
ENST00000261783.4	ENSG00000081181.8	ARG2	9.89511	9.99543	9.7434	9.83275	10.1467	10.2418	10.0282	9.8805	9.96209	10.0758	9.91144	9.76373	10.6814	10.6896	10.9688	10.6813	9.79065	9.90469	9.60886	9.67349	10.6522	10.7909	10.6871	10.5936
ENST00000367338.7	ENSG00000081248.12	CACNA1S	5.59483	5.38315	5.19524	5.18297	5.55762	6.30433	5.5221	5.40625	5.36922	5.33697	5.36709	5.15692	5.64895	5.9669	5.69191	5.55548	5.44277	5.2111	5.08907	5.0565	5.32473	5.42203	5.30461	5.05707
ENST00000367324.8	ENSG00000081277.13	PKP1	3.97343	4.06112	3.75289	3.92472	4.08453	3.94235	3.92384	3.89919	3.85616	3.94047	3.91683	3.71253	3.88615	3.96659	4.07763	3.87859	4.07712	4.05986	4.10526	3.95032	4.0321	4.16531	4.04415	4.17724
ENST00000264991.8	ENSG00000081307.15	UBA5	7.77578	7.7066	7.72219	7.79511	7.72004	7.65618	7.76415	7.76215	7.62959	7.997	7.6585	7.85593	7.83463	7.53634	7.98473	7.68183	7.73054	7.7349	7.61906	7.7631	7.90126	7.85253	7.82587	7.99888
ENST00000263955.9	ENSG00000081320.11	STK17B	9.66097	9.53478	9.44118	9.6183	9.56517	9.58003	9.38596	9.55921	9.74784	9.59186	9.48566	9.58574	9.40529	8.56169	9.3235	9.33004	9.63731	9.53326	8.97616	9.60416	9.33683	9.33713	9.41975	9.35425
ENST00000463569.5	ENSG00000081377.17	CDC14B	7.90411	8.0788	7.85981	7.95965	7.91647	8.32254	8.43391	8.18919	7.88614	7.76801	8.04612	7.75334	8.29507	7.98904	8.26475	8.19437	7.96155	7.64938	7.78626	7.91587	8.09322	8.0824	8.13333	8.10649
ENST00000223428.9	ENSG00000081386.13	ZNF510	7.92958	7.7416	7.74113	7.91194	7.78957	7.97811	7.74065	8.02944	7.77096	7.82772	7.85243	7.76908	7.96502	7.51217	8.05327	8.07091	7.62695	7.63923	7.45065	7.63825	7.77605	7.71613	7.77774	7.88692
ENST00000443831.1	ENSG00000081479.15	LRP2	3.91316	3.73612	3.63841	3.68662	3.83817	3.8204	3.83399	3.7481	3.68224	3.70344	3.85163	3.81882	3.67835	4.01007	3.91862	3.89958	4.07178	3.88841	3.82744	3.72609	3.75508	3.79021	3.81127	3.69601
ENST00000545006.1	ENSG00000081665.14	ZNF506	8.13462	7.99227	8.08838	8.05786	8.13699	8.26828	7.69	8.09988	8.08104	7.79899	8.01066	7.99417	8.07611	7.22556	7.97783	8.08764	8.04257	7.89351	7.4701	7.88985	7.8844	7.91025	8.00195	8.05267
ENST00000620518.5	ENSG00000081692.13	JMJD4	5.86513	5.99766	5.869	5.99057	5.89661	5.96103	5.95775	5.89751	5.92009	5.89267	5.86	6.06741	6.06947	6.1267	5.80211	5.88385	5.80912	5.97928	6.13078	6.00168	5.96277	5.87666	5.91483	5.89713
ENST00000367943.5	ENSG00000081721.12	DUSP12	8.15942	8.13979	7.75152	8.19043	8.04111	8.11166	7.78327	8.15594	8.165	8.24261	8.11531	8.14705	8.30471	8.05595	8.18822	8.36857	8.05285	8.07323	7.95248	8.17662	8.27474	8.12887	8.30824	8.26085
ENST00000316519.11	ENSG00000081760.17	AACS	6.48706	6.57617	6.2498	6.34974	6.53126	6.63593	6.63022	6.49876	6.59553	6.5831	6.58294	6.4537	6.4863	6.7984	6.74931	6.3759	6.48845	6.6226	6.59849	6.38857	6.60425	6.61341	6.56162	6.52063
ENST00000194118.8	ENSG00000081791.9	DELE1	7.82215	7.91131	7.49343	7.6617	7.87216	8.26504	7.99779	7.86559	7.88234	7.6756	7.77022	7.65955	7.84379	8.15036	7.99819	7.63938	7.74756	7.77972	7.94082	7.72592	7.80347	7.94441	7.85008	7.55298
ENST00000412584.6	ENSG00000081803.16	CADPS2	6.11441	6.07097	5.86409	5.90359	6.22703	6.27732	6.08697	6.13327	6.19556	6.17988	6.12256	6.05536	6.57142	6.35393	6.72943	6.44083	6.13138	6.07079	5.9581	5.99415	6.32307	6.57278	6.42949	6.2668
ENST00000194214.10	ENSG00000081870.12	HSPB11	10.3843	10.4178	10.7515	10.7521	10.4203	10.3459	10.1547	10.4119	10.4523	10.4428	10.6485	10.5372	10.1475	9.67016	9.86692	10.3631	10.3916	10.374	10.0065	10.5483	10.0501	9.85675	10.0687	9.95262
ENST00000262719.10	ENSG00000081913.14	PHLPP1	6.4182	6.28687	6.42003	6.42908	6.61012	6.33727	6.46787	6.24153	6.49622	6.46801	6.54515	6.44917	6.29655	6.17561	6.17654	6.28397	6.37094	6.32707	6.52895	6.2932	5.95759	6.03092	6.11827	6.29094
ENST00000648908.2	ENSG00000081923.15	ATP8B1	4.38297	4.27524	4.34362	4.31242	4.41466	4.41316	4.41192	4.34173	4.4226	4.28795	4.27395	4.3143	4.61886	4.55361	4.85406	4.60702	4.30798	4.24715	4.20389	4.21446	4.40875	4.29751	4.29208	4.21366
ENST00000674203.2	ENSG00000081985.13	IL12RB2	6.8055	6.89016	6.87344	6.87292	6.82671	6.57194	6.49742	6.6838	6.9513	6.98812	7.0153	6.63548	6.73811	6.55467	6.66033	6.43157	6.84785	6.65198	6.79123	6.89663	6.30361	6.21627	6.3307	6.42423
ENST00000262188.13	ENSG00000082014.17	SMARCD3	7.0697	6.8472	6.81452	6.56661	7.05275	7.93765	7.3582	6.71779	6.88278	6.79253	6.8424	6.74439	7.55722	7.95346	7.642	7.19494	6.87067	6.57457	6.81774	6.40716	7.13661	7.49285	7.06871	6.97081
ENST00000504564.1	ENSG00000082068.9	WDR70	7.60424	7.71735	7.55569	7.73339	7.75356	7.50594	7.46534	7.72967	7.94184	7.77553	7.66013	7.63903	7.67573	7.80749	7.65913	7.63841	7.49703	7.71434	7.7669	7.65628	7.67669	7.62998	7.65802	7.69297
ENST00000194530.8	ENSG00000082146.13	STRADB	9.61714	9.55039	9.55289	9.67178	9.41306	9.39909	9.37636	9.47816	9.5656	9.49973	9.62152	9.50346	9.50937	9.02359	9.27076	9.59006	9.63451	9.38754	9.15895	9.74372	9.57801	9.38319	9.4932	9.54373
ENST00000409226.5	ENSG00000082153.18	BZW1	11.3152	11.6888	11.9103	11.6499	11.3747	11.1788	11.7271	11.5729	11.5458	11.4983	11.6019	11.6306	11.4403	11.0001	11.1929	11.3933	11.385	11.2004	11.4718	11.6668	11.244	11.6589	11.4537	11.5397
ENST00000382927.3	ENSG00000082212.13	ME2	8.87731	8.91655	8.83441	8.96967	9.14727	8.79611	8.90934	9.02782	9.0288	9.11282	8.87572	8.9231	9.19654	8.77456	9.18658	9.16956	8.89175	8.93326	8.61198	8.93941	8.95445	9.05	9.13161	9.14129
ENST00000325366.14	ENSG00000082213.18	C5orf22	9.07691	9.10939	8.97529	9.2655	9.0347	9.1641	8.89444	9.20752	9.079	9.04049	8.94691	9.04981	9.1765	8.65445	9.16639	9.25603	8.89425	9.01678	8.59037	8.98665	9.19842	9.21455	9.13871	9.32166
ENST00000295238.10	ENSG00000082258.13	CCNT2	8.59904	8.77407	8.71891	8.72085	8.71066	8.42729	8.58889	8.71031	8.635	8.68316	8.64434	8.67304	8.69716	8.24131	8.57407	8.72601	8.6722	8.5987	8.47036	8.66704	8.70943	8.49625	8.65392	8.6179
ENST00000361499.7	ENSG00000082269.17	FAM135A	7.70194	7.48502	7.53208	7.60006	7.75606	7.83844	7.70578	7.6025	7.70415	7.77168	7.70814	7.53031	8.17927	7.77685	8.38295	8.19073	7.82608	7.72717	7.2797	7.57481	8.32041	8.31682	8.37564	8.22727
ENST00000409184.8	ENSG00000082438.18	COBLL1	5.76064	5.65029	5.75658	5.88388	5.69295	5.78043	5.61698	5.83416	6.17128	5.96679	6.02389	5.90284	5.96825	5.68167	6.12815	6.00523	6.36277	6.25959	6.17394	6.29127	6.3322	6.25281	6.42147	6.27351
ENST00000374355.7	ENSG00000082458.12	DLG3	8.02663	7.97088	7.85309	7.88112	7.95304	8.09651	8.02738	8.14208	8.01352	8.01998	7.91777	7.82953	8.17545	8.26128	8.4306	8.16348	7.7915	7.84416	8.12514	7.81354	8.28878	8.32484	8.38532	8.39393
ENST00000367012.4	ENSG00000082497.12	SERTAD4	3.70312	3.60902	3.68172	3.57831	3.71451	3.77392	3.85394	3.59992	3.56344	3.48422	3.50636	3.45121	3.59378	3.55411	3.49871	3.5202	3.62876	3.49417	3.41174	3.48553	3.53218	3.45744	3.44394	3.39193
ENST00000261464.10	ENSG00000082512.15	TRAF5	5.76922	5.82289	5.9182	5.68015	5.84411	5.70286	6.00542	6.08868	6.01057	5.81027	5.85092	5.5932	5.78794	5.76246	5.80626	5.62458	5.71985	5.65935	5.70415	5.76112	5.64417	5.76306	5.69297	5.76908
ENST00000439747.7	ENSG00000082515.18	MRPL22	9.65524	9.84844	10.0219	9.91703	9.85325	9.69913	9.6949	9.73592	9.75376	9.96146	9.86775	9.86272	9.73834	9.70471	9.54339	9.6635	9.65337	9.82399	9.83906	9.89259	9.70717	9.70266	9.70302	9.64361
ENST00000285873.8	ENSG00000082516.9	GEMIN5	8.72751	8.8569	8.72219	8.996	8.88516	8.50352	8.78234	8.92127	8.89465	9.04536	8.86925	9.11215	8.62758	8.35331	8.71188	8.46132	8.55802	8.84661	9.00552	8.84969	8.49251	8.36471	8.35181	8.74016
ENST00000362042.8	ENSG00000082641.16	NFE2L1	9.13191	9.21591	9.04821	8.92258	9.22911	9.06695	9.69394	9.25929	8.82996	9.0582	9.07213	9.12032	9.52637	9.94685	9.75178	9.59841	9.34381	9.12277	9.37698	9.01145	9.60135	9.63174	9.57388	9.44218
ENST00000650344.2	ENSG00000082701.17	GSK3B	8.71616	8.63341	8.68771	8.84757	8.74613	8.58844	8.54569	8.80626	8.81546	8.72236	8.75519	8.85011	8.66448	8.42389	8.7091	8.72021	8.59834	8.77032	8.62832	8.71842	8.52895	8.49204	8.64007	8.77257
ENST00000296181.9	ENSG00000082781.12	ITGB5	10.0381	10.0871	9.86724	10.1233	10.1879	10.272	10.3535	10.4375	10.1156	10.0527	10.0823	10.1116	10.0339	10.3418	10.103	9.98523	10.1309	10.0769	10.227	10.083	9.99566	10.0427	9.91932	10.0593
ENST00000546231.6	ENSG00000082805.20	ERC1	7.77388	7.48511	7.69666	7.61523	7.90905	7.88377	7.882	7.73779	7.67885	7.67697	7.731	7.59781	7.83628	7.93508	7.87	7.73532	7.69633	7.71796	7.81227	7.59518	7.77903	7.68376	7.75783	7.56446
ENST00000406957.5	ENSG00000082898.19	XPO1	11.8299	11.8584	11.8608	12.0767	11.8627	11.5802	11.7683	12.0006	11.9122	11.9534	11.9008	12.0544	11.7646	11.1666	11.7157	11.7915	11.7622	11.8412	11.6576	11.9286	11.7732	11.6224	11.7493	11.8807
ENST00000392894.8	ENSG00000082996.20	RNF13	10.3346	10.3636	10.3013	10.387	10.2221	10.4427	10.3348	10.3637	10.2147	10.1472	10.3354	10.2915	10.4361	10.0716	10.317	10.5116	10.3135	10.0009	9.93983	10.36	10.2753	10.3018	10.3645	10.1974
ENST00000261584.9	ENSG00000083093.10	PALB2	9.18955	9.13922	8.87693	9.13736	9.10144	9.07907	8.95647	9.12196	9.07969	9.06266	9.05751	9.04301	9.11872	8.88239	9.01798	9.16708	8.9876	9.03205	8.92543	9.08973	8.84343	8.97491	8.94776	8.89771
ENST00000349129.7	ENSG00000083097.15	DOP1A	6.7929	6.88728	6.71514	6.73029	6.8349	6.89657	7.04313	7.09231	6.7118	6.87474	6.77193	6.6786	7.20048	7.041	7.32337	7.05312	6.84072	6.83503	6.70186	6.69957	7.20601	7.2774	7.33225	7.23291
ENST00000520318.1	ENSG00000083099.11	LYRM2	10.032	10.1558	9.89803	10.147	10.0659	10.012	9.80493	10.0494	10.0574	10.0233	10.095	10.1261	10.0516	9.87798	9.82675	10.0662	9.9818	9.9061	9.93653	10.1867	9.82076	9.72959	9.92535	9.89805
ENST00000320393.9	ENSG00000083123.15	BCKDHB	8.51671	8.50731	8.41688	8.49425	8.43854	8.51208	8.45929	8.42054	8.64238	8.40795	8.38981	8.31203	8.67959	8.42368	8.67318	8.71436	8.62095	8.40496	8.02462	8.06951	8.40506	8.59713	8.32905	8.46885
ENST00000396930.4	ENSG00000083168.11	KAT6A	8.32958	8.31129	8.22394	8.37756	8.32059	8.06091	8.16663	8.2871	8.62499	8.78095	8.7162	8.66497	8.51806	8.24998	8.31904	8.45936	8.57953	8.67489	8.60688	8.64371	8.42354	8.42695	8.33832	8.39647
ENST00000375963.8	ENSG00000083223.18	TUT7	7.49813	7.43289	7.86371	7.70925	7.77596	7.86732	7.60218	7.602	7.56579	7.59422	7.50484	7.50738	7.64969	7.83926	8.01384	7.65263	7.68206	7.77853	7.48071	7.3454	7.67035	7.90681	7.60975	7.54751
ENST00000361658.6	ENSG00000083290.20	ULK2	6.29269	6.01235	5.79351	5.80324	6.09566	6.59344	6.31345	5.95162	6.32877	5.8522	5.99036	5.98952	6.43168	6.51164	6.5862	6.2813	6.17215	6.01415	5.86691	5.7726	6.23886	6.43429	6.18508	6.08406
ENST00000506351.6	ENSG00000083312.19	TNPO1	11.3461	11.2997	11.1356	11.4716	11.388	11.1088	11.0236	11.499	11.5137	11.4392	11.2929	11.3955	11.3523	11.2315	11.3663	11.2414	11.2307	11.3502	11.4338	11.3638	11.1681	11.2507	11.2666	11.5185
ENST00000196061.5	ENSG00000083444.17	PLOD1	9.10736	9.13534	9.14967	8.99266	9.26107	9.12808	9.60377	9.23904	8.88776	8.92536	9.00751	8.97772	9.05917	9.50449	9.2066	8.93129	9.0521	9.09905	9.17262	8.87763	9.0957	8.85029	9.01433	8.89165
ENST00000551178.5	ENSG00000083454.22	P2RX5	6.974	6.96271	7.04205	7.05938	7.23324	7.01814	7.24781	7.10582	6.78511	7.10596	7.03061	6.96237	6.95271	7.22494	7.37633	7.1862	6.96572	7.01852	7.11683	6.96777	7.10808	7.02149	7.02935	6.85839
ENST00000263087.9	ENSG00000083457.12	ITGAE	9.18022	9.21298	9.43607	9.54108	9.1225	9.00192	8.95999	9.16318	9.32209	9.05966	9.40763	9.44924	9.09632	8.88024	8.70084	9.25079	9.31367	9.21639	9.03853	9.40815	9.12786	9.04881	9.16492	9.08059
ENST00000377780.8	ENSG00000083520.15	DIS3	8.45118	8.51982	8.3778	8.60069	8.54867	8.46703	8.38663	8.62821	8.56249	8.53689	8.52057	8.58953	8.43782	8.10546	8.52591	8.5041	8.44191	8.32663	8.29195	8.48064	8.40541	8.43226	8.47518	8.63596
ENST00000326291.11	ENSG00000083535.16	PIBF1	8.55852	8.4515	8.41359	8.58959	8.7548	8.76609	8.41483	8.68539	8.50125	8.72412	8.6076	8.52279	8.79481	8.35061	8.88785	8.7507	8.58475	8.48829	8.21175	8.49156	8.55029	8.73481	8.67307	8.51351
ENST00000377881.8	ENSG00000083544.16	TDRD3	8.24762	8.1823	8.47781	8.45709	8.33251	8.40771	8.30277	8.3859	8.40177	8.36112	8.20454	8.28198	8.41125	8.22926	8.34482	8.38032	8.22434	8.16567	8.25125	8.27827	8.26959	8.44305	8.32786	8.49167
ENST00000379161.5	ENSG00000083635.8	NUFIP1	8.21249	8.22411	8.32985	8.47045	8.36115	8.02619	8.14819	8.31552	8.30247	8.45182	8.40355	8.42638	8.18954	7.80896	8.17462	8.16481	8.04098	8.22373	8.16087	8.34897	8.09659	8.14859	8.14353	8.22208
ENST00000315596.15	ENSG00000083642.19	PDS5B	9.104	9.13024	9.13346	9.27289	9.16777	8.86028	9.16952	9.31896	9.20124	9.13436	9.1836	9.27232	8.98133	8.49991	8.9341	8.95032	9.12576	9.1768	8.99394	9.09596	8.97029	8.80777	8.90313	8.96386
ENST00000196371.10	ENSG00000083720.13	OXCT1	8.11044	8.22125	8.09829	8.50003	8.4434	7.98116	8.13952	8.56862	8.40076	8.61318	8.31849	8.29153	8.26439	8.45035	8.53749	8.39005	8.19386	8.35243	8.32412	8.24363	8.38024	8.34423	8.26878	8.54908
ENST00000374941.9	ENSG00000083750.13	RRAGB	4.48275	4.54265	4.4971	4.42224	4.38155	4.65621	4.39417	4.49404	4.39111	4.45072	4.45187	4.50804	4.50905	4.56437	4.36259	4.6593	4.4973	4.43519	4.46056	4.6033	4.74056	4.46771	4.57174	4.47975
ENST00000569418.5	ENSG00000083799.18	CYLD	7.95804	7.90357	7.71161	7.92868	8.00775	7.97246	7.83263	8.09398	8.04303	7.93234	7.88049	7.92676	8.27418	7.91699	8.30697	8.28192	7.98844	7.91114	7.76349	7.96153	8.07866	8.09593	8.13576	8.2869
ENST00000594786.1	ENSG00000083807.10	SLC27A5	5.06659	5.10502	4.74494	4.79674	4.94741	4.88195	4.93424	4.50524	5.00528	5.04971	5.03203	4.91019	4.78555	5.25211	4.95515	5.06117	5.08396	5.05101	5.06001	4.95519	5.01813	4.94781	5.02468	4.99616
ENST00000196482.4	ENSG00000083812.12	ZNF324	5.42659	5.29905	5.69453	5.46019	5.33243	5.57036	5.37647	5.16873	5.7004	5.45715	5.55366	5.45655	5.5901	5.93949	5.38989	5.47359	5.50467	5.64108	5.55797	5.53894	5.63061	5.51066	5.46033	5.55822
ENST00000196489.4	ENSG00000083817.9	ZNF416	5.92077	5.71523	5.68419	5.70786	5.88357	5.72204	5.86017	5.80081	5.93817	5.74327	5.74019	5.82167	5.77385	6	5.86886	6.01459	5.84308	5.8251	5.94387	5.67257	5.91369	5.99985	5.72885	5.82425
ENST00000396154.7	ENSG00000083828.16	ZNF586	5.24658	5.03989	5.12824	5.28216	5.08857	5.16253	5.4062	5.02404	5.30738	5.22142	5.1827	5.17277	5.31603	5.21484	5.16457	5.1746	5.16096	5.36054	5.46655	5.25722	5.30744	5.11125	5.197	5.13156
ENST00000594369.6	ENSG00000083838.16	ZNF446	4.34764	4.26404	4.21972	4.07033	4.21854	4.24108	4.33356	4.34509	4.42917	4.2478	4.22705	4.24882	4.28801	4.54353	4.41333	4.30458	4.15819	4.17369	4.29386	4.14688	4.07585	4.38979	4.33274	4.19519
ENST00000263095.10	ENSG00000083844.10	ZNF264	4.07662	4.22859	4.25091	4.05629	4.2187	4.60082	4.10166	4.1799	4.13748	4.0733	4.31915	4.09881	4.02063	3.97959	4.00816	4.06493	4.24596	4.13115	4.50072	4.18508	4.06991	4.02917	4.17796	4.03826
ENST00000196551.8	ENSG00000083845.9	RPS5	12.7862	12.8581	12.9056	12.8072	12.8553	12.944	12.9608	12.8395	12.9866	13.0102	13.0937	13.0934	13.2021	13.5896	13.1353	13.1962	13.0302	12.996	13.2435	13.1265	13.166	13.0894	13.1446	13.0754
ENST00000441802.7	ENSG00000083857.14	FAT1	12.7402	12.7669	12.7001	12.7503	12.614	12.4732	12.7392	12.7745	12.6821	12.5965	12.6969	12.8319	12.5034	12.472	12.5031	12.583	12.7921	12.6349	12.7924	12.7763	12.4575	12.3371	12.485	12.5416
ENST00000355665.7	ENSG00000083896.13	YTHDC1	7.61627	7.72706	7.94007	7.99955	7.74541	7.59532	7.46824	7.83534	7.85531	7.95489	7.89123	7.97192	7.341	7.49618	7.40833	7.43312	7.43894	7.65624	7.97131	7.64289	7.35801	7.55	7.37695	7.49883
ENST00000263780.9	ENSG00000083937.10	CHMP2B	9.38103	9.28785	9.1496	9.36234	9.30156	9.43679	9.02481	9.21789	9.47616	9.55047	9.28681	9.33979	9.49311	9.16555	9.42917	9.55858	9.39338	9.44717	9.12797	9.34457	9.42322	9.56866	9.43535	9.36125
ENST00000372708.5	ENSG00000084070.12	SMAP2	7.36917	7.41775	7.32715	7.47001	7.58072	7.35397	7.31848	7.51115	7.56618	7.54499	7.35156	7.45383	7.1947	7.31068	7.26695	7.30934	7.1128	7.34213	7.30925	7.38312	7.13597	7.29063	7.08328	7.33629
ENST00000356511.6	ENSG00000084072.17	PPIE	8.10602	8.17942	8.10219	8.27352	8.34646	8.07334	8.08904	8.31331	8.36901	8.40046	8.21176	8.40392	8.34617	8.29233	8.4101	8.23567	8.07004	8.00884	8.19268	8.2098	8.25821	8.13531	8.23826	8.1933
ENST00000372759.4	ENSG00000084073.10	ZMPSTE24	9.51253	9.61664	9.65221	9.82536	9.55033	9.08072	9.49717	9.77596	9.64306	9.47124	9.47741	9.7286	9.52219	8.90631	9.42247	9.66915	9.53138	9.5729	9.10712	9.81372	9.47043	9.37214	9.55795	9.67842
ENST00000337288.10	ENSG00000084090.14	STARD7	11.0005	11.0405	10.9651	10.9841	10.8486	10.8713	10.8591	10.9206	10.9377	11.0249	10.979	11.0219	10.8899	10.7186	10.7383	10.7999	10.9816	10.9851	11.0062	11.0575	10.8609	10.7986	10.8146	10.9004
ENST00000264230.5	ENSG00000084092.7	NOA1	8.65713	8.45193	8.39778	8.46368	8.59856	8.92717	8.65683	8.58023	8.48586	8.50248	8.59306	8.46359	8.63369	8.60587	8.84259	8.65078	8.54423	8.44557	8.35614	8.40025	8.6587	8.62244	8.5518	8.57825
ENST00000619101.5	ENSG00000084093.19	REST	9.45331	9.07444	9.12318	9.2645	9.30485	9.56791	9.18421	9.26378	9.31731	9.40406	9.22631	9.20569	9.67572	9.45706	9.53101	9.44208	9.2309	9.136	9.17087	9.07175	9.47161	9.85746	9.45714	9.63751
ENST00000326495.10	ENSG00000084112.15	SSH1	9.31949	9.25257	9.3945	9.19252	9.23808	9.51099	9.61011	9.32422	9.37119	9.15663	9.18545	9.21925	9.08567	9.5613	9.17739	9.03021	9.17435	8.9875	9.24338	9.06978	9.26858	9.19756	9.01243	9.11725
ENST00000398606.10	ENSG00000084207.18	GSTP1	10.8615	11.0446	11.1168	10.8915	10.9199	11.106	11.0894	10.8898	10.8637	11.0565	11.0439	10.9137	10.994	11.4774	11.1572	11.018	10.8297	11.0474	11.2816	10.963	11.0795	11.1508	11.0634	10.9381
ENST00000528499.5	ENSG00000084234.18	APLP2	11.3796	11.3813	11.4593	11.4505	11.57	11.3104	11.8763	11.6921	11.332	11.344	11.3743	11.4648	11.6945	11.7586	11.7474	11.4569	11.4275	11.3803	11.5646	11.2872	11.6016	11.5109	11.4567	11.3944
ENST00000197268.13	ENSG00000084444.14	FAM234B	7.2603	7.34628	7.09396	7.31699	7.48035	7.3033	7.52622	7.41539	7.37578	7.22313	7.24019	7.18887	7.50228	7.42017	7.59312	7.51486	7.37036	7.19197	7.15518	7.32511	7.59757	7.41288	7.4791	7.47607
ENST00000307378.10	ENSG00000084453.17	SLCO1A2	4.0347	4.12471	4.09577	3.99941	4.07172	4.22443	4.22702	3.97559	4.07262	4.03473	3.98953	4.17877	4.23874	4.10681	4.08638	4.12431	4.21497	4.09846	4.05104	4.08502	4.00274	4.3563	4.13492	4.03989
ENST00000261167.7	ENSG00000084463.8	WBP11	9.77527	9.6678	10.1336	9.98308	9.59493	9.60866	9.69257	9.71541	9.5552	9.80484	9.92883	9.94963	9.27964	9.31863	9.34885	9.44513	9.59661	9.96435	9.99482	9.87752	9.30211	9.12375	9.32892	9.44723
ENST00000678689.1	ENSG00000084623.12	EIF3I	10.8956	11.0212	11.0355	10.9905	11.0263	11.0284	10.9122	10.8125	10.9091	11.0414	11.0863	10.9483	10.9062	11.1455	10.901	10.9319	10.7542	11.0294	11.1472	10.9772	10.9826	10.9932	10.9481	10.8601
ENST00000373736.7	ENSG00000084628.10	NKAIN1	4.6134	4.58141	4.35137	4.63859	4.58748	4.41258	4.76419	4.62096	4.72583	4.85285	4.73268	4.63419	4.96077	4.91297	4.84403	4.77913	4.60629	4.67288	4.62854	4.6378	4.80968	4.62517	4.55814	4.53197
ENST00000373672.8	ENSG00000084636.18	COL16A1	4.76179	4.71036	4.74652	4.58031	4.78858	4.67437	4.60847	4.63507	4.61608	4.58833	4.82115	4.61365	4.66602	4.76235	4.69118	4.74518	4.76554	4.7012	4.76334	4.62858	4.61523	4.76691	4.54187	4.59854
ENST00000373610.8	ENSG00000084652.16	TXLNA	8.88048	8.98858	8.89845	9.0096	9.04022	8.75394	8.68906	9.0133	8.89447	8.96907	9.00154	9.16156	8.74608	8.96388	8.88101	8.72249	8.75185	8.91862	9.18119	8.93796	8.81983	8.7608	8.8156	8.91747
ENST00000407230.5	ENSG00000084676.16	NCOA1	9.37962	9.27467	9.23182	9.24726	9.48826	9.56208	9.5336	9.52206	9.46328	9.36008	9.30696	9.36117	9.68354	9.74929	9.83733	9.69135	9.20454	9.2054	9.29351	9.03854	9.66699	9.72477	9.56971	9.6768
ENST00000323064.12	ENSG00000084693.16	AGBL5	9.30616	9.15076	9.28425	8.98453	9.02666	9.36429	9.30088	9.15246	9.15748	9.0301	9.0927	8.94036	9.26624	9.45679	9.21221	9.25253	9.07808	8.9868	9.1588	9.0015	9.12067	9.17975	9.16082	9.10164
ENST00000403714.8	ENSG00000084710.14	EFR3B	4.97457	5.23471	4.7469	4.78069	5.10626	5.01808	5.1875	4.81004	5.12042	4.88729	4.90107	4.856	5.11205	5.13865	5.00921	5.18182	5.01684	4.87249	4.8102	4.84488	4.97222	4.95787	5.01645	4.8926
ENST00000264712.8	ENSG00000084731.15	KIF3C	7.46516	7.41016	7.41156	7.13475	7.19327	7.38171	7.41928	7.25262	7.1082	7.27861	7.29915	7.04757	7.14391	7.4324	7.31675	7.29972	7.24366	7.25016	7.32426	7.17646	7.14796	7.13054	6.97492	7.11639
ENST00000264710.5	ENSG00000084733.11	RAB10	11.2807	11.2816	11.11	11.5271	11.3533	11.0159	11.0444	11.4275	11.3808	11.4547	11.2637	11.3724	11.4143	10.9692	11.5288	11.5847	11.1496	11.3008	11.0574	11.4076	11.3307	11.2404	11.3815	11.43
ENST00000380649.8	ENSG00000084754.12	HADHA	10.2239	10.298	9.93777	10.1913	10.3685	10.5945	10.4388	10.2857	10.3453	10.4302	10.2584	10.2106	10.4781	10.7029	10.7788	10.379	9.97996	10.1416	10.2154	9.97576	10.2575	10.4737	10.2644	10.2834
ENST00000233121.7	ENSG00000084764.12	MAPRE3	6.06802	6.02782	5.8018	5.72187	6.09903	6.2266	6.2676	6.14357	6.13819	5.81382	5.92384	5.81293	6.29364	6.65454	6.32368	6.01963	5.80744	6.01696	5.86858	5.84967	6.34937	6.37046	6.1567	6.06836
ENST00000264705.9	ENSG00000084774.14	CAD	8.06218	8.13714	8.19138	7.90436	8.01486	7.97201	8.18781	7.81039	8.13005	8.01046	8.15177	8.08185	7.94389	8.12375	8.13412	7.84386	7.8724	8.07951	8.26095	7.92913	8.00302	7.77962	7.8683	7.84325
ENST00000395850.9	ENSG00000085063.17	CD59	11.2013	11.2261	11.0189	11.1064	11.1275	11.4754	11.2937	11.2378	11.1368	10.9713	11.1402	10.9765	11.1107	11.1708	10.9102	11.0141	11.3291	10.9989	11.1746	11.0425	11.0805	11.1088	11.1547	11.0176
ENST00000227155.9	ENSG00000085117.12	CD82	6.8719	6.99345	7.29656	6.82744	6.98837	7.29063	7.6525	7.16765	6.58677	6.7102	6.65377	6.62788	6.97563	7.49916	7.29701	6.9296	6.62103	6.79198	7.00395	6.61036	6.82374	7.15227	6.76328	6.74586
ENST00000540052.6	ENSG00000085185.16	BCORL1	5.17548	5.13443	5.32216	5.04945	5.03719	5.13679	5.49877	5.17387	5.17525	5.09233	5.31367	4.98372	5.25492	5.2402	5.10774	4.9696	5.44791	5.26746	5.26825	5.15799	5.22263	5.23112	5.079	5.138
ENST00000395603.7	ENSG00000085224.23	ATRX	9.70536	9.70799	9.7214	9.7694	9.6924	9.63172	9.73726	9.9066	9.75968	9.80925	9.77641	9.89733	9.63723	9.19662	9.89913	9.68433	9.52944	9.53908	9.48162	9.59445	9.48491	9.50866	9.58023	9.71878
ENST00000512561.5	ENSG00000085231.14	AK6	8.65255	8.60846	9.23971	9.03409	8.50053	8.47406	8.70925	8.67483	8.66535	8.8658	8.94209	9.05203	8.56277	8.21693	8.65482	8.85399	8.5276	8.91131	8.63499	8.98375	8.59906	8.67868	8.77435	8.77238
ENST00000356716.8	ENSG00000085274.16	MYNN	8.38132	8.33461	8.09845	8.62025	8.46497	8.15824	7.94324	8.51941	8.44723	8.32292	8.25692	8.54666	8.37041	8.05785	8.20907	8.50795	8.26162	8.27455	8.1986	8.45462	8.23322	8.41082	8.42444	8.49702
ENST00000618166.4	ENSG00000085365.18	SCAMP1	10.0817	10.0453	9.92378	9.9394	9.89362	10.2264	10.1404	9.92443	9.94174	9.97377	9.97572	9.92359	10.2259	9.85358	10.0646	10.0053	9.97502	10.0168	9.69101	9.84217	10.0249	10.1158	9.91492	9.90502
ENST00000369110.8	ENSG00000085377.15	PREP	5.87816	5.94623	6.05373	6.00641	5.74382	5.98198	6.20764	5.92541	5.74384	5.9917	6.07543	5.99072	5.9835	5.84934	5.89734	5.75888	5.80872	6.03791	5.97759	5.83132	5.80749	5.85319	5.89537	5.88267
ENST00000262903.9	ENSG00000085382.12	HACE1	7.2304	7.11334	6.68935	7.11268	7.02958	7.07874	6.88119	7.15293	6.95522	7.0257	6.95593	6.96878	7.20231	7.03323	7.25323	7.29619	7.08867	6.94914	6.64196	6.90185	7.10822	6.97225	7.09653	7.14608
ENST00000262124.15	ENSG00000085415.16	SEH1L	10.7569	10.8437	10.8117	10.9095	10.8364	10.4333	10.5028	10.7745	10.8572	10.9691	10.6787	10.8534	10.7101	10.3804	10.4329	10.5575	10.7434	10.9721	10.7645	10.9959	10.852	10.6157	10.577	10.6979
ENST00000369962.8	ENSG00000085433.16	WDR47	6.99538	6.91365	6.89623	7.20187	7.16992	7.12437	6.96779	7.43507	7.12345	7.16355	7.02957	7.08677	6.93164	6.79376	7.06269	7.11486	7.02203	6.99047	6.92535	7.01835	7.00872	7.13636	6.92295	7.02112
ENST00000233055.9	ENSG00000085449.15	WDFY1	8.74993	8.61949	8.52852	8.67706	8.79506	8.76632	8.90824	8.95879	8.68237	8.65527	8.56427	8.58075	8.97979	8.61667	9.13409	8.92624	8.60916	8.48235	8.231	8.38553	8.87334	8.82453	8.83476	8.90549
ENST00000370041.4	ENSG00000085491.17	SLC25A24	9.37035	9.32702	9.07491	9.27959	9.45342	9.10664	9.12905	9.50274	9.4624	9.43562	9.03123	9.13077	9.27779	8.71782	9.3677	9.23517	9.25581	9.34823	8.67438	9.12179	9.22473	9.49114	9.22769	9.48735
ENST00000348824.11	ENSG00000085511.20	MAP3K4	7.71553	7.83234	7.76144	7.83016	7.98921	7.60655	7.69836	7.84712	7.75735	7.8888	7.81673	7.82892	7.71357	7.59475	7.70243	7.65937	7.62617	7.70274	7.82057	7.74008	7.56337	7.59146	7.77744	7.82802
ENST00000265724.8	ENSG00000085563.15	ABCB1	6.06627	6.05141	5.62603	6.02634	6.20486	6.0571	5.95894	6.09051	6.35718	6.31835	6.38034	6.2565	6.21414	6.38568	6.25759	6.12826	5.96918	5.71801	5.86801	5.84368	5.73907	5.8157	5.88626	5.69235
ENST00000396878.8	ENSG00000085644.14	ZNF213	4.59991	4.83787	4.93561	4.66424	4.69394	4.83632	4.88982	4.7131	4.73185	4.81156	4.82135	4.66449	4.54718	5.0464	4.8295	4.84569	4.78952	4.71617	4.80436	4.6406	4.75127	4.74178	4.73328	4.95511
ENST00000517490.6	ENSG00000085719.13	CPNE3	9.21932	9.22006	9.10445	9.25768	9.24656	9.27922	9.32703	9.4705	9.32695	9.3067	9.21324	9.3417	9.28755	8.85627	9.76281	9.56497	9.12464	9.30255	8.89525	9.14654	9.32795	9.34073	9.41885	9.44187
ENST00000198767.11	ENSG00000085721.13	RRN3	8.97563	9.00062	8.93707	9.24297	9.16636	8.82595	8.79237	9.14625	9.14349	9.22492	9.17796	9.15198	8.95941	8.61544	8.83223	8.94666	8.94166	9.0959	9.0054	9.04718	9.13828	8.90719	8.96275	9.12847
ENST00000376561.7	ENSG00000085733.16	CTTN	8.52855	8.621	8.76278	8.5819	8.61544	8.4713	8.65647	8.81348	8.44576	8.68901	8.46155	8.47062	8.33744	8.82417	8.50106	8.26742	8.31853	8.56487	8.95066	8.56705	8.50405	8.61425	8.44308	8.64488
ENST00000322563.8	ENSG00000085741.13	WNT11	4.87009	4.68622	4.86966	4.74476	4.81496	5.12086	5.19317	4.69185	4.99093	4.96574	5.01517	4.86526	5.09208	5.21068	4.99496	5.03901	4.83541	4.62927	4.6231	4.44701	4.81564	4.74813	4.60188	4.67667
ENST00000263629.9	ENSG00000085760.15	MTIF2	9.45872	9.42981	9.66107	9.64014	9.48437	9.22821	9.65829	9.59577	9.42342	9.59169	9.4335	9.57893	9.4432	9.23479	9.54198	9.42673	9.2783	9.42094	9.54113	9.51146	9.39448	9.23893	9.42147	9.49679
ENST00000397166.7	ENSG00000085788.14	DDHD2	8.17694	7.89371	7.6704	7.69724	8.08527	8.1262	7.99437	7.66831	7.99691	8.07909	8.16906	7.9082	8.45535	8.2535	8.07757	8.30289	8.14535	7.84347	7.97345	7.9369	8.297	8.36436	8.22447	8.47361
ENST00000530004.5	ENSG00000085831.16	TTC39A	4.19452	4.21057	4.45564	4.36323	4.32067	4.84912	4.73853	4.35609	4.35118	4.18887	4.20451	4.19532	4.62676	4.84792	4.9031	4.8403	4.43754	4.41395	4.19509	4.22812	4.64281	5.10243	4.80004	4.85256
ENST00000371733.8	ENSG00000085832.17	EPS15	9.50851	9.45405	9.25296	9.40921	9.59291	9.47767	9.38834	9.47454	9.58751	9.34683	9.3204	9.25782	9.67869	9.47291	9.74555	9.61727	9.35939	9.33319	9.15112	9.31183	9.42837	9.62201	9.57203	9.64196
ENST00000371568.8	ENSG00000085840.13	ORC1	7.52064	7.65125	7.55056	7.82737	7.533	7.63316	7.63188	7.63278	7.68936	7.66047	7.68629	7.69945	7.14717	7.35112	7.22981	7.29321	7.42592	7.46449	7.78747	7.53449	7.25718	7.12049	7.08586	7.22164
ENST00000265498.6	ENSG00000085871.9	MGST2	7.88603	7.95587	8.06025	8.0912	7.88353	8.11625	8.23388	8.09291	7.86596	7.97282	7.94	7.91477	7.73108	7.60285	7.98195	8.03973	7.89025	7.83764	7.67352	7.96023	7.87298	7.67795	7.8977	7.75047
ENST00000546361.7	ENSG00000085872.15	CHERP	6.4352	6.76769	6.93902	6.63929	6.73546	6.66635	6.84559	6.44116	6.6044	6.76587	6.67402	6.75066	6.35306	6.4937	6.30579	6.49913	6.48624	6.78168	6.87918	6.61684	6.26814	6.40087	6.31884	6.44828
ENST00000392020.8	ENSG00000085978.22	ATG16L1	7.55629	7.66108	7.62947	7.67938	7.804	7.47335	7.37312	7.77874	7.6838	7.70216	7.66935	7.72852	7.50509	7.40923	7.4509	7.32048	7.5907	7.592	7.69142	7.75147	7.67985	7.6777	7.62545	7.64419
ENST00000678225.1	ENSG00000085982.14	USP40	8.46593	8.24352	8.34686	8.36044	8.42588	8.07861	8.34162	8.46547	8.76615	8.20508	8.30213	8.17323	8.3856	8.16219	8.3869	8.68039	8.60599	8.03739	8.09085	8.17925	8.4492	8.475	8.30465	8.6897
ENST00000371984.8	ENSG00000085998.14	POMGNT1	8.18989	8.34739	8.25884	8.20767	8.1942	8.31139	8.48819	8.22482	8.14023	8.13818	8.184	8.20039	8.28561	8.39396	8.13327	8.12566	8.25708	8.16565	8.36162	8.34017	8.25968	8.34166	8.28868	8.27778
ENST00000671528.1	ENSG00000085999.13	RAD54L	6.76568	6.77998	6.68064	6.76783	6.5991	6.58698	6.72485	6.71681	6.64208	6.84012	6.77306	6.73975	6.46978	6.45034	6.42525	6.48117	6.45451	6.81232	7.04362	6.79746	6.45147	6.18533	6.49408	6.43727
ENST00000361297.7	ENSG00000086015.22	MAST2	9.20254	9.12348	8.99516	9.1223	9.05905	9.05132	9.09961	9.16439	9.00809	9.13215	9.06358	8.98269	9.06873	9.3095	9.12695	9.04189	9.14868	9.13424	9.35936	9.07783	8.91986	9.07487	9.02009	9.05049
ENST00000330899.5	ENSG00000086061.16	DNAJA1	9.66524	9.99082	10.1095	10.2815	10.078	9.48838	9.77477	10.2038	10.0346	10.3763	10.0512	10.2947	9.81419	9.53269	9.8277	9.80617	9.55393	10.1535	10.1849	10.1077	9.86272	9.87007	9.70237	9.9669
ENST00000379731.5	ENSG00000086062.13	B4GALT1	9.01941	9.00922	8.87519	8.89669	9.03662	9.25214	9.28195	9.08175	8.86861	8.75773	8.81666	8.73942	9.23851	9.13775	9.38277	9.40031	9.05784	8.75967	8.57909	8.85218	9.42644	9.36473	9.3116	9.21583
ENST00000223500.9	ENSG00000086065.14	CHMP5	9.88576	9.90316	9.73616	10.0152	10.0213	9.8113	9.54179	9.87156	10.0092	10.0541	9.87045	9.89857	9.80001	9.7424	9.83253	9.8193	9.69887	9.90004	9.74559	9.86689	9.7641	9.77618	9.71419	9.6713
ENST00000318524.6	ENSG00000086102.19	NFX1	8.30066	8.40161	8.51165	8.39585	8.43359	8.28037	8.27219	8.40467	8.38062	8.41871	8.38618	8.43757	8.29528	8.48767	8.37322	8.43679	8.1888	8.30917	8.58422	8.29906	8.27448	8.35796	8.37817	8.42776
ENST00000679751.1	ENSG00000086189.11	DIMT1	8.93274	8.93055	9.02305	8.97547	8.99224	9.06389	8.72973	8.80338	8.97472	9.00307	9.04767	8.98755	8.92777	8.1946	8.6832	8.78693	8.76776	8.88333	8.40217	9.02752	8.95436	8.79422	8.86652	8.81727
ENST00000325324.11	ENSG00000086200.17	IPO11	8.8693	8.92489	8.79632	9.19053	9.04908	8.69394	8.71622	9.14261	9.1574	9.14382	9.09751	9.1533	8.94417	8.56227	9.02326	9.05473	9.01139	8.98975	8.90109	9.11366	9.00602	8.84257	9.03286	9.20779
ENST00000199389.11	ENSG00000086232.13	EIF2AK1	12.3826	12.2143	12.2188	12.2415	12.3539	12.464	12.2941	12.3512	12.392	12.2947	12.2661	12.2494	12.3772	12.2547	12.1887	12.3379	12.4247	12.1781	12.1644	12.1967	12.1509	12.1367	12.0522	12.0488
ENST00000199448.9	ENSG00000086289.12	EPDR1	9.95049	9.82726	9.76705	9.82801	9.76078	10.0193	9.75208	9.82456	9.88037	9.71384	9.69967	9.75489	9.71506	9.7698	9.62328	9.7095	9.81543	9.58883	9.63454	9.81624	9.72833	9.73677	9.66634	9.59437
ENST00000338523.9	ENSG00000086300.16	SNX10	9.82853	9.87336	10.2946	9.6005	9.56076	9.77509	10.4671	9.85888	9.50819	9.42172	9.71297	9.53815	9.80189	8.99035	9.70801	9.82221	9.70531	9.32213	9.15024	9.53898	9.86209	9.83651	9.91329	9.87349
ENST00000327347.10	ENSG00000086475.15	SEPHS1	10.0361	10.0118	9.96466	10.0571	9.78396	9.57031	9.7119	9.85606	10.0501	10.0074	9.95688	10.0436	10.0225	9.87262	9.8178	10.108	10.0369	10.0473	9.96575	10.1084	9.92178	9.82427	9.98419	10.0475
ENST00000389675.6	ENSG00000086504.18	MRPL28	8.00907	8.08287	8.00364	8.1473	8.05412	7.7507	7.99003	7.99659	7.81667	8.19147	8.07979	8.06851	7.81515	8.09847	7.87162	7.66233	7.75147	8.04977	8.28771	8.05803	7.87286	7.8222	7.76486	7.73814
ENST00000263370.3	ENSG00000086544.3	ITPKC	5.27862	5.31709	5.30061	5.20953	5.28197	5.34549	5.18216	5.36507	5.46016	5.15129	5.37347	5.21297	5.27955	5.66499	5.60495	5.312	5.4015	5.30445	5.39231	5.20814	5.55538	5.39723	5.3548	5.28414
ENST00000199814.9	ENSG00000086589.12	RBM22	8.69129	8.92209	8.81955	9.04547	8.91371	8.67181	8.56097	8.78247	8.86354	9.00195	8.8819	8.97409	8.68589	8.60604	8.66618	8.76491	8.60443	8.9579	9.00434	8.96703	8.78662	8.61705	8.70696	8.75744
ENST00000262225.8	ENSG00000086598.11	TMED2	12.2097	12.1983	12.0793	12.3051	12.1221	12.0257	11.9941	12.2317	12.2467	12.1619	12.1016	12.2362	12.2875	11.8227	12.0778	12.3451	12.3489	12.1423	11.8089	12.3877	12.2567	12.1387	12.2884	12.2345
ENST00000354619.10	ENSG00000086619.14	ERO1B	9.10888	8.98767	8.60795	8.97498	9.11769	9.20311	8.89996	9.15993	9.10456	8.93209	8.94784	8.93359	9.17524	8.45952	9.20957	9.13366	9.24592	8.87576	8.31973	8.83047	9.21331	9.14584	9.05637	9.0276
ENST00000558494.5	ENSG00000086666.19	ZFAND6	8.94134	8.92377	8.77252	8.98644	9.01327	8.98848	8.64649	8.89478	8.9479	8.96917	8.84977	8.88985	8.92626	8.70697	8.81853	9.00695	8.83313	8.88896	8.6146	8.85762	8.79556	8.85974	8.85442	8.82528
ENST00000380122.10	ENSG00000086712.13	TXLNG	8.44882	8.66125	8.87618	8.72661	8.60856	8.07544	8.55214	8.7841	8.59439	8.89773	8.54164	8.81984	8.65101	8.28546	8.7546	8.57242	8.38626	8.58886	8.49088	8.55404	8.56208	8.35073	8.43946	8.57202
ENST00000275635.11	ENSG00000086730.17	LAT2	4.97224	4.86667	4.79164	4.85464	4.84533	5.34242	5.09699	4.97123	4.95349	4.79516	4.55466	4.7575	5.06681	5.35821	5.40434	5.13836	5.12492	5.02625	4.91384	4.78343	5.43157	5.54094	5.42646	5.06616
ENST00000262854.11	ENSG00000086758.16	HUWE1	11.3149	11.4155	11.3135	11.3624	11.3468	11.4011	11.3225	11.4788	11.4265	11.5703	11.3674	11.5066	11.5015	11.9475	11.7247	11.7044	11.307	11.4001	11.5004	11.3289	11.4944	11.6021	11.4152	11.734
ENST00000200135.8	ENSG00000086827.9	ZW10	8.07075	8.24905	8.2874	8.35703	8.09107	8.01505	8.22004	8.25768	8.07714	8.40114	8.06385	8.19007	8.11364	7.84683	8.10147	8.17174	8.09587	7.97071	8.14314	8.09005	8.16299	8.13582	8.15924	8.26486
ENST00000531154.5	ENSG00000086848.15	ALG9	8.24442	8.37662	8.74065	8.34145	8.38883	8.21903	8.64515	8.41392	8.33105	8.50583	8.39929	8.5057	8.5638	8.36537	8.52281	8.50861	8.42048	8.35361	8.3311	8.5776	8.63532	8.42397	8.54025	8.44029
ENST00000356406.10	ENSG00000087008.16	ACOX3	5.42892	5.59397	5.34797	5.44418	5.57761	5.5462	5.43087	5.31042	5.35872	5.54381	5.44958	5.51378	5.33692	5.57623	5.5944	5.39562	5.30599	5.41328	5.55306	5.33983	5.22263	5.38916	5.33023	5.23349
ENST00000352297.11	ENSG00000087053.20	MTMR2	10.5304	10.4666	10.3717	10.7012	10.4901	10.2023	10.3038	10.6151	10.588	10.4961	10.427	10.6112	10.353	9.84536	10.1346	10.4152	10.4459	10.4649	10.2176	10.6586	10.2472	10.1384	10.2789	10.4156
ENST00000200453.6	ENSG00000087074.8	PPP1R15A	7.70607	7.79506	7.68235	7.46575	7.74136	7.82895	7.34175	7.27144	7.52184	7.7759	7.60914	7.58144	8.19639	8.56706	8.14575	8.07305	7.56193	7.69342	7.95501	7.68476	7.99934	8.4909	8.28274	8.21966
ENST00000200457.9	ENSG00000087077.14	TRIP6	8.18412	8.19424	8.20022	8.26184	8.0199	8.05351	8.00836	8.08429	8.12531	8.32717	8.08724	8.1744	7.92394	8.14651	7.90277	7.90573	7.96538	8.25967	8.28275	8.19733	7.69119	7.99936	7.7796	8.02584
ENST00000331825.11	ENSG00000087086.15	FTL	14.1178	14.2485	14.4219	14.1213	14.0779	14.2674	14.4119	14.0844	14.3103	14.3331	14.5538	14.3478	14.3657	14.5604	14.3205	14.5602	14.4084	14.3349	14.4098	14.5805	14.4943	14.4553	14.5502	14.459
ENST00000611405.5	ENSG00000087087.20	SRRT	8.15476	8.04493	8.48284	8.17053	8.18258	7.96816	8.07687	8.07062	8.04217	8.2649	8.32346	8.36267	7.74924	8.21255	7.71747	7.76426	8.02529	8.23697	8.69817	8.13798	7.69902	7.71329	7.69372	7.76747
ENST00000345358.12	ENSG00000087088.20	BAX	6.93746	7.23558	7.40047	7.14872	6.94458	6.98054	7.31408	7.05449	6.95846	7.00585	7.21177	7.20413	7.07263	7.30501	6.87148	6.94889	7.14175	7.18539	7.51016	7.30936	7.03482	7.16156	7.0915	6.99301
ENST00000407008.8	ENSG00000087095.13	NLK	9.40358	9.23269	9.27518	9.405	9.50958	9.38952	9.24258	9.49938	9.41436	9.41706	9.34335	9.40939	9.31112	8.83605	9.37586	9.32016	9.46453	9.36419	9.03151	9.30626	9.32181	9.32451	9.27192	9.36957
ENST00000308360.8	ENSG00000087111.21	PIGS	7.21761	7.2634	7.40666	7.36656	7.24037	7.54527	7.63955	7.32739	7.22734	7.15379	7.24854	7.24821	7.25835	7.51413	7.28387	7.31161	7.23552	7.25394	7.25482	7.10342	7.40799	7.38164	7.23268	7.17454
ENST00000274609.5	ENSG00000087116.16	ADAMTS2	3.26345	3.19357	3.37392	3.32477	3.22198	3.33722	3.38997	3.44963	3.46496	3.38908	3.42846	3.58111	3.13333	3.35076	3.58019	3.47382	3.18811	3.40285	3.46868	3.46789	3.18785	3.26372	3.33963	3.42599
ENST00000389384.8	ENSG00000087152.16	ATXN7L3	7.37036	7.28137	7.42459	7.32598	7.354	7.0512	7.2485	7.19476	7.44996	7.35096	7.44061	7.34623	7.35039	7.51394	7.33971	7.26584	7.2396	7.41059	7.41296	7.20796	7.174	7.34738	7.34081	7.24515
ENST00000262764.11	ENSG00000087157.19	PGS1	6.26074	6.32213	6.2156	6.27458	6.37212	6.32458	6.2676	6.31368	6.20902	6.31515	6.2759	6.40734	6.11165	6.25366	6.14589	6.13204	6.2207	6.38675	6.36595	6.17713	6.2816	6.13833	6.17597	6.19705
ENST00000310144.11	ENSG00000087191.13	PSMC5	9.27874	9.50534	9.34147	9.47839	9.25525	8.87648	9.20478	9.40106	9.35236	9.60682	9.28584	9.437	9.40455	9.4827	9.22822	9.22342	9.16722	9.51484	9.71954	9.44369	9.21711	9.30967	9.21504	9.45859
ENST00000506128.5	ENSG00000087206.17	UIMC1	8.12663	8.08375	8.15745	8.10812	8.26073	8.19117	8.12088	8.26425	8.24136	8.26122	8.26025	8.10556	8.01329	8.29082	8.16645	8.18628	8.22505	8.17081	8.32162	8.33223	8.23262	8.16963	8.17093	8.27921
ENST00000219070.9	ENSG00000087245.13	MMP2	5.1955	5.29372	5.31492	5.21149	5.02956	5.38706	5.18636	5.15135	5.00625	5.26408	5.19427	5.19033	5.00564	5.40757	4.9594	5.1939	5.02947	5.01816	5.10673	4.90827	4.85009	4.89179	4.86868	4.87512
ENST00000262134.10	ENSG00000087253.13	LPCAT2	11.9899	11.8871	11.8861	12.1358	11.8676	12.0253	11.735	12.164	12.0465	11.9435	11.9391	11.9845	11.7784	11.3168	11.8073	11.9609	12.0619	11.8142	11.3264	11.9127	11.7085	11.8968	11.7223	11.7304
ENST00000262494.12	ENSG00000087258.16	GNAO1	5.36563	5.05933	5.0834	5.0681	5.22703	5.5708	5.39728	5.0993	5.05736	5.37419	5.34378	5.23542	5.31861	6.02889	5.59868	5.92083	5.11705	5.05255	4.96677	4.99318	5.71667	5.34681	5.64388	5.39325
ENST00000568397.1	ENSG00000087263.17	OGFOD1	8.22124	8.32593	8.38223	8.45302	8.46339	8.13137	8.16452	8.40168	8.38364	8.54987	8.41484	8.46716	8.32283	8.22325	8.30129	8.22564	8.04338	8.35467	8.4513	8.35477	8.06256	8.19419	8.02598	8.23508
ENST00000511747.6	ENSG00000087266.17	SH3BP2	7.57127	7.6749	7.74045	7.68119	7.49657	7.43152	7.62122	7.31071	7.42339	7.78136	7.53838	7.63533	7.62616	7.7912	7.56094	7.64872	7.44784	7.74522	7.97775	7.64653	7.73349	7.63803	7.72954	7.75366
ENST00000314262.10	ENSG00000087269.16	NOP14	8.22588	8.14856	8.33683	8.31298	8.33251	8.21119	8.31174	8.3891	8.29778	8.48323	8.29623	8.45575	8.46031	8.46483	8.56222	8.26148	8.15591	8.33249	8.53483	8.24143	8.27169	8.23765	8.29659	8.32957
ENST00000398129.5	ENSG00000087274.18	ADD1	8.05067	8.02215	7.7666	8.02709	8.14105	7.96327	7.9062	7.92986	8.1393	8.06258	7.88716	7.88086	8.16402	7.90224	7.83036	7.96651	7.87206	7.92345	8.15	7.72677	8.04776	7.98812	7.92615	7.95632
ENST00000267436.9	ENSG00000087299.12	L2HGDH	8.99218	8.98108	8.85375	9.05709	9.15639	8.81859	8.76743	9.07904	9.0409	9.10671	8.95377	8.98191	8.8996	8.66382	8.91524	8.93853	8.95129	8.9912	8.90959	8.91	8.76647	8.82057	8.97146	8.98859
ENST00000281741.9	ENSG00000087301.9	TXNDC16	7.64788	7.49319	7.45001	7.65652	7.58105	7.77243	7.58079	7.62697	7.65243	7.56048	7.5351	7.55689	7.85727	7.32223	7.73765	7.6435	7.5276	7.4736	7.01334	7.51971	7.71644	7.69366	7.62611	7.36798
ENST00000556760.5	ENSG00000087302.9	RTRAF	10.2818	10.2306	10.3166	10.3276	10.2852	10.0833	10.346	10.3084	10.2306	10.2155	10.2939	10.3901	10.5521	10.2644	10.402	10.5037	10.1847	10.2987	10.2931	10.3053	10.3375	10.0909	10.3523	10.3745
ENST00000282570.4	ENSG00000087338.5	GMCL1	9.38249	9.32085	9.45028	9.47178	9.15705	9.35958	9.55122	9.49554	9.32285	9.24796	9.29799	9.39484	9.36142	8.65422	9.3423	9.37311	9.35331	9.15647	8.77957	9.2952	9.29206	9.39345	9.27946	9.33305
ENST00000322535.11	ENSG00000087365.16	SF3B2	9.80656	9.78475	9.83744	9.77166	9.93873	9.72636	10	9.8433	9.68488	9.84605	9.75758	9.8533	9.79666	9.9041	9.98578	9.53478	9.52844	9.8515	10.1101	9.6422	9.74991	9.66011	9.71411	9.83816
ENST00000381271.7	ENSG00000087448.11	KLHL42	8.35201	8.06892	8.06349	8.33645	8.48493	8.43215	8.18985	8.50328	8.58464	8.3463	8.33926	8.31157	8.62634	8.18477	8.74483	8.79967	8.40887	8.27722	7.84272	8.08927	8.59996	8.622	8.51733	8.45534
ENST00000488546.6	ENSG00000087460.29	GNAS	12.029	12.0087	11.8624	11.7643	12.0134	12.2865	12.1641	11.8717	11.9912	12.0206	11.9531	11.8094	12.2771	12.6176	12.2148	12.2236	12.0117	12.0267	11.99	11.7432	12.2501	12.2768	12.109	12.0254
ENST00000549701.6	ENSG00000087470.19	DNM1L	9.36521	9.50663	9.43943	9.40309	9.38404	9.22859	9.58735	9.55268	9.36003	9.43587	9.36054	9.2913	9.37608	9.14896	9.39484	9.38984	9.23119	9.27695	9.18414	9.23905	9.3236	9.31529	9.27615	9.49355
ENST00000539239.5	ENSG00000087494.16	PTHLH	3.86062	3.87376	4.1257	3.89719	3.94134	4.1398	3.98235	4.01999	3.92462	3.76913	3.81038	3.74232	4.03633	4.10123	3.99231	3.99718	3.81115	3.78638	3.83106	3.95503	3.81273	4.01299	3.87435	4.00551
ENST00000360150.9	ENSG00000087502.18	ERGIC2	10.6594	10.6451	10.652	10.8207	10.3907	10.3184	10.4339	10.6572	10.5334	10.5145	10.6169	10.7667	10.6613	9.95415	10.5678	10.8069	10.6571	10.5315	10.1968	10.7225	10.578	10.3517	10.5728	10.647
ENST00000201031.3	ENSG00000087510.7	TFAP2C	5.53398	5.46963	5.342	5.45805	5.63078	5.53457	5.50858	5.52567	5.47958	5.39142	5.4943	5.35644	5.61816	5.42185	5.59108	5.53065	5.37166	5.37017	5.61585	5.4042	5.40652	5.65153	5.51361	5.75749
ENST00000395915.8	ENSG00000087586.18	AURKA	10.5388	10.6932	10.8	10.8563	10.5059	10.3093	10.3573	10.5244	10.6665	10.6996	10.7767	10.6825	10.0239	9.81192	9.74269	10.0298	10.5281	10.5823	10.7737	10.6699	10.0456	9.97	10.018	10.1455
ENST00000679887.1	ENSG00000087589.17	CASS4	6.16666	6.06051	6.25591	6.15016	6.34044	6.50496	6.62561	6.17325	6.16151	5.91731	6.20634	6.13874	5.94002	6.30457	6.08609	6.01183	6.18383	6.1895	5.95976	6.19737	6.22252	6.32589	6.26768	5.97679
ENST00000380420.10	ENSG00000087842.11	PIR	7.33052	7.29915	7.45206	7.486	7.67474	7.60421	7.40745	7.2853	7.44055	7.47127	7.39488	7.40873	7.29885	7.18161	7.30626	7.32631	7.02239	7.16381	7.13938	7.22405	7.20294	7.23119	7.17406	7.02235
ENST00000393427.6	ENSG00000087884.14	AAMDC	5.78459	6.03332	5.94269	5.68861	6.10282	6.03155	5.96832	6.02744	5.69158	5.96009	5.80163	5.76554	5.95588	6.17541	5.8603	5.8375	5.96002	5.86138	5.96403	5.97292	5.98625	6.17912	5.87744	5.68266
ENST00000303657.10	ENSG00000087903.13	RFX2	5.42695	5.40248	5.59111	5.28673	5.3821	5.37848	5.59314	5.33432	5.40896	5.33891	5.44826	5.29213	5.51463	5.63211	5.50505	5.41154	5.38949	5.42058	5.42176	5.21338	5.25465	5.28628	5.2691	5.24626
ENST00000311506.10	ENSG00000087995.16	METTL2A	8.91411	8.98329	8.92519	9.0412	8.91257	8.64086	8.87495	8.90078	8.94175	8.97749	8.90573	8.97791	8.84824	8.73398	8.89774	9.01288	8.82521	8.97795	8.76957	9.02575	9.04478	8.88711	8.99624	8.95759
ENST00000263440.6	ENSG00000088035.18	ALG6	6.67333	6.55057	6.75508	6.80035	6.70969	6.48022	6.89563	6.76485	6.47671	6.54495	6.72894	6.90638	6.74193	6.14957	6.61939	6.79997	6.66586	6.70576	6.31004	6.90541	6.77929	6.38249	6.68364	6.63513
ENST00000221232.11	ENSG00000088038.19	CNOT3	6.63836	6.8485	6.92174	6.55809	6.56187	6.6814	6.86728	6.54203	6.67381	6.54351	6.82096	6.78541	6.71778	6.99042	6.6763	6.65743	6.80094	6.92191	7.19504	6.67456	6.82413	6.54148	6.48071	6.57422
ENST00000263708.7	ENSG00000088179.9	PTPN4	8.99431	8.96017	8.62149	8.75997	9.01005	8.9339	8.80804	8.96652	9.12139	8.95174	8.9316	8.85136	9.18379	8.87788	9.15523	9.24047	9.00802	8.78011	8.61495	8.83051	9.1283	9.02825	9.10868	9.08185
ENST00000263239.7	ENSG00000088205.13	DDX18	9.55868	9.83872	9.86276	9.99946	9.97771	9.49667	9.54583	9.88639	9.86127	10.069	9.83893	10.0298	9.55888	9.15596	9.53068	9.59089	9.60672	9.85721	9.68096	9.85519	9.65128	9.54116	9.53905	9.6568
ENST00000398148.7	ENSG00000088247.18	KHSRP	10.2722	10.4058	10.4244	10.3415	10.2695	10.0364	10.2694	10.1868	10.3479	10.4876	10.3043	10.3225	10.2172	10.5312	10.2369	10.2508	10.2712	10.4268	10.629	10.2735	10.0607	10.1481	10.0915	10.3149
ENST00000078429.9	ENSG00000088256.9	GNA11	7.10666	7.11678	7.09677	7.06441	7.05954	7.0799	7.04018	6.89372	7.02995	7.08743	6.87219	7.03112	7.0618	7.2996	6.95151	7.08935	6.94575	7.13938	7.22645	7.10499	6.97759	7.06478	6.91405	7.13211
ENST00000336689.8	ENSG00000088280.19	ASAP3	4.23439	4.25661	3.96752	4.09348	4.17479	4.53164	4.36164	4.22101	4.32943	4.03634	4.27364	4.07832	4.26334	4.5662	4.57659	4.39495	4.2744	4.18626	4.09836	4.00531	4.30711	4.31368	4.26839	4.14627
ENST00000374492.8	ENSG00000088298.13	EDEM2	7.57678	7.50521	7.53382	7.51505	7.81293	7.69573	7.97036	7.5835	7.39196	7.36972	7.54424	7.4656	7.70755	8.09296	7.78119	7.79127	7.65096	7.52864	7.52578	7.53276	7.61232	7.77323	7.75338	7.55904
ENST00000348286.6	ENSG00000088305.18	DNMT3B	5.29058	5.19013	5.28547	5.19294	5.2452	5.25947	5.15802	5.08202	5.30588	5.22837	5.34089	5.27161	5.36577	5.21802	5.23101	5.12057	5.34438	5.14791	5.27808	5.21782	5.16124	5.11072	5.23711	5.00257
ENST00000300403.11	ENSG00000088325.16	TPX2	10.1827	10.3097	10.6543	10.5323	10.3112	10.1379	10.3527	10.4716	10.3899	10.44	10.5667	10.4951	9.71378	9.67881	9.69816	9.96321	10.3102	10.1338	10.539	10.4061	9.84112	9.89369	9.95176	9.91863
ENST00000202017.6	ENSG00000088356.6	PDRG1	8.14089	8.1837	8.16069	8.33835	8.21491	7.97153	7.89257	8.09734	8.19972	8.21076	8.24818	8.35821	8.04281	8.06372	7.8392	8.09221	8.26691	8.26701	8.41219	8.38557	8.13784	8.0077	8.11973	8.22185
ENST00000628415.2	ENSG00000088367.23	EPB41L1	8.21522	8.21457	8.59486	8.38941	8.21216	8.32004	8.5603	8.30552	8.36953	8.31499	8.35555	8.24406	8.18047	8.53061	8.24832	8.1866	8.04973	8.40715	8.62738	8.20813	8.12035	8.18184	7.99691	8.05216
ENST00000682017.1	ENSG00000088387.20	DOCK9	10.4901	10.4792	10.435	10.5314	10.3878	10.3079	10.4714	10.5879	10.4372	10.4521	10.4347	10.4676	10.263	10.2509	10.3296	10.0625	10.3414	10.3814	10.4931	10.3087	9.7615	9.89371	9.83694	9.95775
ENST00000310847.8	ENSG00000088448.14	ANKRD10	7.61423	7.40771	7.43771	7.48097	7.45739	7.82415	7.55602	7.47542	7.67044	7.54717	7.47507	7.68998	7.43175	7.39111	7.4745	7.45357	7.6985	7.51782	7.46704	7.41091	7.49049	7.5689	7.33344	7.44789
ENST00000261296.7	ENSG00000088451.11	TGDS	7.67879	7.69426	7.77712	7.97675	7.9037	7.73925	7.64958	7.78884	7.9347	7.81295	7.90564	7.86476	7.86594	7.28174	7.8622	7.85781	7.72849	7.7608	7.44875	7.84397	7.89144	7.63379	7.7141	7.72332
ENST00000266037.10	ENSG00000088538.13	DOCK3	5.32761	5.38045	5.41664	5.18001	5.46495	5.55127	5.45913	5.17017	5.23228	5.43744	5.24491	5.2333	5.26	5.67515	5.6448	5.5809	5.38897	5.32237	5.18954	5.2843	5.53271	5.53754	5.48518	5.5713
ENST00000426034.5	ENSG00000088543.15	C3orf18	4.75808	4.78717	4.98755	4.72413	4.88059	5.02232	4.88679	4.86208	5.07908	4.63658	4.77024	4.7553	4.96822	5.31087	5.09378	4.95134	4.6226	4.73899	4.65496	4.55295	4.88837	4.89262	5.0129	4.69844
ENST00000262507.11	ENSG00000088682.14	COQ9	8.57946	8.64977	8.56976	8.54008	8.59738	8.48614	8.53515	8.58726	8.55976	8.71447	8.49719	8.40977	8.35391	8.65455	8.41587	8.45068	8.44925	8.44102	8.64967	8.48486	8.44503	8.32832	8.36757	8.3765
ENST00000432493.5	ENSG00000088727.14	KIF9	5.30406	4.93197	5.60311	5.31972	5.17742	5.10843	5.37646	5.17802	5.19509	5.01698	5.34233	5.36944	5.07146	5.0251	5.02863	5.30323	5.47185	5.11219	5.22946	5.1789	5.12762	5.07086	5.25005	5.1503
ENST00000378868.4	ENSG00000088766.12	CRLS1	9.40575	9.44418	9.3237	9.55356	9.42124	9.17055	9.06463	9.42465	9.55768	9.33773	9.42678	9.54157	9.34932	8.98004	9.23559	9.47613	9.45596	9.31455	9.29875	9.68363	9.48387	9.2308	9.43726	9.37565
ENST00000202556.14	ENSG00000088808.18	PPP1R13B	6.83225	6.76446	6.9324	6.88476	6.99036	7.21415	7.09605	6.96147	6.97468	6.8306	6.94179	6.92729	6.93372	7.1421	7.06725	7.03705	7.06097	6.80234	6.88711	6.52208	6.81184	6.92543	6.84747	6.77045
ENST00000262919.10	ENSG00000088812.18	ATRN	9.21341	9.16306	8.87005	9.15886	9.26214	9.36226	9.47664	9.35193	9.19569	9.02445	9.07104	9.12538	9.42575	9.40272	9.52391	9.4463	9.47632	9.19353	9.02743	9.09034	9.43828	9.42748	9.45525	9.34512
ENST00000339123.10	ENSG00000088826.18	SMOX	4.17212	4.45072	4.27878	4.13819	4.14974	4.4367	4.28792	4.10969	4.27039	4.32155	4.24433	4.18524	4.43803	4.68724	4.67767	4.57316	4.14945	4.20349	4.25416	4.15237	4.52536	4.58616	4.41275	4.32314
ENST00000400137.9	ENSG00000088832.18	FKBP1A	11.0937	11.0806	11.4103	11.1137	11.0462	10.8019	11.4015	11.1689	10.8486	11.063	10.9592	11.2305	10.9969	11.0556	10.9398	10.9064	11.0815	11.3963	11.1482	11.2079	10.9874	10.7183	10.7503	10.7756
ENST00000216879.9	ENSG00000088833.18	NSFL1C	7.55262	7.4703	7.76238	7.4895	7.55912	7.34667	7.54677	7.37816	7.57666	7.63837	7.59734	7.51341	7.66503	7.70032	7.49754	7.2816	7.38786	7.48426	7.85916	7.59362	7.40879	7.26716	7.4682	7.50689
ENST00000642402.1	ENSG00000088836.14	SLC4A11	4.87549	4.96801	4.92506	4.7663	4.91948	4.86272	5.06097	4.94749	4.9332	4.78383	4.93318	4.86934	5.03296	5.28609	5.00121	5.08994	5.05296	4.83598	4.85703	4.79994	4.93675	4.88597	4.91398	5.03343
ENST00000252032.10	ENSG00000088854.13	C20orf194	6.28185	6.3919	6.15936	6.24819	6.31931	6.29787	6.34539	6.30237	6.35672	6.3607	6.21316	6.2885	6.40438	6.43702	6.47271	6.41053	6.07764	6.22693	6.18399	6.26508	6.30079	6.42616	6.46157	6.41501
ENST00000381253.5	ENSG00000088876.13	ZNF343	5.30944	5.28601	5.35104	5.29556	5.04309	5.38066	5.31117	5.34149	5.35083	5.22178	5.21562	5.05445	5.3131	5.30383	5.15954	5.04411	5.11818	5.06093	5.11403	5.2258	5.10925	5.03396	5.21032	5.04622
ENST00000380648.9	ENSG00000088881.21	EBF4	4.19901	4.04349	3.96445	3.90121	4.00488	4.46398	4.32672	4.04556	4.11714	4.09566	3.9891	4.12548	4.34631	4.46174	4.44228	4.22352	4.0531	3.89021	3.98074	3.91894	4.12011	4.26758	4.14891	3.92283
ENST00000380605.3	ENSG00000088882.8	CPXM1	4.41537	4.39225	4.32464	4.22726	4.47796	4.83156	4.65681	4.2228	4.32939	4.33292	4.42812	4.18956	4.40612	4.57415	4.65764	4.37063	4.07871	4.26358	4.2512	4.01707	4.14154	4.29606	4.22171	4.08866
ENST00000428216.4	ENSG00000088888.18	MAVS	8.51315	8.36233	8.38368	8.24692	8.46326	8.44281	8.3918	8.49614	8.33751	8.38589	8.25007	8.34983	8.52957	8.55931	8.62572	8.35064	8.31983	8.454	8.4741	8.10261	8.55902	8.5315	8.5597	8.68316
ENST00000377191.5	ENSG00000088930.8	XRN2	10.6882	10.6517	10.5044	10.8508	10.8148	10.757	10.6294	10.9012	10.865	10.8681	10.6989	10.8649	10.7248	10.6329	10.9025	10.7363	10.4873	10.6016	10.6083	10.5761	10.5854	10.6897	10.715	10.8229
ENST00000619189.5	ENSG00000088970.16	KIZ	11.3829	11.4167	11.3885	11.4212	11.3213	11.3096	11.1462	11.2552	11.3647	11.516	11.3763	11.4759	11.2426	11.0905	11.2084	11.1273	11.3106	11.3594	11.28	11.2287	11.1082	11.1396	10.9886	11.0202
ENST00000242577.11	ENSG00000088986.11	DYNLL1	12.2729	12.3999	12.7627	12.6952	12.2707	12.2509	12.0425	12.2114	12.4005	12.4355	12.5752	12.6216	12.0251	12.1976	11.7445	12.182	12.3393	12.439	12.5558	12.664	12.2223	12.0473	12.122	12.054
ENST00000335209.12	ENSG00000088992.18	TESC	6.36854	6.32819	6.16004	5.98612	6.17927	5.87021	6.21089	6.08179	6.40673	6.26465	6.22258	6.25957	6.48583	6.93039	6.43295	6.49132	6.40318	6.29792	6.58693	6.28404	6.58641	6.37871	6.68325	6.28063
ENST00000377768.7	ENSG00000089006.17	SNX5	10.6896	10.6407	10.5893	10.7288	10.7632	10.7839	10.641	10.7282	10.7689	10.7458	10.7271	10.749	10.7677	10.5388	10.7135	10.7589	10.6611	10.683	10.5545	10.7172	10.6992	10.6239	10.6696	10.6164
ENST00000202773.14	ENSG00000089009.16	RPL6	14.4285	14.4297	14.5955	14.5973	14.4638	14.6433	14.6279	14.5463	14.4112	14.4361	14.6296	14.5756	14.621	14.6653	14.6103	14.7341	14.4273	14.3942	14.4735	14.5208	14.4975	14.5567	14.6419	14.515
ENST00000551404.6	ENSG00000089022.14	MAPKAPK5	9.08209	9.06555	8.97518	8.99349	9.08644	9.03985	9.00595	8.89139	9.09123	9.11907	8.96039	9.0967	9.05303	8.94612	8.81664	8.90111	9.03641	8.99733	9.10115	9.08846	8.89813	8.83483	8.88008	8.79246
ENST00000328963.10	ENSG00000089041.17	P2RX7	5.32792	5.42087	5.34876	5.25639	5.47717	5.54744	5.71138	5.31742	5.15893	5.23379	5.47013	5.16369	5.62794	5.53104	5.92931	5.4365	5.31714	5.1433	5.26446	5.00549	5.41615	5.4298	5.43367	5.17872
ENST00000617257.2	ENSG00000089048.15	ESF1	8.66226	8.61546	8.76286	8.8875	8.67637	8.69247	8.50108	8.64253	8.69313	8.75166	8.73682	8.80817	8.35364	7.92193	8.37867	8.50478	8.51146	8.62073	8.37304	8.74055	8.19934	8.30646	8.23424	8.30584
ENST00000337227.9	ENSG00000089050.16	RBBP9	8.55552	8.5926	8.40546	8.3657	8.45082	8.7208	8.42843	8.40301	8.43255	8.38032	8.45335	8.4899	8.4853	8.20407	8.44356	8.67639	8.43917	8.25497	7.92297	8.30581	8.28579	8.53908	8.38201	8.44672
ENST00000261819.8	ENSG00000089053.13	ANAPC5	10.2806	10.3235	10.1127	10.2009	10.1967	10.1588	10.1612	10.237	10.3906	10.2875	10.2215	10.1872	10.2998	10.2448	10.0212	10.1188	10.4182	10.2321	10.2387	10.3287	10.2551	10.2309	10.1753	10.1945
ENST00000338244.6	ENSG00000089057.15	SLC23A2	8.61455	8.62469	8.54596	8.70574	8.68041	8.70074	8.61843	8.70066	8.59712	8.63394	8.51806	8.54256	8.80992	8.847	8.89547	8.85545	8.55155	8.52054	8.39999	8.47479	8.73832	8.7414	8.83301	8.86476
ENST00000680972.1	ENSG00000089060.12	SLC8B1	5.67525	5.7921	5.56551	5.56453	5.75537	5.99118	5.88667	5.84793	5.6543	5.75743	5.73659	5.61493	5.62378	5.99425	5.85412	5.76642	5.63224	5.68623	5.65423	5.79045	5.77929	5.95804	5.63691	5.71591
ENST00000202834.11	ENSG00000089063.15	TMEM230	10.8026	10.7076	10.6006	10.6923	10.8183	11.0334	10.6579	10.7586	10.7887	10.5352	10.746	10.6506	10.8956	10.1921	10.8179	11.0539	10.9007	10.6985	10.0252	10.6651	10.9243	10.9161	10.9589	10.7876
ENST00000358866.10	ENSG00000089091.16	DZANK1	3.67718	3.67177	3.68539	3.73944	3.82559	3.60761	3.76783	3.75721	3.85727	3.7503	3.89102	3.59251	3.68637	3.86943	3.68164	3.81225	3.751	3.59475	3.50587	3.60665	3.65735	3.85978	3.75772	3.73761
ENST00000377071.9	ENSG00000089094.19	KDM2B	7.2609	7.33589	7.01336	7.07726	7.42203	6.93883	7.06742	7.03797	7.1314	7.12746	7.13886	7.30055	7.25071	7.27985	6.85589	7.0119	7.21356	7.18178	7.33604	7.12468	7.18893	7.00111	7.01467	7.10691
ENST00000261731.4	ENSG00000089116.4	LHX5	4.09471	4.00815	4.20603	4.06465	4.05064	4.18133	4.17066	4.01831	3.92072	4.03684	4.0663	4.04799	4.19686	4.15414	4.20001	4.21033	3.91216	4.10607	3.96259	3.94002	4.26455	4.10024	4.19617	4.13003
ENST00000337743.9	ENSG00000089123.16	TASP1	6.80981	6.81363	6.78899	6.83323	6.68429	6.75925	6.71188	6.86279	6.90439	6.79659	6.81796	6.94386	6.9544	6.86836	6.87166	6.9502	6.78568	6.5906	6.86763	6.92519	6.78577	6.794	6.92428	6.95909
ENST00000680934.1	ENSG00000089127.15	OAS1	4.40371	4.48599	4.3008	4.41107	4.49942	4.40638	4.43546	4.43221	4.39916	4.42379	4.34706	4.18253	4.41819	4.48808	4.61054	4.24367	4.17005	4.33294	4.25302	4.17091	4.14859	4.20432	4.20381	4.27601
ENST00000300648.7	ENSG00000089154.11	GCN1	8.71699	8.78835	8.71222	8.70683	8.85704	8.73402	8.82222	8.73783	8.79347	8.90919	8.80412	8.7494	8.74262	9.00169	8.9545	8.54564	8.65193	8.75896	8.91612	8.5634	8.56449	8.55925	8.57863	8.76526
ENST00000392514.9	ENSG00000089157.16	RPLP0	14.3195	14.4079	14.2811	14.3276	14.2958	14.4747	14.4479	14.3417	14.3449	14.3068	14.4242	14.4092	14.545	14.7984	14.4765	14.54	14.5117	14.3435	14.4199	14.4914	14.5904	14.6106	14.5945	14.5115
ENST00000424649.6	ENSG00000089159.17	PXN	8.39084	8.29952	8.71474	8.39476	8.33007	8.60807	8.77483	8.59465	8.24213	8.24998	8.22523	8.30023	8.39399	8.4625	8.53298	8.40423	8.40847	8.41199	8.4471	8.4224	8.30101	8.51178	8.55997	8.58716
ENST00000354981.7	ENSG00000089177.19	KIF16B	7.48694	7.44556	7.29691	7.34744	7.472	7.65766	7.48338	7.52985	7.46255	7.56196	7.50284	7.26884	7.48019	7.61474	7.86239	7.52584	7.38812	7.3848	7.54587	7.36787	7.40176	7.73931	7.59517	7.6124
ENST00000203001.7	ENSG00000089195.15	TRMT6	8.09399	8.13856	8.13264	8.35074	8.03691	7.83857	7.85046	8.1307	8.20084	8.30848	8.05038	8.32237	7.92439	7.72473	7.81979	7.94618	8.00206	8.23724	8.21471	8.19271	7.88813	8.06349	7.96046	8.18391
ENST00000261313.3	ENSG00000089220.5	PEBP1	9.82822	9.78782	9.76395	9.81348	9.78615	9.71203	9.70802	9.88185	9.85272	9.97787	9.72329	9.86111	9.64758	9.7334	9.59585	9.64812	9.70303	9.90808	9.82492	9.92857	9.71017	9.72394	9.59537	9.72157
ENST00000327551.6	ENSG00000089234.16	BRAP	7.70541	7.53968	7.79535	7.69411	7.75956	7.67025	7.6524	7.89916	7.75887	7.77734	7.68455	7.77677	7.69709	7.86133	7.70821	7.68802	7.65264	7.75518	8.03048	7.65806	7.77445	7.73032	7.70036	7.96772
ENST00000261735.4	ENSG00000089248.7	ERP29	8.78735	8.81788	8.84809	8.80597	8.80444	8.60254	9.05204	8.99328	8.69553	8.81724	8.72651	8.77378	9.05202	9.37427	9.2536	9.06615	8.72384	8.81192	9.10586	8.75751	8.93888	8.84596	8.93052	8.88927
ENST00000254108.12	ENSG00000089280.19	FUS	8.33273	8.48377	8.69046	8.62842	8.49095	8.16365	8.44368	8.55699	8.44968	8.68302	8.48866	8.70298	8.03083	8.05813	7.95503	8.02008	8.18323	8.6936	8.9099	8.4254	7.93114	8.10427	7.90368	8.24408
ENST00000356413.5	ENSG00000089289.16	IGBP1	10.6939	10.6428	10.5396	10.6403	10.7757	11.0446	10.7434	10.714	10.6477	10.6743	10.6787	10.6035	10.8493	10.9573	10.9166	10.7018	10.658	10.5646	10.5766	10.5103	10.694	10.8404	10.7097	10.6245
ENST00000392219.7	ENSG00000089327.15	FXYD5	7.07927	7.06563	8.36043	6.98763	7.07963	7.53268	8.0166	6.88342	7.24016	7.24069	7.48488	7.06464	7.10809	7.47138	7.19775	7.26487	7.20414	7.15866	7.44316	7.27387	7.04792	7.21157	7.02656	7.0318
ENST00000457781.6	ENSG00000089335.21	ZNF302	7.99337	7.99597	7.80117	7.90207	8.18208	7.74346	7.78142	8.06972	8.09216	8.07395	7.92405	7.83354	8.423	7.98287	8.16347	8.39747	7.84393	8.0772	7.59096	7.73702	8.14003	8.18288	8.14905	8.33255
ENST00000424536.2	ENSG00000089351.15	GRAMD1A	6.89346	6.76077	7.01321	6.6831	6.85324	6.92877	7.28907	6.70052	6.89579	6.919	6.90074	6.78901	7.13773	7.22052	7.27304	6.74849	6.8273	6.78818	7.05883	6.82226	6.94406	6.81327	6.80169	6.81126
ENST00000356638.8	ENSG00000089597.18	GANAB	11.4583	11.5409	11.3848	11.5349	11.5173	11.2747	11.7002	11.5786	11.3903	11.4846	11.4469	11.5848	11.5291	11.7212	11.6173	11.5804	11.5541	11.5541	11.6665	11.5482	11.4741	11.2844	11.4652	11.4299
ENST00000203556.9	ENSG00000089639.11	GMIP	5.69403	5.54384	5.57887	5.5878	5.57092	5.68958	5.92264	5.50987	5.72815	5.69059	5.61685	5.62052	5.78299	5.89199	5.7319	5.52111	5.63127	5.62102	5.63078	5.50458	5.4884	5.71995	5.49881	5.34729
ENST00000372479.7	ENSG00000089682.16	RBM41	7.1263	6.99848	7.13291	7.16724	7.22121	6.99674	7.20277	7.23472	7.25956	7.33777	7.04839	7.14263	7.19591	6.98478	7.22863	7.11902	7.16021	7.06337	7.05468	6.9787	7.13861	7.23088	7.29065	7.21304
ENST00000350051.8	ENSG00000089685.15	BIRC5	10.451	10.4416	10.7711	10.6064	10.4018	10.3379	10.0945	10.2367	10.4751	10.3974	10.5597	10.6168	9.97517	9.77539	9.70304	10.0261	10.4634	10.4931	10.4218	10.5158	10.1072	9.89472	10.0387	10.0784
ENST00000203630.10	ENSG00000089693.11	MLF2	10.2396	10.3353	10.2275	10.1733	10.1255	10.2029	10.1879	10.0622	10.2751	10.2646	10.2265	10.1853	9.97939	10.2637	9.93145	9.95848	10.1856	10.3311	10.3756	10.2893	10.0372	10.12	10.0415	9.99557
ENST00000203664.10	ENSG00000089723.10	OTUB2	5.09849	5.04439	5.22711	5.03006	4.98233	5.38819	5.26951	5.01183	5.05874	5.21204	5.00178	4.773	5.21111	5.29104	5.15659	4.99208	5.04618	4.87671	4.82311	4.85205	4.90719	5.21342	4.93783	4.78581
ENST00000555054.1	ENSG00000089737.17	DDX24	9.16172	9.26278	9.33274	9.56482	9.2857	9.09893	9.07984	9.44472	9.33743	9.53588	9.48582	9.66838	8.93208	8.88804	8.96345	8.89546	9.01642	9.20511	9.58959	9.33345	8.81855	8.66326	8.85685	9.11721
ENST00000555220.5	ENSG00000089775.12	ZBTB25	7.59976	7.54975	7.70909	7.59173	7.1771	7.92825	7.76329	7.58179	7.38909	7.53769	7.63579	7.30909	7.65015	7.71055	7.76353	7.59715	7.63269	7.34429	7.47991	7.60101	7.42053	7.59368	7.59784	7.65745
ENST00000339754.11	ENSG00000089818.18	NECAP1	8.06088	8.17382	8.13948	8.22397	8.07175	7.96781	7.90114	8.06364	8.10737	8.07603	8.19553	8.06872	8.07162	7.74739	8.04244	8.05664	8.08976	8.02424	8.01623	8.14478	8.14552	8.175	8.1618	8.20908
ENST00000350060.10	ENSG00000089820.16	ARHGAP4	7.00398	7.12987	7.08416	7.01057	7.14388	7.16111	7.18446	6.85714	7.10804	7.02331	7.05511	7.10998	7.04055	7.38658	7.18367	6.7295	7.01018	7.05385	7.21277	6.80723	6.93376	7.00738	7.0527	6.83867
ENST00000284690.4	ENSG00000089876.12	DHX32	9.06183	8.96158	8.60184	8.89154	9.05914	9.13465	8.77082	9.00425	9.0559	9.08894	8.78474	8.79475	9.13937	9.05454	9.19246	9.02976	8.83277	8.82714	8.80419	8.81331	9.04203	9.05439	8.98824	8.98305
ENST00000262241.7	ENSG00000089902.10	RCOR1	8.98062	9.05277	8.9935	9.136	9.1332	8.90147	9.00845	9.22051	9.17527	9.20174	8.97733	9.14215	8.85372	8.6874	8.98073	8.98022	8.9316	9.05321	8.91242	9.01983	9.02655	8.97842	9.04503	9.03262
ENST00000312858.9	ENSG00000089916.18	GPATCH2L	8.41803	8.47817	8.48608	8.58426	8.52233	8.65522	8.53843	8.75502	8.8088	8.60099	8.76539	8.68044	8.29073	8.29122	8.33316	8.11087	8.53535	8.50834	8.48061	8.56841	8.34365	8.44827	8.23739	8.29164
ENST00000396819.8	ENSG00000090006.18	LTBP4	6.07923	6.00277	6.29619	5.88117	6.0626	6.44889	6.38996	5.95515	5.9999	6.21992	6.22003	6.07071	6.66708	7.05786	6.59434	6.42273	6.36282	6.4273	6.07954	6.04217	6.39404	6.56219	6.35505	6.39463
ENST00000263368.9	ENSG00000090013.11	BLVRB	7.092	7.12949	7.11502	6.99262	7.10614	7.61876	7.42242	7.07602	7.03968	7.22711	7.19678	7.08615	7.6277	8.14065	7.75065	7.66108	7.17926	7.15225	7.29749	6.91668	7.77918	7.93422	7.72295	7.73738
ENST00000263980.8	ENSG00000090020.11	SLC9A1	5.66482	5.55301	5.62428	5.38125	5.47708	5.4077	5.68503	5.41778	5.52412	5.32003	5.49119	5.47591	5.80638	5.87717	5.60565	5.57054	5.68336	5.49934	5.62554	5.40376	5.58034	5.7223	5.85271	5.7907
ENST00000262554.7	ENSG00000090054.15	SPTLC1	10.8755	10.8706	10.7231	11.025	10.9479	10.7154	10.6329	10.9799	10.9539	10.8767	10.8003	10.9588	10.8073	10.4994	10.7251	10.8569	10.9342	10.8412	10.5344	10.9921	10.8716	10.871	10.8897	10.8458
ENST00000216277.13	ENSG00000090060.19	PAPOLA	12.97	12.8806	12.8286	13.0818	12.9791	12.5897	12.8046	13.1018	12.9739	12.9865	12.8801	13.0099	12.9906	12.6483	12.8891	13.0571	12.9787	12.9174	12.803	13.04	12.9297	12.7551	12.9546	13.0585
ENST00000555049.5	ENSG00000090061.17	CCNK	8.82804	8.97759	9.31356	9.09978	8.73349	8.87911	9.02978	8.82214	8.68495	9.05046	9.24153	9.27478	8.77663	8.73814	8.67089	9.06874	8.80082	9.31233	9.19252	9.23388	8.64318	8.56114	8.94192	8.79532
ENST00000355852.6	ENSG00000090097.22	PCBP4	6.36988	6.34758	6.40137	5.98474	6.10916	6.49666	6.41117	6.08511	6.27165	6.25616	6.20534	6.01752	6.32142	6.56731	6.3189	6.20269	6.20382	6.17568	6.19165	6.07994	6.19543	6.43103	6.28017	6.1653
ENST00000398838.8	ENSG00000090238.12	YPEL3	6.07243	5.90445	5.98163	5.65511	5.8354	6.58061	6.46241	5.80783	5.92754	5.94167	5.87804	5.66037	6.0382	6.58154	6.29283	5.79435	5.91513	5.80213	5.62287	5.63676	6.00029	6.30341	6.20203	5.96147
ENST00000467334.1	ENSG00000090263.16	MRPS33	9.36054	9.50766	9.52761	9.6549	9.37323	9.32452	9.23574	9.44519	9.44308	9.52749	9.50804	9.53681	9.46395	9.44631	9.31087	9.50894	9.41405	9.35795	9.51019	9.57709	9.56746	9.3048	9.45179	9.4171
ENST00000247866.9	ENSG00000090266.13	NDUFB2	10.4078	10.4806	10.5199	10.6458	10.4285	10.5622	10.4518	10.5577	10.5081	10.4111	10.5506	10.5436	10.4015	10.3157	10.1696	10.6147	10.5513	10.5135	10.3167	10.7117	10.6034	10.488	10.5323	10.5645
ENST00000321265.10	ENSG00000090273.14	NUDC	8.21746	8.45271	8.8837	8.56576	8.24913	7.97768	8.61464	8.18794	8.18428	8.55101	8.41405	8.58015	8.11148	8.38937	8.04502	8.01602	8.11151	8.37275	8.93129	8.50734	8.133	7.97034	8.11352	8.21356
ENST00000303400.9	ENSG00000090316.16	MAEA	9.00559	9.11948	8.85027	9.06222	9.07665	8.80039	8.88808	9.15845	9.20355	9.19878	9.05387	9.22858	8.7795	9.04381	8.68445	8.75454	9.01885	9.11361	9.351	9.10653	8.89176	8.7411	8.77762	8.91212
ENST00000264832.8	ENSG00000090339.9	ICAM1	7.91464	8.09164	8.01901	7.72359	7.92229	8.08597	8.40751	7.89357	7.89566	7.80106	8.01238	7.98739	7.75995	8.41553	7.93484	8.05199	8.14786	7.94011	7.93944	7.94531	7.9297	7.87215	7.87183	8.01557
ENST00000263280.11	ENSG00000090372.15	STRN4	8.17902	8.25508	8.10475	8.0444	8.22288	8.3279	8.33706	8.05887	8.21807	8.37128	8.19006	8.18448	8.39407	8.97967	8.41042	8.26979	8.37213	8.42654	8.66337	8.27671	8.38251	8.58017	8.43425	8.38534
ENST00000264198.5	ENSG00000090432.7	MUL1	6.8363	6.61917	6.59546	6.58237	6.66294	6.71926	6.6107	6.54967	6.75856	6.6721	6.53481	6.73412	6.57251	7.12019	6.53015	6.52762	6.55485	6.59152	6.75089	6.69023	6.65034	6.71254	6.71236	6.58622
ENST00000204517.11	ENSG00000090447.12	TFAP4	7.01739	6.89556	7.22092	6.96727	6.93793	6.94682	7.27777	6.85197	7.02489	7.15985	7.00043	7.01798	7.01264	7.08783	7.20976	6.75116	6.85917	7.15796	7.20907	7.04543	6.8401	6.74322	6.94882	6.8084
ENST00000204549.9	ENSG00000090470.15	PDCD7	7.30963	7.29085	7.09594	7.21749	7.44794	7.30542	7.29888	7.20199	7.24845	7.34187	7.30279	7.21852	7.23978	6.94491	7.17974	7.13986	7.3798	7.31858	7.09778	7.23936	7.13426	7.26096	7.21287	7.40871
ENST00000433215.6	ENSG00000090487.11	SPG21	9.09626	9.20546	9.31535	9.11417	9.17569	9.46224	9.33977	9.09586	8.91888	8.96367	9.14428	9.02152	9.2417	8.86378	9.27675	9.3454	9.12298	9.15998	8.75102	9.12084	9.34832	9.36481	9.38703	9.35406
ENST00000265028.8	ENSG00000090520.12	DNAJB11	9.26813	9.29752	9.37321	9.49661	9.33992	9.02937	9.53352	9.60245	9.30373	9.37594	9.24015	9.56882	9.64072	9.4567	9.71419	9.65231	9.32852	9.53651	9.36462	9.49152	9.70867	9.42917	9.64142	9.60382
ENST00000594009.5	ENSG00000090554.13	FLT3LG	4.84681	4.85925	5.1121	4.88511	5.00725	5.06761	5.23524	4.95776	4.81236	4.90296	5.05754	4.76654	5.04242	5.30035	4.9722	5.09584	5.09192	4.91685	4.96555	5.00617	4.99356	4.95912	5.07473	4.81115
ENST00000262305.9	ENSG00000090565.17	RAB11FIP3	6.41687	6.33787	6.35218	6.24635	6.53722	6.62211	6.27207	6.32091	6.47847	6.42123	6.37677	6.37231	6.23741	6.7205	6.12306	6.05475	6.60027	6.52544	6.56752	6.36339	6.38646	6.32817	6.12716	6.2185
ENST00000683887.1	ENSG00000090581.11	GNPTG	7.42486	7.32195	7.30858	7.22174	7.2649	7.53916	7.60808	7.36936	7.43608	7.47837	7.31672	7.21112	7.68808	7.91343	7.67258	7.67621	7.4341	7.31341	7.22878	7.41933	7.46655	7.55522	7.57287	7.52163
ENST00000228289.9	ENSG00000090612.22	ZNF268	7.72056	7.87471	7.61667	7.70986	7.77992	7.72589	7.48033	7.83535	7.88103	7.8296	7.78255	7.69693	7.91621	7.75156	7.68873	7.82563	7.5256	7.46567	7.81472	7.70147	7.48221	7.89248	7.80505	7.85797
ENST00000450791.7	ENSG00000090615.15	GOLGA3	8.09867	8.13296	8.15906	8.16852	8.21239	7.98382	8.01317	8.20517	8.01542	8.23237	8.0689	8.23709	8.0377	8.61511	8.25011	8.04661	8.03711	7.97206	8.42035	8.07816	8.13868	8.06466	8.0072	8.2567
ENST00000677609.1	ENSG00000090621.15	PABPC4	9.81057	9.70297	10.0472	9.76102	9.59216	9.86378	10.27	9.76892	9.55934	9.57845	9.86515	9.83119	9.76161	9.57895	9.82353	9.88544	9.76542	9.67417	9.87446	9.91812	9.75459	9.50987	9.71794	9.74369
ENST00000251363.10	ENSG00000090661.12	CERS4	5.15443	5.27693	5.04375	5.04695	5.20127	5.46076	5.33704	5.20025	5.23664	5.11578	5.15819	5.07879	5.19792	5.35942	5.17651	5.23147	5.12521	4.98097	4.90724	4.99373	5.16983	5.27662	5.21516	5.00751
ENST00000264079.11	ENSG00000090674.16	MCOLN1	5.83542	5.70842	6.0023	5.94386	5.74791	5.77445	5.91341	5.94855	5.79852	5.79049	6.00527	5.89626	5.74558	5.99373	5.78061	5.83854	5.91093	5.80521	6.36171	5.89693	5.75244	5.69398	6.04392	6.15446
ENST00000529637.5	ENSG00000090686.16	USP48	8.09975	8.08583	8.01633	8.05263	8.19766	7.99062	8.07624	8.21887	8.09633	8.06444	8.01992	8.04072	8.21477	7.85493	8.1852	8.04406	7.80987	7.91831	7.85026	8.03755	7.98523	7.87357	7.91027	7.93391
ENST00000204961.5	ENSG00000090776.6	EFNB1	9.50836	9.61159	9.76843	9.80637	9.37286	9.279	9.70466	9.76262	9.65488	9.57019	9.69679	9.80461	9.41625	9.91043	9.4877	9.61518	9.6028	9.6512	9.9511	9.79816	9.45469	9.64407	9.61887	9.72498
ENST00000288050.9	ENSG00000090857.14	PDPR	8.79494	8.97594	8.58506	8.61387	8.9925	8.75841	8.5228	8.49251	8.73695	8.90361	8.77329	8.78956	8.84564	8.70334	8.48502	8.53331	8.69184	8.79232	8.91231	8.585	8.54643	8.47523	8.46618	8.55531
ENST00000261772.13	ENSG00000090861.17	AARS1	8.60996	8.69136	8.66874	8.71463	8.83008	8.58553	8.9968	9.03583	8.70978	8.84474	8.77046	8.68892	8.79826	9.21133	9.35917	8.81923	8.5678	8.54875	8.80881	8.32246	8.89516	9.05164	8.97979	9.00524
ENST00000447066.6	ENSG00000090863.12	GLG1	9.92159	9.86836	9.56447	9.78416	10.099	9.87167	10.2177	9.92726	9.92216	9.86096	9.78893	9.80965	10.3311	10.3032	10.3844	10.1051	9.96236	9.75265	9.89936	9.67499	10.1817	10.069	10.1778	10.0712
ENST00000374403.4	ENSG00000090889.12	KIF4A	9.66281	9.72294	9.71002	9.84287	9.61584	9.43116	9.37797	9.6533	9.74597	9.70559	9.77279	9.76802	9.28759	9.16787	9.10286	9.33853	9.62135	9.50489	9.80588	9.55486	9.16431	9.14412	9.19023	9.18565
ENST00000315183.11	ENSG00000090905.19	TNRC6A	8.23474	8.21985	8.48888	8.43637	8.3973	8.19806	8.20312	8.45392	8.47123	8.28871	8.45069	8.39618	8.08209	8.21646	8.28442	8.30432	8.3269	8.30604	8.44067	8.33382	8.13385	8.23682	8.11143	8.32811
ENST00000458508.6	ENSG00000090924.15	PLEKHG2	5.75687	6.02975	5.91693	5.57648	5.85118	6.02552	5.87072	5.6506	5.69534	5.74288	5.84614	5.6465	5.8122	6.10923	5.83047	5.77882	6.06626	5.92677	5.91283	5.73202	5.91127	5.93929	5.69316	5.80169
ENST00000356433.10	ENSG00000090932.11	DLL3	6.8849	6.86421	6.98044	6.90897	6.61658	6.84482	6.80268	6.54666	7.10711	6.98167	7.08532	7.0513	6.88015	6.86917	6.8032	6.71862	7.00394	7.09728	6.80025	7.04376	7.02963	6.96681	6.84363	6.79376
ENST00000587400.1	ENSG00000090971.5	NAT14	5.60965	5.65924	5.47437	5.35469	5.64949	5.72615	5.84338	5.81443	5.47797	5.66459	5.78677	5.51993	5.6612	5.58081	5.72913	5.71894	5.69277	5.50069	5.69823	5.72136	5.58476	5.53504	5.64064	5.53052
ENST00000546049.5	ENSG00000090975.14	PITPNM2	5.70235	5.32983	5.51526	5.53362	5.34366	5.77778	5.38861	5.39235	5.43415	5.65076	5.51453	5.3265	5.53821	5.66142	5.49783	5.57733	5.19057	5.49985	5.55445	5.31985	5.45099	5.42929	5.4819	5.39006
ENST00000349598.6	ENSG00000090989.18	EXOC1	7.65512	7.71629	7.66346	7.75185	7.89673	7.60623	7.89355	7.95647	7.69268	7.88839	7.5454	7.72388	7.76357	7.62623	8.14184	7.8368	7.54257	7.70683	7.58036	7.56258	7.81448	7.84164	7.93876	7.85394
ENST00000265271.7	ENSG00000091009.8	RBM27	10.4437	10.4264	10.1994	10.6473	10.651	10.3222	10.2374	10.6176	10.6755	10.6481	10.4558	10.5391	10.4703	9.68907	10.5813	10.5849	10.5011	10.4472	9.90119	10.4463	10.5241	10.4321	10.5235	10.5419
ENST00000393249.6	ENSG00000091039.17	OSBPL8	11.2253	11.0797	10.8385	11.2159	11.2028	11.0422	10.8843	11.3113	11.2592	11.2353	10.9626	11.1556	11.2088	10.9406	11.3424	11.2459	11.1275	11.0715	10.8661	11.0181	11.2051	11.2232	11.2416	11.4488
ENST00000430490.7	ENSG00000091073.20	DTX2	6.12386	6.12131	6.40979	5.88596	6.02981	6.09156	6.27017	6.07745	6.18324	6.1771	6.33594	6.0948	6.02786	6.30632	6.02168	6.05348	6.12393	6.05362	6.34025	5.99405	6.0549	5.91258	5.82499	5.94147
ENST00000469408.6	ENSG00000091127.14	PUS7	9.99487	10.0592	10.0915	10.2596	10.0533	9.80706	9.7747	10.0447	10.1751	10.2354	10.0824	10.1381	9.86985	9.78523	9.74522	9.87512	10.0259	10.0596	10.0502	10.2196	9.86403	9.98415	9.90304	9.96105
ENST00000222399.11	ENSG00000091136.15	LAMB1	8.79985	8.65827	8.41732	8.56772	8.89525	9.13483	9.2241	8.84145	8.6705	8.66334	8.59026	8.62307	9.03139	9.24054	9.39522	9.04648	8.87817	8.60119	8.57015	8.46538	8.94572	8.9445	8.89504	8.73943
ENST00000644269.2	ENSG00000091137.14	SLC26A4	5.51942	5.40084	5.58118	5.66257	5.65642	5.47221	5.41759	5.80087	5.47312	5.53773	5.63484	5.48553	7.25165	6.60994	7.27796	7.38673	6.03319	6.01164	5.72435	5.798	7.47883	7.28516	7.71429	7.74513
ENST00000437604.6	ENSG00000091140.14	DLD	9.14344	9.25585	9.05326	9.23234	9.30234	8.99019	9.09486	9.22016	9.15765	9.30153	8.99548	9.24701	9.19245	8.72666	9.11097	9.05208	8.83713	9.22338	8.83698	8.96381	9.02383	8.99266	8.88009	9.20803
ENST00000357574.7	ENSG00000091157.14	WDR7	5.54459	5.48017	5.73463	5.61254	5.54918	5.41288	5.88887	5.97311	5.49938	5.49108	5.51784	5.55439	5.69226	5.62788	5.75734	5.57607	5.55363	5.46875	5.48871	5.44389	5.51665	5.56046	5.58837	5.63377
ENST00000590954.5	ENSG00000091164.13	TXNL1	9.00492	9.16381	9.23181	9.42479	9.13192	8.90267	8.91787	9.21889	9.21756	9.29477	9.14286	9.27401	8.98442	8.67372	9.00083	9.14071	8.97648	9.15196	8.82526	9.16688	8.98263	9.0314	8.95713	9.04561
ENST00000575728.1	ENSG00000091262.17	ABCC6	6.29852	5.92443	5.78263	5.76025	6.00418	6.67577	6.0989	5.68904	5.95753	5.85409	5.9874	5.68642	5.90197	5.878	5.94479	5.9691	5.93012	5.744	5.76868	5.60892	5.77343	5.9704	5.63966	5.72052
ENST00000205636.4	ENSG00000091317.8	CMTM6	10.429	10.2378	10.0889	10.5023	10.2893	10.2335	10.1375	10.4998	10.4215	10.2327	10.177	10.3097	10.3935	9.72543	10.3655	10.5154	10.5097	10.2207	9.67656	10.4811	10.4605	10.2778	10.389	10.3899
ENST00000409080.6	ENSG00000091409.16	ITGA6	12.1008	12.0097	11.958	12.2672	12.0749	12.0291	12.1591	12.3928	12.138	11.9582	12.0176	12.0959	12.1996	11.9516	12.1769	12.2953	12.2451	11.9217	11.8529	12.1924	12.2552	12.2466	12.3598	12.3982
ENST00000397081.8	ENSG00000091428.18	RAPGEF4	5.02077	4.83795	4.77311	4.80754	4.78294	5.20104	4.84478	5.04981	5.00114	5.10185	4.70176	4.88814	4.9073	5.16073	5.20159	4.84179	4.82927	4.85802	4.86281	4.75307	5.01554	4.92742	4.71707	4.82092
ENST00000338983.7	ENSG00000091436.17	MAP3K20	10.7891	10.6654	10.5351	10.678	10.8471	10.7472	10.6735	10.8079	10.7095	10.9049	10.6407	10.7702	10.8331	10.4692	10.8613	10.7556	10.7611	10.7627	10.5767	10.5589	10.6546	10.5029	10.5857	10.7234
ENST00000366560.4	ENSG00000091483.8	FH	9.78533	9.98146	9.64115	9.87327	9.92544	9.56834	9.60234	9.91958	9.90433	10.1012	9.75426	9.92791	9.83336	9.72284	9.77307	9.74971	9.58267	9.80923	9.86409	9.82204	9.73682	9.71365	9.64044	9.80111
ENST00000399878.8	ENSG00000091490.11	SEL1L3	10.3921	10.3676	10.0981	10.155	10.382	10.5552	10.5863	10.4681	10.3024	10.1584	10.2686	10.1238	10.9966	10.9547	11.0566	10.8827	10.6233	10.3445	10.3311	10.2061	11.1155	11.0578	11.1786	11.0428
ENST00000402696.9	ENSG00000091513.16	TF	5.89747	5.93623	5.916	6.14536	5.8199	5.88118	5.63089	5.95473	5.82683	5.92465	5.82563	5.95563	6.08869	5.76942	5.85278	6.07688	6.09477	5.8709	5.75315	5.92113	5.79233	5.92182	5.92043	5.85779
ENST00000431519.6	ENSG00000091527.16	CDV3	10.1083	9.99582	10.3182	10.3001	10.228	10.0221	10.1079	10.393	10.1978	10.3514	10.0677	10.2372	10.2431	10.3345	10.2456	10.3669	10.1184	10.1975	10.3023	10.1192	10.103	10.205	10.2377	10.3665
ENST00000399138.5	ENSG00000091542.9	ALKBH5	9.97868	10.0635	9.99412	9.90298	9.94474	9.83433	9.90573	9.97123	9.99761	9.97555	9.92427	9.92407	10.0863	10.2585	10.1081	10.0757	9.87748	9.94988	10.0883	9.98777	10.1349	10.0879	10.1282	10.0847
ENST00000269280.8	ENSG00000091592.16	NLRP1	4.25526	4.13853	4.2381	4.03197	4.51772	4.47963	4.33536	4.11732	4.04194	4.13645	4.24039	4.06343	4.29743	4.30095	4.5561	4.26603	4.26096	4.03878	4.01717	4.00554	4.19476	4.12691	4.09709	3.91748
ENST00000206020.8	ENSG00000091640.8	SPAG7	8.21295	8.19301	8.41827	8.17186	8.28867	8.25352	8.08015	8.10748	8.20965	8.33632	8.16064	8.2528	7.91184	8.26088	7.87508	7.93898	8.05962	8.23999	8.54798	8.12736	7.97723	7.93183	7.96508	8.11563
ENST00000219097.7	ENSG00000091651.9	ORC6	9.06358	9.11348	9.37098	9.29953	8.87541	8.63314	8.55604	8.93275	9.16413	9.17672	9.125	9.33454	8.78821	8.61167	8.63346	8.90518	9.03052	9.09349	9.12601	9.31707	8.95906	8.6095	8.92957	8.89174
ENST00000358303.9	ENSG00000091732.17	ZC3HC1	7.78355	7.81264	7.62237	7.84432	7.75793	7.48519	7.48994	7.77492	7.92051	7.84123	7.75186	7.92276	7.60703	7.55585	7.4846	7.65021	7.70099	7.88593	7.94066	7.95838	7.53668	7.53249	7.55259	7.674
ENST00000629816.3	ENSG00000091879.14	ANGPT2	4.04239	4.05896	4.36556	3.97378	4.00053	4.228	3.95923	3.81968	4.0255	3.86754	4.12593	4.00275	4.00369	4.32965	4.20211	3.78194	3.88978	4.08759	4.42328	4.15289	3.97442	4.06175	4.09357	4.04993
ENST00000206380.8	ENSG00000091947.10	TMEM101	6.04222	6.06628	6.06532	6.00418	5.98552	6.02468	6.03865	5.92245	5.95531	6.01729	5.88795	5.81112	5.92129	5.91206	5.75677	5.79347	6.0905	5.89324	6.09669	5.96266	5.82572	5.99644	5.85035	6.00734
ENST00000439685.6	ENSG00000091986.16	CCDC80	6.1221	5.73725	6.18449	5.96099	6.2369	6.19158	6.33277	6.08177	5.92376	5.87794	5.92987	6.06528	5.96831	6.32503	6.16323	6.01398	5.61994	5.8585	6.01338	5.89645	5.64933	5.97349	5.78021	5.70633
ENST00000206451.11	ENSG00000092010.15	PSME1	9.46549	9.59764	9.58404	9.41657	9.52995	9.88179	9.61787	9.45968	9.49023	9.62517	9.632	9.49757	9.83321	9.9333	9.76643	9.66621	9.46326	9.54154	9.50662	9.44407	9.8603	9.87559	9.71799	9.57733
ENST00000261475.10	ENSG00000092020.11	PPP2R3C	7.83684	7.81067	7.97052	7.9303	7.85633	7.78606	7.82686	7.91737	7.96908	7.84947	7.90615	7.85772	7.71197	7.40596	7.57578	7.89938	7.71313	7.72957	7.6473	8.01432	7.69329	7.81745	7.92191	7.81868
ENST00000541587.6	ENSG00000092036.19	HAUS4	6.50171	6.40928	6.38716	6.25974	6.44337	6.78646	6.64436	6.62497	6.39475	6.38042	6.47843	6.44444	6.84106	6.82577	6.89188	6.72543	6.52861	6.34852	6.41873	6.42635	6.54315	6.70228	6.57527	6.44448
ENST00000316902.12	ENSG00000092068.20	SLC7A8	10.2423	10.2426	10.6037	10.2213	10.2657	10.4447	10.5999	10.1885	9.98593	9.98475	10.1696	10.0308	10.058	10.3475	10.0271	10.1274	9.92845	9.89166	10.2606	10.1613	9.95254	9.96131	9.95237	9.9212
ENST00000206542.9	ENSG00000092094.11	OSGEP	6.33616	6.63216	6.42241	6.57061	6.69301	6.05358	6.39708	6.45271	6.48199	6.56421	6.59359	6.59142	6.27431	6.44914	6.1337	6.39002	6.41324	6.57866	6.7527	6.67134	6.43048	6.41364	6.39597	6.52982
ENST00000324103.11	ENSG00000092098.17	RNF31	5.85938	5.8371	5.87146	5.6805	5.58784	5.88821	5.81614	5.90379	5.78773	5.7113	5.84903	5.85476	5.76548	5.92422	5.73534	5.83756	5.90944	5.8998	5.90065	5.76047	5.78553	5.85842	5.86248	5.73865
ENST00000458591.7	ENSG00000092108.22	SCFD1	9.07255	9.19805	9.38948	9.30346	9.02807	9.04874	9.17855	9.22919	8.93251	9.20275	9.14416	9.2267	9.24168	8.97526	9.23743	9.40803	9.14506	8.97246	8.87502	9.22377	9.21132	9.32599	9.22414	9.30778
ENST00000206595.11	ENSG00000092140.16	G2E3	9.00496	8.98477	9.16605	9.28346	9.16385	8.68705	9.10991	9.22634	9.2222	9.07559	9.26666	9.12876	8.86079	8.35139	8.89687	8.93412	8.97927	9.05266	8.83618	9.04354	9.03379	8.82569	8.93729	8.8149
ENST00000553700.5	ENSG00000092148.13	HECTD1	9.15651	9.15377	9.05252	9.24455	9.32706	9.29947	9.23478	9.47341	9.38308	9.36714	9.30266	9.31927	9.31326	9.22372	9.54188	9.36757	9.19184	9.05302	9.12875	9.14238	9.13302	9.23477	9.30869	9.38804
ENST00000554455.5	ENSG00000092199.18	HNRNPC	11.964	12.1426	12.0468	12.2159	12.2143	11.8398	11.7879	12.0014	12.1067	12.3502	12.1183	12.1944	11.6684	11.6826	11.6885	11.7081	11.711	12.1295	12.2973	12.1436	11.589	11.4886	11.5125	11.6413
ENST00000216297.7	ENSG00000092201.10	SUPT16H	9.92224	10.1058	9.93278	10.3043	10.0756	9.65086	9.76169	10.1654	10.0891	10.3186	10.0623	10.3889	9.64715	9.56144	9.83326	9.75731	9.79566	10.0324	10.2757	10.0695	9.66902	9.72061	9.67107	9.91962
ENST00000448790.7	ENSG00000092203.15	TOX4	8.67847	8.74843	8.60761	8.74202	8.68682	8.68181	8.69632	8.75638	8.79249	8.80668	8.62921	8.81477	8.64554	8.86816	8.83167	8.66991	8.67993	8.74329	8.78775	8.64351	8.59706	8.65328	8.73329	8.71284
ENST00000308317.12	ENSG00000092208.19	GEMIN2	6.58761	6.53237	6.67797	6.71705	6.56753	6.42708	6.61636	6.49921	6.73705	6.6068	6.69621	6.69815	6.69661	6.59253	6.3858	6.56165	6.40881	6.3776	6.40774	6.61029	6.4533	6.46332	6.37767	6.52254
ENST00000399423.8	ENSG00000092330.18	TINF2	6.54501	6.57828	6.92035	6.48885	6.44774	6.5818	6.71718	6.67162	6.72644	6.5216	6.60261	6.541	6.5313	6.60665	6.42219	6.45869	6.37133	6.64867	6.79051	6.59052	6.63262	6.60521	6.68365	6.60669
ENST00000560955.5	ENSG00000092439.16	TRPM7	10.9159	10.745	10.4753	10.7661	10.9097	10.8915	10.6587	10.9121	10.8801	10.8815	10.7537	10.6379	11.0302	10.5983	11.0947	11.0943	10.9264	10.672	10.4489	10.6439	10.9156	10.9303	11.0339	10.9967
ENST00000559066.5	ENSG00000092445.12	TYRO3	7.89647	7.95081	7.7404	7.72405	7.87247	8.02778	8.1196	7.99527	7.58234	7.8727	7.8178	7.85197	8.02507	8.20717	8.04546	7.65819	7.89682	7.73327	7.90917	7.59459	7.65846	7.7749	7.75183	7.52796
ENST00000381246.6	ENSG00000092470.12	WDR76	7.97202	7.85827	7.89097	8.08087	8.02579	7.8103	7.77848	7.89199	7.92263	7.75622	7.86776	7.77632	7.79219	7.64433	7.51513	7.87257	7.89585	7.82357	7.6911	7.7062	7.5066	7.65032	7.5236	7.69962
ENST00000249647.8	ENSG00000092531.10	SNAP23	9.15528	9.05771	9.02923	9.12272	9.23048	9.02059	9.07913	9.40332	9.03879	9.02312	9.00093	9.03514	9.18793	9.0791	9.21516	9.22309	8.98544	8.96773	8.85991	8.92895	9.4095	9.115	9.10683	9.12127
ENST00000641023.2	ENSG00000092621.13	PHGDH	7.37499	7.37448	7.22293	7.14843	7.56711	7.45853	7.86295	7.27947	7.33072	7.39402	7.3832	7.31432	7.9111	8.08971	8.24686	7.68946	7.20756	7.36747	7.46241	7.03501	7.84986	7.73605	7.71447	7.59755
ENST00000649368.1	ENSG00000092758.18	COL9A3	8.03958	7.87224	7.95235	7.93404	7.91143	8.20747	8.17543	8.13176	7.68226	7.66219	7.64754	7.80388	8.08858	8.27891	8.23248	8.19395	7.88597	7.79556	7.68378	7.84663	8.13121	8.04217	7.99502	7.92688
ENST00000367075.4	ENSG00000092820.18	EZR	9.07503	9.17194	9.27694	9.51411	9.3712	9.03514	9.04261	9.43541	9.35381	9.2731	9.22923	9.595	8.9349	8.94794	8.89726	8.93625	9.0054	9.18839	9.51994	9.34749	8.7905	9.08451	8.85657	9.11111
ENST00000548580.5	ENSG00000092841.19	MYL6	11.1481	11.3199	11.3586	11.3149	11.2548	11.0706	11.0572	11.1256	11.2461	11.2716	11.3087	11.2176	10.9181	11.2466	10.7368	10.9278	11.0236	11.2069	11.5583	11.3446	10.8288	10.9639	10.9398	10.8792
ENST00000373206.5	ENSG00000092847.13	AGO1	8.7148	8.54805	8.76499	8.67901	8.75071	8.44074	8.74825	8.80712	8.62041	8.50239	8.62766	8.58157	8.63704	8.87729	8.59503	8.60493	8.35318	8.70597	8.9158	8.63932	8.35567	8.45243	8.64042	8.56835
ENST00000251195.9	ENSG00000092853.14	CLSPN	7.81848	7.90762	8.23335	8.13038	7.71441	7.48985	7.62944	7.9128	7.68984	8.05535	8.05528	8.12882	7.46731	7.40686	7.28223	7.5586	7.57808	7.93443	8.33805	7.83914	7.47253	7.43408	7.62641	7.55103
ENST00000584655.5	ENSG00000092871.17	RFFL	8.2827	8.23221	8.01557	8.05285	8.30658	8.19176	8.17458	8.32087	8.37234	8.16104	8.20488	7.97445	8.26789	8.31999	8.40235	8.4248	8.30156	8.2377	7.91727	8.12319	8.46882	8.42706	8.48497	8.36217
ENST00000207549.9	ENSG00000092929.12	UNC13D	7.12236	7.03328	7.20021	6.92382	6.93895	7.34487	7.33166	7.02978	6.97234	7.05276	6.97289	6.8318	7.10889	7.8059	7.36579	7.36764	6.91495	6.97114	7.24814	6.93204	7.22292	7.34676	7.44262	7.3448
ENST00000590514.5	ENSG00000092931.11	MFSD11	8.43361	8.44774	8.46933	8.54778	8.36266	8.78633	8.63863	8.43245	8.4285	8.26535	8.44765	8.38804	8.55382	8.05286	8.40651	8.39893	8.46541	8.13275	8.21096	8.57107	8.40663	8.63867	8.33094	8.36446
ENST00000311151.9	ENSG00000092964.18	DPYSL2	9.33745	9.23148	9.37035	9.37864	9.60011	9.17313	9.58154	9.46655	9.40452	9.26213	9.20116	9.35252	9.55907	9.59604	9.73061	9.64895	9.22765	9.51269	9.32399	9.11812	9.55882	9.51451	9.57752	9.61377
ENST00000366929.4	ENSG00000092969.12	TGFB2	4.24539	4.18533	4.26439	4.20113	4.1847	4.78278	4.55446	4.54837	4.17224	4.18946	4.17237	4.27343	4.43679	4.33538	4.70148	4.3319	4.31916	4.09592	4.16435	4.23456	4.11018	4.32744	4.19665	4.24217
ENST00000366934.3	ENSG00000092978.11	GPATCH2	6.81792	6.7049	6.76624	6.99922	6.75385	6.5307	6.80511	6.82697	6.91962	6.89039	6.71442	6.9213	6.47093	6.19991	6.78431	6.82185	6.60053	6.81168	6.64508	6.60204	6.7829	6.78369	6.81102	6.89829
ENST00000347635.9	ENSG00000093000.19	NUP50	10.384	10.4853	10.4314	10.5794	10.3599	10.1631	10.1082	10.4224	10.6081	10.5437	10.396	10.4725	10.1793	9.99649	10.0421	10.2833	10.2255	10.258	10.5533	10.543	10.097	10.0325	10.1578	10.2849
ENST00000263201.7	ENSG00000093009.11	CDC45	8.27154	8.55349	8.174	8.50452	8.50191	8.03142	8.2013	8.39199	8.5388	8.56537	8.40754	8.45319	8.23691	8.3298	8.06495	8.19032	8.2047	8.46046	8.45471	8.34806	8.25792	8.09154	8.11531	8.21522
ENST00000449653.5	ENSG00000093010.15	COMT	6.9338	6.66078	7.00417	6.40772	7.00821	7.2789	7.37694	6.90475	6.49225	6.61755	6.82903	6.62818	7.13476	7.53084	7.00568	6.77844	7.08295	6.70193	6.7364	6.6208	7.23759	7.24536	6.95392	6.78418
ENST00000454859.8	ENSG00000093144.19	ECHDC1	9.46932	9.44553	9.50271	9.53606	9.44124	9.25621	9.35778	9.5116	9.48652	9.50607	9.48284	9.6194	9.38613	9.09782	9.30133	9.48302	9.39442	9.40041	9.18446	9.52529	9.33063	9.22139	9.27061	9.34492
ENST00000421276.6	ENSG00000093167.18	LRRFIP2	8.21154	8.14352	8.41141	8.25462	8.10595	8.21271	8.31726	8.37201	8.39844	8.2644	8.25843	8.29534	8.55471	8.49062	8.54029	8.49233	8.31743	8.0828	8.31411	8.13759	8.50817	8.45493	8.48106	8.52032
ENST00000273156.11	ENSG00000093183.14	SEC22C	8.09539	8.09561	7.92876	7.81521	8.03116	8.15527	8.15461	7.74446	8.13558	7.91629	7.9225	7.92245	7.90536	7.55643	8.02315	7.94549	8.05083	7.81327	7.74321	8.08621	8.06572	7.89472	8.0575	7.96852
ENST00000207870.8	ENSG00000093217.11	XYLB	5.05289	5.0147	5.32603	5.22207	5.08192	5.11375	5.08367	5.14885	5.21786	5.3001	5.26545	5.22348	5.05339	5.07788	5.20643	4.97687	4.99607	5.12551	5.16454	5.20572	4.91141	5.1647	5.00987	5.15615
ENST00000441703.6	ENSG00000094631.21	HDAC6	6.74433	7.06928	7.0749	6.5689	6.68754	7.15238	6.98968	6.96061	6.80518	6.87521	6.86447	6.61841	6.66084	7.07399	6.81824	6.00221	6.67736	6.58529	6.6055	6.54124	6.66619	6.49017	6.67183	6.35756
ENST00000641398.1	ENSG00000094661.3	OR1I1	3.38199	3.16854	3.35458	3.33487	3.28401	3.11388	3.39812	3.11576	3.19508	3.2245	3.30379	3.27943	3.1407	3.24121	3.18903	3.12831	3.39858	3.3931	3.41173	3.38348	3.3185	3.2484	3.36328	3.38823
ENST00000649662.1	ENSG00000094804.12	CDC6	9.23935	9.33695	9.45522	9.55165	9.33784	9.09287	9.00553	9.40382	9.48618	9.60817	9.40113	9.52868	9.00467	8.95144	8.91135	9.21308	9.14011	9.31622	9.4729	9.47891	8.90148	8.98223	9.08368	9.1997
ENST00000530743.1	ENSG00000094841.14	UPRT	6.55612	6.57823	6.60838	6.62558	6.68794	6.56507	6.63935	6.60586	6.73318	6.54589	6.64757	6.78088	6.57853	6.51978	6.88236	6.91917	6.60646	6.61957	6.29411	6.63654	6.66977	6.65516	6.8678	6.8888
ENST00000394886.7	ENSG00000094880.11	CDC23	8.78898	8.98988	8.70736	9.11882	8.95277	8.748	8.57475	9.02476	8.86864	9.04062	8.80927	9.13474	8.64773	8.27432	8.58468	8.91341	8.73679	8.87217	8.66276	9.01521	8.79233	8.65511	8.75502	8.86605
ENST00000209873.9	ENSG00000094914.14	AAAS	7.66644	7.69313	7.67761	7.70605	7.65842	7.6461	7.68892	7.51386	7.59776	7.75801	7.5669	7.68033	7.74741	7.80899	7.62583	7.58962	7.53852	7.75878	7.88385	7.70967	7.49215	7.48236	7.4653	7.59226
ENST00000209875.9	ENSG00000094916.16	CBX5	11.422	11.3348	11.3089	11.2191	11.4177	11.201	11.3434	11.4061	11.3662	11.4078	11.209	11.2684	11.0812	10.8698	11.1407	11.2465	11.0616	11.1773	11.19	11.1154	10.9984	11.1743	11.1096	11.3509
ENST00000263688.4	ENSG00000094975.14	SUCO	9.55197	9.60152	9.57068	9.53956	9.33001	9.53614	9.75233	9.62734	9.44917	9.37286	9.39769	9.49782	9.56276	9.24179	9.50368	9.60985	9.62655	9.15335	9.20408	9.36561	9.36968	9.48688	9.44614	9.38979
ENST00000543555.6	ENSG00000095002.15	MSH2	8.87335	9.05483	8.95422	9.13904	9.14612	8.71211	8.92877	9.18034	9.02315	9.27628	8.84121	9.15505	8.78205	8.21149	8.78845	8.65579	8.65206	8.96575	8.78339	8.86115	8.67465	8.66023	8.55981	8.938
ENST00000399503.4	ENSG00000095015.6	MAP3K1	8.73117	8.81044	8.79103	9.11746	8.88025	8.80615	8.65922	9.08593	9.08426	8.8728	8.90227	9.10033	8.68805	8.42609	8.76956	8.77707	8.79139	8.72143	8.62234	8.73959	8.65088	8.56724	8.59381	8.78299
ENST00000210060.12	ENSG00000095059.16	DHPS	7.75111	7.72961	7.8292	7.82035	7.95268	8.00333	8.05415	7.78794	7.59247	7.91595	7.7879	7.7004	7.69085	8.10149	7.89159	7.7871	7.69111	7.79878	8.0163	7.72463	7.99921	7.90752	7.80588	7.79052
ENST00000397668.8	ENSG00000095066.12	HOOK2	5.21262	5.17512	5.23449	5.05769	5.24111	5.26723	5.35194	5.08353	5.26609	5.25018	5.2139	5.21873	5.39672	5.57432	5.46305	5.17916	5.236	5.29438	5.37151	5.15351	5.38367	5.40038	5.33412	5.49317
ENST00000264028.5	ENSG00000095139.14	ARCN1	10.7009	10.7919	10.695	10.9463	11.034	10.737	10.6772	10.95	10.7923	10.9454	10.7607	10.8837	10.7427	10.8228	10.9251	10.7826	10.5503	10.733	10.9105	10.6834	10.7564	10.8111	10.7489	10.765
ENST00000374557.4	ENSG00000095203.15	EPB41L4B	6.66416	6.50473	6.5763	6.65728	6.85851	6.90571	6.76328	6.84944	6.86476	6.65441	6.79615	6.58839	7.22477	6.67269	7.1144	6.90626	6.69915	6.87597	6.57381	6.64663	7.12533	7.17135	7.32633	7.23871
ENST00000374692.8	ENSG00000095209.12	TMEM38B	11.0377	10.9685	10.8187	11.0889	10.6106	10.5226	10.358	10.676	11.1064	10.8942	10.8857	10.9435	10.9624	10.3073	11.0629	11.2648	11.1384	10.9702	10.2472	11.1179	11.2909	11.1341	11.2457	11.1953
ENST00000210313.8	ENSG00000095261.14	PSMD5	10.2593	10.2481	10.0926	10.3911	10.2419	9.94199	9.84216	10.1917	10.35	10.3062	10.2519	10.3104	10.1979	9.79943	10.049	10.1986	10.2293	10.2752	9.99761	10.3296	10.2376	10.1218	10.1594	10.2804
ENST00000372577.2	ENSG00000095319.14	NUP188	9.79165	9.87211	9.63343	9.85405	10.0044	9.6644	9.84932	9.94619	9.85153	10.0185	9.72653	9.85363	9.67957	9.86715	9.89512	9.67247	9.71813	9.81342	10.0583	9.76434	9.68414	9.71008	9.74715	9.91189
ENST00000681725.1	ENSG00000095321.18	CRAT	7.28154	7.26448	7.35684	7.04446	7.31282	7.38776	7.61586	7.00065	7.28149	7.06327	7.16209	6.94418	7.35717	7.58447	7.34	7.04249	7.30248	7.22371	7.28004	6.75452	7.33707	7.36344	7.1163	7.00323
ENST00000210444.6	ENSG00000095380.11	NANS	8.83131	8.95025	8.82536	8.84127	8.9335	8.83736	8.81985	8.90919	8.82639	9.04834	8.80539	8.90854	8.94738	9.30072	8.98764	8.82947	8.85258	9.02078	9.13033	8.82865	8.927	8.90245	8.9018	8.92295
ENST00000465784.7	ENSG00000095383.20	TBC1D2	6.29329	6.47362	6.73171	6.43744	6.4763	6.70987	6.78949	6.55956	6.45191	6.27992	6.43545	6.23556	6.42867	6.7008	6.34531	6.26918	6.37108	6.32049	6.58626	6.2773	6.17304	6.36156	6.25235	6.30092
ENST00000354105.10	ENSG00000095485.18	CWF19L1	7.81085	7.93848	7.73307	8.07381	7.91658	7.43572	7.62239	7.82551	7.91162	8.02724	7.92871	7.85636	7.75225	7.49195	7.72157	7.90171	7.55274	7.84442	7.8187	7.9873	7.66501	7.68084	7.62921	7.75831
ENST00000210633.3	ENSG00000095539.15	SEMA4G	4.09933	3.79077	3.69209	3.73143	3.8892	4.2201	4.22808	3.86379	3.85133	3.91771	4.01372	3.67401	4.13023	4.30999	4.13063	4.01274	3.87802	3.60459	3.69173	3.62592	3.66024	3.88933	3.8105	3.62394
ENST00000265990.11	ENSG00000095564.14	BTAF1	9.0754	9.07619	8.95184	9.20773	9.05169	9.1584	8.83749	9.12695	9.19907	9.14745	9.17924	9.2035	9.0283	8.70354	9.01176	9.10832	9.09558	8.96247	8.90673	9.04487	9.03599	9.03825	8.99495	8.99808
ENST00000368886.10	ENSG00000095574.12	IKZF5	8.55489	8.61951	8.70741	8.79196	8.61379	8.54649	8.19203	8.63069	8.65748	8.58947	8.52855	8.6589	8.44574	7.8785	8.41134	8.64685	8.5649	8.54815	8.07471	8.69136	8.51106	8.409	8.44995	8.51018
ENST00000224337.10	ENSG00000095585.17	BLNK	6.66672	6.79862	6.7217	6.99406	6.81396	6.44263	6.59565	6.75485	6.93579	7.12338	6.76422	6.76626	6.51677	6.86436	6.87849	6.66026	6.54916	6.58487	6.7661	6.59237	6.5598	6.54318	6.5162	6.53075
ENST00000357947.4	ENSG00000095587.9	TLL2	4.43556	4.42103	4.26298	4.49373	4.47345	4.24726	4.32413	4.31798	4.54713	4.33268	4.41207	4.38444	4.38432	4.31818	4.2577	4.29293	4.20633	4.2249	4.15986	4.26288	4.20594	4.18099	4.13209	4.17126
ENST00000306402.10	ENSG00000095637.23	SORBS1	9.57959	9.70128	9.52408	9.67395	9.59221	9.59749	9.49131	9.70088	9.77996	9.82289	9.64558	9.67136	9.3724	9.52379	9.56199	9.39671	9.4133	9.54017	9.83245	9.57158	9.22384	9.36567	9.22431	9.4598
ENST00000375533.6	ENSG00000095739.11	BAMBI	9.96972	9.81679	10.2363	10.1154	9.75356	9.88423	10.2291	9.90668	10.0807	9.97911	10.2556	10.2592	9.95365	9.54708	9.85168	9.93791	10.2427	10.0925	9.96392	10.0606	9.99547	9.32663	9.60637	9.51573
ENST00000347934.8	ENSG00000095787.24	WAC	10.348	10.2637	10.443	10.2217	10.2039	10.3184	10.5723	10.3139	10.2212	10.2884	10.2488	10.2276	10.5833	10.6011	10.5883	10.4805	10.194	10.1912	10.4412	10.2203	10.4172	10.4757	10.451	10.4182
ENST00000374726.7	ENSG00000095794.19	CREM	8.34607	8.14881	8.21969	8.4268	8.22114	8.14937	8.1053	8.20298	8.22818	8.1557	8.37132	8.26344	8.21276	8.21305	7.95768	8.34651	8.27756	8.02914	8.26942	8.48652	8.28007	8.0964	8.39648	8.33401
ENST00000262302.14	ENSG00000095906.17	NUBP2	7.12092	7.13313	7.25811	7.13325	6.83212	7.16919	7.20765	7.03338	6.99718	6.84133	7.05856	7.0682	7.16917	7.21249	6.80229	6.9759	6.95747	7.28289	6.97958	7.02697	6.9555	6.96361	6.81885	7.03305
ENST00000379388.7	ENSG00000095951.17	HIVEP1	7.51006	7.48604	7.77685	7.7777	7.61351	7.46493	7.73014	7.71125	7.39908	7.39105	7.70047	7.53739	7.36472	7.39024	7.37648	7.46171	7.40229	7.5138	7.52546	7.49473	7.33416	7.32623	7.41838	7.57242
ENST00000373113.8	ENSG00000095970.17	TREM2	6.19047	6.18546	6.01027	5.91103	6.25826	6.88856	6.47887	6.03245	6.28758	6.27306	6.25042	6.12013	6.29693	6.29663	6.2308	6.10016	6.17796	5.91229	5.71441	5.69958	5.75465	5.69163	5.53723	5.51969
ENST00000357266.9	ENSG00000096060.15	FKBP5	8.67752	8.5865	8.55594	8.58982	8.69013	8.6206	8.53962	8.5505	8.50282	8.77647	8.3736	8.52618	8.6552	8.46251	8.60019	8.48406	8.47374	8.76054	8.47403	8.38997	8.60099	8.55663	8.45313	8.59779
ENST00000373825.7	ENSG00000096063.16	SRPK1	10.7203	10.7097	10.5295	10.7867	10.775	10.5294	10.3781	10.7398	10.8896	10.8958	10.7399	10.7588	10.6986	10.3984	10.6158	10.6322	10.6709	10.7275	10.6471	10.7537	10.5924	10.5529	10.6067	10.7138
ENST00000357641.10	ENSG00000096070.19	BRPF3	6.97214	7.012	7.16976	6.99627	7.07214	6.67192	7.06893	6.90107	6.9757	6.76805	6.99888	6.91736	7.06413	7.02524	7.06102	7.0705	6.87938	7.0833	7.0539	6.88428	7.22625	7.28107	7.2266	7.16567
ENST00000372133.8	ENSG00000096080.12	MRPS18A	7.88369	8.12771	8.12175	8.05031	8.0358	7.92134	7.83947	7.89143	7.94421	8.02062	8.00748	8.20775	8.02038	8.14678	7.63888	7.79669	7.86741	8.16208	8.2581	8.05886	8.01229	7.77845	7.91164	7.7966
ENST00000211314.5	ENSG00000096092.6	TMEM14A	7.86439	7.75481	8.01543	7.87644	7.71449	7.53212	7.8933	7.90298	7.6985	7.58255	7.7689	7.93804	7.70822	7.2024	7.58427	7.827	7.91268	7.79452	7.30074	7.94678	7.83404	7.80184	7.68791	7.66428
ENST00000637089.1	ENSG00000096093.16	EFHC1	6.90937	6.91216	6.63233	6.92664	6.97526	7.16962	6.94234	7.02674	6.93616	6.88943	6.94901	6.83191	6.98346	6.89257	6.85388	6.78646	6.92627	6.81365	6.72017	6.78869	6.83812	7.13433	6.89574	6.70978
ENST00000371646.10	ENSG00000096384.20	HSP90AB1	12.6954	12.9063	12.8493	13.1308	13.0841	12.7086	12.9819	13.0704	12.9516	13.2651	12.913	13.1574	12.6656	12.7771	13.041	12.6905	12.4268	12.8727	13.1611	12.8313	12.5199	12.611	12.6178	12.7505
ENST00000371477.4	ENSG00000096401.8	CDC5L	8.89633	8.92924	8.8765	9.03944	9.07149	8.96349	8.76011	9.02724	9.01047	9.04603	8.99205	9.05731	8.79793	8.62542	8.79552	8.83805	8.70443	8.78895	8.78154	8.88533	8.62754	8.81594	8.64075	8.64279
ENST00000605930.3	ENSG00000096433.11	ITPR3	9.01154	9.13985	9.17914	8.79795	9.01063	9.21394	9.45371	8.89749	8.89439	8.83321	9.03445	8.95341	9.21302	9.68215	9.39647	9.12758	9.1496	9.0198	9.27207	8.90707	9.11772	9.1986	9.20905	9.13898
ENST00000377419.1	ENSG00000096654.16	ZNF184	7.27233	7.25234	7.16833	7.30833	7.46904	7.38386	7.33929	7.39999	7.43135	7.36208	7.40861	7.23687	7.44577	7.13599	7.48749	7.42555	7.30317	7.17145	7.08618	7.29538	7.35463	7.25486	7.38611	7.4442
ENST00000379802.8	ENSG00000096696.15	DSP	9.25786	9.27081	9.21255	9.21584	9.30182	9.52467	9.58401	9.40735	9.22972	9.23185	9.22181	9.27027	9.30921	9.27863	9.5461	9.19209	9.21562	9.13987	9.37265	8.99281	9.16326	9.23643	9.17168	9.21725
ENST00000212015.11	ENSG00000096717.12	SIRT1	8.05754	8.02798	7.77643	8.13996	8.10395	8.12469	8.00581	8.19905	8.16995	8.0207	7.89314	7.97952	7.97954	7.50785	8.1918	7.99854	7.79504	8.01947	7.64244	7.91637	7.93455	8.08733	8.05545	8.09152
ENST00000265866.12	ENSG00000096746.18	HNRNPH3	8.82342	8.85177	8.92704	9.06293	8.85133	8.53067	8.5431	8.86242	8.8966	9.04777	8.77512	9.02695	8.56468	8.53448	8.35772	8.43008	8.37867	8.83221	9.19513	8.91853	8.42795	8.64375	8.43189	8.71824
ENST00000429045.6	ENSG00000096872.17	IFT74	7.92668	7.86012	7.93282	7.89171	8.19186	8.28185	7.8076	8.00006	8.1417	8.39891	8.00026	7.87564	8.12017	7.6959	8.26366	8.03991	7.843	7.80385	7.67976	7.6446	8.23633	8.14074	8.09985	8.1113
ENST00000381652.4	ENSG00000096968.14	JAK2	7.0405	6.87152	6.7292	6.94399	6.97934	6.76932	6.99468	7.12607	6.97008	6.96379	6.9382	6.89854	7.29153	6.85913	7.5233	7.44165	7.02337	6.74528	6.71873	6.76064	7.35671	7.07013	7.28441	7.53473
ENST00000318560.6	ENSG00000097007.19	ABL1	8.01928	8.08695	7.81098	7.83757	8.00875	8.01579	7.99474	8.03788	7.99976	8.08813	7.94611	7.92608	8.25314	8.46886	8.34077	8.25743	7.94497	8.08403	8.06473	7.96657	8.186	8.25475	8.1171	8.31012
ENST00000608083.5	ENSG00000097021.20	ACOT7	8.57194	8.6025	8.6239	8.43615	8.70432	8.40957	8.47527	8.48225	8.66763	8.52197	8.51569	8.55048	8.51304	8.8456	8.31651	8.34689	8.47363	8.66212	8.95714	8.42004	8.42928	8.20987	8.23532	8.34551
ENST00000482504.1	ENSG00000097033.14	SH3GLB1	10.2201	10.0584	10.1748	10.1858	10.1437	10.3584	10.2362	10.145	10.056	10.184	10.117	10.1017	10.5212	10.1357	10.5022	10.5503	10.3516	10.1175	9.87567	10.137	10.6181	10.7037	10.7562	10.6729
ENST00000234626.11	ENSG00000097046.13	CDC7	8.07212	8.14807	8.15821	8.35244	8.11446	7.9646	7.95465	8.14306	8.19748	8.17799	8.1606	8.2973	7.75336	7.45813	7.73203	7.82324	7.93493	7.96229	7.93165	8.15635	7.80917	7.54705	7.73385	7.74434
ENST00000341460.6	ENSG00000097096.9	SYDE2	6.78498	6.71844	6.37568	6.55987	6.83063	6.67112	6.56771	6.77695	6.58679	6.86418	6.64887	6.75322	6.81499	6.28446	6.761	6.77905	6.72869	6.55424	6.47608	6.57178	6.66136	6.64151	6.56146	6.51716
ENST00000376752.8	ENSG00000099139.14	PCSK5	8.53969	8.55434	8.24354	8.40416	8.64101	8.52593	8.33795	8.40862	8.62249	8.50902	8.44818	8.60478	8.41312	8.63749	8.37929	8.54112	8.70533	8.61295	8.53422	8.57031	8.35381	8.39154	8.43585	8.2379
ENST00000370355.3	ENSG00000099194.6	SCD	12.8574	12.7554	12.5313	12.502	12.6492	12.7816	12.731	12.6373	12.6425	12.718	12.6393	12.5647	12.4199	12.4987	12.615	12.3045	12.7796	12.6894	12.4768	12.4481	12.4648	12.6881	12.4259	12.3682
ENST00000214869.7	ENSG00000099203.7	TMED1	7.02884	7.24957	6.88947	6.94543	7.01518	7.0647	7.19809	7.15572	7.03921	6.83468	7.04067	7.08459	7.04333	7.29105	6.97426	7.16163	6.9482	6.8896	7.39276	6.9497	7.36945	6.79862	7.07419	6.75067
ENST00000392952.7	ENSG00000099204.20	ABLIM1	12.4924	12.5539	12.4204	12.3531	12.4402	12.4584	12.5221	12.4541	12.4591	12.4666	12.4654	12.4004	12.3417	12.4583	12.3701	12.2172	12.4633	12.491	12.6243	12.2967	12.1901	12.1369	12.0599	12.1392
ENST00000339450.10	ENSG00000099219.14	ERMP1	9.13933	9.24449	8.72715	9.05171	9.23177	9.0294	9.09171	9.20858	9.03129	9.35288	9.0188	9.07375	9.28026	8.66117	9.28525	9.01178	9.31029	9.25701	8.68825	9.00187	9.34526	9.06739	9.05439	8.97632
ENST00000621805.5	ENSG00000099246.18	RAB18	9.77661	9.81705	9.78729	10.038	9.8485	9.6226	9.73079	9.85481	9.71681	9.82757	9.64563	9.73922	9.84085	9.77599	9.74246	9.82063	9.66876	9.75217	9.8146	9.86248	9.54615	9.51854	9.62755	9.69293
ENST00000374867.7	ENSG00000099250.18	NRP1	9.05702	9.22635	9.4068	9.52962	9.31581	8.64301	9.1142	9.25228	9.32426	9.29633	9.1706	9.39087	9.99731	9.91587	9.95255	10.0939	9.06382	9.38745	9.44266	9.53599	10.0956	10.0449	10.3135	10.3704
ENST00000320152.11	ENSG00000099256.19	PRTFDC1	6.73782	6.97741	6.62346	6.6529	6.74849	6.53244	6.6169	6.7836	6.67665	6.84997	6.63713	6.72861	6.82645	6.88704	6.78085	6.85853	6.65061	6.51096	6.58927	6.87469	6.76676	6.73271	6.95978	6.80133
ENST00000373290.7	ENSG00000099282.10	TSPAN15	4.02349	4.00557	3.93518	3.84541	3.86108	4.1411	4.15534	3.82514	4.00974	3.97196	3.77667	3.85546	4.36351	4.24016	4.26376	4.0646	4.29136	4.11563	3.99638	3.91754	4.46273	4.42809	4.39151	4.23593
ENST00000373255.9	ENSG00000099284.15	MACROH2A2	5.72148	5.70021	5.55845	5.57516	5.57607	5.80796	5.99194	5.72408	5.75641	5.77693	5.80071	5.73619	5.91589	6.10946	6.18117	6.05309	5.64949	5.61123	5.86826	5.49194	5.97586	5.87522	6.00229	5.78887
ENST00000282633.10	ENSG00000099290.17	WASHC2A	9.0698	9.1244	8.93521	9.04945	9.02759	9.0434	8.78016	9.26593	9.13746	9.15973	8.958	9.0289	9.11897	9.14153	9.25016	9.06508	9.04046	8.92954	9.18168	9.07387	9.00837	9.13006	9.00504	9.15896
ENST00000599369.5	ENSG00000099326.9	MZF1	4.86641	4.78959	4.80019	4.83733	4.76676	4.96954	4.94921	4.79044	4.89384	4.67968	4.84536	4.72419	5.01313	5.18385	4.85023	4.63128	4.58249	4.7998	4.86926	4.60503	4.92007	4.87064	4.91299	4.86012
ENST00000215061.9	ENSG00000099330.9	OCEL1	4.29895	4.32699	4.31231	4.19373	4.24596	4.53049	4.50862	4.14072	4.25309	4.18694	4.17503	4.22947	4.32399	4.31304	4.28251	4.21926	4.23934	4.19412	4.11232	4.03577	4.14646	4.34638	4.11661	4.08243
ENST00000595618.5	ENSG00000099331.14	MYO9B	7.93226	7.79133	7.82378	7.46744	7.8682	7.88244	7.92712	7.58325	7.87079	7.68782	7.84224	7.69464	7.75851	8.07137	7.54658	7.51332	7.82998	7.82571	7.9191	7.60647	7.61361	7.78929	7.56843	7.52895
ENST00000263372.5	ENSG00000099337.5	KCNK6	5.62673	5.69681	5.89345	5.67658	5.74088	5.68922	5.83056	5.57159	5.69947	5.68254	5.85715	5.66955	5.88986	6.06488	5.96507	5.76875	5.9326	5.71527	5.85451	5.68781	5.86332	5.87612	5.86298	5.82614
ENST00000602911.5	ENSG00000099341.12	PSMD8	10.9574	11.0161	11.2037	11.015	11.0471	10.9121	10.951	10.8729	11.1592	11.2156	11.2387	11.2167	11.0921	11.3214	10.9195	10.9247	11.1371	11.2064	11.4475	11.2817	11.1225	11.0231	11.0392	10.977
ENST00000471231.6	ENSG00000099364.18	FBXL19	4.239	4.43481	4.35361	4.38567	4.40099	4.3916	4.33187	4.24254	4.30261	4.3222	4.44342	4.31468	4.34324	4.4407	4.35643	4.30158	4.33969	4.30679	4.50039	4.35855	4.28689	4.37914	4.32343	4.27575
ENST00000684162.1	ENSG00000099381.19	SETD1A	5.75129	5.83287	5.96236	5.49841	5.73294	5.6991	5.71572	5.64083	5.80794	5.799	5.91091	5.81504	5.56788	5.8224	5.32837	5.80047	5.78832	5.90824	6.02795	6.04089	5.7048	5.78768	5.64106	5.6943
ENST00000215115.5	ENSG00000099385.12	BCL7C	7.2628	7.16259	7.50508	7.08051	7.15031	7.05799	7.36427	7.0419	7.17449	7.16743	7.2543	7.12796	7.02407	7.04387	7.0031	7.21981	7.25889	7.27648	7.25248	7.37588	7.14329	7.13971	7.05484	7.06882
ENST00000320936.9	ENSG00000099622.14	CIRBP	8.11064	8.30176	8.14598	8.07132	7.96928	7.97094	8.2164	8.02035	7.93922	8.04656	7.97377	8.01567	8.12606	8.38898	7.96555	7.94578	8.0204	8.22069	8.3058	8.17647	8.02812	8.0848	8.05195	8.2283
ENST00000395633.5	ENSG00000099624.8	ATP5F1D	7.76359	7.9019	8.31985	7.87417	7.72886	8.13593	8.16401	7.73964	7.80772	8.04487	8.06632	7.89245	7.88202	8.07377	7.68099	7.6833	7.92785	8.12994	7.97464	8.09444	7.89846	8.00215	7.78085	7.8603
ENST00000650044.1	ENSG00000099625.13	CBARP	4.25445	4.22462	4.55357	4.21949	4.20258	4.21657	4.45159	4.14761	4.28029	4.3486	4.35343	4.28394	4.30993	4.48536	4.39699	4.26773	4.32635	4.30306	4.38079	4.26998	4.30579	4.46102	4.31874	4.28919
ENST00000325495.9	ENSG00000099783.12	HNRNPM	8.42833	8.59786	8.65236	8.76286	8.61917	7.87042	8.40802	8.67636	8.54082	8.85245	8.57685	8.91359	8.20639	8.04541	8.07355	8.03052	8.23801	8.68383	8.98272	8.63903	8.09432	7.99037	7.98691	8.52634
ENST00000215555.7	ENSG00000099785.11	MARCHF2	5.32116	5.09739	5.08251	5.07331	5.12411	5.25733	5.50414	5.22431	5.14606	4.98957	5.12548	4.85652	5.0348	5.26157	5.26368	5.40591	5.14005	5.13367	5.13374	5.28598	5.40656	5.47189	5.46555	5.41229
ENST00000215565.3	ENSG00000099795.7	NDUFB7	8.69101	8.73159	8.93137	8.59341	8.73908	8.80658	8.90119	8.69769	8.55648	8.69828	8.78158	8.79686	8.7681	9.01898	8.52365	8.6132	8.81779	8.86109	8.7933	8.78027	8.73236	8.64165	8.61506	8.61498
ENST00000215567.10	ENSG00000099797.15	TECR	9.02243	9.04702	9.43141	8.89542	8.86998	9.18865	9.30113	8.81761	8.88026	8.96103	9.07543	8.82983	8.66855	8.99419	8.73143	8.745	8.89488	9.07368	9.08459	8.98659	8.7947	8.78878	8.79878	8.67055
ENST00000591871.1	ENSG00000099800.8	TIMM13	8.21283	8.22309	8.398	8.17401	7.96569	8.01188	8.35426	8.13973	8.21158	8.2107	8.15372	8.29268	7.96718	8.30934	7.80039	7.93855	8.20267	8.28604	8.65788	8.25263	7.90394	7.86266	8.01475	8.04076
ENST00000215574.9	ENSG00000099804.9	CDC34	8.32285	8.28208	8.4303	8.23892	8.15378	8.28785	8.35065	8.18104	8.24513	8.17551	8.25974	8.30749	8.31911	8.5933	8.23704	8.21122	8.14123	8.40217	8.57408	8.2613	8.29996	8.2489	8.28403	8.19148
ENST00000460874.6	ENSG00000099810.21	MTAP	9.2119	9.26448	9.31079	9.39771	9.23452	9.09301	9.17028	9.18101	9.4804	9.46462	9.32047	9.40923	9.24345	8.98698	9.13235	9.21365	9.0758	9.36892	9.3666	9.44012	9.09848	9.11114	9.22039	9.37831
ENST00000215582.8	ENSG00000099812.9	MISP	5.04225	4.92922	4.83223	4.69805	4.92786	4.81207	4.84196	4.97475	4.92557	4.88716	4.8687	4.86125	5.38137	5.44081	5.17953	4.87923	5.12292	5.36111	5.25073	5.12398	5.34078	5.74121	5.65553	5.41853
ENST00000414716.8	ENSG00000099814.16	CEP170B	7.16699	6.89498	6.9813	6.76594	6.97831	7.14799	7.0493	6.82761	6.91328	7.08044	6.9549	6.94293	7.18768	7.54249	7.20309	6.98107	7.06444	7.0222	7.14977	6.91571	7.23454	7.32523	7.18505	7.216
ENST00000586746.5	ENSG00000099817.12	POLR2E	9.08221	9.16153	9.37257	9.08907	9.10854	9.0846	9.1011	8.92666	9.06983	9.18614	9.17447	9.24351	8.89261	9.2193	8.66037	8.78458	9.07465	9.17366	9.49145	9.08399	8.85636	8.86692	8.87278	8.78725
ENST00000588649.7	ENSG00000099821.14	POLRMT	6.80901	7.00615	6.97394	6.94455	7.12249	7.04011	7.20284	6.9694	7.02532	7.12414	6.96041	7.08694	6.96784	7.14961	7.03568	6.66246	7.03176	7.04499	7.20065	6.83697	6.65821	6.82784	6.77104	6.85678
ENST00000251287.3	ENSG00000099822.3	HCN2	6.79686	6.61002	6.55155	6.33143	6.76248	7.28115	6.98115	6.87082	6.53059	6.55572	6.53191	6.43066	6.94526	7.39896	6.97589	6.85034	6.75788	6.65449	6.5394	6.48801	6.80581	7.11624	6.77068	6.66076
ENST00000454668.2	ENSG00000099849.15	RASSF7	5.97816	6.28692	6.09279	6.25875	5.92622	6.04333	6.06889	6.01241	6.10521	6.2819	6.07221	6.13689	5.93163	6.20995	5.76832	5.99166	6.14218	6.3096	6.39422	6.38927	5.9091	6.26607	6.23164	6.03215
ENST00000215631.9	ENSG00000099860.9	GADD45B	7.81355	7.93958	7.89195	7.82454	7.87047	8.07398	7.47713	7.64535	7.67102	7.79024	7.81194	7.85564	7.62897	7.78756	7.20708	7.49555	7.79424	7.75712	7.82663	7.74005	7.33362	7.74565	7.25569	7.2815
ENST00000338448.10	ENSG00000099864.18	PALM	5.15478	4.95776	5.08092	4.93144	4.87967	5.71869	5.33478	5.01106	4.9	4.7614	4.71638	4.63101	5.41257	5.46894	5.36833	5.24516	4.80124	4.69649	4.62878	4.63506	4.76849	5.19808	4.81883	4.98739
ENST00000309340.11	ENSG00000099875.16	MKNK2	9.64438	9.50875	9.53641	9.50522	9.59116	9.69585	9.57397	9.64546	9.64379	9.66818	9.51903	9.39682	9.59897	9.8614	10.0768	9.88545	9.74421	9.69451	9.38564	9.46847	10.1331	10.2464	10.1483	10.1981
ENST00000263207.8	ENSG00000099889.14	ARVCF	3.82657	3.69456	3.57832	3.79155	3.9279	3.70812	3.78993	3.59965	3.82285	3.71673	3.73854	3.79522	3.6227	3.73892	3.76072	3.64778	3.92356	3.92833	3.96827	3.87775	3.87577	4.12061	3.8962	3.86855
ENST00000252136.12	ENSG00000099899.15	TRMT2A	6.37635	6.45711	6.63182	6.27251	6.29487	6.43193	6.46317	6.33516	6.21494	6.21168	6.49061	6.42398	6.44388	6.63564	6.2368	6.23863	6.26262	6.53584	6.71502	6.29895	6.22205	6.37363	6.2139	6.17547
ENST00000331821.7	ENSG00000099901.17	RANBP1	10.9415	11.0191	11.3513	11.1409	10.8885	10.5473	10.824	10.7946	10.9504	11.0942	11.0244	11.0774	10.5395	10.6302	10.1626	10.5097	11.0695	11.1117	11.2519	11.2387	10.6292	10.462	10.5103	10.5396
ENST00000334554.12	ENSG00000099904.16	ZDHHC8	6.44308	6.50364	6.5116	6.17526	6.12448	6.60673	6.56121	6.28598	6.16702	6.1933	6.36754	6.19069	6.24616	6.42871	6.31351	6.24323	6.50239	6.39536	6.38236	6.50485	6.37053	6.38715	6.23766	6.2727
ENST00000328879.9	ENSG00000099910.17	KLHL22	5.4746	5.30804	5.45278	5.29063	5.31688	5.26857	5.51763	5.43703	5.28782	5.30865	5.28615	5.30632	5.40463	5.74999	5.43847	5.35805	5.33596	5.24091	5.33321	5.18856	5.30727	5.3213	5.26459	5.35432
ENST00000292733.11	ENSG00000099917.17	MED15	7.93044	7.9664	8.16837	7.71565	7.70196	7.98766	8.19216	7.61794	7.67997	7.65627	7.83637	7.7991	7.59326	8.01448	7.58177	7.6566	7.72213	7.84416	8.21263	7.88811	7.42839	7.54188	7.55312	7.56377
ENST00000215730.12	ENSG00000099940.12	SNAP29	9.28905	9.34091	9.5171	9.38197	9.39864	9.50224	9.20917	9.37391	9.31548	9.28444	9.36963	9.27994	9.40756	9.50319	9.35515	9.50861	9.18254	9.31089	9.3869	9.36313	9.3554	9.43825	9.46204	9.34022
ENST00000354336.8	ENSG00000099942.13	CRKL	9.16787	9.15633	9.14682	9.24718	9.24494	8.94951	8.97676	9.21857	9.40866	9.25627	9.19231	9.36027	9.13856	8.96273	9.10372	9.23328	9.07138	9.17081	9.24861	9.17972	9.0351	8.9549	8.99078	9.0551
ENST00000646124.2	ENSG00000099949.21	LZTR1	6.17893	6.43647	6.13496	6.28459	6.22383	6.33506	6.42719	6.33239	6.24525	6.21366	6.19014	6.24493	6.16424	6.48512	6.38483	6.23533	6.01664	6.38878	6.3219	6.15124	6.01867	6.29653	6.15221	6.11167
ENST00000215743.8	ENSG00000099953.10	MMP11	3.82244	3.67406	3.71521	3.70952	3.77463	4.39983	4.21943	3.73696	3.79448	3.76324	3.63001	3.64874	4.00212	4.19489	4.2042	3.86521	3.59889	3.50578	3.55885	3.54515	3.79942	3.89167	3.80691	3.74556
ENST00000407422.8	ENSG00000099956.20	SMARCB1	9.29797	9.38869	9.20497	9.13677	9.41246	9.40227	9.40453	9.21028	9.27262	9.41925	9.19165	9.12082	9.44096	9.78736	9.43289	9.26691	9.16618	9.28826	9.4952	9.12167	9.39525	9.27646	9.39052	9.33679
ENST00000317582.10	ENSG00000099968.18	BCL2L13	10.0732	9.98786	9.88208	10.1221	10.0507	10.1679	10.0341	10.0016	9.9898	9.94967	9.86367	9.94341	10.0975	9.79341	10.0789	10.0813	9.97251	9.86663	9.76856	9.93006	10.0076	10.0239	10.0444	10.0681
ENST00000398344.9	ENSG00000099977.15	DDT	8.31091	8.52108	8.7305	8.53537	8.45764	8.65766	8.55382	8.57094	8.46916	8.44046	8.54334	8.50772	8.31363	8.58412	8.32588	8.53309	8.35899	8.56588	8.48324	8.68134	8.55685	8.41235	8.47726	8.27772
ENST00000398319.6	ENSG00000099991.18	CABIN1	7.4739	7.57074	7.42492	7.45651	7.71008	7.40869	7.56496	7.54474	7.44838	7.77675	7.51446	7.57501	7.66633	7.85858	7.72031	7.54639	7.23174	7.72773	7.66658	7.2533	7.42164	7.39026	7.49207	7.46157
ENST00000215790.12	ENSG00000099992.16	TBC1D10A	5.0516	5.12435	5.26577	5.27479	5.27121	5.59039	5.48899	5.23979	5.2492	5.17865	5.39637	5.2347	5.32187	5.395	5.37147	5.03971	5.07932	5.12466	5.44406	5.03549	5.14458	5.20032	5.07435	5.19485
ENST00000215793.13	ENSG00000099995.19	SF3A1	8.22643	8.32096	8.68316	8.2433	8.25724	8.20504	8.65154	8.22513	8.04112	8.29567	8.34079	8.38731	8.07341	8.10041	8.29853	8.2896	8.11081	8.54814	8.63322	8.33734	7.88893	7.92016	7.92783	8.22685
ENST00000327365.10	ENSG00000099998.19	GGT5	4.35079	4.39735	4.49023	4.48113	4.34307	4.45332	4.5487	4.35282	4.214	4.28437	4.40744	4.33406	4.31973	4.37034	4.44708	4.56116	4.40263	4.51293	4.42785	4.28351	4.34431	4.28917	4.35575	4.41756
ENST00000382363.8	ENSG00000099999.15	RNF215	4.73897	4.66896	4.63908	4.58103	4.54212	4.97058	4.80143	4.54784	4.66116	4.33781	4.69584	4.46285	4.85068	4.97914	4.77129	4.73383	4.75972	4.69147	4.81933	4.70687	4.78818	4.77586	4.74078	4.75663
ENST00000402592.7	ENSG00000100003.18	SEC14L2	5.34163	5.52887	5.5355	5.4784	5.59691	5.5096	5.50608	5.24398	5.42598	5.41383	5.45836	5.31064	5.56842	5.85394	5.48452	5.52159	5.34901	5.15377	5.41242	5.40458	5.49128	5.44065	5.31272	5.2759
ENST00000541492.1	ENSG00000100014.20	SPECC1L	9.62499	9.56061	9.53613	9.61287	9.66554	9.52243	9.44454	9.63188	9.67608	9.69081	9.51375	9.62689	9.68799	9.69464	9.72118	9.6396	9.5694	9.53737	9.7057	9.46505	9.60236	9.71356	9.59346	9.6934
ENST00000679540.1	ENSG00000100023.20	PPIL2	6.91928	7.00968	6.97491	6.89325	7.11423	6.92802	6.73872	6.92348	6.94968	7.03832	7.03291	6.98861	6.68956	6.97083	6.69178	6.66549	6.65456	6.91439	7.24534	6.85176	6.80789	6.66564	6.57468	6.78228
ENST00000339468.8	ENSG00000100027.17	YPEL1	6.99814	6.89199	6.28491	6.44419	7.08355	7.19288	7.13006	6.30276	6.68406	6.51388	7.15257	6.80726	6.81726	7.03576	7.09361	7.00554	6.80465	6.78225	6.70785	7.11362	7.37699	6.94414	6.75621	6.44811
ENST00000402849.5	ENSG00000100028.12	SNRPD3	8.81861	9.42489	9.69897	9.35929	8.99694	8.78521	9.19308	9.1433	8.79189	9.33087	9.39377	9.31214	8.71625	9.10652	8.68142	8.85869	8.70634	9.31448	9.7421	9.34088	8.70724	8.71831	8.79176	8.63915
ENST00000354694.12	ENSG00000100029.18	PES1	7.99552	8.16178	8.18597	8.27698	8.18014	7.97375	8.09974	8.21986	8.13264	8.2912	8.2417	8.44379	8.04074	8.48618	8.19557	7.95934	7.89346	8.25704	8.65228	8.09906	7.9166	7.99389	8.01508	8.08653
ENST00000215832.11	ENSG00000100030.15	MAPK1	10.6438	10.6358	10.798	10.7209	10.6349	10.474	10.6787	10.7088	10.6859	10.7105	10.6879	10.6186	10.6275	10.5026	10.6519	10.5801	10.6723	10.5918	10.6858	10.5787	10.6814	10.6356	10.6358	10.7184
ENST00000263212.10	ENSG00000100034.14	PPM1F	6.72064	6.91869	6.63803	6.73397	6.78557	6.79503	6.75983	6.72973	6.60064	6.83051	6.85932	6.94781	6.59578	6.65469	6.4431	6.50381	6.76458	6.74884	6.73858	6.66959	6.37822	6.7284	6.52022	6.49262
ENST00000343605.5	ENSG00000100036.13	SLC35E4	5.29031	5.12286	5.13406	5.2898	5.11919	5.27629	5.24586	5.33751	5.06139	4.98459	5.12149	5.19821	5.10948	5.36595	5.33534	5.13054	5.1042	5.07876	5.32028	5.22658	5.01829	5.18124	5.16524	5.21102
ENST00000357179.10	ENSG00000100038.20	TOP3B	5.09919	5.32444	5.40973	5.30153	5.30122	5.18103	5.2465	5.11768	5.25688	5.22429	5.36007	5.32265	5.22837	5.27533	5.22081	5.08124	5.26162	5.29983	5.5608	5.34209	5.22669	5.18767	5.10559	4.99634
ENST00000252137.11	ENSG00000100056.12	ESS2	5.60982	5.66918	5.73649	5.71347	5.927	5.61834	5.91526	5.83467	5.84825	5.90707	5.89243	5.7771	5.75461	5.82045	5.7736	5.46051	5.38344	5.64763	5.66355	5.64448	5.67106	5.45213	5.47826	5.48553
ENST00000406271.7	ENSG00000100065.15	CARD10	4.90465	4.7586	4.87831	4.82271	4.8774	4.93937	4.73931	4.95812	4.77652	4.83761	4.74274	4.7798	4.78714	4.95907	4.91019	4.60684	5.01707	4.88717	4.93126	4.84761	4.82527	4.9609	4.75104	4.88106
ENST00000215882.10	ENSG00000100075.10	SLC25A1	7.89475	7.84621	8.10486	7.70736	7.78286	7.91759	7.86754	7.66664	7.75203	7.76778	7.82365	7.70348	7.68899	7.91816	7.47301	7.42479	7.76327	7.8458	7.97435	7.68445	7.65262	7.57766	7.57493	7.52887
ENST00000324198.11	ENSG00000100077.15	GRK3	5.72999	5.78379	5.80517	5.88317	5.881	5.69818	5.95035	5.9022	6.23733	6.22317	6.16329	6.11446	6.74263	6.43767	6.94749	6.51059	6.28235	6.25077	6.10956	6.11281	6.7519	6.68708	6.84635	6.73919
ENST00000343632.9	ENSG00000100083.19	GGA1	6.99059	7.04144	6.97513	7.00913	7.11292	6.93368	6.96362	6.80781	6.96093	7.04122	7.23598	6.99251	6.84163	7.18011	6.969	6.87086	7.12758	7.24541	7.14655	7.1599	6.99284	7.01662	6.9013	6.93181
ENST00000263208.5	ENSG00000100084.14	HIRA	8.2398	8.29454	8.04164	8.21133	8.23353	7.9838	8.02756	8.02292	8.11928	8.28538	8.10512	8.30444	8.14231	8.44228	8.12967	8.21231	8.03164	8.23743	8.37171	8.07466	8.05777	8.04948	8.12681	8.18711
ENST00000649765.2	ENSG00000100092.24	SH3BP1	6.21817	6.09764	6.18441	5.74092	6.1434	6.37082	6.21394	6.00979	6.20199	5.97145	6.1055	6.06399	6.08324	6.10862	6.06644	6.15648	6.16055	6.35936	5.84709	6.01818	5.83681	6.04414	5.94989	5.75173
ENST00000215909.10	ENSG00000100097.12	LGALS1	11.7959	11.8325	12.0792	11.8207	11.684	11.9733	11.9505	11.73	11.7345	11.6092	11.8416	11.7552	11.4495	11.8821	11.4734	11.6317	11.6974	11.6894	11.982	11.7809	11.6354	11.7235	11.6589	11.6544
ENST00000336873.9	ENSG00000100099.21	HPS4	7.85093	8.01818	7.7877	7.80273	7.91627	7.77397	7.74848	7.81834	7.81392	8.05391	8.04886	7.94185	7.72717	7.76533	7.73443	7.67465	7.78831	7.74731	7.88027	7.77196	7.684	7.72838	7.72005	7.70223
ENST00000215912.10	ENSG00000100100.13	PIK3IP1	3.92871	3.76185	3.76074	3.68891	3.82327	4.13748	3.98184	3.86716	3.74886	3.69378	3.73573	3.66141	3.80311	3.81107	3.92534	3.6327	3.84107	3.70605	3.77494	3.71798	3.88057	3.85921	3.75475	3.765
ENST00000215917.11	ENSG00000100104.13	SRRD	8.41715	8.52801	8.31555	8.45227	8.43017	8.14975	8.13177	8.31644	8.45494	8.55278	8.42222	8.43851	8.56901	8.40289	8.36039	8.53132	8.49528	8.47215	8.47456	8.46951	8.4055	8.2214	8.36632	8.44784
ENST00000215919.3	ENSG00000100105.18	PATZ1	6.35599	6.43885	6.06276	6.16212	6.27006	6.28105	6.204	6.37306	6.2485	6.2586	6.30675	6.39947	6.09497	6.26368	6.43068	6.36086	6.13537	6.29922	6.40684	6.12989	6.29285	6.2922	6.28582	6.21014
ENST00000403663.6	ENSG00000100106.22	TRIOBP	8.2347	8.35823	8.34263	8.15412	8.29524	8.61942	8.50121	8.45238	8.11064	8.16405	8.09237	8.0949	8.27427	8.98396	8.48151	8.32463	8.09832	8.36361	8.46233	8.07714	8.33609	8.77129	8.49676	8.40203
ENST00000405938.5	ENSG00000100109.17	TFIP11	6.37853	6.45535	6.6048	6.68211	6.576	6.21585	6.38162	6.45631	6.50371	6.65342	6.59831	6.6074	6.20291	6.22062	6.25735	6.44684	6.2062	6.45267	6.72628	6.46363	6.24416	6.29985	6.36896	6.35681
ENST00000248924.11	ENSG00000100116.17	GCAT	5.29215	5.31679	5.51086	5.23901	5.26717	5.57527	5.55921	5.23346	5.3745	5.30356	5.24036	5.48201	5.1764	5.54779	5.29395	5.17378	5.16437	5.23889	5.42925	5.23174	5.34551	5.42142	5.31972	5.48521
ENST00000215941.9	ENSG00000100124.15	ANKRD54	6.29024	6.49801	6.38729	6.38844	6.36023	6.18151	6.52391	6.35655	6.51189	6.34246	6.42055	6.43254	6.25313	6.57068	6.25451	6.29977	6.17771	6.35524	6.48827	6.28758	6.18705	6.25813	6.30141	6.08956
ENST00000381683.10	ENSG00000100129.18	EIF3L	11.8179	11.6929	11.8789	11.6738	11.7988	12.1245	12.1275	11.7793	11.7689	11.7199	11.9312	11.7767	12.0901	12.3662	12.1279	12.039	11.8187	11.6872	11.906	11.7163	11.8971	11.9986	11.9591	11.8235
ENST00000648674.1	ENSG00000100138.15	SNU13	11.0936	11.3094	11.5331	11.1838	11.118	11.3126	11.229	10.918	11.1094	11.273	11.3942	11.2267	11.0917	11.4724	10.9701	11.1036	11.2375	11.2135	11.6115	11.3978	11.0683	11.0631	11.0793	10.9286
ENST00000215957.10	ENSG00000100139.14	MICALL1	6.70411	6.72753	6.48051	6.51465	6.53561	6.60616	6.68061	6.68362	6.56559	6.44458	6.48394	6.48259	6.72887	7.20054	6.94452	7.04404	6.59298	6.71048	6.76172	6.48913	6.69822	6.76139	6.86063	6.82314
ENST00000470701.1	ENSG00000100142.16	POLR2F	9.88487	9.87953	10.4999	10.1738	9.89491	9.81234	10.0372	9.90892	9.96702	10.0149	10.1149	10.2233	9.60103	10.172	9.33763	9.66289	9.94686	10.1421	10.5625	10.1734	9.79576	9.629	9.70401	9.67197
ENST00000402061.7	ENSG00000100147.14	CCDC134	7.88319	8.2161	8.37725	8.39784	8.22477	7.8076	8.15823	7.7866	7.89313	8.15292	8.13181	7.90783	7.76248	7.8513	8.04003	7.42849	8.38631	7.71304	8.28855	7.65455	8.07434	7.34601	7.95353	7.93107
ENST00000437411.6	ENSG00000100150.20	DEPDC5	6.07302	6.17833	6.25825	6.23882	6.19212	5.90735	6.19888	6.09155	6.22131	6.08881	6.16212	6.08619	6.15331	6.13762	5.8692	6.2625	6.17731	6.01508	6.10737	5.98863	5.99467	5.98974	6.02636	6.00153
ENST00000356976.8	ENSG00000100151.16	PICK1	5.61881	5.4387	5.59303	5.39408	5.47313	5.47958	5.58538	5.4795	5.45649	5.57032	5.27468	5.51155	5.78112	5.93124	5.56792	5.51983	5.39699	5.56428	5.81605	5.4226	5.60481	5.42865	5.5365	5.62795
ENST00000215980.10	ENSG00000100162.15	CENPM	6.5772	6.78405	6.77527	6.71526	6.47001	6.5067	6.62927	6.77437	6.64486	6.70709	6.76912	6.76631	6.46407	6.50198	6.36307	6.47992	6.57885	6.89322	6.92197	6.86454	6.5624	6.52329	6.497	6.64536
ENST00000396425.7	ENSG00000100167.20	SEPTIN3	6.81425	6.70183	6.70743	6.49178	6.86989	7.3442	7.14814	6.65861	6.78322	6.71093	6.71663	6.34962	6.94982	7.35795	7.44407	6.95581	6.63232	6.65554	6.59801	6.32867	6.63395	6.78893	6.84409	6.96473
ENST00000216014.9	ENSG00000100196.11	KDELR3	9.67168	9.55547	9.42503	9.39649	9.39148	9.81433	9.59374	9.61983	9.52053	9.31201	9.47443	9.33209	9.52656	9.39887	9.48247	9.71826	9.64589	9.32883	9.24227	9.46929	9.4742	9.55346	9.54159	9.46382
ENST00000403230.3	ENSG00000100201.23	DDX17	10.3831	10.3906	10.4016	10.6125	10.6181	10.3704	10.2071	10.5079	10.5973	10.6614	10.5223	10.6435	10.2411	10.222	10.4594	10.2706	10.1672	10.4452	10.4849	10.4332	10.2811	10.3419	10.2958	10.385
ENST00000216024.7	ENSG00000100206.10	DMC1	3.47226	3.44799	3.71894	3.5043	3.30717	3.52298	3.492	3.54681	3.61554	3.43548	3.63619	3.46968	3.35005	3.53033	3.45657	3.75937	3.64029	3.5485	3.49325	3.47835	3.57248	3.47405	3.59804	3.52418
ENST00000359486.8	ENSG00000100207.21	TCF20	9.18461	9.27379	9.25315	9.20195	9.25934	9.08955	9.14295	9.17685	9.3052	9.29679	9.30288	9.25336	9.10537	9.25234	9.15358	9.07241	9.17206	9.40248	9.49426	9.11687	9.07837	9.19911	9.12125	9.2386
ENST00000216027.8	ENSG00000100209.11	HSCB	6.99054	7.0858	7.02291	6.93661	6.84073	7.03945	7.095	7.02962	6.8309	6.98592	7.13096	6.93891	6.88452	6.93303	6.88968	6.87211	6.81133	6.90787	6.8545	7.13056	6.99685	6.78894	6.88439	6.50414
ENST00000216029.7	ENSG00000100211.10	CBY1	6.59819	6.67753	6.56318	6.58823	6.54814	6.64063	6.58869	6.4846	6.47943	6.64578	6.55848	6.61342	6.68762	6.78701	6.67934	6.68357	6.56682	6.47355	6.55444	6.55223	6.64953	6.76829	6.67701	6.57545
ENST00000216034.6	ENSG00000100216.6	TOMM22	10.1702	10.2456	10.2531	10.43	10.0798	9.81452	9.95329	10.1165	10.2503	10.3631	10.2748	10.3874	9.85806	9.82087	9.66375	9.87588	10.2614	10.3461	10.2628	10.5647	10.03	9.93754	9.91581	10.0427
ENST00000216037.10	ENSG00000100219.16	XBP1	9.0674	9.05566	9.02572	9.00589	9.24438	9.13301	9.34708	9.43494	9.15535	9.0842	9.2188	9.11022	9.65261	9.52369	9.86143	9.82932	9.22797	8.98704	8.68768	8.92894	9.84961	9.73271	9.78717	9.67209
ENST00000216038.6	ENSG00000100220.12	RTCB	8.36595	8.52423	8.26445	8.64888	8.62225	8.20683	8.39469	8.69613	8.51912	8.67196	8.45423	8.58518	8.54026	8.54678	8.56855	8.32943	8.15867	8.52202	8.79009	8.47578	8.45953	8.30659	8.40319	8.51762
ENST00000216039.9	ENSG00000100221.11	JOSD1	9.03863	9.08209	8.99972	8.88325	9.03293	9.05928	9.11628	8.79906	8.95644	8.9468	8.89195	8.84185	9.11672	9.2081	9.21683	9.12203	9.1113	8.95602	9.01134	9.00487	9.13111	9.3565	9.33901	9.26934
ENST00000266087.12	ENSG00000100225.18	FBXO7	9.30025	9.30663	9.11593	9.23238	9.29771	9.26944	9.27863	9.33729	9.3618	9.31402	9.18785	9.19743	9.33691	9.29268	9.40995	9.34877	9.23685	9.19671	9.12968	9.22424	9.42236	9.31247	9.33639	9.40279
ENST00000216044.10	ENSG00000100226.16	GTPBP1	7.19802	7.17497	7.28953	7.03648	7.22248	7.0715	7.32453	6.92801	7.1585	7.09227	7.08561	7.025	7.10626	7.41884	7.12166	6.93796	7.14239	7.36793	7.70606	7.21755	7.20426	7.0825	7.06888	7.00089
ENST00000252115.10	ENSG00000100227.18	POLDIP3	7.30117	7.41252	7.60196	7.56118	7.50276	7.22513	7.40312	7.48198	7.34461	7.65619	7.50656	7.65969	7.23276	7.44215	7.43691	7.16322	7.33353	7.59574	7.78101	7.3216	7.22603	7.35086	7.38723	7.32289
ENST00000263116.8	ENSG00000100228.14	RAB36	5.75986	5.76252	5.63386	5.57431	5.6916	6.06845	5.88269	5.56538	5.57877	5.66269	5.53406	5.47077	5.79803	6.04629	5.9253	5.83361	5.73132	5.65559	5.69289	5.4458	5.71487	6.05062	5.73665	5.87925
ENST00000266085.7	ENSG00000100234.12	TIMP3	7.42192	7.42915	7.26199	7.04384	7.52868	7.78694	7.83242	7.2878	7.50627	7.51523	7.29715	7.08275	7.93084	8.13079	8.07931	7.90618	7.26347	7.2524	6.94297	6.87309	7.40717	7.69034	7.62945	7.28887
ENST00000395744.7	ENSG00000100239.16	PPP6R2	7.64152	7.64519	7.55005	7.64568	7.81756	7.74901	7.65283	7.66732	7.63676	7.64429	7.61934	7.54924	7.68445	8.06564	7.86768	7.70715	7.53643	7.64275	7.64212	7.37501	7.66994	7.73241	7.69639	7.6518
ENST00000348911.10	ENSG00000100241.21	SBF1	8.27673	8.37771	8.14244	8.11953	8.23659	8.21298	8.40588	8.39338	8.19104	8.28231	8.11381	8.33743	8.40232	8.86514	8.62642	8.31864	8.2606	8.33697	8.49489	7.9739	8.4087	8.47854	8.38596	8.43591
ENST00000405510.5	ENSG00000100242.15	SUN2	7.3925	7.40102	7.29966	7.10145	7.46153	7.45306	7.65475	7.38374	7.38974	7.38986	7.37996	7.02589	7.27563	7.64965	7.38235	7.07536	7.38778	7.38027	7.67229	7.06573	7.49614	7.44829	7.35095	7.29894
ENST00000407332.5	ENSG00000100243.21	CYB5R3	8.09745	8.14982	8.20126	8.05005	7.92651	8.27281	8.4751	8.20906	7.94176	7.97991	8.06946	7.83219	7.98302	8.39463	8.00775	7.83666	8.02298	8.2257	8.43911	7.90203	7.87308	8.14814	7.95828	7.89394
ENST00000216068.9	ENSG00000100246.13	DNAL4	5.83411	5.93696	5.82598	5.64565	5.95278	6.01605	6.10326	6.01699	6.12028	5.81309	5.91196	5.9535	6.07357	6.28729	6.17174	5.96	5.9854	5.82115	5.97252	5.75458	6.21437	6.08856	6.10497	5.93383
ENST00000474879.7	ENSG00000100258.18	LMF2	6.8058	6.87263	6.88871	6.79156	6.67286	6.66002	7.03482	6.87282	6.57316	6.71279	6.86683	6.58112	6.89827	7.1424	6.91117	6.67711	6.77675	6.858	6.88267	6.90805	6.79499	6.7612	6.85051	6.84999
ENST00000216085.12	ENSG00000100263.14	RHBDD3	5.18312	5.05917	5.19617	5.05416	4.9046	5.01778	5.07675	4.93359	5.07741	5.11719	4.99013	5.10154	4.94703	5.11046	4.92596	5.03463	5.13468	5.07315	5.00517	5.05143	5.15238	5.03005	4.9712	5.14091
ENST00000263246.8	ENSG00000100266.19	PACSIN2	8.25926	8.3816	8.31827	8.39507	8.39477	8.27728	8.34723	8.49476	8.35423	8.54759	8.38538	8.26856	8.25437	8.58522	8.32368	8.22843	8.14321	8.34136	8.67397	8.26879	8.18925	8.12003	8.01825	8.21844
ENST00000266254.12	ENSG00000100271.17	TTLL1	5.16215	5.11078	4.87205	4.88613	5.2765	5.60803	5.24681	5.06127	5.1962	5.07599	5.01346	4.99255	5.56616	5.51424	5.66133	5.29341	5.00995	4.96969	4.71505	4.81402	5.0049	5.30935	5.25311	5.20672
ENST00000432560.6	ENSG00000100280.17	AP1B1	8.12072	8.19936	8.03183	7.97982	8.10018	8.17882	8.24517	8.03307	8.03109	8.08738	7.99258	7.92033	8.24986	8.66641	8.18817	8.21005	8.12688	8.09748	8.34878	7.90225	8.12159	8.12157	8.12647	8.17017
ENST00000216106.6	ENSG00000100281.14	HMGXB4	8.26735	8.36124	8.25908	8.26672	8.23592	8.30413	8.10846	8.09193	8.32391	8.25797	8.14754	8.18242	7.96593	7.83408	7.84756	8.0158	8.13648	8.24243	8.12774	8.1835	7.96644	7.95559	7.89982	7.95145
ENST00000449058.7	ENSG00000100284.22	TOM1	5.95324	6.04508	5.99233	5.9676	6.09723	6.23195	6.28741	6.09222	5.90429	6.16907	6.04937	5.8346	5.94544	6.26606	6.28778	5.97226	5.72788	6.00908	6.16904	5.78535	5.90513	6.29514	6.01793	6.06106
ENST00000406938.3	ENSG00000100288.20	CHKB	5.2084	5.46481	5.44669	5.24942	5.15117	5.34009	5.31663	5.11245	5.17145	5.30039	5.31391	5.2209	5.50959	5.36416	5.22562	5.37733	5.21806	5.21683	5.27515	5.08909	5.30134	5.31029	5.22284	5.1613
ENST00000216115.3	ENSG00000100290.3	BIK	7.73152	7.90491	7.9734	7.90207	7.94734	8.06222	7.62767	7.85503	7.72743	7.76721	7.7896	8.00328	7.83782	7.49625	7.54604	7.6589	7.92099	7.9238	7.60169	7.94563	7.8458	7.77924	7.84305	7.80866
ENST00000216117.9	ENSG00000100292.18	HMOX1	6.09137	6.52568	6.11774	5.93315	6.26062	6.10768	6.17337	6.07422	5.96546	6.0411	6.17435	6.04795	5.9464	6.40083	6.03174	6.0832	5.86497	6.18519	6.19721	5.84067	6.13627	5.97614	6.14306	6.07612
ENST00000290429.11	ENSG00000100294.13	MCAT	6.95884	7.3126	7.11612	6.8193	7.06118	7.08775	7.00116	6.97347	7.03101	7.11858	7.02276	7.18439	6.95224	7.09087	6.88618	6.88516	7.08627	7.10795	7.16979	7.14697	7.02583	6.97669	6.94907	7.02645
ENST00000397873.6	ENSG00000100296.14	THOC5	8.79988	8.79185	8.65452	8.85791	8.83339	8.6068	8.67556	8.71247	8.76501	8.86899	8.80962	8.81479	8.8387	9.11024	8.85283	8.79033	8.56586	8.73305	9.02282	8.682	8.55259	8.75264	8.7713	8.64744
ENST00000382011.9	ENSG00000100297.16	MCM5	7.53781	7.7491	7.52848	7.70092	7.70566	7.34311	7.4635	7.58706	7.68057	7.65453	7.65902	7.77954	7.45953	7.58956	7.10341	7.12395	7.31329	7.80292	8.08385	7.70563	7.22884	7.29911	7.143	7.34493
ENST00000216124.10	ENSG00000100299.18	ARSA	4.42849	4.48094	4.45464	4.24839	4.27153	4.84192	4.61416	4.27583	4.30695	4.53714	4.41688	4.43677	4.82895	4.57288	4.72755	4.49358	4.3063	4.34084	4.10712	4.07712	4.16918	4.50918	4.48937	4.30355
ENST00000583777.5	ENSG00000100300.18	TSPO	8.34856	8.4588	8.45122	8.2706	8.30872	8.41504	8.44002	8.38498	8.37601	8.48307	8.31298	8.39727	8.37267	8.35781	8.25171	8.36477	8.38386	8.45806	8.16638	8.36977	8.15293	8.16682	8.31124	8.2537
ENST00000216129.7	ENSG00000100304.13	TTLL12	8.24716	8.3497	8.434	8.23891	8.33995	8.17676	8.36687	8.18522	8.22025	8.476	8.37627	8.40815	8.20009	8.41021	8.26302	7.96221	8.15311	8.54692	8.76689	8.30643	8.26205	8.06067	8.16579	8.09643
ENST00000216133.10	ENSG00000100307.13	CBX7	6.12585	5.91186	5.97734	5.68109	5.96545	6.07358	6.07172	5.92107	5.85138	5.86823	5.9066	5.7295	5.92142	5.86839	6.00931	5.8737	5.83028	5.62922	5.96893	5.69937	5.83054	6.02918	5.72273	5.86471
ENST00000381551.8	ENSG00000100311.17	PDGFB	7.6244	7.6114	7.51935	7.59802	7.9174	7.96952	7.71287	7.73823	7.69092	7.58261	7.51597	7.48948	7.5635	8.4308	7.4879	7.49166	7.72219	7.75739	7.89094	7.63128	7.82676	7.8738	7.82038	7.63244
ENST00000216139.10	ENSG00000100312.11	ACR	3.98862	3.80917	4.15501	4.04702	3.84064	3.8439	3.9116	3.82191	3.83495	4.00991	4.12132	4.02807	3.81219	3.87534	3.92387	3.86391	3.85531	3.9726	4.03625	3.81212	3.71014	3.79259	3.80573	3.73501
ENST00000216146.9	ENSG00000100316.16	RPL3	13.3027	13.1802	13.0753	13.1054	13.3147	13.608	13.531	13.3083	13.2239	13.2293	13.2243	13.1865	13.505	13.9071	13.6117	13.3561	13.1343	13.0938	13.3381	13.0152	13.3007	13.5058	13.3693	13.308
ENST00000344318.4	ENSG00000100319.13	ZMAT5	6.7565	6.88865	6.98666	6.82865	6.56005	6.66468	6.72834	6.54799	6.6871	6.6977	6.65408	6.58155	6.48828	6.56901	6.3925	6.53403	6.50393	6.56524	6.74799	6.65825	6.46502	6.4608	6.54267	6.34275
ENST00000405409.6	ENSG00000100320.23	RBFOX2	8.95589	8.96356	8.74353	8.80583	9.06113	9.09151	9.05057	8.87879	9.02339	8.91125	8.99219	8.84299	9.20875	9.24985	9.09522	8.9448	8.92204	9.01434	9.09609	8.6985	8.84376	9.20826	9.02449	9.194
ENST00000318801.8	ENSG00000100321.15	SYNGR1	6.03457	5.91302	6.28522	5.765	6.06049	6.32979	6.13056	5.98167	5.93632	5.97323	6.00446	5.8792	6.35688	6.32876	5.91243	6.0162	5.89399	5.6669	5.88186	5.96628	5.69677	6.02472	5.59358	5.72361
ENST00000216160.11	ENSG00000100324.14	TAB1	5.75295	5.98823	5.82171	5.81206	5.73529	5.79974	5.81856	5.51422	5.7616	5.75617	5.73792	5.91343	5.95339	5.88772	5.69682	5.48595	5.75885	5.91773	5.98342	5.70057	5.72372	5.76677	5.60008	5.79279
ENST00000307790.8	ENSG00000100325.15	ASCC2	7.62427	7.59617	7.80477	7.41748	7.57823	7.52959	7.92737	7.50463	7.42774	7.45223	7.7049	7.62032	7.64283	8.03653	7.65355	7.64311	7.61649	7.63513	7.84462	7.52475	7.59337	7.60071	7.60555	7.48809
ENST00000323630.9	ENSG00000100330.16	MTMR3	7.20591	7.10957	7.28923	6.9743	7.24422	7.28913	7.43401	7.31579	7.26951	6.91972	7.11969	7.27917	7.27859	7.3572	7.31401	7.16704	7.16221	7.09518	7.15764	6.93975	7.46018	7.29652	7.37823	7.19782
ENST00000325301.7	ENSG00000100335.15	MIEF1	8.48453	8.35715	8.60053	8.49044	8.2832	8.21653	8.52313	8.43508	8.42299	8.53901	8.51937	8.55674	8.47023	8.66304	8.58871	8.59811	8.51957	8.53644	8.66465	8.70092	8.54669	8.52236	8.6544	8.79246
ENST00000683024.1	ENSG00000100336.18	APOL4	4.64806	4.50972	4.59464	4.49752	4.57685	4.70603	4.71397	4.54754	4.4709	4.6714	4.69223	4.78103	4.59488	4.38187	4.6027	4.71728	4.68692	4.70238	4.45032	4.65151	4.57883	4.68696	4.76916	4.7013
ENST00000397278.8	ENSG00000100342.21	APOL1	4.46325	4.47069	4.7464	4.42945	4.4901	4.68721	4.77177	4.53093	4.60833	4.36019	4.60395	4.4241	4.70106	4.78626	4.57834	4.61797	4.3562	4.27822	4.40983	4.20807	4.35588	4.51519	4.63566	4.51121
ENST00000216180.8	ENSG00000100344.11	PNPLA3	4.71826	4.66707	4.73113	4.62208	4.63945	4.71081	4.46689	4.49832	4.65384	4.74735	4.73258	4.62908	4.36041	4.5307	4.28088	4.52316	4.53974	4.4769	4.68968	4.64179	4.39862	4.43468	4.44732	4.40603
ENST00000216181.11	ENSG00000100345.22	MYH9	10.0251	10.1497	10.2341	10.1609	10.2826	10.3894	10.426	10.2517	10.0854	10.3672	10.158	10.3687	9.91895	10.7036	10.5661	10.0787	9.83392	10.1954	10.7207	10.0502	10.0418	10.0903	10.0291	10.3604
ENST00000350028.5	ENSG00000100347.15	SAMM50	8.07534	8.27814	8.03321	8.30682	8.17687	8.03415	8.34078	8.36605	8.22432	8.42057	8.0761	8.32781	8.26358	8.26303	8.33162	8.10148	8.0663	8.31519	8.27356	8.14292	8.28187	8.28376	8.18924	8.28269
ENST00000216185.7	ENSG00000100348.10	TXN2	8.75461	8.79999	8.91283	8.76319	8.68558	8.73309	8.77241	8.65111	8.75915	8.76816	8.82144	8.79572	8.59478	8.90733	8.62361	8.51393	8.65912	8.81109	8.93612	8.72246	8.55772	8.56599	8.6767	8.57303
ENST00000397224.9	ENSG00000100350.15	FOXRED2	7.35242	7.20093	7.53333	7.08334	7.14086	7.49697	7.81381	7.22262	7.22861	7.3847	7.40307	7.11714	7.2228	7.66123	7.33163	7.26294	7.40799	7.46206	7.47512	7.12753	7.13234	7.0273	7.04543	7.1958
[truncated: 10,248 more rows]

## Sheet: Dataset EV1_Legend
Dataset EV1_Normalised reads for total cytoplasmic RNA
[truncated: 31 more rows]
