# Supplementary material for: Maintenance of p-eIF2α levels by the eIF2B complex is vital for colorectal cancer
Source: EMBO J. 2025 Feb 27;44(7):2075–105. doi: 10.1038/s44318-025-00381-9 (PMC11962125; doi:10.1038/s44318-025-00381-9)
Supplement: Supplementary file 5 — Dataset EV2 [file 44318_2025_381_MOESM5_ESM.xlsx]

## Sheet: Dataset EV2
transcript	gene	gene_sym	shCTRL_minDOX_RPF_1	shCTRL_minDOX_RPF_2	shCTRL_minDOX_RPF_3	shCTRL_minDOX_RPF_4	shCTRL_plusDOX_RPF_1	shCTRL_plusDOX_RPF_2	shCTRL_plusDOX_RPF_3	shCTRL_plusDOX_RPF_4	shEIF2B1_minDOX_RPF_1	shEIF2B1_minDOX_RPF_2	shEIF2B1_minDOX_RPF_3	shEIF2B1_minDOX_RPF_4	shEIF2B1_plusDOX_RPF_1	shEIF2B1_plusDOX_RPF_2	shEIF2B1_plusDOX_RPF_3	shEIF2B1_plusDOX_RPF_4	shEIF2B4_minDOX_RPF_1	shEIF2B4_minDOX_RPF_2	shEIF2B4_minDOX_RPF_3	shEIF2B4_minDOX_RPF_4	shEIF2B4_plusDOX_RPF_1	shEIF2B4_plusDOX_RPF_2	shEIF2B4_plusDOX_RPF_3	shEIF2B4_plusDOX_RPF_4
ENST00000216962.9	ENSG00000100994.12	PYGB	9.27894	9.18049	9.16357	8.96596	9.41404	9.25248	9.21208	9.09821	9.22527	9.10216	9.02089	8.95169	9.72415	9.48531	9.92653	9.194	8.94211	8.91967	8.75649	8.50278	9.64189	9.42683	9.34986	9.3901
ENST00000370873.9	ENSG00000101182.15	PSMA7	12.0486	12.0521	12.1729	11.9193	11.8715	11.6736	11.9722	11.8619	12.0085	11.886	11.9136	11.9216	11.8819	11.6996	11.7237	11.7526	12.1548	11.8486	11.8037	11.895	11.9291	11.6081	11.7844	11.6236
ENST00000295959.10	ENSG00000163684.12	RPP14	5.76003	6.00376	5.68358	6.19583	5.92	6.26954	5.95078	6.21067	6.04471	6.22524	5.98001	6.60688	5.87897	6.30855	5.65332	6.49515	5.60609	6.0992	6.2265	6.51384	5.95017	5.88817	6.1504	6.16827
ENST00000371698.3	ENSG00000172889.16	EGFL7	9.01851	8.32403	8.71671	7.96145	8.85575	8.84638	8.98094	8.14949	8.42924	7.82068	8.30794	7.85902	8.91557	8.33933	8.80249	8.12621	8.96171	7.78501	7.50414	7.81061	9.18759	8.12483	8.41829	7.6394
ENST00000403263.6	ENSG00000114933.16	INO80D	5.27359	4.89525	5.09403	5.20512	5.18964	5.1606	5.32721	5.17923	5.09608	5.1988	5.3498	5.0455	5.20605	4.80442	5.14464	5.13917	5.24949	5.03162	5.18091	4.91695	4.99087	5.21434	5.08611	5.25106
ENST00000474627.8	ENSG00000171953.16	ATPAF2	7.57921	7.38578	7.27004	7.21215	7.32372	7.60821	7.46857	7.22792	7.26818	7.2957	7.2504	7.0351	7.43176	7.49718	7.07528	6.98834	7.16543	6.98861	6.8996	6.94565	7.10558	7.1336	6.96012	7.13397
ENST00000317633.14	ENSG00000172058.16	SERF1A	6.02464	6.84263	6.59099	6.71086	6.47886	7.12831	6.5007	6.66838	6.63327	6.77003	6.57292	6.97836	5.90338	6.45254	5.98286	6.7341	6.11316	6.52385	6.18385	7.32817	6.01401	6.30688	6.11552	6.29356
ENST00000377733.4	ENSG00000278588.2	H2BC10	11.5176	11.7296	11.556	11.7327	11.3528	11.2379	11.4749	11.5106	11.6308	11.4737	11.449	11.6602	11.3705	11.4872	11.3002	11.6476	11.4465	11.3706	11.1781	11.7059	11.2248	10.899	11.1978	11.2376
ENST00000449352.7	ENSG00000051009.11	FAM160A2	6.40196	5.80854	6.0476	5.83796	6.19633	5.75732	6.01558	5.68818	5.84167	5.69327	5.77414	5.62478	6.40681	5.81983	6.01973	5.9551	5.82142	5.51214	5.63604	5.45185	6.11742	5.6101	6.00628	5.72549
ENST00000326925.11	ENSG00000178057.15	NDUFAF3	9.88334	9.4466	9.80736	9.28937	9.22568	8.74433	8.94807	8.49132	9.57255	8.95478	9.53368	8.96822	9.76877	9.28604	9.04015	9.05097	10.1914	9.0586	9.10625	9.09452	9.97523	8.96857	9.26678	8.85474
ENST00000336498.8	ENSG00000071205.12	ARHGAP10	5.29717	5.75444	5.60311	5.585	5.62076	5.38853	5.73014	5.82379	5.43878	6.17287	5.65566	6.13327	5.69618	6.01118	5.72324	5.78009	5.30934	5.8983	5.84765	5.82516	5.30247	5.3341	5.61596	5.67842
ENST00000413687.3	ENSG00000163362.11	INAVA	3.91131	3.55202	3.90824	3.60244	4.15096	3.64214	3.93099	3.50537	3.85789	3.61538	3.5924	3.26375	4.45141	3.66544	3.89871	3.71607	3.57469	3.588	3.59479	3.31552	4.47371	3.82062	4.0899	3.73581
ENST00000320152.11	ENSG00000099256.19	PRTFDC1	4.21295	4.98334	4.37747	5.16691	4.48271	5.05203	4.526	4.97533	4.47598	5.49113	4.63919	5.0982	4.22273	5.40798	4.30959	5.09715	4.22256	4.9123	5.12501	5.29052	4.47615	5.01321	4.69325	5.12632
ENST00000264335.13	ENSG00000108953.17	YWHAE	11.8446	12.5489	11.9163	12.5738	12.0408	12.4244	12.0588	12.7872	12.3757	12.9182	12.2886	12.9516	11.7712	12.3734	11.9118	12.6226	11.2923	12.6941	12.5499	12.8402	11.3356	12.3051	12.0284	12.5545
ENST00000366523.5	ENSG00000203666.12	EFCAB2	4.42925	4.57802	4.74011	5.0328	4.85643	4.64112	4.3009	4.89775	4.74943	5.23327	4.52088	5.42218	4.54141	5.28467	4.37921	5.28604	4.62908	5.09305	4.84872	5.51979	4.38292	4.92857	4.41668	5.23977
ENST00000233154.9	ENSG00000071051.14	NCK2	6.99118	6.66362	6.80244	6.60053	6.72192	6.72491	6.67931	6.56859	6.77168	6.44637	6.50446	6.43186	6.61322	6.68498	6.91562	6.47438	6.64261	6.34949	6.19029	6.33831	6.56794	6.59346	6.68081	6.36371
ENST00000342350.9	ENSG00000172992.12	DCAKD	8.36857	8.11655	8.12397	7.78404	8.48032	8.23535	8.33763	7.96534	8.07357	7.70841	8.08302	7.70893	8.17597	7.88213	8.22541	7.64309	8.26349	7.67479	7.74986	7.41018	8.11172	7.7952	7.83454	7.55081
ENST00000357495.5	ENSG00000139675.13	HNRNPA1L2	11.6944	12.3527	12.1552	12.5626	12.0409	11.4267	11.3707	12.1597	12.2693	12.848	12.1787	12.7299	11.5816	11.6026	11.2581	11.622	11.3445	12.371	12.4451	12.5373	11.4146	11.5203	11.5193	11.8681
ENST00000328434.8	ENSG00000183978.8	COA3	9.57607	9.01453	9.59532	9.03361	9.27015	8.83863	9.27265	8.79197	9.18605	8.61124	9.24411	8.82178	9.20786	8.70329	8.94015	8.84451	9.71044	8.67471	8.91713	8.88117	9.20705	8.53941	9.09213	8.48316
ENST00000358171.8	ENSG00000149257.16	SERPINH1	12.5482	11.9947	12.7162	12.3021	12.8856	11.9366	12.801	12.3551	12.2431	11.7712	12.399	11.9387	13.0049	12.2333	12.8897	12.1794	12.8006	11.8892	11.8945	11.73	13.1278	12.0038	12.2505	11.6214
ENST00000465503.6	ENSG00000109689.19	STIM2	5.95348	6.35288	6.0022	6.40627	6.04303	6.16317	6.2614	6.64286	5.84957	6.56835	6.17138	6.45967	6.39269	6.22774	6.23493	6.63416	5.81919	6.35275	6.18916	6.48062	5.59838	6.10374	5.91152	6.29665
ENST00000558966.5	ENSG00000137770.14	CTDSPL2	5.66162	5.939	5.57241	6.23415	5.56212	6.0776	5.76954	6.3896	5.97894	6.8755	5.96558	6.75532	6.07201	6.37726	6.00789	6.42399	5.39844	6.43303	6.08031	6.55416	5.39153	6.52228	5.75198	6.55992
ENST00000359798.9	ENSG00000198482.14	ZNF808	4.62361	5.22076	4.51857	5.25564	4.50907	5.07668	4.82784	5.36787	5.18623	5.80571	4.8246	5.49459	4.95838	5.0716	4.91885	5.80213	4.46583	5.18284	5.07194	5.18736	4.1974	4.86082	5.04508	5.57071
ENST00000270357.10	ENSG00000142327.13	RNPEPL1	6.41665	5.78591	6.00224	5.30204	6.43368	6.22116	6.4166	5.68917	6.0081	5.3678	5.95813	5.24058	6.66319	6.0973	6.57856	6.11638	6.86381	5.4875	5.46868	5.1124	6.58131	5.86022	6.0823	5.74236
ENST00000367287.5	ENSG00000134375.11	TIMM17A	9.17281	9.51828	9.37094	9.87992	9.31924	9.31598	9.29422	9.64483	9.42352	9.60019	9.62059	9.78805	8.78457	9.22145	8.67641	9.4011	8.95538	9.40103	10.0674	9.98197	8.76051	8.89002	9.30774	9.32922
ENST00000261366.10	ENSG00000113368.12	LMNB1	9.14388	9.71365	9.39896	9.72044	9.34303	9.18621	9.01076	9.59092	9.62379	10.2377	9.52851	10.0705	8.63584	8.93027	8.65947	9.24683	8.68144	9.80585	9.56064	9.62204	8.70053	8.97855	8.69695	9.24775
ENST00000253496.4	ENSG00000131187.10	F12	9.31938	8.6906	9.45445	8.75903	9.21932	8.50841	8.9116	8.38182	8.96685	8.26417	8.92629	8.38522	9.26305	8.43711	8.92577	8.31901	9.54108	8.38791	8.4403	8.33213	9.39115	8.35233	8.79109	8.32186
ENST00000520876.8	ENSG00000129951.19	PLPPR3	4.95288	4.23363	4.43641	3.65516	4.38508	5.29211	4.87503	3.93975	4.081	3.62746	4.22256	3.50927	4.65291	4.21471	4.78053	3.87894	4.44637	3.57953	3.38728	3.26303	4.58548	4.16341	3.98286	3.70314
ENST00000327428.10	ENSG00000163170.12	BOLA3	7.77997	8.02847	8.30784	8.14829	7.62005	7.58121	7.89964	8.17735	7.97629	8.17816	8.23505	8.5567	7.58179	7.85512	7.32199	8.45994	7.70314	8.14054	8.09528	8.68333	7.43203	7.64466	7.8135	7.82979
ENST00000305366.8	ENSG00000169908.12	TM4SF1	9.76323	9.53501	10.0498	9.83709	9.53559	9.64971	9.99571	9.6589	9.60289	9.1243	9.8452	9.55058	9.07072	9.15027	8.94866	9.18195	9.70115	9.13273	9.79397	9.79541	9.21919	8.89747	9.29545	8.96049
ENST00000508493.1	ENSG00000145592.14	RPL37	12.8388	12.7121	13.1383	12.8902	12.8132	12.0481	12.3309	12.4497	12.8516	12.8894	12.7293	12.9127	12.6587	12.3304	12.2423	12.4359	13.1091	12.8755	12.6919	13.0931	12.8547	12.3556	12.4974	12.3256
ENST00000474629.7	ENSG00000173193.15	PARP14	5.90623	6.29536	6.06582	6.59267	6.35435	6.37429	6.34473	6.92461	6.22825	7.09054	6.21109	6.67059	6.44652	7.01494	6.57203	6.88091	5.85389	6.3709	6.23492	6.14368	6.0362	6.74278	6.4608	6.83468
ENST00000487903.5	ENSG00000068650.19	ATP11A	7.27813	7.01713	6.96725	6.6947	7.07651	7.41426	7.33032	6.9874	7.192	6.9422	7.09532	6.93865	7.43962	7.24533	7.39811	7.12259	7.17968	6.62	6.74835	6.71248	6.91586	6.7563	7.0767	6.80589
ENST00000680254.1	ENSG00000213995.12	NAXD	7.03366	6.6309	6.8005	6.55612	7.08628	6.54682	6.81344	6.50045	6.65214	6.25867	6.69006	6.48783	7.05804	6.85693	7.0745	6.5957	7.05408	6.39891	6.40515	6.14742	7.18342	6.84549	6.88025	6.60639
ENST00000524851.5	ENSG00000149273.15	RPS3	13.7848	14.2108	14.0076	14.2368	13.859	13.4006	13.4926	13.7669	14.1702	14.0424	13.9957	14.1236	13.7543	13.7008	13.2169	13.6033	13.585	14.0532	14.0598	14.1406	13.8945	13.5948	13.7706	13.6297
ENST00000496930.5	ENSG00000176681.14	LRRC37A	4.99492	4.77903	4.82572	4.63293	4.51145	5.03835	4.88685	4.63116	4.54378	4.71462	4.92202	4.64523	4.91401	4.50393	4.74405	4.80632	5.37138	4.55995	4.56669	4.41207	4.61498	4.88136	4.7254	4.72286
ENST00000233809.9	ENSG00000115457.10	IGFBP2	12.3683	11.93	12.353	11.8202	12.4102	11.7892	12.2597	11.8055	11.9742	11.3638	11.985	11.5479	12.2767	11.5418	11.8416	11.5368	12.5281	11.4436	11.4463	11.4135	12.3788	11.2398	11.6345	11.0726
ENST00000644269.2	ENSG00000091137.14	SLC26A4	5.01824	4.71894	4.86418	5.00742	4.95416	4.56208	4.83862	4.70538	4.79565	5.05605	4.74923	4.86823	6.89885	7.18426	7.25975	7.53415	5.47878	4.99052	5.0445	4.94697	7.02097	7.27695	7.64774	7.63923
ENST00000268057.9	ENSG00000140463.14	BBS4	5.66511	5.76571	5.41561	5.81297	5.90631	6.15602	5.66649	5.62567	5.83855	5.74083	5.81053	5.46346	5.67682	5.77667	5.97416	5.66495	5.65559	5.70752	5.54293	5.65171	5.48606	5.89528	5.5892	5.79803
ENST00000382745.9	ENSG00000103249.18	CLCN7	10.0927	9.77961	10.1765	9.65311	9.91103	9.60329	9.85732	9.51185	9.55014	9.14956	9.56708	9.26085	9.88299	9.53645	9.84692	9.33257	9.83177	9.06791	9.42326	9.16764	9.89629	9.36681	9.57058	9.1779
ENST00000311575.6	ENSG00000174721.10	FGFBP3	3.53137	3.38371	3.75535	3.23522	3.72481	3.07689	3.39424	3.17956	3.44586	3.33955	3.36857	3.2032	3.57534	3.11354	3.30714	3.1223	3.69532	3.50486	3.01576	3.18651	3.51065	3.08206	2.88616	3.17518
ENST00000639893.2	ENSG00000165359.16	INTS6L	5.23869	5.07934	4.82478	5.61975	5.33232	5.38141	5.20894	5.82889	5.26921	5.77484	5.36327	5.53726	5.25935	5.56759	5.68629	5.73693	4.83429	5.50375	5.46002	5.33374	4.82857	5.21522	4.94506	5.53873
ENST00000353704.3	ENSG00000107175.12	CREB3	8.4816	8.53218	8.68003	8.56523	8.45869	8.44377	8.69199	8.54575	8.57614	8.23401	8.52896	8.57751	8.60019	8.57479	8.62489	8.54173	8.81921	8.10654	8.38307	8.59233	8.7102	8.44271	8.67886	8.38582
ENST00000394071.6	ENSG00000156030.13	MIDEAS	6.43948	6.3686	6.45366	6.48455	6.66642	6.20177	6.40877	6.15	6.31983	6.45164	6.21139	6.26992	6.48752	6.52466	6.90205	6.28622	6.66139	6.31766	6.14613	5.83874	6.85063	6.51376	6.34672	6.33796
ENST00000254108.12	ENSG00000089280.19	FUS	9.99437	10.537	10.3264	10.8812	10.4255	9.7046	9.73391	10.6282	10.4625	10.8291	10.3505	10.8011	9.63824	9.73991	9.43554	9.60417	9.5191	10.4369	10.4396	10.3769	9.3877	9.83881	9.39036	9.9799
ENST00000366610.7	ENSG00000168264.11	IRF2BP2	8.62807	8.30008	8.64712	8.13249	8.71449	8.14447	8.24547	7.93239	8.58078	8.14785	8.31137	7.81653	8.89497	8.1054	8.70208	7.88296	8.69854	7.90499	7.80933	7.63024	8.65956	7.87963	7.79215	7.62022
ENST00000300289.10	ENSG00000167004.13	PDIA3	11.8571	12.3337	12.0951	12.4416	12.1964	12.2059	12.361	12.5602	12.1194	12.4467	12.2759	12.5545	12.0308	12.444	12.2134	12.5363	11.759	12.3612	12.2631	12.5258	12.0284	12.2119	12.1938	12.207
ENST00000618371.4	ENSG00000242419.6	PCDHGC4	5.39877	4.85288	5.04731	4.21793	5.20078	4.93947	5.23709	4.72579	4.96998	4.18755	4.94136	3.94699	5.40415	4.90765	5.15302	4.70202	5.09312	4.10022	4.38805	4.16385	5.0252	4.79415	4.99472	4.29709
ENST00000353487.7	ENSG00000157837.16	SPPL3	8.14754	7.74042	8.0683	7.84153	8.06774	8.09294	8.43357	7.82695	7.89115	7.28873	7.98175	7.4982	7.97424	7.87155	8.08259	7.6913	8.24646	7.33894	7.67432	7.5562	8.05306	7.83045	8.03861	7.62237
ENST00000251108.10	ENSG00000102543.14	CDADC1	4.70482	4.4914	4.56589	4.95411	4.62274	4.64376	4.97084	4.84447	4.37714	4.79288	4.61224	5.10064	4.39283	4.85204	4.78373	5.28405	4.48295	4.80727	4.69534	4.88866	4.31392	4.40772	4.76892	4.83082
ENST00000329410.4	ENSG00000185905.4	C16orf54	5.92738	5.53563	5.72905	5.2281	5.78553	5.84194	5.66879	5.12007	5.25265	5.06431	5.47227	5.0261	5.92261	5.46521	5.78304	5.48999	5.73747	4.97023	4.83302	4.72254	5.90845	5.67162	5.5802	5.32466
ENST00000359005.8	ENSG00000196655.12	TRAPPC4	9.05053	9.13528	9.29141	9.14998	9.17419	8.92653	9.18162	8.93442	9.19492	8.71963	9.19448	8.72543	8.96432	8.79361	8.86794	8.75081	9.19937	8.81324	8.95095	8.81984	9.08242	8.62338	8.9794	8.60822
ENST00000367875.1	ENSG00000143157.12	POGK	7.97568	7.76643	7.92504	7.85525	7.84564	7.60113	7.66671	7.66627	7.88308	7.71451	7.73275	7.74622	8.00555	7.98608	7.88593	8.08231	7.8478	7.76098	7.64052	7.64251	7.86824	7.70118	7.75331	7.90544
ENST00000442287.6	ENSG00000140521.17	POLG	7.91182	7.47881	7.8583	7.44411	7.75844	7.50615	7.59701	7.45261	7.4102	7.44711	7.4513	7.30577	7.87717	7.27845	7.91676	7.24958	7.63308	7.21959	7.12374	6.84504	7.62199	7.41914	7.11262	7.172
ENST00000445950.2	ENSG00000078140.14	UBE2K	7.97648	8.61316	7.96618	8.60322	7.91632	8.43257	8.00981	8.64979	8.35519	9.05764	8.22746	9.05743	7.81406	8.56058	7.87355	8.77559	7.72064	8.88479	8.49821	9.00753	7.43866	8.53411	7.97171	8.74791
ENST00000366815.10	ENSG00000163041.13	H3-3A	11.4126	11.7573	11.4812	11.6101	11.4075	11.8462	11.6155	11.6758	11.6628	11.7415	11.5913	11.7944	11.34	11.7408	11.3537	11.7156	11.4357	11.5844	11.5057	11.6982	11.2169	11.4769	11.5025	11.4497
ENST00000393114.8	ENSG00000122783.17	CYREN	6.28662	6.40634	6.27601	6.53799	6.33769	6.03798	6.06665	6.37445	6.6477	6.49229	6.53752	6.34982	6.43194	6.54359	6.46074	6.39051	6.42942	6.48642	6.26742	6.64957	6.61942	6.3991	6.43694	6.45728
ENST00000389212.7	ENSG00000079337.16	RAPGEF3	7.4676	6.89909	7.53362	7.31664	7.4332	7.2246	7.50398	7.21059	7.23468	6.6874	7.26302	6.8993	7.55315	7.12892	7.60002	6.873	7.40202	6.67376	6.85149	6.53706	7.07754	7.00922	6.58175	6.31209
ENST00000375512.3	ENSG00000185963.14	BICD2	8.10795	7.9081	7.89747	7.80308	8.03485	7.8486	7.76187	7.62709	7.8698	7.55779	7.69667	7.66841	7.66019	7.37776	7.61329	7.33315	7.94397	7.60136	7.45408	7.36407	7.56184	7.32143	7.28325	7.38093
ENST00000307365.4	ENSG00000168209.6	DDIT4	8.97491	8.42814	8.91169	8.11004	9.03714	7.98634	9.32218	8.77658	8.76687	8.33895	8.71152	7.84054	9.93241	9.05409	10.0062	9.13815	9.19648	8.27691	7.70302	7.4285	10.2107	9.2382	9.54462	9.03077
ENST00000279907.12	ENSG00000111647.13	UHRF1BP1L	6.66361	7.10677	6.2362	6.98862	6.67352	7.21088	6.85375	7.38824	6.85283	7.49365	6.82759	7.33383	6.88512	7.46491	6.92669	7.52314	6.77471	7.10752	7.01016	7.24077	6.53314	7.18745	6.84157	7.33029
ENST00000359653.4	ENSG00000019995.6	ZRANB1	5.2464	5.50536	5.2093	5.39376	5.25688	5.82426	5.52674	5.56063	5.50585	5.52374	5.43708	5.58975	5.18177	5.50486	5.28157	5.42588	5.139	5.43305	5.25042	5.51483	5.1325	5.55018	5.44307	5.32358
ENST00000502887.5	ENSG00000151470.13	C4orf33	3.29501	3.68168	3.42958	3.2913	3.60772	3.95676	3.24067	3.66719	3.55424	3.71788	3.43688	3.35059	3.56284	3.5537	3.35825	3.60262	3.32278	3.65822	3.30913	3.83531	3.52167	3.9268	3.63091	3.67146
ENST00000423302.7	ENSG00000072952.20	IRAG1	7.47014	7.33694	7.50714	7.33429	7.26678	7.01969	7.26096	7.14193	7.43997	7.07395	7.25573	7.30748	7.23363	6.92958	7.32328	7.11533	7.43256	7.05274	7.10824	6.77281	6.95851	6.49806	6.73377	6.64739
ENST00000207870.8	ENSG00000093217.11	XYLB	5.21378	5.30179	5.20927	5.20624	5.24502	5.2598	5.02462	4.99623	4.90985	5.06427	5.19034	4.9341	5.12332	5.3131	5.21856	5.14037	4.69476	4.9986	5.09061	4.96909	4.68931	4.91264	4.90092	4.71194
ENST00000442966.7	ENSG00000241370.6	RPP21	8.7076	8.35102	8.83596	8.48338	8.52768	8.38791	8.46859	8.01109	8.49566	7.64608	8.38637	8.11266	8.70484	8.07143	8.25459	8.11718	8.82871	8.05469	8.26762	8.20426	8.84131	8.28827	8.40882	8.03349
ENST00000305596.8	ENSG00000169217.9	CD2BP2	7.54406	7.54489	7.66086	7.56629	7.56809	7.33023	7.07891	7.19828	7.46695	7.28499	7.28444	7.44502	7.24715	7.06211	6.90529	6.6529	7.23162	7.07405	7.18257	7.14393	6.87961	6.93905	7.02664	7.24558
ENST00000219302.8	ENSG00000103024.8	NME3	6.96749	6.40769	6.96936	6.19753	6.98837	7.13527	6.98034	6.36338	6.6466	5.69279	6.30448	6.11244	7.35149	6.67104	6.67742	6.28607	7.45914	6.05109	6.03455	5.84988	7.19082	6.59963	6.49466	5.96678
ENST00000035307.6	ENSG00000033100.16	CHPF2	7.91468	7.61252	7.64898	7.18374	7.9177	8.13122	7.73873	7.34495	7.32656	6.84341	7.24912	6.9043	7.91127	7.73407	7.78692	7.27543	7.64011	7.00976	6.87649	6.66654	7.76528	7.57755	7.49709	6.94396
ENST00000599000.5	ENSG00000105700.11	KXD1	6.44483	7.00804	7.18949	6.94114	6.42064	6.84656	6.83373	6.70841	6.93957	6.77679	7.11774	6.95673	6.31853	6.71862	6.46591	6.94755	6.68843	6.66854	6.89886	7.15566	6.54584	6.67376	6.8855	6.70245
ENST00000429344.7	ENSG00000105298.14	CACTIN	5.49379	5.68037	5.70328	5.68274	5.90614	5.54853	5.5379	5.59936	5.89652	5.37116	5.67803	5.51449	5.57236	5.2229	5.5203	5.51922	5.10005	5.26233	5.19641	5.01994	5.66431	5.30804	5.3861	5.2801
ENST00000309733.6	ENSG00000174749.6	FAM241A	5.93113	5.92478	5.96828	5.8627	6.08612	5.59653	5.95339	5.94296	6.22614	6.19684	5.95512	6.3558	5.9757	5.82461	6.02264	6.2673	6.04468	5.91097	5.73357	6.27719	5.85742	6.0759	5.84945	6.05524
ENST00000440542.1	ENSG00000226887.8	ERVMER34-1	10.5855	10.7833	10.3379	10.7085	10.5612	10.8031	10.4621	10.5765	10.5641	10.8181	10.7423	10.8954	10.6703	10.8362	10.638	10.9681	10.562	10.8397	10.6238	10.775	10.2473	10.4429	10.3953	10.4524
ENST00000314485.12	ENSG00000162729.14	IGSF8	8.93473	8.21825	8.41447	7.74295	8.87875	8.68142	8.94436	7.99557	8.09731	7.58292	8.13606	7.57618	8.92733	8.3752	9.08899	8.21513	8.86486	7.75224	7.57717	7.45286	9.19495	8.34655	8.42538	7.91489
ENST00000396737.6	ENSG00000213889.11	PPM1N	5.31621	4.92412	5.06541	4.23386	5.00806	4.86732	4.9781	4.45095	4.91066	4.40009	4.80343	3.96448	5.15159	4.94019	5.01283	4.83112	5.23359	4.57305	4.19163	4.05054	5.62583	4.76919	5.04601	4.41988
ENST00000379458.9	ENSG00000169894.18	MUC3A	3.36002	3.15137	3.6097	3.47505	3.63475	3.21601	3.45486	2.87898	3.33863	3.18785	3.43472	3.28631	3.36987	3.49039	3.23523	3.54101	2.96449	3.18599	3.17317	3.16223	3.56547	3.42225	3.61618	2.99624
ENST00000513826.1	ENSG00000145868.17	FBXO38	6.67939	7.08275	6.62241	7.05765	6.64712	7.30202	7.0838	7.38231	6.99075	7.55585	7.11717	7.35679	6.93884	7.2428	7.1427	7.14567	6.56612	7.27	7.1553	7.10774	6.59188	7.17961	6.95984	7.42585
ENST00000374434.4	ENSG00000142661.19	MYOM3	3.94703	3.311	3.92371	3.33992	3.7135	3.70516	3.85253	3.42907	3.84505	3.63293	3.72667	3.48996	3.98651	3.75467	3.78168	3.4169	3.54858	3.48658	3.12233	3.09185	3.45044	3.27281	3.11524	3.13474
ENST00000229758.8	ENSG00000112029.10	FBXO5	5.68498	6.61438	6.27457	7.24769	6.26136	6.42734	6.29176	7.07829	6.67752	7.5668	6.52732	7.56109	5.87414	6.4725	5.9593	6.78372	6.05455	7.35185	7.10987	7.3796	5.68739	6.21889	6.31104	6.87713
ENST00000252603.7	ENSG00000130313.7	PGLS	9.51404	9.01452	9.34225	8.75013	9.21143	8.92669	9.29907	8.74348	9.16338	8.41191	9.07719	8.46195	9.54343	9.01428	9.32461	8.93281	9.53114	8.5097	8.83463	8.51607	9.72509	8.88958	9.30254	8.76575
ENST00000568956.2	ENSG00000261221.4	ZNF865	5.69866	5.09221	5.50335	4.95145	5.37443	5.18972	5.21041	4.82189	5.28689	5.32902	5.20676	4.9051	6.1255	5.53303	5.75704	5.28785	5.81887	5.10229	5.25227	4.97588	5.76653	5.26805	5.16397	5.17335
ENST00000569417.6	ENSG00000167965.18	MLST8	8.49218	8.25528	8.35328	7.98734	8.47592	8.10607	8.25353	7.80285	8.17262	7.80251	8.05595	7.63669	8.6489	8.07763	8.26236	7.91625	8.78432	7.98842	7.89694	7.75642	8.58482	7.95272	8.11916	7.64645
ENST00000296424.9	ENSG00000164039.15	BDH2	4.72205	5.17958	4.49393	4.76754	4.83564	5.6305	5.22926	5.1993	5.20578	5.58402	5.05955	5.17089	5.27528	6.07733	5.20847	5.57335	4.46101	4.79391	4.83663	5.18414	4.61678	4.94088	5.12517	5.22925
ENST00000367498.8	ENSG00000116679.16	IVNS1ABP	6.47193	6.80369	6.4	7.05051	6.96316	7.1173	7.09064	7.50942	6.81387	7.58688	7.01726	7.42647	6.63551	7.19969	6.8105	7.33356	6.24218	7.08506	7.12817	7.17648	6.09927	6.9772	6.93634	7.21843
ENST00000394420.9	ENSG00000159579.14	RSPRY1	6.52872	6.36876	6.56556	6.21498	6.51764	6.41906	6.52785	6.61907	6.35816	6.49195	6.42448	6.4726	6.81421	6.7269	6.77418	6.89196	6.52386	6.31074	6.30539	6.31044	6.1773	6.56804	6.66457	6.68665
ENST00000336307.6	ENSG00000186792.17	HYAL3	4.21058	4.38575	4.71976	3.94149	4.30182	3.86813	4.04196	3.64347	3.92413	4.00406	4.04139	3.95263	4.04753	3.67102	3.89794	3.71172	4.0506	3.7361	3.93553	3.68143	4.44158	3.72361	4.08583	3.77637
ENST00000394144.9	ENSG00000036054.13	TBC1D23	5.31557	6.02929	5.42273	5.77081	5.4145	5.93351	5.58841	6.12506	5.85202	6.41329	5.78255	6.45533	5.57349	5.92913	5.71626	6.15469	5.23729	5.81293	5.98332	5.95022	5.09695	5.91089	5.58113	6.10344
ENST00000344318.4	ENSG00000100319.13	ZMAT5	8.76337	8.45079	8.90074	8.47923	8.58164	7.97141	8.24705	8.05039	8.52735	8.09498	8.51762	8.01982	8.27491	7.94087	8.19013	7.83081	8.67044	8.07873	8.2078	7.87082	8.42736	7.94748	8.12598	7.60331
ENST00000374403.4	ENSG00000090889.12	KIF4A	7.73028	8.41876	8.25692	8.54838	8.13706	7.86304	7.90477	8.634	8.28338	8.84684	8.3917	8.91101	7.59846	8.03687	8.03898	7.93889	7.49028	8.44783	8.47604	8.39884	7.66237	7.81082	7.64856	8.06445
ENST00000356970.6	ENSG00000121940.16	CLCC1	5.39591	5.61231	5.68624	5.8115	5.92379	5.84967	5.91373	6.20416	5.44342	5.67971	5.5145	6.12658	5.59087	6.07416	5.91874	5.99492	5.41664	5.68095	5.62604	6.08412	5.78425	5.97272	5.62661	5.89432
ENST00000501748.3	ENSG00000183309.12	ZNF623	4.53664	4.82552	4.54622	4.86529	4.55179	5.24269	4.89949	5.04241	5.05311	5.2502	4.32424	4.93182	5.00391	5.31225	5.07106	5.25411	4.50047	4.89707	4.34054	4.41105	4.57338	5.00542	4.74084	4.98642
ENST00000378750.10	ENSG00000121680.16	PEX16	7.7799	7.57468	8.05198	7.71563	7.86314	7.41608	7.64696	7.21174	7.89878	7.30629	7.66346	7.50171	8.04524	7.38397	7.85375	7.36629	7.75358	7.30303	7.49238	7.24633	8.15866	7.45353	7.75005	7.39489
ENST00000519885.5	ENSG00000196459.15	TRAPPC2	6.82815	7.25469	6.91905	6.9322	6.6451	7.12395	7.00973	6.9757	7.14075	7.40827	7.14291	6.95601	6.91811	7.41491	7.16691	7.37779	6.69984	7.21661	7.14173	7.07364	6.48159	7.18985	7.24883	7.25824
ENST00000255882.11	ENSG00000241973.11	PI4KA	8.543	8.33325	8.40727	8.12228	8.46918	8.6391	8.77048	8.35553	8.4231	8.04545	8.3167	8.01162	9.00057	8.79681	9.003	8.44006	8.67691	7.96175	8.24292	7.78605	8.82298	8.58213	8.59053	8.43984
ENST00000489081.5	ENSG00000184220.12	CMSS1	7.1898	7.41175	7.21796	7.43307	7.34503	7.30247	6.90564	7.48211	7.29847	8.09852	7.32502	8.07994	6.95433	7.75855	6.81321	7.84534	6.92132	7.71948	7.74276	8.18348	7.67443	7.29426	7.50775	7.46281
ENST00000611405.5	ENSG00000087087.20	SRRT	8.53239	8.67369	9.03748	9.23208	8.82862	8.1301	8.23676	8.76098	8.8639	8.87676	8.87721	9.17657	8.4121	7.92911	8.24166	7.923	8.20809	8.54715	8.82716	8.54512	7.96223	7.87558	8.00699	8.21387
ENST00000322764.10	ENSG00000159840.16	ZYX	10.813	10.3918	10.6616	10.1183	10.7499	9.94655	10.269	9.93093	10.3909	9.839	10.1923	9.77472	10.662	10.1802	10.2138	9.7516	10.9683	10.0081	10.0107	9.80367	10.727	9.95031	10.2469	9.87281
ENST00000374987.4	ENSG00000169188.5	APEX2	10.0708	9.90072	10.0212	9.83691	10.0096	9.83293	9.87407	9.57004	9.98831	9.62301	9.84952	9.62968	9.90655	9.46501	9.65749	9.38082	10.1852	9.73657	9.73688	9.62171	9.7104	9.40635	9.493	9.42349
ENST00000587682.6	ENSG00000159905.15	ZNF221	3.04996	3.38763	3.23456	3.52653	3.29728	3.35354	3.10513	3.50189	3.39917	3.41135	3.27313	3.48883	3.51457	3.39866	3.31197	3.60099	3.54626	3.39216	3.19589	3.6373	3.44831	3.54853	3.28643	3.40803
ENST00000334218.9	ENSG00000143776.19	CDC42BPA	6.1652	6.62553	6.08524	6.59607	6.15334	6.83401	6.25748	6.68447	6.29957	6.97826	6.55192	6.89009	6.19399	6.78838	6.31396	6.76285	6.3411	6.51206	6.47397	6.57739	6.04129	6.61731	6.21498	6.92628
ENST00000483273.2	ENSG00000233954.6	UQCRHL	8.15392	9.24178	8.90562	9.06593	8.46335	9.49186	8.69824	9.10052	8.99072	9.06139	8.97841	9.61438	7.98795	8.71207	8.09488	9.3815	7.84777	9.07817	8.72402	9.45773	7.57633	8.68968	8.89308	8.69306
ENST00000394249.8	ENSG00000198901.14	PRC1	8.52687	9.07812	8.94159	9.1137	8.61163	8.66577	8.54467	9.05794	8.91193	9.4334	8.83778	9.44656	8.359	8.33669	8.03384	8.42808	8.37602	9.11429	9.04358	9.06619	8.18116	8.33396	8.29974	8.58998
ENST00000423759.6	ENSG00000147133.17	TAF1	7.19066	7.54082	7.2045	7.47161	7.31603	7.58853	7.41309	7.65879	7.45817	7.9339	7.51156	7.9601	7.42627	7.60156	7.70069	7.89832	7.30886	7.78067	7.66051	7.52876	7.22796	7.76596	7.50222	7.86951
ENST00000262919.10	ENSG00000088812.18	ATRN	9.36842	9.14124	9.20317	9.27388	9.19749	9.5562	9.71756	9.4912	9.27924	9.01404	9.28532	9.11308	9.64838	9.7759	9.79491	9.5696	9.6787	9.04146	9.09692	9.11506	9.49738	9.29339	9.38475	9.12236
ENST00000434457.7	ENSG00000137145.21	DENND4C	6.96067	7.13513	6.61024	7.15667	6.8885	7.69154	7.40455	7.63734	7.24524	7.74575	7.05529	7.26377	7.48862	7.6845	7.74967	7.51224	6.96297	7.32242	7.07319	6.99464	6.64539	7.53628	7.00471	7.51992
ENST00000624843.3	ENSG00000131089.17	ARHGEF9	3.80585	3.86696	3.75164	3.50224	3.76685	4.13189	3.78787	3.80483	3.39134	3.86042	3.66305	3.58193	3.45737	3.89632	4.14531	3.76793	3.58786	3.3739	3.34979	3.71453	3.58447	3.68368	3.70846	3.66503
ENST00000379611.10	ENSG00000164221.13	CCDC112	5.08941	5.2965	4.95878	5.35489	5.23903	4.82601	5.14737	5.63189	5.17219	6.53257	5.14572	6.32462	5.37013	5.20073	5.14784	5.91002	4.77822	5.63614	5.25902	5.96325	4.99011	5.6139	4.89336	5.85168
ENST00000396368.8	ENSG00000166783.22	MARF1	5.85852	6.00823	5.68407	5.95865	6.07501	6.26581	6.09349	6.242	5.73731	6.26963	6.12517	5.95848	6.16787	6.68241	6.54726	6.53157	5.94276	6.15878	6.04341	5.82548	6.06759	6.49314	6.42259	6.4955
ENST00000347512.8	ENSG00000130255.13	RPL36	12.9249	12.9158	13.3841	12.8071	12.8473	12.1628	12.3927	12.2978	13.0112	12.5528	12.8497	12.6502	12.876	12.2384	12.0874	12.2813	12.9197	12.6672	12.6181	12.7769	12.9892	12.1854	12.5304	12.1555
ENST00000651643.1	ENSG00000177150.13	FAM210A	6.05532	6.72804	6.25742	6.75167	6.07776	6.41049	6.21949	6.61188	6.55379	7.14307	6.56219	7.00658	6.01596	6.85585	6.04771	6.91063	5.75484	6.96804	6.73247	7.03831	5.74721	6.58605	6.39668	6.89424
ENST00000369489.10	ENSG00000116815.16	CD58	6.78068	7.4264	6.7032	7.35241	6.5053	7.55362	6.91571	7.59395	6.80767	8.12166	7.33912	8.14947	6.72015	7.86917	6.80129	8.14326	6.65646	7.72326	7.37075	8.1086	6.46349	7.77697	7.14798	7.75525
ENST00000256858.10	ENSG00000134444.15	RELCH	4.96751	5.08287	5.01261	4.98577	5.0357	5.15306	5.05202	5.27351	4.93292	5.50382	4.9855	5.25623	5.02335	5.11578	5.5273	5.09635	4.93906	5.11199	4.95114	5.00257	4.7175	5.24009	5.18485	5.23896
ENST00000361573.3	ENSG00000197818.12	SLC9A8	6.02003	5.75705	6.09172	5.62598	5.61797	5.69069	6.1471	5.61003	5.40656	5.42807	6.01375	5.50471	5.91061	5.8847	5.8563	5.75163	5.84876	5.72001	5.98459	5.81008	6.06189	5.9674	6.03332	6.00137
ENST00000373337.3	ENSG00000243749.1	TMEM35B	8.63707	8.31	8.75255	8.20483	8.57	8.90147	9.14092	8.29501	8.39607	8.09615	8.50562	8.15348	8.54469	8.48847	8.74259	8.65967	8.78414	8.27938	8.10269	8.0529	8.48143	8.49446	8.73523	8.17966
ENST00000377459.3	ENSG00000274997.2	H2AC12	12.306	12.123	12.5865	12.3259	12.0556	11.7812	12.2622	11.8836	12.0717	11.6288	12.2313	11.9509	11.9741	11.4402	11.8434	11.6995	12.4253	11.7972	11.8526	11.9704	12.0523	11.243	11.8477	11.4373
ENST00000340157.9	ENSG00000028116.18	VRK2	7.01852	7.37853	6.68135	7.22272	7.01782	7.25698	7.0035	7.45476	7.13101	7.85625	7.11992	7.65023	6.96537	7.49833	6.95328	7.68108	6.623	7.61172	7.23938	7.62097	6.3885	7.36723	7.02362	7.578
ENST00000216923.5	ENSG00000020256.20	ZFP64	6.72582	6.62352	6.85192	6.33179	6.91777	6.3746	6.527	6.49696	6.3246	6.27226	6.55376	6.09635	6.67899	6.50497	6.7737	6.60681	6.97222	6.31974	6.24029	6.29361	6.74695	6.47651	6.79159	6.24451
ENST00000159087.7	ENSG00000074855.11	ANO8	5.09858	4.94663	5.26105	4.76414	4.9945	5.34864	5.21658	4.69509	4.95597	4.82206	4.66273	4.57133	4.98471	4.98569	4.97982	5.18546	4.72503	4.52916	3.91423	4.30776	4.78956	4.52407	4.38178	4.51477
ENST00000348031.6	ENSG00000185019.17	UBOX5	4.72735	4.53408	4.85034	4.61133	4.49332	4.51242	4.66719	4.56673	4.56251	4.76708	4.47577	4.367	5.0229	4.80032	4.76885	4.58742	4.86828	4.19405	4.41389	4.23947	4.65574	4.91685	4.58918	4.83281
ENST00000380752.10	ENSG00000139514.13	SLC7A1	11.5599	11.1994	11.2888	11.1165	11.5382	11.1302	11.462	11.1275	11.1785	11.0487	11.2496	10.8686	11.8095	11.5287	11.7871	11.4165	11.1642	11.053	10.9552	10.8659	11.8733	11.5273	11.5606	11.2458
ENST00000267202.7	ENSG00000139722.7	VPS37B	6.68434	6.33984	6.1581	6.38911	6.29529	6.25648	6.47981	6.41915	6.33259	6.20524	6.36832	6.21876	6.53246	6.3158	6.36879	6.24637	6.55325	6.51926	6.07705	6.30871	6.47708	6.07915	6.34599	6.1946
ENST00000397826.7	ENSG00000160256.13	FAM207A	8.0687	7.89233	8.15051	7.9258	8.05546	7.51175	7.6858	7.7376	7.92089	7.99907	7.79397	7.87014	7.98273	7.64031	7.40893	7.38343	7.92859	7.95081	7.59802	7.95466	7.75674	7.5695	7.47569	7.30535
ENST00000378644.5	ENSG00000205078.6	SYCE1L	4.24844	3.66707	4.19658	3.67983	3.89161	4.01953	3.90152	3.64984	3.84055	3.49838	3.64147	3.43809	4.13512	3.69518	3.98249	3.50806	4.30711	3.22501	3.1031	3.26904	3.73794	3.44455	3.25429	3.14912
ENST00000594605.6	ENSG00000178078.12	STAP2	7.53753	7.39073	7.48281	7.14447	7.67068	7.58112	7.49717	7.25192	7.20345	7.15236	7.43177	7.04522	7.70413	7.31207	7.56564	7.276	6.95531	7.06383	7.03347	6.8802	7.46356	7.21785	7.31907	7.17661
ENST00000498907.3	ENSG00000245848.3	CEBPA	4.57335	4.26673	4.16552	4.21184	4.45571	4.18664	4.20944	4.00111	4.25132	4.35522	4.3042	4.09438	4.90366	4.33274	4.95386	4.47143	4.44802	4.18655	3.97665	3.94933	4.85163	4.23275	4.44615	4.46932
ENST00000438704.6	ENSG00000164104.12	HMGB2	11.0687	11.5483	11.3834	11.3849	11.1293	11.1405	11.1763	11.3302	11.2421	11.8825	11.3817	11.7445	10.723	10.9816	10.6169	11.2883	10.8741	11.574	11.5997	11.6519	10.8499	10.9561	11.032	11.2299
ENST00000308736.7	ENSG00000150990.9	DHX37	6.49397	6.52431	6.88212	6.77014	6.98899	5.87085	6.17865	6.48914	6.2583	6.60792	6.60939	6.76569	6.29865	5.83049	6.55004	5.71886	6.07084	6.4044	6.40931	5.98164	6.3065	5.86834	5.84209	5.75392
ENST00000358438.6	ENSG00000228049.7	POLR2J2	9.96758	9.6327	10.2238	9.7912	9.79156	9.55242	9.6417	9.44288	9.944	9.12791	9.84258	9.80979	9.57832	9.25628	9.13373	9.92992	9.75871	9.37792	9.37463	9.94212	10.0129	9.35845	9.7559	9.41483
ENST00000566339.6	ENSG00000162032.16	SPSB3	7.02632	6.71213	6.86756	6.46949	6.83914	6.86741	6.88478	6.39439	6.83971	6.31115	6.70722	6.38685	7.18454	6.76817	7.18117	6.46149	7.09412	6.08874	6.2941	6.11227	7.25979	6.51431	6.67746	6.09232
ENST00000310496.9	ENSG00000169733.12	RFNG	7.47085	7.03346	7.47963	6.73895	7.66472	7.27329	7.40019	6.71287	7.25585	6.45419	7.10646	6.48758	7.64125	7.11358	7.70591	7.23551	7.81387	6.77825	6.62634	6.45392	7.86142	7.02278	7.24107	6.72734
ENST00000645674.2	ENSG00000171863.15	RPS7	13.6029	14.051	13.8873	14.0971	13.6273	13.3647	13.3285	13.8166	13.9265	14.2353	13.8344	14.2737	13.415	13.5816	13.059	13.7636	13.5605	14.1403	13.9619	14.2928	13.7171	13.6327	13.6119	13.7763
ENST00000374720.8	ENSG00000070214.16	SLC44A1	7.52798	7.70222	7.62336	7.62117	7.57133	8.13938	8.13312	8.00563	7.72067	7.77643	7.9695	7.8762	7.91251	8.14946	8.32165	8.22086	8.12061	8.06583	7.81859	8.00094	8.23798	8.56216	8.54772	8.3558
ENST00000317020.10	ENSG00000164542.13	KIAA0895	5.25335	5.26293	5.15855	5.3879	5.33842	5.24298	5.28223	5.48533	5.19412	5.77782	5.10733	5.85596	5.11615	5.27614	5.14588	4.99923	5.22549	5.71805	5.21983	5.51468	4.95568	5.42675	5.21759	5.29375
ENST00000260102.9	ENSG00000137547.9	MRPL15	8.8804	9.16576	9.07121	9.38238	8.93933	8.79721	8.77887	9.11394	9.00221	9.36465	9.03342	9.33718	8.73154	8.97728	8.68821	8.99473	8.63912	9.19866	9.03507	9.36758	8.63767	8.66775	8.73994	8.97604
ENST00000433083.6	ENSG00000111752.11	PHC1	5.27191	5.18171	4.70224	4.73492	5.37429	5.60367	5.42136	5.01536	5.06225	5.04869	4.87691	4.57694	5.81494	5.84184	5.4471	5.32686	5.01409	4.74899	4.75223	4.452	5.42	5.17662	5.32847	5.18378
ENST00000254051.11	ENSG00000131746.13	TNS4	9.59013	9.10964	9.55109	9.24961	9.62086	9.38334	9.34743	9.05207	9.3942	9.14613	9.20466	8.93054	9.77345	9.25476	9.41288	8.78368	9.64503	9.03482	9.14647	8.61672	9.676	9.32948	9.29622	9.07977
ENST00000263681.7	ENSG00000077514.9	POLD3	6.87711	6.90594	6.91178	6.9662	6.79422	6.63512	6.52168	6.99823	7.03777	7.50002	6.77427	7.39953	6.74763	6.86485	6.67125	6.6744	6.48895	7.19813	6.96967	7.28903	6.36862	6.47402	6.54605	6.97982
ENST00000536122.7	ENSG00000141013.17	GAS8	4.816	5.00472	5.10111	5.0083	5.14736	5.38113	5.33322	4.96015	5.08249	4.83364	4.75321	4.94027	4.93594	5.08158	5.40266	4.9892	4.88377	4.7653	4.81799	4.69084	5.07435	4.84645	4.922	4.77341
ENST00000317702.10	ENSG00000176014.13	TUBB6	10.4426	10.0659	10.3444	10.0562	10.204	9.54325	9.8045	9.88051	10.2289	9.77883	9.93869	9.80432	9.84491	9.50053	9.48785	9.36195	10.1286	9.78443	9.81265	9.61479	9.79487	9.39915	9.55432	9.43564
ENST00000225430.9	ENSG00000108298.12	RPL19	12.921	13.3207	13.0724	13.337	12.9972	12.7837	12.7287	13.028	13.2067	13.5403	13.13	13.4435	13.0704	13.1174	12.7624	13.1251	12.6148	13.3749	13.0951	13.4778	12.9154	13.0111	12.8984	12.9826
ENST00000263228.4	ENSG00000107341.5	UBE2R2	7.77066	7.77847	7.82808	7.60771	7.77878	8.02238	7.82172	7.78437	7.84995	7.88076	7.80623	8.08276	7.71481	7.81739	7.60169	7.98051	7.6788	7.86404	7.7616	7.76224	7.64949	7.81584	7.88938	7.68947
ENST00000393038.3	ENSG00000141378.15	PTRH2	8.30338	8.21097	8.48667	8.55778	8.20391	8.25693	8.29559	8.2735	8.37011	8.23861	8.49994	8.60621	8.081	8.13417	7.7309	8.18689	8.11481	8.20643	8.33244	8.48131	7.77319	7.93346	8.08283	7.93
ENST00000295694.9	ENSG00000163472.19	TMEM79	3.61881	3.66765	4.06752	3.97461	3.79798	3.95346	3.84391	3.67848	3.83896	3.74051	3.64294	3.79776	3.83866	3.88325	3.87109	3.746	3.73182	3.35616	3.44734	3.71955	3.99072	3.52164	4.03492	3.64589
ENST00000589288.5	ENSG00000074657.14	ZNF532	3.43972	3.64124	3.82458	3.61519	3.53529	3.48375	3.71472	3.91103	3.63153	3.47326	3.68155	3.54566	3.64817	3.53014	3.75062	3.73565	3.49136	3.7882	3.62227	3.68589	3.58614	3.74791	3.60833	3.83394
ENST00000395476.6	ENSG00000137764.20	MAP2K5	5.12503	5.48894	5.34784	5.09657	5.32086	5.56092	5.34259	5.52479	5.3388	5.64893	5.17029	5.46132	5.06788	5.82045	5.26078	5.67642	5.19368	5.42703	5.44402	5.40966	5.18701	5.51296	5.23671	5.74152
ENST00000327473.9	ENSG00000185361.9	TNFAIP8L1	5.92023	5.27884	5.9287	5.08313	5.69907	5.19699	5.41046	5.01407	5.58573	4.88093	5.5103	4.96496	5.5424	4.59658	5.28726	4.78708	5.95314	5.12394	4.68363	4.62202	5.32923	4.72707	4.75471	4.61759
ENST00000336689.8	ENSG00000088280.19	ASAP3	5.04562	4.38282	4.31862	4.16166	4.93995	4.73245	4.95227	4.64535	4.49416	4.54081	4.28353	4.40348	5.11436	4.95987	5.15057	4.46304	4.46997	4.06346	3.96418	3.9552	4.81726	4.08344	4.51211	4.50443
ENST00000259526.4	ENSG00000136999.5	CCN3	5.26381	5.37625	5.62264	5.19909	4.90128	5.09355	5.74498	4.9473	4.85905	5.06127	5.22617	4.71927	5.56026	4.9265	5.49912	5.01901	4.91319	4.94423	5.07799	5.19881	4.97588	4.64185	5.44505	4.72392
ENST00000674370.2	ENSG00000152133.16	GPATCH11	5.38356	5.63076	5.15139	5.96745	5.26907	5.83202	5.20881	6.06957	5.69455	6.88212	5.41241	6.66041	5.21388	5.75798	4.98802	5.98089	5.17702	6.0339	5.70073	6.57908	4.64937	5.29317	5.27037	6.26078
ENST00000408918.8	ENSG00000221978.12	CCNL2	6.25464	6.01717	6.4736	6.03689	6.17286	6.19405	6.3695	6.08833	6.019	5.97976	6.47947	5.64621	6.40227	6.14454	6.03117	6.37503	7.04915	5.76737	6.12734	5.91586	6.09295	5.98518	6.16671	5.78826
ENST00000358065.4	ENSG00000170364.12	SETMAR	5.25426	5.48553	5.06346	5.60532	5.14546	5.6207	4.82786	5.36187	5.43617	5.80552	5.38095	6.05439	4.91505	5.52987	4.93222	5.67303	4.86635	5.50583	5.51677	6.03085	4.86056	5.37803	5.06185	5.14659
ENST00000356542.5	ENSG00000188112.9	C6orf132	3.47793	3.35628	3.60084	3.3445	3.29078	3.32411	3.52508	3.48772	3.55499	3.602	3.57492	3.72434	3.87253	3.50432	3.42534	3.65719	3.77019	3.27817	3.38233	3.67099	3.49463	3.38583	3.39895	3.56947
ENST00000599612.3	ENSG00000254858.10	MPV17L2	7.79759	7.43411	8.07749	7.44829	7.53316	6.85515	7.36566	7.12251	7.59386	6.93363	7.51997	6.86538	7.53428	6.70468	7.21272	6.94718	8.08934	7.00225	7.19916	7.20633	7.97178	6.78198	7.24959	7.00522
ENST00000437644.2	ENSG00000128581.17	IFT22	7.63453	7.97575	7.83518	8.22247	7.71177	8.19271	7.88685	8.27718	7.98998	7.83173	8.032	8.22683	7.49825	8.158	7.6937	8.25753	7.52255	7.97149	8.08431	8.32159	7.63194	8.03967	8.15206	8.11893
ENST00000261590.13	ENSG00000046604.14	DSG2	9.37526	9.29568	9.20043	9.20503	9.39096	9.51005	9.54061	9.54153	9.16555	9.63187	9.28835	9.51385	9.59325	9.65362	9.63692	9.86949	9.6307	9.48613	9.17732	9.5672	9.15514	9.55209	9.54847	9.56987
ENST00000634607.2	ENSG00000106443.17	PHF14	6.66258	7.32861	7.02267	7.71021	6.81226	7.13124	7.00859	7.69598	7.32153	8.19188	7.35168	8.18784	6.69022	7.15546	6.77641	7.28048	6.57098	7.54721	7.73203	7.82172	6.82783	7.03858	6.83849	7.50957
ENST00000252268.8	ENSG00000133884.10	DPF2	8.48392	8.69423	8.86367	8.87177	8.73984	8.59556	8.71656	8.62487	8.62683	8.61845	8.91282	8.7465	8.51851	8.26032	8.57781	8.3601	8.45774	8.46377	8.7501	8.50072	8.74785	8.35634	8.57862	8.48255
ENST00000450845.7	ENSG00000170469.11	SPATA24	4.78577	4.78709	4.88551	4.73353	4.93043	4.96746	4.70549	4.69746	4.65691	4.8074	4.87828	4.87166	4.86432	4.79489	4.90941	5.0216	4.77636	4.61022	4.45553	4.42277	4.39333	4.40429	4.86276	4.79186
ENST00000536227.5	ENSG00000120805.14	ARL1	7.3896	7.77244	6.94652	8.03931	7.16559	7.80583	7.19611	8.01476	7.59857	8.45591	7.49194	8.59528	7.10975	8.09582	7.3096	8.39986	6.79669	8.12474	7.68344	8.48275	6.94392	7.78437	7.53449	8.18233
ENST00000287380.6	ENSG00000156787.17	TBC1D31	5.84667	6.22273	5.69278	5.93026	5.56325	6.33156	6.03348	6.33016	5.97915	6.63393	6.05029	6.45069	6.01392	6.14151	5.98226	6.45642	5.85206	6.35424	6.24662	6.63053	5.69055	6.18291	6.10481	6.68213
ENST00000303545.4	ENSG00000170881.5	RNF139	6.32062	6.53393	6.39449	6.88746	6.46268	7.38318	7.08496	7.19544	6.68096	6.97433	6.95791	7.25882	6.61872	7.33226	6.7236	7.40891	6.18086	7.06106	6.96317	7.31214	5.98446	7.29706	6.98972	7.41132
ENST00000335999.7	ENSG00000167566.17	NCKAP5L	6.82401	6.35765	6.6435	6.65449	7.04641	6.42211	6.68903	6.32783	6.69407	6.02139	6.4293	6.17361	7.39772	6.94372	6.96961	6.71362	7.04688	6.19775	6.07846	5.8137	7.27842	6.56638	6.77828	6.27837
ENST00000360066.6	ENSG00000117266.16	CDK18	5.71234	5.57553	5.50244	4.88654	5.64686	6.1072	5.8267	5.09191	5.20791	5.38099	5.36184	4.77527	5.93522	5.65821	5.82041	5.22169	5.50968	5.20781	4.86346	4.39091	6.12232	5.59349	5.40962	5.36584
ENST00000506636.1	ENSG00000138686.10	BBS7	5.38792	5.95133	5.51354	6.06705	5.74041	5.9245	5.80923	6.19411	5.61655	6.26775	5.8564	6.23151	5.38117	5.91503	5.49919	6.35759	5.55159	5.90377	5.99249	6.27957	5.2424	5.88679	5.70395	5.99393
ENST00000394752.8	ENSG00000163935.14	SFMBT1	6.243	6.44657	6.52016	6.37568	6.44585	6.51846	6.3532	6.65854	6.53518	6.63145	6.42414	6.67789	6.32286	6.49217	6.57106	6.71505	6.05059	6.32726	6.4485	6.29672	6.21158	6.2154	6.27153	6.30396
ENST00000404589.8	ENSG00000168301.13	KCTD6	4.56509	4.62696	4.70002	4.47581	4.60724	4.70782	4.77818	4.89064	4.52483	4.67746	4.79595	4.9905	4.65261	4.67115	4.96605	4.86059	4.9695	4.82877	4.81406	4.83657	4.2164	4.45325	4.68185	4.58621
ENST00000356770.8	ENSG00000163939.18	PBRM1	5.46129	5.61105	5.93978	6.07031	5.71002	5.5645	5.8861	6.12109	6.00841	6.29033	6.14907	6.59153	5.76776	5.80998	6.37804	6.05484	5.4383	5.85941	6.02789	6.1997	5.54602	5.91382	5.90572	6.20712
ENST00000216037.10	ENSG00000100219.16	XBP1	7.38368	7.16768	7.66587	7.40639	7.3769	7.41171	7.60692	7.37841	7.37415	7.35066	7.41327	7.39304	8.12769	8.19255	8.0251	8.18475	7.24907	7.24649	6.90923	7.21215	7.78166	7.89067	8.01373	7.80642
ENST00000323716.8	ENSG00000170632.14	ARMC10	9.23518	9.17804	9.19524	9.19567	9.17638	9.32779	9.20721	9.34742	9.33028	9.30174	9.25145	9.41203	9.21951	9.40351	9.22285	9.53441	9.2305	9.30773	9.08029	9.49693	9.37719	9.27924	9.2552	9.29916
ENST00000326837.6	ENSG00000132716.19	DCAF8	7.59059	7.28076	7.3872	7.08387	7.52038	7.47452	7.54354	7.3278	7.28008	7.11064	7.2972	6.94822	7.32524	7.35677	7.56953	7.03139	6.89641	6.99095	7.13933	6.93055	7.53944	7.22948	7.31396	7.26087
ENST00000431473.4	ENSG00000177181.15	RIMKLA	5.46937	5.25454	5.37029	5.2065	5.52203	5.27638	5.67363	5.40255	5.36647	5.25675	5.31476	5.33962	5.62196	5.33951	5.6189	5.28478	5.55262	5.17328	5.01158	5.15393	5.15349	4.78297	4.78425	4.96712
ENST00000476133.6	ENSG00000189171.15	S100A13	9.62213	9.43653	9.79946	9.31469	9.51863	10.0503	9.78616	9.57002	9.47879	9.06145	9.54136	9.31449	9.571	9.76827	9.47483	9.59075	9.48243	9.14865	9.2879	9.32872	9.72688	10.0427	9.94382	9.75799
ENST00000419275.3	ENSG00000236334.3	PPIAL4G	12.981	13.6309	13.3187	13.9006	13.0944	13.3326	13.2143	13.7421	13.4601	13.9429	13.5728	13.9587	12.8044	13.5313	12.8463	13.5109	12.5182	13.6914	13.6755	14.011	12.6907	13.2702	13.1522	13.5201
ENST00000289013.11	ENSG00000158106.14	RHPN1	6.45564	6.24079	6.26578	5.8155	6.49421	6.13361	6.22627	5.57981	6.10497	5.28323	5.79295	5.24639	6.76123	6.17203	6.66754	5.38175	6.77057	5.56307	5.50417	5.18222	6.67738	6.21	6.11062	5.64349
ENST00000397763.5	ENSG00000142173.16	COL6A2	3.65711	3.50849	3.28733	3.45517	3.46284	4.1378	4.04971	3.39943	3.51472	3.61005	3.24423	3.21476	4.3711	4.07072	4.6084	3.61298	3.17942	2.98857	2.76514	3.09501	3.86035	4.1217	4.55194	4.01933
ENST00000329146.9	ENSG00000182809.11	CRIP2	5.18426	5.02713	5.58536	5.18773	5.52095	5.46639	5.34212	5.33236	5.10011	4.69775	4.95285	4.81414	5.24532	5.18612	5.35704	5.55566	5.40688	4.35483	4.40471	4.7864	5.9951	5.2852	5.51084	5.08562
ENST00000274031.8	ENSG00000145391.14	SETD7	7.66393	7.77331	7.51063	7.59937	7.51488	7.48506	7.41168	7.7789	7.75901	7.4977	7.51749	7.70576	7.52148	7.72505	7.75167	7.67299	6.85557	7.51322	7.49574	7.54016	6.9947	7.45825	7.73025	7.90289
ENST00000217901.10	ENSG00000067829.19	IDH3G	8.90191	8.83182	8.98053	8.84246	9.10358	8.7293	8.88579	8.82127	8.95858	8.85982	8.91476	8.75639	9.15471	8.7549	8.91724	8.55593	8.58294	8.71453	8.71936	8.63583	9.00473	8.57096	8.60316	8.59318
ENST00000461153.7	ENSG00000135976.20	ANKRD36	5.12895	5.19022	5.3299	5.23412	5.50038	5.53146	5.34559	5.41579	5.26138	5.60251	5.86109	5.81524	4.87447	5.4667	5.33604	5.49664	5.21925	5.65109	5.67608	5.46295	5.01832	5.05711	5.14473	5.22519
ENST00000375661.6	ENSG00000204392.11	LSM2	8.67006	8.74516	9.04565	8.74291	8.55495	8.69933	8.97282	8.80428	8.77131	8.3792	8.954	8.74975	8.35642	8.60058	8.56394	8.83881	8.75165	8.52262	8.8073	8.82205	8.32312	8.34914	8.75954	8.65096
ENST00000344425.8	ENSG00000075043.20	KCNQ2	3.21239	3.24435	3.35799	2.85729	3.19926	3.54421	3.63429	3.04886	2.89798	2.93075	2.81227	2.7609	3.35256	3.08204	3.51756	2.96459	3.44636	2.84462	2.81734	2.53449	3.44267	3.01273	2.91178	2.87601
ENST00000367569.4	ENSG00000169976.7	SF3B5	11.0057	10.3997	10.9958	10.293	10.7446	10.1228	10.5854	10.0981	10.5918	9.87374	10.6133	10.0685	10.606	10.0496	10.2416	10.0297	10.8793	10.1766	10.4386	10.1532	10.7654	9.98552	10.3247	9.87861
ENST00000374291.5	ENSG00000117632.23	STMN1	11.0412	11.6135	10.6778	11.4527	11.0768	11.524	11.1038	11.9269	11.2955	12.1726	11.3166	12.1857	10.8368	11.8206	10.8326	12.0269	10.4415	11.9229	11.3466	11.9706	10.2916	11.5905	11.0805	11.5905
ENST00000332503.6	ENSG00000182742.6	HOXB4	4.72453	4.51419	4.83466	4.4036	4.53289	4.22688	4.26837	4.13435	4.08174	4.38471	4.43909	4.29501	4.38892	4.25801	4.33569	4.09978	4.65528	4.37398	4.15026	4.29137	4.26972	4.23271	4.02526	4.13752
ENST00000221856.11	ENSG00000105255.11	FSD1	7.22107	6.8108	6.94422	6.55637	7.05039	6.60769	6.79279	6.30532	6.90422	6.5466	6.93467	6.40592	7.25104	6.62427	6.97794	6.50721	7.54108	6.6553	6.37532	6.3919	6.98854	6.4813	6.50436	6.14043
ENST00000679540.1	ENSG00000100023.20	PPIL2	6.70941	6.83658	7.06235	6.98483	6.9167	6.28672	6.6976	6.90973	6.70719	6.92363	7.01146	6.84979	6.50354	6.33104	6.53206	6.59971	6.48811	6.76039	6.83943	6.61409	6.24711	6.55977	6.71248	6.76421
ENST00000380985.10	ENSG00000123213.23	NLN	7.33058	7.51148	7.15248	7.54089	7.48025	7.31424	7.46234	7.83835	7.48451	8.07718	7.41891	7.95551	7.13824	7.343	7.28338	7.54002	7.02594	7.60893	7.60185	7.648	7.22064	7.16196	7.29079	7.3815
ENST00000342192.9	ENSG00000185651.15	UBE2L3	10.3353	10.2174	10.4751	10.053	9.90513	9.97289	9.98585	9.96696	10.037	10.2692	10.1354	10.2931	9.83829	9.71945	9.68788	9.99263	10.1605	10.1635	10.0358	10.286	9.73697	9.68643	9.87131	9.88201
ENST00000239906.10	ENSG00000120709.11	FAM53C	6.57066	6.2577	6.70315	6.26715	6.62542	6.04478	6.43946	6.15739	6.49683	5.9845	6.4347	5.75529	6.56292	6.39616	6.41755	5.89681	6.77481	5.83548	6.31351	5.98646	6.82001	6.27238	6.4897	6.26041
ENST00000269122.8	ENSG00000141367.12	CLTC	9.99308	10.8912	10.3804	11.3249	10.4701	10.5701	10.6041	11.4225	10.7433	11.5281	10.861	11.6555	9.99236	10.7101	10.6678	10.7917	9.52652	10.9074	11.1935	10.9807	9.69286	10.5607	10.3993	11.1277
ENST00000418527.1	ENSG00000144061.14	NPHP1	3.97843	4.10229	3.87578	4.15239	3.93629	4.02429	4.06108	4.0111	4.1522	4.20717	4.02731	4.50178	3.91807	4.30767	4.06935	4.44713	3.96147	4.17782	3.90252	4.45725	3.77247	4.10002	4.35841	4.11084
ENST00000232424.4	ENSG00000114315.4	HES1	6.16401	5.75148	6.6058	5.97157	6.19158	5.54153	6.02348	6.02872	6.09632	6.10979	6.27584	6.47682	5.9393	5.75823	6.18636	5.95753	5.8404	5.84738	5.96446	5.72803	5.78403	5.98559	5.45347	5.63428
ENST00000299633.7	ENSG00000166503.9	HDGFL3	6.5781	6.26486	6.59388	6.21542	6.45865	6.13125	6.1858	6.2488	6.44823	6.54129	6.10827	6.57754	6.24135	6.21429	6.06621	6.54622	6.38651	6.48161	6.36164	6.58413	6.41326	6.29097	6.2887	6.25765
ENST00000405954.2	ENSG00000188542.10	DUSP28	5.03365	4.42112	4.76373	4.28087	4.52123	4.53842	4.31363	4.15289	4.74527	4.1428	4.23964	4.28589	4.30259	4.44008	4.36145	4.07087	4.65431	4.02298	4.00609	4.06007	4.35585	3.63603	4.00414	3.83845
ENST00000316999.9	ENSG00000112305.15	SMAP1	7.11711	7.24108	7.18848	7.26838	7.17999	6.83977	7.10691	7.21421	7.29595	7.30207	7.07872	7.16153	7.37658	7.08896	7.55009	7.12599	6.65731	7.06208	7.15086	6.99604	7.46212	7.39845	7.25608	7.24764
ENST00000452699.5	ENSG00000159363.19	ATP13A2	9.41007	8.72739	9.40543	8.80727	9.23248	8.84047	9.41172	8.91238	8.79254	8.2964	9.07475	8.46604	9.00626	8.636	9.02289	8.78482	9.47835	8.51482	8.5907	8.55984	9.2004	8.27044	8.77882	8.33292
ENST00000367660.4	ENSG00000146386.8	ABRACL	6.10302	7.06801	6.71995	7.17194	6.26677	7.41486	6.75737	7.57993	6.86971	7.83975	7.21779	7.98332	6.3211	7.67242	5.81595	8.0151	6.04707	7.50393	7.2402	7.97381	5.77534	7.13268	7.04117	7.69712
ENST00000378473.9	ENSG00000101333.18	PLCB4	5.02413	5.24109	4.58763	5.34316	4.8931	5.15953	4.96711	5.40031	5.01866	6.14444	5.07572	5.59853	5.25853	5.33144	5.36953	5.56781	4.90388	5.36557	5.0458	5.16439	4.89786	5.57514	5.03492	5.48868
ENST00000378278.7	ENSG00000152457.18	DCLRE1C	5.24355	5.43915	5.05459	5.29134	5.13553	5.56384	5.36003	5.35346	5.18646	5.66036	5.28118	5.44838	5.14147	5.49618	5.41734	5.61141	4.91447	5.29617	5.2277	5.45158	4.76115	5.51647	5.18942	5.32146
ENST00000264071.7	ENSG00000104833.12	TUBB4A	9.69359	9.60918	9.71658	9.70159	9.74854	9.39518	9.41218	9.45722	9.72559	9.41627	9.66032	9.45759	9.53686	9.36444	9.35029	8.99519	9.23432	9.31153	9.40268	9.24348	9.55902	9.21151	9.23791	9.16211
ENST00000679328.1	ENSG00000170144.21	HNRNPA3	9.43303	10.2751	9.74864	10.4582	9.85337	9.82092	9.81022	10.7131	10.2408	11.1208	10.0931	11.1171	9.35114	9.82415	9.53277	10.203	8.8012	10.4201	10.3578	10.688	9.15639	9.83732	9.70374	10.3519
ENST00000340093.8	ENSG00000011422.12	PLAUR	8.63302	8.4995	8.95437	8.34031	8.48283	8.84134	9.24972	8.48636	8.64202	8.12599	8.80798	8.1114	9.15682	9.03618	9.18172	8.75158	8.72488	8.33321	8.47522	8.47945	9.29533	9.11246	9.54525	8.9382
ENST00000368694.8	ENSG00000160679.13	CHTOP	7.4282	7.54183	7.45915	7.55339	7.5586	7.30674	7.0223	7.56466	7.53968	7.85705	7.39806	7.59311	7.25589	6.95157	7.0535	7.22059	6.67323	7.53866	7.06603	7.42967	7.40277	7.14144	6.85136	7.10868
ENST00000510408.5	ENSG00000109381.20	ELF2	5.85687	6.52392	5.74263	6.34681	5.98215	6.0806	6.01858	6.47102	6.24064	6.66091	6.09564	6.63493	5.93013	6.2716	5.85488	6.55227	5.92006	6.52315	6.17748	6.60071	5.60184	6.28252	6.15559	6.22628
ENST00000325385.12	ENSG00000144535.20	DIS3L2	5.47817	5.22147	5.54057	5.50063	5.73046	5.20512	5.60693	5.65747	5.37591	5.71596	5.66937	5.55955	5.44958	5.17946	5.68498	5.15367	5.11205	5.27131	5.52919	5.14038	5.29242	5.11411	5.15729	5.27246
ENST00000368006.8	ENSG00000158796.17	DEDD	7.03023	6.94225	7.03204	6.69558	6.99949	7.03232	7.11726	6.78555	7.06014	6.48467	6.99541	6.7852	6.96997	6.95525	7.33911	6.86752	6.88781	6.77785	6.862	6.46694	6.63483	6.9257	6.74651	6.76137
ENST00000457734.7	ENSG00000120756.13	PLS1	7.04729	7.70259	7.31849	7.71422	7.47395	7.18027	7.36662	8.02897	7.51766	8.42455	7.57883	8.25682	7.07417	7.50863	7.50296	7.51187	6.84578	7.90169	7.92268	7.76135	6.98541	7.47267	7.2539	7.78995
ENST00000335870.7	ENSG00000170260.9	ZNF212	5.39695	5.37133	5.34615	5.3104	5.68951	5.21257	5.089	5.14021	5.21634	5.24494	5.33989	4.73538	5.28723	4.76756	5.22018	5.24179	5.34274	4.97976	4.95406	4.78492	5.21864	5.207	5.22825	5.04463
ENST00000344417.10	ENSG00000146576.13	C7orf26	7.66018	7.55691	7.62524	7.4439	7.78347	7.34519	7.4162	7.25277	7.51457	7.17311	7.59767	7.28547	7.9184	7.58065	7.66532	7.5653	7.56453	7.3789	7.47642	7.18821	8.0038	7.57261	7.64114	7.32129
ENST00000682247.1	ENSG00000009830.13	POMT2	7.34267	7.20602	7.84394	7.33439	7.52803	7.33996	7.67721	7.31281	7.4077	6.962	7.53231	7.21313	7.36761	6.88732	7.16258	7.01829	7.81328	6.92137	7.17331	7.12678	7.28253	6.84216	7.18474	7.00777
ENST00000529308.6	ENSG00000118369.13	USP35	4.4183	3.87276	4.0936	3.81042	4.57036	4.36431	4.04394	3.94421	4.22285	3.72563	3.9052	3.69254	4.05006	3.92563	4.06933	3.71376	3.94802	3.77337	3.68721	3.8366	3.94394	4.39687	3.98826	3.63672
ENST00000206595.11	ENSG00000092140.16	G2E3	5.41543	5.76832	5.38792	6.20766	5.33232	5.93113	5.67865	6.52901	6.07992	6.9534	6.15743	6.85106	5.68348	6.16458	5.84068	6.27215	5.23667	6.31601	6.181	6.39166	5.29483	5.6851	5.59037	6.35221
ENST00000330317.6	ENSG00000160193.12	WDR4	7.29574	7.02382	7.01076	6.99076	7.3523	6.53025	6.81925	6.82032	7.12176	6.86624	7.01653	6.94414	7.24322	6.71032	6.92293	6.62655	7.05364	6.82767	6.80237	6.54427	7.04326	6.67889	6.68173	6.51948
ENST00000682384.1	ENSG00000162714.13	ZNF496	6.082	5.85195	6.03967	5.76683	6.07791	5.75453	5.68722	5.2145	5.90667	5.52068	5.77963	5.65726	5.99949	5.72264	5.85821	5.47439	6.14278	5.46342	5.21879	5.27362	5.92985	5.76221	5.60112	5.47892
ENST00000233121.7	ENSG00000084764.12	MAPRE3	6.29691	6.42114	6.22878	6.15915	6.10728	6.45311	6.68037	6.54577	5.98143	5.96173	6.16606	6.18547	6.46886	6.69978	6.90011	6.4869	5.69948	5.93857	5.9297	5.83817	6.42525	6.40482	6.48598	6.21097
ENST00000366582.8	ENSG00000119285.11	HEATR1	7.69676	8.01885	7.82971	8.469	7.9434	7.97467	7.95012	8.4351	7.85669	8.70834	8.15049	8.73661	8.0702	8.41182	8.37762	8.27602	7.71977	8.15112	8.25043	8.13729	7.78005	8.11879	7.9884	8.45454
ENST00000339394.7	ENSG00000162512.16	SDC3	8.91318	8.13725	8.18811	7.92175	8.68628	8.54777	8.46917	7.98209	8.04326	7.66866	7.8318	7.37532	8.68684	8.43516	8.57182	8.03845	8.4493	7.65427	7.33592	7.37465	8.55032	8.3092	8.00264	7.74034
ENST00000615353.1	ENSG00000276180.1	H4C9	13.0169	12.6676	13.0651	12.7591	12.8012	12.5476	12.8557	12.4143	12.8313	12.2052	12.6445	12.4906	12.799	12.4012	12.5811	12.5691	12.9047	12.3431	12.2846	12.4931	12.9141	12.0592	12.4294	12.1052
ENST00000620739.4	ENSG00000141510.18	TP53	10.1783	9.66991	9.8759	9.55174	10.2453	9.49507	9.79643	9.57979	9.78483	9.66089	9.78184	9.40229	10.6487	10.1157	10.6186	9.88816	10.0138	9.55297	9.53289	9.15961	10.5981	10.0375	10.1274	9.89964
ENST00000444840.6	ENSG00000131368.8	MRPS25	6.87188	7.01295	7.31894	7.30249	6.95374	7.0325	6.82359	7.03818	6.93174	6.93331	6.99453	7.34411	6.66804	6.66258	6.63982	7.08296	6.52693	6.88801	7.07873	7.1812	6.68738	6.6179	6.49747	6.68927
ENST00000367721.3	ENSG00000117560.8	FASLG	4.27167	4.24775	4.67408	4.37779	3.98854	4.20112	4.20936	4.40068	4.53174	4.00941	4.08798	4.3214	3.91113	4.16079	3.89337	3.88483	3.95989	3.73765	3.737	4.06759	3.86496	3.79255	3.76811	3.95185
ENST00000404276.6	ENSG00000183765.23	CHEK2	6.28796	6.51113	6.57416	6.60205	6.32922	6.55876	6.55099	6.69977	6.50216	7.0524	6.54203	6.80269	6.73035	6.61061	6.61452	6.27754	6.23642	6.50417	6.44274	6.23425	6.18698	6.29345	6.12895	6.24098
ENST00000388820.5	ENSG00000136378.15	ADAMTS7	5.15693	4.81256	4.88702	4.26161	4.98836	5.41292	5.22853	4.74155	4.81881	4.43287	4.78922	4.30255	5.57856	5.32997	5.56418	4.9428	5.22783	4.24104	4.22443	4.0812	5.10446	5.41508	4.97193	4.41605
ENST00000292363.10	ENSG00000070423.18	RNF126	8.89576	8.54159	8.73832	8.36065	8.53273	8.176	8.0156	7.80966	8.29689	7.83711	8.20197	7.914	8.43111	7.89418	7.99843	7.86207	8.97655	8.03698	8.19339	8.22176	8.35187	7.86787	8.07251	7.6775
ENST00000462322.3	ENSG00000240204.3	SMKR1	4.65376	4.49654	4.68176	4.43927	4.91856	4.60933	4.83194	4.16887	4.15558	4.06368	4.57276	4.06126	4.77276	4.37227	4.96398	4.32922	4.79484	4.09553	4.16309	4.10526	4.34677	4.24028	4.72834	4.40084
ENST00000262367.10	ENSG00000005339.15	CREBBP	7.95503	7.89869	8.04638	7.99053	8.10598	7.67715	8.17534	7.95796	7.92729	7.91366	7.98246	7.87383	7.90929	7.94365	8.17379	7.97581	7.81253	7.79919	7.92691	7.68563	7.44015	7.8234	7.96876	7.96296
ENST00000249442.11	ENSG00000128654.14	MTX2	8.50345	8.75958	8.38535	8.907	8.44353	8.81924	8.74454	8.9709	8.70623	9.17815	8.89091	9.22575	8.59731	8.93139	8.69279	9.13635	8.30218	8.93872	9.02737	9.02431	8.19689	8.85065	8.84388	8.91915
ENST00000273308.9	ENSG00000257727.6	CNPY2	10.3046	10.3708	10.3364	10.3462	10.2993	10.3848	10.376	10.3185	10.2069	10.1138	10.2746	10.4532	10.3648	10.4038	10.3402	10.5015	10.1469	10.0852	10.1095	10.4543	10.2413	10.226	10.2676	10.169
ENST00000406606.7	ENSG00000160293.17	VAV2	6.69375	6.31525	6.4598	6.16234	6.79154	6.62669	6.44933	6.63243	6.61073	6.45979	6.38733	6.29836	6.65907	6.25618	6.5844	6.28707	6.10338	6.20859	6.37562	6.08898	6.37343	6.1768	6.2312	6.25465
ENST00000255559.7	ENSG00000133195.11	SLC39A11	6.75756	6.20617	6.78817	6.44499	6.41498	7.1018	7.2428	6.42494	6.40458	5.80665	6.61122	5.84993	6.79616	6.87993	7.11843	6.78911	6.69937	6.19811	6.17045	6.26434	7.28911	6.913	6.94992	6.41986
ENST00000279230.12	ENSG00000149782.13	PLCB3	8.30729	8.15816	8.45706	7.94168	8.60913	7.97626	8.28444	7.89878	8.30672	7.91039	8.24494	7.79408	8.31674	7.79151	8.37233	7.58189	8.08061	7.88157	7.88032	7.4974	8.17633	7.78	7.84438	7.79347
ENST00000369314.2	ENSG00000121851.13	POLR3GL	4.99875	4.74431	4.93047	5.00953	5.09123	5.67884	5.03041	5.16881	4.89509	5.26601	5.24213	5.15747	4.66469	5.32463	5.23862	5.40078	4.74465	4.61456	4.77698	4.86726	4.66369	5.09331	5.26104	5.17093
ENST00000360127.7	ENSG00000187624.9	C17orf97	3.67817	3.8651	3.60067	3.4326	3.829	3.53451	3.66402	3.69318	3.7352	3.84784	3.68928	3.59318	3.3764	3.48783	3.51958	3.84532	3.68518	3.83126	3.3216	3.45504	4.18427	3.47919	3.80659	3.543
ENST00000682579.1	ENSG00000189042.14	ZNF567	4.89075	4.9788	4.56842	5.06047	4.72793	5.18081	4.72456	5.16925	4.92786	5.62862	4.96909	5.45946	4.8358	5.43611	4.5657	5.57747	4.53361	5.34317	5.15691	5.59924	4.68686	4.91115	5.16737	5.39068
ENST00000221922.11	ENSG00000105321.14	CCDC9	5.78218	5.74259	6.10365	5.73094	6.06105	5.3925	5.62072	5.73252	5.77006	5.77059	5.88562	5.81954	6.08849	5.15283	5.66963	5.29228	5.76509	5.66326	5.60146	5.31142	5.70864	5.49053	5.21815	5.29171
ENST00000435572.7	ENSG00000123405.14	NFE2	5.38348	5.34615	5.01562	5.12482	5.26633	5.70739	5.36978	5.23273	5.25786	4.99328	5.3802	4.7756	5.62565	5.54816	5.30661	4.81587	5.25063	5.34345	5.03769	4.62528	5.41538	5.43168	5.292	5.16917
ENST00000395816.7	ENSG00000124225.16	PMEPA1	5.06851	4.65062	5.34308	4.76478	5.05638	5.15202	4.86218	4.33282	4.92638	4.62219	4.85177	4.73669	5.61634	5.33678	5.30527	4.91462	4.84699	4.40811	4.7304	4.43734	5.22029	5.42921	5.28228	4.9387
ENST00000263663.10	ENSG00000115750.17	TAF1B	6.64395	7.20094	6.92715	7.14275	6.76459	6.94259	6.83775	7.44427	6.9443	7.58756	7.10097	7.58331	6.71888	7.16723	6.96965	7.18861	6.57569	7.30727	7.4538	7.53306	6.66902	6.84152	6.86849	7.28598
ENST00000296412.14	ENSG00000197894.12	ADH5	9.30121	9.86691	9.60488	10.0217	9.67861	9.48269	9.6649	10.0299	9.68668	10.2166	9.75842	10.0622	9.42202	9.67042	9.60846	9.74233	8.77545	9.90596	9.86752	9.90582	9.14504	9.38179	9.4352	9.79384
ENST00000416810.7	ENSG00000128891.16	CCDC32	7.20441	7.4458	7.18048	7.25156	7.28814	7.34974	7.22192	7.39661	7.3372	7.33655	7.32231	7.29671	6.9428	7.19365	6.78365	7.08492	6.88203	7.24839	7.40925	7.27942	7.09208	6.93311	7.24819	7.32041
ENST00000348956.7	ENSG00000166165.13	CKB	9.13026	8.64436	8.80301	8.45349	8.90429	8.52385	8.60142	8.01396	8.50561	8.31747	8.62606	8.00246	8.66045	8.06921	8.27664	7.31383	8.76559	8.2509	8.257	7.94199	8.43024	7.93062	7.98497	7.44358
ENST00000378536.5	ENSG00000157933.10	SKI	6.53764	5.89896	5.95755	5.67773	6.07672	5.99814	5.9187	5.65279	6.10137	5.57909	5.874	5.44163	6.64655	5.79573	6.0413	5.56181	6.43288	5.72345	5.50498	5.20916	5.64497	5.68747	5.59232	5.60496
ENST00000284776.11	ENSG00000154556.18	SORBS2	4.51692	4.42157	3.98858	4.11	4.44267	4.93008	4.41531	4.35735	4.39702	4.59017	4.53011	4.40499	4.61045	4.47311	4.8351	4.57766	4.06432	4.41328	3.96304	3.75288	4.30991	4.24022	4.28641	3.9229
ENST00000618052.2	ENSG00000277775.2	H3C7	11.7059	11.7681	12.1869	11.9103	11.4719	11.7069	11.9166	11.5216	11.9688	11.332	11.8222	11.7576	11.5703	11.3524	11.4081	11.7406	11.6078	11.3766	11.5128	11.6812	11.6508	11.1662	11.6408	11.2661
ENST00000294244.9	ENSG00000168005.9	SPINDOC	7.80126	7.50989	7.93158	7.43091	7.74457	7.15038	7.68014	7.38145	7.59773	6.89209	7.54435	7.17036	7.4487	6.91232	7.50128	7.1456	7.91666	7.09254	7.08692	7.10405	7.86065	7.13827	7.48194	7.04942
ENST00000514949.1	ENSG00000205302.7	SNX2	8.00516	8.72768	7.64759	8.78931	8.1752	8.64196	8.43512	9.25782	8.39864	9.52215	8.49658	9.45038	8.15169	9.13367	8.48609	9.39157	7.55973	8.99466	8.72011	9.12103	7.63398	8.84643	8.65403	9.22542
ENST00000535902.6	ENSG00000111261.14	MANSC1	3.48761	3.42427	3.24372	3.41122	3.5286	4.16724	3.87477	3.56468	3.63032	3.58338	3.28728	3.46325	3.83391	4.32132	4.16756	4.40075	3.21802	3.47897	3.09773	3.61454	3.62132	4.13943	4.24345	3.99109
ENST00000266066.4	ENSG00000120057.5	SFRP5	7.76899	7.04065	7.88019	6.87581	7.36859	7.64054	7.54724	6.88557	7.49992	7.00265	7.58262	7.05734	7.19472	7.13788	6.99341	6.98084	7.86931	6.84904	7.00652	7.04175	7.66933	6.77036	7.07754	6.54152
ENST00000403712.6	ENSG00000035115.22	SH3YL1	4.58555	4.70021	4.77309	4.4948	4.8638	4.79891	4.92231	4.78471	4.72569	4.62882	4.70326	4.76984	4.86916	4.7586	4.74452	4.98477	4.91112	4.74565	4.38207	4.55629	4.76823	5.11483	5.04921	4.84531
ENST00000635846.1	ENSG00000134371.14	CDC73	6.50661	7.13821	6.62634	7.03079	6.74832	6.79754	6.83044	7.34236	7.11505	7.59257	7.02335	7.34589	6.80231	7.133	6.96732	7.12665	6.24332	7.24088	7.1189	7.31346	6.50976	6.8309	6.8397	7.15768
ENST00000649368.1	ENSG00000092758.18	COL9A3	10.7137	10.3139	10.484	9.84475	10.7117	10.4752	10.4233	10.0342	10.0763	9.44845	9.70851	9.42782	10.7485	10.1763	10.4685	9.79976	10.5331	9.54848	9.05828	9.30405	10.7929	9.94205	9.81615	9.41774
ENST00000416007.9	ENSG00000151332.19	MBIP	7.43025	7.6419	7.24639	7.90045	7.31142	7.62754	7.30483	7.68645	7.51781	8.23845	7.71362	8.23325	7.10942	7.59881	6.97645	7.68084	6.6818	7.70227	7.84098	8.30254	6.9297	7.35431	7.36038	7.54529
ENST00000381019.3	ENSG00000100416.15	TRMU	6.68581	6.93481	6.90789	7.26466	6.60717	6.55236	6.56583	7.00383	7.19475	7.13602	7.04709	7.46074	6.63702	6.82586	6.38486	6.80682	6.55619	7.26705	7.28285	7.4511	6.51121	6.78457	6.6425	7.04981
ENST00000675423.1	ENSG00000153827.14	TRIP12	7.26221	7.79219	7.38431	8.22591	7.70676	7.85622	7.71403	8.3347	7.66681	8.26108	7.9151	8.43623	7.46136	7.88254	7.92673	8.07017	7.32388	7.96394	7.99321	7.8192	7.1121	7.96967	7.69144	8.24167
ENST00000355665.7	ENSG00000083896.13	YTHDC1	5.58309	6.33468	6.51901	6.64862	6.15813	6.11703	5.99716	6.7163	5.99888	6.96733	6.50526	7.08026	5.86483	5.95785	5.91385	6.26599	5.50768	6.54198	6.68552	6.60335	5.72608	6.06918	5.89869	6.0346
ENST00000361099.8	ENSG00000115415.20	STAT1	8.06776	8.56324	8.24814	8.84461	8.44981	8.4039	8.28621	8.93311	8.41602	9.28773	8.41208	9.14742	8.34731	8.69009	8.69011	8.63947	7.84185	8.74254	8.56121	8.6316	8.14472	8.57882	8.42038	8.96772
ENST00000260956.9	ENSG00000138385.16	SSB	8.1732	9.4455	8.60498	9.75858	8.95168	8.87763	8.46302	9.98709	9.31931	11.0307	9.28159	10.8617	8.1889	9.30374	8.28643	9.82294	7.37967	10.154	9.64023	10.2966	7.78303	9.40548	8.69612	9.80177
ENST00000335327.6	ENSG00000132970.14	WASF3	6.66592	6.48131	6.56576	6.40116	6.62486	6.85168	6.84747	6.539	6.79785	6.41094	6.7644	6.44333	6.49961	6.32161	6.67033	6.50442	6.58255	6.38899	6.56562	6.27908	6.28564	6.25188	6.57024	6.41252
ENST00000534025.6	ENSG00000175348.11	TMEM9B	8.06751	8.0876	8.22407	8.33014	8.00182	8.3688	8.65791	8.26011	8.13937	7.93248	8.30589	8.11007	8.28429	8.49663	8.41834	8.63235	8.18885	7.98796	8.23583	8.26007	8.13706	8.3132	8.34981	8.27446
ENST00000357003.7	ENSG00000144843.11	ADPRH	3.70339	3.31706	3.60903	3.59378	3.61716	3.4186	3.53257	3.40822	3.35216	3.48049	3.4439	3.44165	3.70292	3.61155	3.79021	3.49926	3.47581	3.45786	3.13911	3.11031	3.1691	3.91325	3.49135	3.08043
ENST00000456197.2	ENSG00000196367.14	TRRAP	11.113	10.9229	10.7921	10.645	11.0426	11.0361	11.0382	10.7527	10.9899	10.8389	10.8328	10.6282	11.2613	11.127	11.3897	10.9857	11.0551	10.7504	10.729	10.4786	10.8798	10.7956	10.9394	10.8081
ENST00000395569.8	ENSG00000110492.16	MDK	7.15698	6.51963	6.4627	6.18723	6.7505	8.00824	7.14057	6.73826	6.88721	6.47501	6.75982	6.5155	8.10399	8.11918	7.60231	7.78313	7.03298	6.3428	6.29269	6.78484	7.62872	7.96873	7.84678	7.62808
ENST00000301522.3	ENSG00000167815.12	PRDX2	11.5808	11.3494	11.6198	11.233	11.5819	11.2421	11.4364	11.1395	11.3139	11.0545	11.2362	11.0609	11.5584	11.1807	11.3729	11.1387	11.3005	11.1026	11.0991	11.0336	11.559	11.0463	11.1524	10.8482
ENST00000369997.7	ENSG00000102032.13	RENBP	3.42861	3.10778	3.2827	3.0111	3.29808	3.35505	3.52711	3.21569	3.40152	3.23392	3.53231	2.85088	3.58361	3.64165	3.92958	3.49828	3.1176	3.05318	3.01355	2.63442	2.79207	3.34294	3.29662	3.32979
ENST00000426077.3	ENSG00000226479.4	TMEM185B	9.39013	9.12578	9.47166	9.18445	9.34311	9.34781	9.41648	8.99035	9.16354	8.90927	9.28535	8.95389	9.28095	9.22117	9.16088	8.89567	9.38827	9.02175	9.11876	9.0866	9.50609	9.12361	9.22708	8.87156
ENST00000374169.7	ENSG00000148229.13	POLE3	8.61636	8.8727	8.68736	8.74448	8.76192	8.59307	8.5275	8.76454	8.71854	8.80311	8.71046	8.88919	8.45709	8.61884	8.35918	8.88451	8.23981	8.65556	8.63678	9.14747	8.30646	8.45918	8.52212	8.68691
ENST00000356725.9	ENSG00000197863.9	ZNF790	3.17205	3.23196	2.89625	3.31991	2.91981	3.2003	3.03776	3.43983	3.10523	3.74299	3.07355	3.42271	3.2277	3.8472	3.09589	3.47603	2.97278	3.43413	3.4262	3.66872	2.97063	3.83799	3.23988	3.79361
ENST00000380412.7	ENSG00000169957.10	ZNF768	6.96581	6.6023	6.92182	6.53653	6.79178	6.56771	6.78333	6.65526	6.61887	6.4686	6.56855	6.32013	6.54381	6.59091	6.67251	6.83032	6.46262	6.48029	6.19783	6.15134	6.71459	6.49281	6.5367	6.19968
ENST00000222256.9	ENSG00000105649.10	RAB3A	4.38591	3.91632	4.6003	4.40393	4.19467	4.062	4.35173	4.27242	4.34794	4.22541	4.41239	4.37326	4.19524	3.80902	4.40581	3.9701	4.32552	4.05753	4.03543	4.06458	4.16102	3.68179	3.82529	3.67611
ENST00000253099.11	ENSG00000105364.14	MRPL4	10.2793	9.91487	10.3011	9.95297	10.096	9.70181	9.86032	9.51498	10.1213	9.53112	9.99847	9.59403	10.1534	9.48492	9.76552	9.29056	10.3044	9.67071	9.71854	9.66363	10.2824	9.41011	9.65379	9.35087
ENST00000551404.6	ENSG00000089022.14	MAPKAPK5	5.81985	6.28627	6.00888	6.46067	5.89237	6.37019	6.31456	6.25416	6.13396	6.58871	6.26212	6.66911	6.15211	6.20173	6.26884	6.19102	6.09839	6.17371	6.34357	6.43576	5.86302	6.40021	5.99172	5.86197
ENST00000682453.1	ENSG00000136492.10	BRIP1	5.34309	5.53506	4.86417	5.54184	4.98054	5.6326	5.06737	5.51866	5.35636	6.097	5.2422	6.11385	4.74847	5.38106	4.88091	5.61884	4.74645	5.83835	5.5991	5.63278	4.4107	4.92458	4.73975	5.39651
ENST00000340116.12	ENSG00000132199.20	ENOSF1	5.97611	6.16301	5.92582	6.08783	5.95839	6.01566	6.06479	5.87767	6.18198	6.19625	6.12685	5.86912	6.14206	6.22944	6.14141	6.15359	5.93564	5.89623	6.06713	6.00362	5.97221	6.13842	6.04837	5.77843
ENST00000467905.5	ENSG00000004455.17	AK2	10.7095	10.8218	10.9722	10.7951	10.873	10.5151	10.6026	10.6884	10.7155	10.8314	10.7339	10.8086	10.7042	10.7465	10.5707	10.5998	10.6861	10.7337	10.7647	10.8648	10.934	10.6076	10.7305	10.718
ENST00000447998.7	ENSG00000132912.13	DCTN4	8.53331	8.65757	8.52238	8.76965	8.81099	8.50886	8.50041	8.58295	8.6641	8.87153	8.6217	8.63366	8.59283	8.64443	8.87292	8.45844	8.15571	8.63604	8.68556	8.61293	8.41274	8.65472	8.6197	8.63388
ENST00000404525.5	ENSG00000049323.16	LTBP1	4.33511	3.98404	4.32721	4.18626	4.31569	4.82862	4.48038	4.14789	4.22248	4.32942	4.31413	4.14564	4.92785	4.68043	5.50652	4.73098	4.05972	3.80948	3.75185	3.81499	4.22574	4.77866	4.61702	4.37809
ENST00000544357.2	ENSG00000229665.8	PRR20C	2.94497	2.98928	3.28334	3.58499	3.58714	2.64585	2.85342	3.27586	2.88609	2.86336	3.33165	3.1622	2.98109	2.6166	2.85403	2.8861	3.12253	3.11	3.13202	3.19092	3.22039	2.63794	2.62704	2.85175
ENST00000441611.5	ENSG00000196072.12	BLOC1S2	7.20466	7.25786	7.41572	7.23789	6.78884	7.31853	7.43712	7.23769	7.01434	7.11258	7.27293	7.58336	7.02818	7.24148	7.68357	7.56288	6.91961	7.28677	6.84826	7.54898	6.15047	7.09205	7.0564	7.04894
ENST00000376016.8	ENSG00000136758.19	YME1L1	8.79646	9.26897	8.77685	9.50286	9.15466	9.15234	9.11225	9.64798	9.2711	9.95377	9.13613	9.75664	9.20151	9.43291	9.27684	9.89397	8.56488	9.57591	9.42177	9.60032	8.79031	9.46526	9.19399	9.77154
ENST00000275954.4	ENSG00000147027.4	TMEM47	9.69505	9.0342	9.74977	9.26451	9.34735	9.21113	9.55641	9.17589	9.45029	8.57819	9.26411	8.8831	9.62665	9.22727	9.26537	9.21327	9.58507	8.70488	9.13755	9.06355	9.59813	9.02099	9.43693	9.16103
ENST00000457749.7	ENSG00000198538.11	ZNF28	5.23896	5.42291	5.41543	5.39958	5.42029	6.02224	5.70974	5.56194	5.85321	5.85825	5.55338	5.79659	5.37461	5.53481	5.34324	5.67526	5.2942	5.62038	5.67433	5.78481	5.2874	5.70285	5.64467	5.64171
ENST00000339364.10	ENSG00000155629.15	PIK3AP1	6.00223	5.62362	5.54715	5.60717	5.99145	5.82926	5.96021	5.54405	6.06899	5.63381	5.51842	5.35617	5.97214	5.72342	6.27233	5.77948	5.31956	5.44805	5.63356	5.53291	5.70275	5.87323	5.93646	5.97768
ENST00000367034.5	ENSG00000112110.10	MRPL18	9.43259	9.5065	9.68192	9.71094	9.39555	9.2192	9.33547	9.42774	9.58026	9.38652	9.55612	9.80264	9.21144	9.1679	8.77963	9.50785	9.45653	9.37647	9.42401	9.84657	9.31677	9.154	9.22431	9.11332
ENST00000309415.8	ENSG00000172985.11	SH3RF3	3.21372	3.12748	3.20247	3.26	3.31968	3.32392	3.63883	3.36897	3.14535	2.99704	3.21854	3.08327	3.78732	3.51645	3.64132	3.2876	2.99053	2.8046	2.94906	2.90117	3.09182	3.0403	3.00841	2.98092
ENST00000621645.4	ENSG00000269713.7	NBPF9	5.55762	4.97589	5.30468	4.99647	5.16684	5.08404	5.38615	4.74652	4.87238	4.76493	5.62765	4.88827	5.95807	5.12842	6.0382	5.0704	5.89428	4.78447	4.81331	4.48147	5.20493	5.03059	5.09633	5.09145
ENST00000679286.1	ENSG00000112357.14	PEX7	5.87928	5.74131	5.65507	5.77958	5.67384	6.14625	6.02386	6.07917	5.75502	6.04928	5.77296	6.23061	6.03105	6.13399	5.80685	6.04111	5.78084	5.90154	5.82143	6.18683	5.45043	5.90161	5.9698	5.85364
ENST00000325599.13	ENSG00000144736.14	SHQ1	6.21597	6.60666	6.37567	6.81278	6.51223	6.21776	6.16101	6.64853	6.50172	7.22629	6.21244	6.96407	5.90424	6.50055	6.3459	6.39972	5.50075	6.89613	6.50672	6.92616	5.93171	6.30308	6.28053	6.66117
ENST00000278951.11	ENSG00000149577.16	SIDT2	7.60696	7.0801	7.44646	6.74261	7.78192	8.016	8.09353	7.39644	7.24109	6.46373	7.35627	6.63923	7.69413	7.63818	7.76479	7.30881	7.50658	6.74525	6.72601	6.70235	7.58925	7.4538	7.35554	7.02363
ENST00000336032.4	ENSG00000146278.11	PNRC1	5.72327	5.67729	5.41946	5.4211	5.89839	6.03468	5.99764	5.89516	5.84906	5.71658	5.64537	5.41352	6.51801	6.0003	6.2326	5.89707	5.58851	5.57107	5.28761	5.44721	6.20745	6.40563	6.09616	5.93975
ENST00000353258.8	ENSG00000006007.12	GDE1	7.92359	7.91765	7.88642	7.93627	7.47008	7.97768	7.88797	8.05329	7.73255	7.93329	7.80835	8.17688	7.99357	8.18026	8.062	8.28863	7.84536	7.86755	7.89536	8.2653	7.83416	8.24884	7.95389	8.03907
ENST00000314103.6	ENSG00000159259.8	CHAF1B	7.27753	7.55405	7.2789	7.63435	7.14643	7.04225	7.08966	7.23065	7.38493	7.50419	7.18081	7.43298	6.90252	7.1916	6.96249	6.6812	7.26761	7.37925	7.45094	7.23069	6.95498	6.85184	6.95393	7.24783
ENST00000370812.8	ENSG00000142892.15	PIGK	8.04258	8.54494	8.25952	8.74855	7.9344	8.66296	8.64085	8.94321	8.38084	8.86172	8.55594	8.97731	8.19371	8.97996	8.14553	9.17742	7.74626	8.68302	8.50122	9.06717	7.99319	8.51943	8.43327	8.74091
ENST00000337537.8	ENSG00000154001.14	PPP2R5E	6.5891	7.23136	6.87898	7.45522	6.99235	7.19958	6.96098	7.42936	7.21237	7.97949	7.11871	7.7238	6.68647	7.16419	6.98326	7.30205	6.12851	7.52907	7.33217	7.60444	6.29799	7.08706	6.76411	7.2482
ENST00000382762.7	ENSG00000177951.17	BET1L	6.92613	7.1174	6.84202	6.72744	7.04959	7.22483	6.85641	6.95569	7.12716	6.70679	6.96474	6.90438	6.98013	7.03726	6.81749	7.42096	6.81284	6.75855	6.64481	6.94325	6.74252	6.73388	6.8643	7.01362
ENST00000225777.8	ENSG00000108639.8	SYNGR2	9.75513	9.21875	9.73839	9.23143	9.56928	9.48215	9.85502	8.9768	9.26726	8.51965	9.50938	8.72974	9.73053	9.16887	9.64712	9.04774	10.1194	8.84141	9.10394	8.94221	9.84124	9.18446	9.64562	8.93072
ENST00000513973.6	ENSG00000013375.16	PGM3	7.26748	8.04295	7.6076	8.21142	7.82603	7.52334	7.78694	8.33013	7.8143	8.55842	7.98082	8.49189	7.7767	8.22683	8.12966	8.34576	7.30438	8.08089	8.20931	8.07688	7.4094	7.89059	7.81839	8.44955
ENST00000241463.5	ENSG00000122035.7	RASL11A	4.43797	4.68798	4.86448	4.91751	4.85046	4.60829	4.78313	4.86595	4.87365	4.76455	4.93449	4.7096	4.55354	4.77828	4.64028	4.40882	4.57782	4.5939	4.78883	4.88544	4.79014	4.47414	4.464	4.64838
ENST00000306042.9	ENSG00000132334.17	PTPRE	7.36304	7.2141	6.99901	6.91112	7.23612	7.63037	7.33838	7.20215	7.18779	6.99271	7.30725	6.99749	7.18844	7.25964	7.2486	7.06495	7.31492	6.96263	6.76038	6.82532	7.19226	7.10518	7.03981	6.62084
ENST00000333274.11	ENSG00000184349.14	EFNA5	4.25828	4.11602	4.58935	4.31088	4.24262	4.52031	4.17138	4.46271	4.43147	4.38819	4.27495	4.2447	4.36311	4.43072	4.09707	4.36694	4.52284	3.95002	4.2028	4.3194	3.93992	4.44087	4.19363	4.28912
ENST00000358598.6	ENSG00000108946.15	PRKAR1A	8.76956	9.13044	8.67916	9.1784	9.04498	9.29689	8.84872	9.30774	8.99181	9.49668	8.93977	9.44655	8.84638	9.30963	8.97694	9.30973	8.04568	9.1606	9.04291	9.25847	8.54253	9.46331	9.13746	9.34654
ENST00000274054.3	ENSG00000145414.9	NAF1	7.47123	7.45689	7.41588	7.41139	7.32129	7.18594	6.8989	7.3194	7.24727	7.8955	7.17587	7.75856	7.22535	7.17056	7.15263	7.2631	6.98027	7.67335	7.32181	7.46792	7.1533	7.07238	6.93969	7.31926
ENST00000257857.9	ENSG00000135404.12	CD63	12.7399	12.6028	12.9675	12.6259	12.5066	13.0135	13.1674	12.721	12.5408	12.1381	12.7066	12.4976	12.6605	12.6273	12.7092	12.8181	12.8492	12.3009	12.4025	12.5863	12.5194	12.6532	12.7764	12.4327
ENST00000229266.8	ENSG00000111666.11	CHPT1	7.33098	7.48072	7.63931	7.68307	7.44203	7.42474	7.66132	7.68845	7.43876	7.70485	7.70232	7.88213	7.04725	7.38765	7.20323	7.91611	7.54327	7.58043	7.64334	7.99351	7.15707	7.34937	7.26611	7.28879
ENST00000677825.1	ENSG00000116539.14	ASH1L	5.02602	5.26118	5.26919	5.26464	5.27525	5.48614	5.37995	5.53224	5.37376	5.80506	5.81153	5.99951	5.33854	5.02473	5.56815	5.19267	5.0643	5.1954	5.57227	5.49461	4.84868	5.46477	5.0735	5.3599
ENST00000395384.9	ENSG00000103485.19	QPRT	10.3526	9.61322	9.9883	9.32707	9.98786	9.70999	9.77706	9.33405	9.4765	8.97161	9.40282	8.79118	9.65516	9.2483	9.4848	8.63737	9.93822	8.94281	8.88987	8.5713	9.43845	8.82889	8.8018	8.49874
ENST00000555206.5	ENSG00000136866.14	ZFP37	2.97135	3.12147	3.04962	3.04805	3.20993	3.26094	3.2367	3.32472	3.15168	3.46518	3.101	3.42621	3.00076	2.85009	2.95084	3.50667	3.11583	3.33119	3.15295	3.32609	2.89734	3.55248	3.01595	3.41372
ENST00000672940.1	ENSG00000138303.18	ASCC1	5.90627	6.46639	6.44938	6.69187	6.58073	6.33778	6.47977	6.69852	6.39661	7.01426	6.56564	6.91909	6.54008	6.6982	6.71729	6.69295	5.96639	6.51827	6.63593	6.63915	6.45078	6.44336	6.47311	6.81141
ENST00000330062.8	ENSG00000182054.10	IDH2	7.94627	7.68653	7.62564	7.68949	8.09101	7.97665	8.09279	7.7867	7.67929	7.6503	7.5843	7.34899	7.91195	7.746	7.79043	7.46364	7.69418	7.52275	7.35691	7.19861	7.70062	7.46218	7.38266	7.31288
ENST00000409409.5	ENSG00000172115.9	CYCS	11.9134	12.4451	12.2732	12.4779	11.8273	12.0417	12.0422	12.3871	12.2804	12.4942	12.3333	12.9296	11.3873	11.9836	11.1465	12.543	11.4649	12.3732	12.2123	12.9441	11.6516	11.8221	12.1314	12.2081
ENST00000336294.10	ENSG00000121775.18	TMEM39B	8.90777	8.15719	8.77918	8.20406	8.76504	7.99364	8.42713	7.72171	8.28235	7.82364	8.30714	7.67881	8.84922	8.08412	8.3817	7.91792	8.87811	7.95061	8.04157	7.79946	8.92734	7.93453	8.167	7.86069
ENST00000343307.5	ENSG00000187676.8	B3GLCT	6.70101	6.58654	6.86816	6.99526	6.47633	6.84374	6.70444	6.86922	6.52452	6.6969	6.65402	6.87276	6.47	6.63349	6.54253	6.93917	6.69448	6.75848	6.8168	6.97153	6.89165	6.91447	6.7094	6.87149
ENST00000336292.11	ENSG00000182253.15	SYNM	3.59801	3.51918	3.38492	3.14492	3.51493	3.36479	3.56196	3.37825	3.30529	3.16927	3.49514	3.17569	3.39198	3.13312	3.78352	3.20788	3.40231	3.30469	3.11648	3.13924	3.19941	3.15151	3.16763	3.30107
ENST00000309244.9	ENSG00000105379.10	ETFB	11.5815	11.1556	11.1744	10.7975	11.5563	11.3214	11.3134	10.7726	11.3541	10.8773	11.1676	10.7511	11.6484	11.1715	11.3521	10.8441	11.4869	10.8505	10.7661	10.6396	11.6471	10.968	11.0361	10.6668
ENST00000594947.6	ENSG00000197134.13	ZNF257	3.87596	4.05844	3.78844	4.10694	3.83985	4.2854	3.93616	4.2065	3.6794	4.69813	3.9891	4.50457	3.72644	4.0198	3.90467	3.89075	3.57879	4.14348	4.14691	4.69013	3.67681	4.10065	4.13859	4.06077
ENST00000303052.13	ENSG00000169118.18	CSNK1G1	5.38068	5.24743	4.78523	5.52158	5.44447	5.34488	5.28737	5.45755	5.14212	5.2946	5.24833	5.25542	5.41024	5.33487	5.55698	5.40555	4.83052	5.03655	5.09295	5.0149	5.22536	5.35201	5.326	5.42957
ENST00000299164.4	ENSG00000166106.4	ADAMTS15	6.90965	6.51978	7.13118	6.30242	6.71236	6.41495	6.97307	6.43924	6.53348	5.77814	6.49142	6.18336	6.83464	5.89424	6.58759	6.12116	7.07632	5.93686	6.0645	5.90623	6.7578	6.08114	6.13323	5.66424
ENST00000508629.5	ENSG00000145723.17	GIN1	3.18416	3.28751	2.84791	3.42467	3.29075	3.02306	2.91776	3.50038	2.99362	3.93402	3.22116	3.89139	3.08814	3.11655	3.37648	3.37686	2.74128	3.37948	3.08886	3.5692	2.73941	2.93581	2.80372	2.95483
ENST00000252487.9	ENSG00000130204.13	TOMM40	10.3366	10.2969	10.4525	10.4433	10.3809	9.79675	9.98818	9.90118	10.5714	10.1585	10.4131	10.3032	10.1933	9.73544	9.87677	9.75074	10.4973	10.1849	10.247	10.247	10.3564	9.58725	9.92713	9.73361
ENST00000276201.7	ENSG00000125351.13	UPF3B	6.13266	6.85099	6.14299	6.91998	6.27273	6.44806	6.15374	7.1671	6.32977	7.81639	6.59625	7.77767	5.95723	6.46892	5.97292	6.95509	5.67813	7.1125	6.72501	7.35603	6.20652	6.34056	6.14634	6.80342
ENST00000430676.6	ENSG00000176623.12	RMDN1	7.1353	7.46959	7.21093	7.42576	7.27529	7.5264	7.10352	7.56317	7.40204	7.79735	7.33406	7.69297	6.92625	7.52569	7.00197	7.52175	7.1619	7.38824	7.34446	7.56633	6.6928	7.11147	7.02826	7.39394
ENST00000331479.4	ENSG00000183172.9	SMDT1	7.60218	7.61332	7.70841	7.53194	7.34475	7.91757	7.95743	7.5728	7.55534	7.17452	7.78036	7.51289	7.55361	7.78258	7.79374	7.93128	7.53205	7.41794	7.59078	7.57545	7.33152	7.59404	7.87265	7.53094
ENST00000588969.5	ENSG00000168610.16	STAT3	7.1021	7.06291	7.29967	7.30891	7.53365	7.11994	7.28685	7.64452	7.27573	7.56451	7.13191	7.50229	7.64625	7.52831	7.81334	7.28489	6.98927	7.29564	7.26914	6.9182	7.27932	7.56591	7.42818	7.74724
ENST00000381401.11	ENSG00000169100.14	SLC25A6	11.3849	11.2766	11.3232	11.3042	11.4308	10.3507	10.3841	10.6309	11.3777	10.9739	11.0779	10.9692	11.2939	10.4129	10.3279	10.1783	11.4207	11.0101	11.126	10.9122	11.3617	10.5571	10.6141	10.4914
ENST00000320936.9	ENSG00000099622.14	CIRBP	9.12818	9.65025	8.87107	9.33616	9.20306	9.24562	8.74537	9.09284	9.50446	9.06399	9.04748	9.27279	9.08137	9.38789	8.68848	8.89387	8.90375	9.14169	9.2114	9.39977	8.87453	9.14952	9.01893	9.08141
ENST00000221943.14	ENSG00000105341.19	DMAC2	8.83245	8.75534	8.98163	8.78995	8.86534	8.46556	8.25252	8.53206	9.00988	8.71095	8.80665	8.84223	8.49761	8.35127	7.98207	8.53935	8.61761	8.80675	8.89017	8.92695	8.9816	8.37443	8.54195	8.52384
ENST00000301727.9	ENSG00000167967.16	E4F1	6.31698	6.00043	6.36922	5.89054	6.07701	5.62366	5.98306	5.74934	6.04955	5.6234	6.0951	5.76629	5.91314	5.8386	6.08924	5.40693	6.20105	5.73352	5.55047	5.3775	5.90322	5.47492	5.69611	5.58872
ENST00000333590.6	ENSG00000165195.16	PIGA	5.49008	5.70989	5.54984	5.84141	5.45234	5.89624	5.65965	5.82746	5.61623	6.0294	5.67623	5.98804	5.48403	5.96242	5.26072	6.16933	5.67038	5.99114	5.69705	5.9017	5.44432	5.77515	5.76476	6.0056
ENST00000512528.3	ENSG00000177034.17	MTX3	4.10886	3.81644	3.55093	3.88682	3.73284	3.98339	3.58824	3.8587	3.87098	3.99756	3.66859	3.99147	3.81017	3.91527	3.96047	4.03462	3.25845	3.6873	3.54947	3.75425	3.25594	4.00974	3.55501	3.64533
ENST00000303127.12	ENSG00000169223.15	LMAN2	11.7035	11.2904	11.8119	11.3725	11.6924	11.386	11.8868	11.3918	11.4103	10.9482	11.5314	11.1052	11.6553	11.2591	11.4587	11.2522	11.8565	10.9816	11.1513	11.1923	11.8512	11.0439	11.3991	10.9748
ENST00000410042.1	ENSG00000273155.1	RP11-38C17.1	6.50695	7.48615	6.72558	7.61191	6.81871	7.3719	6.51588	7.85821	7.39243	8.9318	7.09356	8.72343	6.52521	7.63329	6.34127	8.25794	6.10223	8.34032	7.47443	8.47181	5.99378	7.37984	6.84916	7.80759
ENST00000256733.9	ENSG00000134339.9	SAA2	9.31493	8.95576	9.27086	9.22799	8.50431	9.37045	8.81254	8.60204	9.97448	8.88827	9.57958	9.46825	9.0094	8.98716	8.08251	8.90424	9.89623	8.9171	9.34122	9.26261	8.6306	8.34761	8.02408	8.01679
ENST00000619850.2	ENSG00000101447.15	FAM83D	10.0993	9.91402	10.2007	10.0915	10.1085	9.4961	9.80731	9.86418	10.1109	9.98193	10.0405	9.93897	9.72796	9.46545	9.44297	9.30339	10.0721	9.88137	9.95484	9.71413	10.0255	9.42471	9.33277	9.41204
ENST00000369838.6	ENSG00000198478.8	SH3BGRL2	3.40626	3.50127	3.33684	3.4482	3.51074	3.70738	3.33205	3.83289	3.55977	4.07213	3.44734	4.40111	3.68223	3.75731	3.54014	4.37494	3.30911	3.56102	3.41238	4.08406	3.40949	3.68377	3.8673	4.34869
ENST00000216259.8	ENSG00000100417.12	PMM1	8.12336	7.73218	8.14858	7.55934	8.02248	7.9742	8.06229	7.59395	7.78561	7.39155	7.76809	7.27365	8.04015	7.74496	7.93329	7.36544	8.09695	7.38734	7.50586	7.26429	8.2831	7.41739	7.85068	7.38588
ENST00000339950.5	ENSG00000162607.13	USP1	7.73038	8.19522	7.39225	8.32151	7.62712	7.85592	7.38796	8.42841	8.04707	9.33123	7.88781	9.10081	7.11151	8.33936	7.49879	8.71046	7.38046	8.66947	8.28133	8.90664	6.6698	8.04037	7.65072	8.71937
ENST00000263921.8	ENSG00000109220.11	CHIC2	5.33468	4.75769	4.91716	4.99541	5.24605	5.07793	5.3577	5.04136	4.94289	5.13441	4.91481	5.19022	5.16681	5.20979	5.56735	5.52344	5.21209	4.84423	4.63603	5.10949	5.37522	5.10961	5.07896	5.31288
ENST00000473942.5	ENSG00000170502.13	NUDT9	6.06745	6.76364	6.38324	6.89023	6.33715	6.61739	6.37475	6.96743	6.19084	6.92601	6.44706	7.10921	6.09149	6.6922	6.28149	6.6562	5.55384	6.34173	6.45386	6.69136	5.92434	6.47692	6.29417	6.37354
ENST00000425825.6	ENSG00000174744.14	BRMS1	8.73717	8.66837	8.94536	8.74576	8.49263	8.08445	8.37467	8.35022	8.61746	8.51123	8.62242	8.6419	8.39029	8.25458	8.13957	8.34529	8.27046	8.43222	8.46896	8.52464	8.5347	8.04436	8.29076	8.28379
ENST00000564026.1	ENSG00000149929.16	HIRIP3	6.25052	6.16779	6.69866	5.96373	6.24829	6.16981	5.99571	5.84137	6.1736	5.8279	6.00713	5.95782	5.96016	5.63285	6.01118	5.77549	6.05151	5.86922	5.86362	5.53949	6.00004	5.58853	5.67844	5.45354
ENST00000395915.8	ENSG00000087586.18	AURKA	9.41761	9.98058	9.73394	10.132	9.44497	9.40867	9.2916	9.9839	9.96524	10.3083	9.98439	10.2749	8.5633	9.14378	8.54525	9.36494	8.79007	9.98488	10.1484	10.1281	8.57513	9.2331	9.05515	9.48555
ENST00000410092.7	ENSG00000134278.15	SPIRE1	6.18133	5.81573	5.66176	6.05147	5.99454	6.20448	5.71699	6.0118	5.98479	6.08212	5.94036	6.10948	6.11736	5.92604	6.14119	6.1314	6.10136	5.67054	5.79813	6.08823	6.21114	5.89015	5.91643	6.20238
ENST00000251691.5	ENSG00000112379.9	ARFGEF3	7.1578	6.87102	6.85519	6.69465	7.152	7.16155	7.03513	7.09448	6.97902	6.94	6.81215	6.68461	7.36176	7.309	7.44967	7.01167	6.96577	6.96043	6.71579	6.49495	7.1337	7.25913	7.21996	7.11166
ENST00000268148.13	ENSG00000140543.15	DET1	3.86585	3.99168	3.99028	4.06977	3.97801	4.01939	4.25558	4.29816	4.22666	4.09999	4.06111	4.12494	3.84497	4.22596	4.16941	4.40113	3.80958	4.13352	4.00892	4.07743	3.89729	3.80817	3.92556	3.8474
ENST00000357710.8	ENSG00000080815.19	PSEN1	8.87354	8.74905	8.84089	8.70154	8.74907	8.91416	9.08226	8.81292	8.78203	8.53549	8.97101	8.7064	9.08918	9.10487	9.22112	8.99794	8.82945	8.56266	8.59055	8.64644	8.68019	8.86785	8.9068	8.60488
ENST00000684373.1	ENSG00000133056.14	PIK3C2B	5.45284	5.22047	5.27232	5.36502	5.46148	5.62001	5.58688	5.13431	5.09292	5.40621	5.44227	5.03841	5.63483	5.59108	6.0741	5.35942	5.38344	5.03539	5.06639	4.72728	5.13674	5.59472	5.40714	5.42805
ENST00000396865.7	ENSG00000177058.12	SLC38A9	7.00284	7.23417	7.30809	7.47188	7.26126	7.37139	7.509	7.49579	7.41435	7.44071	7.53704	7.44651	7.14404	7.52229	7.34479	7.71307	6.51579	7.27313	7.47721	7.42488	7.4013	7.55795	7.63205	7.56054
ENST00000483910.5	ENSG00000064225.12	ST3GAL6	3.51257	3.78221	3.47818	3.68263	3.49762	3.97459	3.9634	3.92879	3.49323	3.9801	3.60668	3.85762	3.65783	3.65065	3.879	3.90759	3.72624	3.82053	3.63038	3.82958	3.62853	3.78427	3.56632	3.8691
ENST00000280749.5	ENSG00000151131.11	C12orf45	6.48091	6.6873	6.94775	6.86662	6.74978	6.06709	6.36154	6.40052	6.75075	6.26078	6.794	6.84289	6.18826	6.04223	5.95998	6.52815	6.10716	6.44432	6.51447	6.73431	6.48775	5.98964	6.42645	6.21131
ENST00000338961.11	ENSG00000148334.16	PTGES2	9.0908	8.62149	8.90895	8.76284	9.07381	8.44439	8.85025	8.33354	8.74733	8.14713	8.58415	8.29934	9.16046	8.4814	8.7651	8.17465	9.18126	8.31775	8.29893	8.2539	9.1089	8.53045	8.4819	8.29679
ENST00000334444.11	ENSG00000114770.17	ABCC5	7.31891	7.39174	7.40279	7.34277	7.4191	7.13704	7.57741	7.39709	7.41583	7.26376	7.59665	7.39366	7.41381	7.38993	7.39346	7.47157	7.25737	7.28575	7.24314	7.24722	7.22347	7.44738	7.51013	7.27633
ENST00000371065.9	ENSG00000213625.9	LEPROT	7.9892	7.71457	7.90372	7.80389	7.48206	8.068	7.89397	7.65164	7.81475	7.2309	8.00078	7.4831	7.89528	7.96228	7.83775	7.56346	7.92545	7.35387	8.09107	7.83168	7.51153	7.52557	7.94882	7.62262
ENST00000357332.8	ENSG00000198356.12	GET3	9.48504	9.25091	9.47956	9.32046	9.44677	9.01419	9.46876	9.25484	9.26542	8.94124	9.25155	8.87563	9.51861	9.17834	9.23871	9.00017	9.26312	8.96943	9.03371	8.91337	9.39369	9.06094	9.3635	8.9762
ENST00000368594.8	ENSG00000068383.19	INPP5A	5.68416	5.46778	5.71767	5.47708	5.37941	5.73462	5.78865	5.37536	5.59117	5.45951	5.60331	5.56204	5.47432	5.79984	5.32676	5.14116	5.83616	5.55814	5.49941	5.4776	5.5315	5.71454	5.47807	5.37034
ENST00000409115.8	ENSG00000187514.17	PTMA	12.0148	12.6209	11.9624	12.473	11.9059	12.4472	11.8644	12.3734	12.4729	12.8308	12.1676	13.0931	11.3807	12.163	10.952	12.4822	11.3904	12.601	12.193	13.1769	11.1169	11.991	11.9923	12.2311
ENST00000368576.8	ENSG00000153975.10	ZUP1	4.14784	4.62243	4.19261	4.52787	4.10122	4.24868	4.24099	4.77415	4.43808	5.01502	4.63097	5.08307	4.09706	4.5121	4.29731	4.73409	4.07883	4.53717	4.29806	4.51597	3.98541	4.25144	3.73974	4.15415
ENST00000316059.7	ENSG00000186660.15	ZFP91	7.0166	6.84162	6.82679	7.06068	6.68156	6.6319	6.66118	6.78137	6.95224	6.93638	6.66321	6.91539	6.63469	6.73338	6.6621	6.77114	6.83489	6.66503	6.5997	6.79479	6.57508	6.66976	6.78895	7.00936
ENST00000297151.9	ENSG00000164609.10	SLU7	6.3522	6.96448	6.17806	7.11191	6.58943	6.9863	6.38554	7.20285	6.75141	7.76801	6.69066	7.82986	6.08043	6.99964	6.802	7.14853	6.01942	7.32944	7.14919	7.42025	6.10579	6.96654	6.61886	7.34681
ENST00000345429.10	ENSG00000139793.19	MBNL2	6.22612	6.03106	6.09059	5.92305	6.1944	6.0545	5.98016	6.09092	5.95331	6.07794	6.05023	5.84111	6.37393	5.62662	6.43677	5.44659	5.99253	6.11863	5.48554	5.64787	6.53724	5.87925	5.95121	5.95353
ENST00000243189.12	ENSG00000117616.18	RSRP1	4.39608	4.47845	5.38019	4.82869	4.57529	4.26666	4.73247	4.66048	4.74289	4.60707	4.78454	5.06005	4.61615	4.09385	4.81667	4.46103	4.81969	4.5106	4.20899	4.42699	4.67694	4.37357	4.30394	4.11074
ENST00000302763.12	ENSG00000044115.21	CTNNA1	9.89491	10.3563	10.4601	10.7566	10.4671	10.0582	10.3286	10.8262	10.4392	10.8666	10.6236	10.9129	10.2298	10.2299	10.6245	10.1659	9.50656	10.3287	10.6039	10.2216	9.96183	10.3637	10.3179	10.6221
ENST00000520468.7	ENSG00000164919.11	COX6C	9.3642	9.67842	9.21189	9.55865	9.06372	9.95403	9.5412	10.0281	9.28693	10.1746	9.25406	10.2229	9.43232	10.0649	9.48196	10.2424	9.50249	9.90916	9.33665	10.234	8.61117	9.8847	9.29068	9.7414
ENST00000675427.1	ENSG00000156709.15	AIFM1	8.59348	8.70181	8.61083	8.90054	8.87678	8.54118	8.79768	8.97576	8.6925	9.14383	8.86664	9.02284	8.60345	8.5901	8.78009	8.56237	7.89836	8.75455	8.81879	8.56484	8.38546	8.45346	8.37622	8.70945
ENST00000382384.6	ENSG00000157954.15	WIPI2	8.83149	8.71514	8.65955	8.52126	8.83951	8.72832	8.84225	8.52269	8.65571	8.43963	8.64586	8.30643	8.80657	8.60576	8.80789	8.56196	8.85114	8.37775	8.43272	8.20442	8.73419	8.76393	8.7135	8.47199
ENST00000649662.1	ENSG00000094804.12	CDC6	6.90293	7.70066	7.376	8.06028	7.40606	6.97573	7.09247	7.85632	7.36062	8.34745	7.5711	8.3712	7.01435	7.20431	7.03165	7.54855	6.63015	7.891	7.80963	7.85196	6.6561	7.03821	6.89451	7.68846
ENST00000323833.12	ENSG00000123297.20	TSFM	9.19094	9.27098	9.40022	9.30447	9.41558	8.85636	9.14745	9.22257	9.23157	9.37723	9.1573	9.24536	8.99122	8.93309	8.96986	8.81555	8.88784	9.1952	9.15686	9.14297	9.34427	8.8716	8.8816	8.9003
ENST00000450644.2	ENSG00000182287.15	AP1S2	7.61642	8.67261	8.01823	8.89633	7.71232	8.47847	8.00512	8.95493	8.54996	9.16528	8.45925	9.44653	7.62532	8.7132	7.86329	9.10479	7.20382	8.87713	8.83347	9.37996	7.62162	8.77462	8.43919	9.07694
ENST00000005340.10	ENSG00000004975.12	DVL2	7.91409	7.61664	8.0315	7.67754	8.11897	7.342	7.7382	7.54971	7.72892	7.56928	7.6792	7.40715	8.02318	7.43892	7.77968	6.99292	7.66337	7.29944	7.50103	6.88764	7.63436	7.31008	7.41739	7.12994
ENST00000447839.7	ENSG00000225830.16	ERCC6	4.2798	4.36738	4.34521	4.33107	4.81707	4.34877	4.13246	4.1787	4.29814	4.25872	4.18229	4.23201	4.38718	4.52403	4.84969	4.34401	4.37281	4.11367	4.14376	4.20106	4.2883	4.48925	4.19375	4.08551
ENST00000395860.7	ENSG00000100483.14	VCPKMT	4.26101	4.32934	4.49452	4.35695	4.55719	4.31294	4.41103	4.17877	4.55014	4.25608	4.34685	4.6805	4.18425	4.47811	4.55267	4.69879	4.22828	3.91892	4.38712	4.57693	4.53469	4.45571	4.14879	4.04497
ENST00000287713.7	ENSG00000157064.11	NMNAT2	5.0346	4.84342	4.967	4.66726	4.73279	5.21724	5.27723	4.77541	4.57547	4.54606	4.65324	4.5416	4.75664	5.48215	5.39436	4.95361	4.42662	4.59187	4.44665	4.33967	5.12849	5.07208	5.19967	4.83659
ENST00000216968.5	ENSG00000101000.6	PROCR	7.92578	7.48546	8.16512	7.43278	7.99301	8.29436	8.5267	7.54346	7.41083	6.83694	7.63623	6.85031	7.88699	7.89455	8.02271	7.05215	7.67174	6.95874	7.14124	6.76756	7.72996	7.21829	7.46691	6.99987
ENST00000290705.12	ENSG00000205362.11	MT1A	11.9717	11.9063	12.6365	11.7273	11.7497	12.1371	12.0598	11.4537	11.9904	11.1885	11.9625	11.6819	11.6524	11.3655	11.2661	11.6245	12.2258	11.3373	11.4461	11.7338	11.6815	11.0475	11.5977	11.1638
ENST00000397081.8	ENSG00000091428.18	RAPGEF4	3.64481	3.84725	3.54418	3.96036	3.77505	4.36157	3.94824	3.89976	3.66985	3.82355	3.63913	3.85515	3.92867	3.86324	4.00611	3.82635	3.24813	3.45171	3.72272	3.43385	3.45327	3.77942	3.26817	3.69553
ENST00000297431.9	ENSG00000164815.11	ORC5	7.44812	8.50505	7.68433	8.46161	7.80942	7.93582	7.8396	8.56562	8.08745	9.15405	8.17603	9.03408	7.71062	8.43547	8.01459	8.65447	7.47928	8.74919	8.64594	8.82668	7.35412	8.02814	7.95087	8.68344
ENST00000225972.8	ENSG00000108829.10	LRRC59	10.4293	10.5927	10.5915	10.6794	10.3881	9.7272	10.1217	10.3617	10.5235	10.5211	10.4546	10.5097	10.1503	10.0266	9.97641	10.0572	10.2231	10.4066	10.4601	10.4977	10.2487	9.9346	10.1389	10.1654
ENST00000369713.10	ENSG00000148834.13	GSTO1	10.0073	10.5714	10.3466	10.4386	10.0647	10.909	10.4664	10.4927	10.4938	10.6576	10.4605	10.637	9.90406	10.55	10.0585	10.4025	9.54284	10.4692	10.3018	10.5707	9.67833	10.275	10.1773	10.295
ENST00000585809.6	ENSG00000065268.11	WDR18	9.11141	8.7538	8.9298	8.22286	9.08411	8.22548	8.67312	8.20142	8.82936	8.3476	8.63879	8.16135	9.0133	8.21449	8.52855	7.8882	8.97454	8.23334	8.16853	7.9726	8.99921	8.16048	8.20913	7.84544
ENST00000368811.8	ENSG00000197747.9	S100A10	11.8378	12.2736	12.0291	12.0888	11.8006	12.3024	12.0645	12.3719	12.024	11.9313	12.0913	12.3069	11.4257	11.9437	11.2297	12.2031	11.6044	12.2009	11.9776	12.4793	11.1416	12.0466	11.8959	12.0332
ENST00000355801.4	ENSG00000188243.14	COMMD6	8.31295	8.7066	8.69744	8.67123	8.26922	8.58679	8.86563	9.14067	8.84085	8.4107	8.92718	9.02943	8.39188	8.84587	8.27312	9.21093	8.3086	8.62597	8.85105	8.89336	8.07552	8.65522	8.93821	8.81251
ENST00000418100.6	ENSG00000196081.10	ZNF724	3.95444	4.26012	3.85781	4.29088	3.86431	3.94214	3.81234	4.40379	4.3394	5.33696	4.02933	4.84359	3.74097	4.22191	3.59742	4.07544	3.95562	4.27317	4.22387	4.70571	3.56685	4.20391	3.69147	4.10649
ENST00000312629.10	ENSG00000175634.15	RPS6KB2	7.40701	6.74982	7.27932	6.78531	6.96728	6.75627	7.32634	6.61676	7.01952	6.30795	6.95736	6.41232	7.52554	6.74495	7.258	6.96184	7.56797	6.37655	6.57758	6.36381	7.15465	6.69168	7.23891	6.72149
ENST00000306433.9	ENSG00000168495.13	POLR3D	6.15779	6.29987	6.74741	6.43687	6.4008	5.94318	6.19263	6.33724	6.37567	6.55028	6.32596	6.36585	6.30158	6.11271	6.02485	6.0802	5.62268	6.07434	6.23799	6.18127	6.40778	5.77136	6.19129	6.07609
ENST00000366777.4	ENSG00000163050.18	COQ8A	8.23787	8.02244	7.88867	7.80559	8.57944	8.0579	8.20156	7.81811	8.07127	7.87521	7.97637	7.6679	8.32554	7.84286	8.2896	7.59751	8.18077	7.73324	7.65935	7.32959	8.1817	7.57523	7.51124	7.04922
ENST00000206542.9	ENSG00000092094.11	OSGEP	7.27742	7.52785	7.37443	7.40777	7.61432	7.04132	7.35151	7.36722	7.51578	7.416	7.44987	7.48618	7.31914	7.25897	7.12936	7.10313	7.24337	7.46489	7.51164	7.50341	7.38854	6.93931	7.37041	7.4377
ENST00000375050.6	ENSG00000204304.12	PBX2	6.90398	6.81202	6.77712	6.41583	7.04227	6.89874	6.69186	6.57501	6.73351	6.63255	6.8493	6.38795	6.76318	6.90582	6.78492	6.77157	6.65301	6.52978	6.53988	6.55764	6.88014	6.77717	6.86829	6.28486
ENST00000652191.1	ENSG00000286219.1	NOTCH2NLC	7.68352	7.34984	7.411	7.14948	7.47827	7.71394	7.73902	7.21189	7.21851	7.05788	7.48657	7.08435	7.51261	7.22664	7.55144	7.09548	7.89811	7.00187	6.99002	6.88211	6.97645	7.11791	7.20606	6.96472
ENST00000539908.6	ENSG00000105289.15	TJP3	4.15232	3.85852	3.76475	3.78975	4.21911	4.44319	4.60838	4.25	3.90647	3.71298	3.50307	3.9095	4.30992	4.25108	4.6447	3.85982	3.50355	3.36675	3.67337	3.07846	4.22978	4.57734	4.32156	3.89931
ENST00000548278.2	ENSG00000139405.16	RITA1	5.49792	5.43088	5.6101	4.98526	5.32359	5.38641	5.65246	5.10519	5.44099	5.0584	5.30511	5.02876	5.45354	5.23272	5.62076	5.19109	5.4851	5.09074	5.06746	4.94394	5.00583	4.86166	5.05931	4.65724
ENST00000298786.5	ENSG00000122376.12	SHLD2	6.2052	6.68888	6.07091	6.76768	6.09582	6.78687	6.38894	6.96903	6.28405	7.30293	6.41943	7.18623	6.21575	6.58294	6.289	6.92772	6.26174	7.02206	6.92	7.20765	6.21134	6.57077	6.57774	7.11103
ENST00000264255.8	ENSG00000115514.12	TXNDC9	7.92261	9.10245	8.00856	9.35588	8.22079	8.75737	8.02146	9.37153	8.63396	9.82666	8.68887	9.75062	7.86193	9.0894	7.95889	9.40969	7.2711	9.49259	9.28044	9.7081	7.76298	8.94019	8.53621	9.23421
ENST00000543772.2	ENSG00000100764.14	PSMC1	9.8302	10.4605	10.1053	10.6953	10.1407	9.99323	10.0763	10.4905	10.2992	10.6615	10.4341	10.6432	9.73374	10.0905	9.80603	10.1812	9.41527	10.4021	10.6278	10.4682	9.78149	10.1296	10.0628	10.345
ENST00000224140.6	ENSG00000107290.14	SETX	7.67971	8.31323	7.57641	8.24531	7.84281	8.37233	8.05154	8.50081	7.91364	8.88094	7.8147	8.62211	7.70292	8.50929	8.31574	8.60401	7.67171	8.42324	8.11937	8.19781	7.64165	8.13184	7.98812	8.57188
ENST00000317907.9	ENSG00000018699.13	TTC27	6.65676	6.99542	6.50941	7.30882	6.7845	6.76985	6.72711	7.33068	6.95988	7.77298	6.9808	7.57314	6.63143	7.13157	6.72018	7.17106	6.19897	7.19542	7.41616	7.32471	6.43532	6.93508	6.61877	7.03706
ENST00000334828.6	ENSG00000171314.9	PGAM1	12.3047	12.2084	12.346	12.0673	12.2445	11.7617	12.1161	12.0063	12.1173	11.903	12.1208	11.9673	11.7823	11.5533	11.5198	11.6813	12.117	11.9893	12.0212	11.862	11.8616	11.5758	11.8059	11.6998
ENST00000398337.8	ENSG00000203485.14	INF2	8.63002	8.14674	8.65755	8.2876	8.63087	7.97976	8.26331	7.84489	8.38935	7.76883	8.24664	7.77956	8.35092	7.63898	8.33934	7.32149	8.60477	7.82861	7.94012	7.55485	8.41981	7.82683	7.97891	7.79151
ENST00000393708.3	ENSG00000267673.6	FDX2	7.34744	6.99115	7.49559	6.98394	7.36681	6.84953	7.1376	6.91461	7.19067	6.72313	7.14874	6.8823	7.37554	7.07367	6.88026	7.05024	7.36805	6.77061	6.62091	6.65866	7.11235	6.53386	7.17863	6.79006
ENST00000215957.10	ENSG00000100139.14	MICALL1	6.6377	6.38611	6.56909	6.27332	6.56999	6.26768	6.51679	6.44009	6.40362	6.02794	6.21008	5.92916	6.83569	6.50366	6.90924	6.5106	6.6243	5.82666	5.94674	5.92166	6.48616	6.00628	6.26767	6.17411
ENST00000344922.10	ENSG00000154305.18	MIA3	8.3965	8.73664	8.64029	8.64898	8.33511	9.09458	9.00427	8.83302	8.37055	9.00699	8.50861	8.85633	8.76811	9.40769	9.11042	9.43038	8.14794	8.70402	8.22991	8.72215	8.55321	9.11421	8.7245	8.81414
ENST00000396930.4	ENSG00000083168.11	KAT6A	5.14023	5.07107	5.02086	5.2817	5.09949	5.43385	5.10564	5.18356	5.20793	5.73346	5.40274	5.78176	5.30962	5.28854	4.92344	5.35476	4.84887	5.48489	5.19269	4.9653	4.76949	5.13416	5.15027	5.59795
ENST00000383791.8	ENSG00000131370.16	SH3BP5	7.47088	7.30141	7.49269	7.18404	7.47648	7.07308	7.2982	7.32645	7.29191	7.36839	7.37936	7.26918	7.4284	7.27291	7.12849	6.94413	7.32657	7.25008	7.16083	6.8785	7.42118	7.33333	7.23196	7.14123
ENST00000372731.8	ENSG00000197694.18	SPTAN1	9.43149	9.61013	10.3447	10.064	9.5235	10.0705	10.5387	9.81439	9.73571	9.22012	10.0486	9.99756	10.0168	9.97927	10.7979	10.5309	9.52732	8.98819	9.72102	9.48065	9.48032	9.89576	10.2078	9.97721
ENST00000418115.6	ENSG00000067560.14	RHOA	10.0175	10.6887	10.1159	10.7151	10.1655	10.7438	10.1578	10.6979	10.6117	10.8364	10.3839	11.0437	9.97787	10.5511	9.75978	10.6998	9.60713	10.5948	10.3966	11.0582	9.89405	10.5198	10.4104	10.7515
ENST00000569729.5	ENSG00000196678.14	ERI2	4.2174	4.77477	4.53819	5.07578	4.21758	4.69536	4.46432	4.9226	4.79233	5.19615	4.75911	5.16326	4.41644	4.54798	4.61829	4.65395	4.1865	4.90533	4.80509	4.91382	4.3549	4.57816	4.57242	4.83838
ENST00000368349.8	ENSG00000160753.16	RUSC1	7.17267	6.66548	7.36508	6.71424	7.08314	6.6481	7.02617	6.34518	6.97155	6.12485	6.8788	6.1845	7.43774	6.54374	7.05155	6.41848	7.11094	6.41335	6.44887	6.43611	7.30045	6.61071	6.95057	6.69515
ENST00000456847.7	ENSG00000111605.18	CPSF6	7.3992	7.59117	7.32668	7.76254	7.50627	7.54884	7.32684	7.68463	7.78409	8.16582	7.61395	8.34253	7.15382	7.66355	7.24814	7.72207	6.82594	7.75985	7.69981	7.90827	7.23112	7.59028	7.42851	7.69544
ENST00000307078.10	ENSG00000168646.13	AXIN2	9.67673	9.49561	9.67245	9.6727	9.80385	9.70101	9.72299	9.70137	9.79137	9.63719	9.72042	9.70952	9.64337	9.35951	9.54669	9.30314	9.53137	9.46285	9.50471	9.296	9.25125	9.15577	9.03872	9.15403
ENST00000301653.9	ENSG00000186832.9	KRT16	6.04059	5.64703	6.1022	5.2915	5.68327	5.11304	4.90413	4.83153	5.54462	5.60182	5.27042	5.22921	5.04905	5.29709	5.00687	5.09569	5.41691	5.53099	4.69422	5.29199	5.51781	5.19309	5.29257	4.95209
ENST00000340855.11	ENSG00000010404.18	IDS	8.16928	8.07979	8.53429	7.93463	8.23782	8.11149	8.63416	8.09183	8.05686	7.42784	8.24341	7.7142	8.38874	7.86137	8.23628	8.07871	8.53714	7.4837	7.97333	7.59547	8.05535	7.64946	7.89705	7.58918
ENST00000522072.1	ENSG00000156471.13	PTDSS1	9.19223	9.66592	9.57709	9.99905	9.0321	9.41257	9.45541	9.62698	9.55372	9.54999	9.81191	9.9418	9.12231	9.47806	9.11316	9.76083	9.0684	9.60899	9.83193	10.0356	9.05645	9.34268	9.48738	9.41811
ENST00000246646.4	ENSG00000171360.4	KRT38	3.45243	3.39208	3.25453	3.25272	3.37657	3.19503	3.97625	3.48836	3.49501	3.27763	3.25058	3.12123	4.75552	4.72714	5.07745	5.31444	3.77907	2.95795	2.49123	2.85231	4.45925	4.34528	4.65791	3.69466
ENST00000591899.8	ENSG00000127540.12	UQCR11	10.3796	9.90742	10.2342	10.015	10.0694	10.1546	10.3276	9.78356	10.192	9.21779	10.1884	9.84507	10.3015	9.77669	9.93939	9.88809	10.2876	9.62795	9.85519	10.0856	9.95923	9.74104	9.99792	9.36604
ENST00000376166.5	ENSG00000136754.18	ABI1	7.5456	7.7803	7.41152	7.65241	7.24855	7.60812	7.49689	7.63916	7.73536	7.87238	7.68295	7.99224	7.37489	7.56579	7.59991	7.87104	7.32027	7.75348	7.6982	7.84004	7.30973	7.74978	7.81227	7.84758
ENST00000679624.1	ENSG00000166949.17	SMAD3	6.9771	6.711	7.07693	6.62041	7.10798	6.97106	6.88362	6.63976	6.96877	6.69626	6.99673	6.38594	6.38004	6.45712	6.51152	6.44194	6.67689	6.41067	6.62225	6.1918	7.02831	6.45282	6.35278	6.19646
ENST00000431002.6	ENSG00000162194.12	LBHD1	8.90754	8.98048	9.58697	9.13602	8.82744	8.45101	8.78605	8.76011	9.30993	8.61289	9.24985	9.02182	8.6363	8.37233	8.16821	8.63221	8.98651	8.72767	8.93113	9.11196	8.93482	8.44327	8.85559	8.58391
ENST00000502323.5	ENSG00000132463.14	GRSF1	7.93353	8.65427	7.93024	8.9279	8.18488	8.61594	8.10629	9.10712	8.55553	9.49155	8.62633	9.36166	8.15662	8.83665	8.32308	8.83961	7.69481	9.11435	8.88278	9.30587	7.98614	8.7682	8.53447	9.04169
ENST00000007264.7	ENSG00000007376.8	RPUSD1	6.959	6.86152	7.05326	6.78195	7.11898	6.3623	6.61719	6.37772	6.95144	6.33131	6.97496	6.35751	7.05748	6.25949	6.54921	6.11108	7.22333	6.3623	6.50416	6.50369	6.84523	6.32743	6.55227	6.31681
ENST00000599732.5	ENSG00000104960.15	PTOV1	9.57442	9.30136	9.36487	8.94932	9.77191	9.35797	9.41467	9.09069	9.46218	9.08937	9.32994	8.81003	9.77237	9.43947	9.81699	9.02735	9.64271	9.00619	8.90893	8.59985	9.80808	9.37954	9.20813	8.87775
ENST00000320985.14	ENSG00000148516.23	ZEB1	4.95617	5.27643	4.93029	5.38269	4.96494	4.80001	4.94279	5.60516	4.89031	5.85714	5.42802	5.93889	4.80826	5.11101	4.78617	5.22182	4.1981	5.29988	5.06988	5.50767	4.45766	4.41281	4.32084	5.04122
ENST00000554203.1	ENSG00000179933.6	C14orf119	8.66824	8.70206	8.84185	8.76604	8.63797	8.96411	8.78907	8.629	8.68813	8.41091	8.85305	8.79126	8.35237	8.44779	8.33967	8.59055	8.15002	8.55407	8.53104	8.8078	8.12431	8.53044	8.74391	8.39724
ENST00000628161.2	ENSG00000182872.16	RBM10	7.70479	7.71583	8.11059	7.86734	8.04406	7.0193	7.43398	7.66748	7.65866	7.92749	7.8617	7.79269	7.59677	6.9915	7.45726	7.05059	7.43667	7.57057	7.62519	7.47595	6.93158	7.04767	7.11414	7.2836
ENST00000348411.3	ENSG00000068438.15	FTSJ1	9.16872	8.87811	9.28685	8.79477	9.02529	8.80856	8.95434	8.60816	9.02998	8.51488	8.99172	8.70151	9.08189	8.70796	8.78811	8.53981	9.01935	8.61051	8.71134	8.54779	9.00721	8.51045	8.79486	8.46233
ENST00000515124.6	ENSG00000048342.18	CC2D2A	3.94728	3.8327	3.86754	3.73493	4.02676	3.71769	3.53245	3.8394	3.84838	3.86816	3.76225	3.87454	4.08676	3.70437	3.64178	3.91386	4.01139	3.77793	3.78964	4.26009	4.00696	3.87734	4.08042	3.39877
ENST00000646701.1	ENSG00000285404.1	LL22NC03-44A4.3	4.22046	4.15195	4.32382	4.20137	4.11985	4.38207	4.2178	4.28183	4.35883	4.15669	4.32867	4.51061	3.88887	4.50121	4.27192	4.32938	3.78671	4.0021	4.15067	4.09879	3.68651	3.99202	4.11646	4.01486
ENST00000303731.9	ENSG00000170043.12	TRAPPC1	9.76794	9.54816	9.95249	9.35987	9.67155	9.87947	10.0679	9.49428	9.47112	9.06501	9.69461	9.3804	9.55585	9.39666	9.66181	9.47998	9.5435	9.22082	9.45095	9.59836	9.61646	9.23832	9.71603	9.28866
ENST00000358303.9	ENSG00000091732.17	ZC3HC1	8.57192	8.45454	8.73241	8.62394	8.6985	8.17415	8.41596	8.44719	8.48232	8.57772	8.44002	8.40868	8.45859	8.10391	8.23675	8.12051	8.40731	8.46787	8.51635	8.35368	8.30047	8.14641	8.14757	8.2094
ENST00000359039.5	ENSG00000198642.7	KLHL9	5.57083	5.40703	5.02976	5.70194	5.39412	5.71158	5.45598	5.87405	5.67607	6.29868	5.73409	5.92458	5.4465	5.69674	5.75163	5.62405	5.33406	5.75697	5.72334	5.73423	5.07097	5.51002	5.39721	5.88419
ENST00000292140.9	ENSG00000176531.10	PHLDB3	5.40782	5.08794	5.53386	5.20025	5.83942	4.79917	5.23858	5.02311	5.615	5.12552	5.61646	5.27293	5.40843	5.16846	5.46405	5.24976	5.14518	4.94076	5.01307	5.04931	5.42659	5.15477	5.18346	5.13523
ENST00000263956.8	ENSG00000119041.11	GTF3C3	7.25623	7.67942	7.25501	7.65202	7.65677	7.65919	7.54561	7.96344	7.40396	8.36064	7.66944	7.92213	7.43205	7.95829	7.84702	7.7858	6.87995	7.79648	7.87474	7.47535	7.62576	7.49625	7.46369	8.01704
ENST00000263847.6	ENSG00000110048.12	OSBP	8.57037	8.72743	8.66085	8.74907	8.71417	8.67967	8.50149	8.74997	8.74062	9.06106	8.72198	8.96658	8.56051	8.65716	8.75687	8.63869	8.11347	8.6994	8.63296	8.5046	8.47038	8.57136	8.36839	8.76178
ENST00000396394.7	ENSG00000129084.18	PSMA1	10.8588	11.3086	11.2348	11.4258	10.921	11.0062	11.1456	11.4188	11.149	11.5577	11.3304	11.4628	10.7698	11.1671	10.734	11.305	10.367	11.3856	11.3886	11.3963	10.4982	10.9468	10.9209	11.2886
ENST00000302313.10	ENSG00000114742.14	WDR48	7.29285	7.29079	6.77462	7.27915	7.26899	7.31508	7.33646	7.76778	7.35586	8.06723	7.24706	7.76352	7.25914	7.87363	7.69034	7.87276	7.00731	7.68646	7.31432	7.56826	6.96926	7.7129	7.46898	7.67253
ENST00000342435.9	ENSG00000188313.13	PLSCR1	6.50591	6.8841	6.87031	7.14649	6.27695	6.50567	6.64176	7.08413	7.06027	7.27798	6.94982	7.51892	6.80275	7.15528	6.87251	7.53752	6.48146	6.96437	7.17081	7.30181	6.54435	7.03172	7.20811	7.4791
ENST00000256649.9	ENSG00000134253.10	TRIM45	3.44956	3.18155	3.2066	3.36418	3.37429	3.41552	3.2427	3.41591	3.47269	3.43217	3.62833	3.18377	3.72678	3.31537	3.40135	3.57265	3.42729	3.14541	3.27025	3.00321	3.2294	3.1636	3.38373	3.17176
ENST00000228495.11	ENSG00000110906.13	KCTD10	7.36269	7.56087	7.3327	7.39043	7.41365	7.58952	7.26774	7.62259	7.48979	7.6943	7.33205	7.55732	7.34764	7.37602	6.86704	7.32345	6.54224	7.56735	7.32618	7.3686	6.98437	7.44086	7.16519	7.20652
ENST00000255499.3	ENSG00000133135.14	RNF128	5.21684	5.26597	5.13481	5.24716	4.91201	5.95222	5.50437	5.73393	5.07089	5.34288	5.16293	5.15225	5.3174	5.69705	5.57905	5.61792	5.12369	5.12161	4.7651	5.32771	5.24092	5.45958	5.35059	4.9516
ENST00000638088.2	ENSG00000173852.15	DPY19L1	8.88746	9.05343	8.83292	9.36576	8.76503	9.4846	9.21651	9.7101	8.95265	9.52938	9.1316	9.69105	8.48336	9.29818	8.82675	9.57551	8.60694	9.4178	9.24225	9.51716	8.38459	9.31355	8.98816	9.40962
ENST00000586802.5	ENSG00000108840.16	HDAC5	5.91751	5.43043	5.76092	5.01951	5.79689	6.22049	6.06185	5.31882	5.27648	5.00489	5.56837	5.04796	6.43518	5.97643	6.2313	5.4565	5.48084	4.81903	4.84318	4.5216	5.86517	5.85646	5.81873	5.225
ENST00000375654.5	ENSG00000204390.10	HSPA1L	5.51629	5.24935	5.9404	5.75787	5.67362	4.90124	5.11055	5.38144	5.70592	5.22148	5.59126	5.56102	5.60985	5.03546	5.77674	5.02182	5.54434	4.99561	4.87136	4.71093	5.20502	4.95637	4.84341	4.99632
ENST00000398110.6	ENSG00000128294.16	TPST2	6.78674	6.27291	6.85825	6.20391	6.90813	6.73476	6.83153	5.93674	6.39556	5.83786	6.45383	5.91983	7.11832	6.28361	6.82914	6.01957	7.13782	5.77071	5.86425	5.82559	6.81066	6.17242	6.17	5.47342
ENST00000566497.5	ENSG00000140545.15	MFGE8	9.62437	9.08351	9.1822	8.89822	9.52398	9.83959	10.0244	9.25944	8.92732	8.57833	9.02477	8.48111	9.81498	9.80682	10.0756	9.15636	9.62279	8.55471	8.59813	8.3925	9.64952	9.60715	9.47608	8.90713
ENST00000678392.1	ENSG00000107897.20	ACBD5	5.3413	6.17796	5.57791	6.09527	5.76493	6.07032	5.56109	6.32088	5.88288	6.77119	5.88489	6.45618	5.71023	6.03521	5.77466	6.45333	5.26094	6.13041	6.07155	6.48444	5.25435	5.94618	5.61778	6.12195
ENST00000605844.6	ENSG00000270647.6	TAF15	7.58925	8.28278	7.84016	8.52153	8.15101	8.00296	7.87152	8.57375	8.23394	8.8341	8.24006	8.77319	7.70284	8.15831	7.95814	8.19976	7.24951	8.40386	8.45411	8.22067	7.69605	8.13013	7.84989	8.38978
ENST00000642889.1	ENSG00000285130.2	RP11-16N10.2	7.66116	7.72599	7.87278	7.99863	7.95926	7.64095	7.82519	8.0774	7.77657	7.94175	7.8252	7.94261	7.59074	7.48454	8.03892	7.47417	7.86102	7.64264	7.76975	7.35872	7.76801	7.6334	7.54335	7.91645
ENST00000611123.1	ENSG00000189339.12	SLC35E2B	6.53339	6.08061	6.26104	6.05908	6.54016	6.16661	6.63727	5.96844	6.06087	5.93048	6.33092	5.71796	6.71782	6.31431	6.41386	6.12809	7.02044	5.79884	5.91256	5.55887	6.58256	6.32054	6.13097	5.72406
ENST00000290299.7	ENSG00000241837.7	ATP5PO	10.2233	10.5987	10.3426	10.5067	10.3118	10.8098	10.6891	10.7573	10.6593	10.7289	10.6331	10.7183	10.2852	10.7363	10.3471	10.8071	10.0071	10.6765	10.6012	10.7479	10.1814	10.5831	10.5537	10.5719
ENST00000556529.4	ENSG00000258102.5	MAP1LC3B2	9.49811	10.2344	9.78536	10.2504	9.559	10.2695	9.97969	10.4945	9.9546	10.5255	9.89383	10.6714	9.55727	10.7496	9.68308	10.9876	9.15531	10.2916	10.1114	10.7231	9.61983	10.6589	10.5057	10.9215
ENST00000379378.8	ENSG00000205250.9	E2F4	8.88212	8.71072	8.85246	8.90782	8.58252	8.50099	8.61782	8.56019	8.64641	8.38006	8.92193	8.66351	8.70022	8.27615	8.56781	8.53545	8.81897	8.54384	8.77594	8.6532	8.5505	8.27306	8.59376	8.48804
ENST00000243389.8	ENSG00000123643.13	SLC36A1	6.92031	6.54739	6.99225	6.83718	6.84397	6.86668	7.08763	6.90019	6.73707	6.37358	6.8501	6.54704	6.82053	6.9535	6.80243	6.84527	7.01014	6.23736	6.54203	6.38554	6.83934	6.53096	6.90224	6.48131
ENST00000406877.8	ENSG00000164649.20	CDCA7L	8.87946	9.06407	8.88374	8.89945	9.06885	8.92467	8.79653	8.93114	9.05934	9.18811	8.87125	8.8995	9.0467	8.94492	8.97973	8.98979	8.64686	8.90755	8.97314	8.85981	8.76938	8.77138	8.78135	8.83105
ENST00000329276.10	ENSG00000101361.17	NOP56	8.80072	9.10381	9.03432	9.43085	8.913	8.55673	8.67164	9.00697	8.94106	9.35704	9.12526	9.47888	8.95657	8.63485	8.91934	8.88466	8.88693	9.0453	9.33924	9.15442	8.7218	8.70293	8.79261	8.95633
ENST00000467789.5	ENSG00000114850.7	SSR3	10.2576	10.4788	10.3207	10.9209	10.1341	10.3945	10.5481	11.1329	10.4544	11.1779	10.5966	11.5244	10.3394	10.8568	10.3557	11.3608	10.1786	10.9337	10.705	11.5833	9.85938	10.6087	10.5873	10.9439
ENST00000266546.11	ENSG00000139182.15	CLSTN3	8.40479	7.81227	7.89141	7.41339	8.52828	8.87561	8.8868	7.96058	7.8338	7.15385	7.78779	7.08616	8.88286	8.63678	9.20712	8.31874	8.22444	7.37174	7.16153	6.80928	9.04144	8.76151	8.72917	8.07249
ENST00000348225.7	ENSG00000105894.12	PTN	3.47632	3.80429	3.66362	3.87105	3.753	4.72036	3.78318	3.96701	3.79889	3.92246	3.81576	3.99453	3.89103	4.59741	3.92628	4.66163	3.5202	3.69751	3.70334	3.98393	3.90709	4.54701	4.70265	4.54916
ENST00000467334.1	ENSG00000090263.16	MRPS33	7.08151	7.98742	7.85732	8.18365	7.29862	8.14258	7.84391	8.33057	8.01473	8.77801	8.14491	9.02022	7.36333	8.15613	7.05166	8.83516	7.09015	8.44693	8.12916	8.84446	7.24006	8.06884	7.95544	8.25409
ENST00000504156.7	ENSG00000170445.16	HARS1	9.45742	9.74233	9.77886	9.91633	9.69406	9.19546	9.38354	9.67365	9.72137	9.90561	9.74083	9.82415	9.66516	9.47144	9.61662	9.29314	9.10099	9.61139	9.8079	9.5382	9.26857	9.1985	9.28226	9.41166
ENST00000651177.1	ENSG00000114374.13	USP9Y	3.79359	4.15119	3.73785	4.12184	3.82473	4.2971	4.11117	4.67697	4.11301	4.75519	4.24583	4.65221	4.14806	4.57037	4.55322	4.49988	3.80928	4.3933	4.11087	4.16485	3.60738	4.43203	4.28869	4.71104
ENST00000285398.7	ENSG00000163161.14	ERCC3	8.06265	7.90153	7.97541	8.14413	8.05474	7.96819	7.97363	8.03026	8.04288	8.05979	8.02992	8.02476	7.87709	8.03061	8.00414	7.96254	8.0836	7.96472	8.09339	7.96991	7.87906	7.74373	7.81902	8.10283
ENST00000521089.5	ENSG00000113645.15	WWC1	7.33529	7.11447	7.26654	7.17129	7.38344	7.1691	7.15789	6.95427	7.17026	7.1115	7.07199	6.98205	7.40772	7.10094	7.43772	6.74708	7.20319	7.10562	7.2326	6.80721	7.50744	7.13811	7.07364	7.05674
ENST00000308683.3	ENSG00000173545.5	ZNF622	6.14495	6.4774	6.47418	6.8543	6.70087	6.0541	6.144	6.66981	6.66559	6.86093	6.76282	7.12022	6.02308	6.12306	6.1034	5.99173	6.15548	6.49944	6.49107	6.54935	5.60981	6.17385	5.76366	6.06759
ENST00000367889.8	ENSG00000143198.13	MGST3	10.455	9.85023	10.3069	9.83403	10.2178	10.2325	10.4592	9.83527	10.0529	9.62581	10.134	9.58089	10.4849	10.3366	10.5183	10.0821	10.5672	9.72511	9.82044	9.72429	10.3695	10.2232	10.2902	9.77289
ENST00000370491.7	ENSG00000137944.18	KYAT3	6.3315	6.90752	5.94679	6.55071	6.19652	6.99494	6.51613	6.91543	6.55264	6.96896	6.47662	6.97519	6.47644	7.0758	6.52655	7.13875	6.10957	6.82907	6.62934	6.78947	5.96108	7.12227	6.56386	6.92982
ENST00000409757.9	ENSG00000132405.19	TBC1D14	7.05138	7.03523	7.10126	7.15996	6.76545	7.08258	7.10324	7.14899	6.97776	7.21373	7.07658	6.98515	7.10786	7.17691	7.11329	7.09591	7.1035	7.01408	6.99421	6.94439	6.88063	7.05607	6.96322	6.90307
ENST00000392894.8	ENSG00000082996.20	RNF13	7.80418	8.27547	7.85641	8.38266	7.8118	8.51371	8.33351	8.64521	8.0752	8.73503	8.11709	8.66013	7.6929	8.714	8.28601	8.9146	7.65732	8.3947	8.23795	8.65478	7.5033	8.18361	8.02887	8.41812
ENST00000456909.6	ENSG00000144589.22	STK11IP	8.07363	7.77862	8.04278	7.75345	8.25802	7.59964	7.79123	7.57094	7.87175	7.37969	7.71976	7.12425	8.01399	7.59686	8.01965	7.32399	7.86491	7.3214	7.59431	7.21028	7.97386	7.63227	7.62896	7.45968
ENST00000269346.9	ENSG00000141540.11	TTYH2	5.49614	5.29168	5.60914	5.09718	5.32114	5.10189	5.55489	4.96131	5.14412	4.95649	5.42163	4.80008	5.83951	5.50886	5.97157	5.15348	5.41331	5.12323	4.44023	4.60024	5.78948	4.84161	5.28059	4.72741
ENST00000646918.1	ENSG00000151491.14	EPS8	3.67558	3.54245	3.52339	3.90877	3.80466	3.83392	3.74149	3.99296	4.02459	4.06945	3.73253	4.0731	4.02198	4.35866	4.08969	3.96089	3.65495	3.82772	4.07614	4.01619	4.01593	4.21669	4.34791	4.06796
ENST00000409341.5	ENSG00000067066.17	SP100	6.64553	7.05905	6.64312	7.24226	6.7532	7.28319	7.06635	7.26523	6.87746	7.50418	6.78964	7.29439	6.99105	7.38437	6.87765	7.58626	6.36002	7.1611	6.86358	7.09351	6.54072	7.30668	6.99592	7.2493
ENST00000374882.8	ENSG00000204264.12	PSMB8	8.48259	8.31914	8.36905	8.29383	8.4658	8.57836	8.45668	8.31321	8.29836	8.18908	8.37449	8.1171	8.69183	8.76663	8.90206	8.36241	8.13789	7.99156	8.26357	7.94346	8.68612	8.4586	8.56759	8.37678
ENST00000275016.3	ENSG00000146233.8	CYP39A1	3.66533	3.65722	3.40875	3.52123	4.0106	3.6198	3.89253	3.55352	3.52576	3.90889	3.85011	3.75346	3.76377	4.04446	4.4702	4.08696	3.48447	4.0851	3.83282	4.01418	3.78062	4.24596	4.7613	4.76116
ENST00000357635.10	ENSG00000178761.15	FAM219B	5.15384	4.83571	4.83019	4.51665	5.28268	5.03391	4.92211	4.85089	4.85342	4.32196	4.8857	4.27507	5.44512	4.97746	4.93725	5.01529	5.40118	4.37097	4.18279	4.27198	5.23323	4.77669	5.06728	4.47855
ENST00000647468.2	ENSG00000122335.17	SERAC1	5.65008	5.73965	5.70885	5.95865	5.62431	6.02318	5.89615	6.02201	5.83828	5.96496	5.75508	5.85256	6.05751	6.42945	5.74717	6.4603	5.24418	5.75904	5.67355	5.79401	5.89123	6.18438	6.11215	5.9047
ENST00000681793.1	ENSG00000166348.19	USP54	5.75789	5.92859	5.75594	6.03887	6.03392	6.32078	6.16061	6.16415	6.00546	6.08977	6.07453	6.05529	6.02925	6.09513	6.41319	6.1529	5.55054	5.81337	5.83995	5.83901	5.94493	6.04922	5.969	5.9458
ENST00000376936.9	ENSG00000171824.14	EXOSC10	7.93026	8.19818	8.11426	8.46823	8.11565	7.87191	7.95385	8.2424	8.13518	8.69182	8.24477	8.53147	7.85922	8.02056	8.17689	8.03469	7.61316	8.2783	8.28904	8.16612	7.80315	7.65488	7.68731	7.95889
ENST00000229563.6	ENSG00000111843.14	TMEM14C	10.219	10.3098	10.3892	10.4732	9.99403	10.4893	10.4371	10.2149	10.215	9.74397	10.2751	10.0375	10.2168	10.3006	10.1362	10.2328	10.2403	9.83394	10.1168	10.2412	10.0828	9.97887	10.1914	10.0891
ENST00000356413.5	ENSG00000089289.16	IGBP1	9.18394	9.27077	8.93233	9.21738	9.17387	8.8086	8.81687	9.19329	9.11906	9.4193	9.06138	9.46538	9.17235	9.16017	9.05337	9.08763	8.76386	9.40583	9.06925	9.36366	9.00945	9.1099	8.85568	9.01203
ENST00000373547.9	ENSG00000119414.12	PPP6C	9.11309	9.87513	9.38736	9.946	9.2163	9.56389	9.3839	9.94521	9.64602	10.0841	9.64819	10.1823	9.17155	9.88051	9.27358	9.94112	9.15486	9.92874	9.9214	10.1457	8.99971	9.7438	9.68903	10.02
ENST00000321867.6	ENSG00000177169.10	ULK1	6.05001	5.79874	5.55026	5.2412	6.01738	6.04048	6.1642	5.51602	5.72793	5.45015	5.7269	5.11459	6.58503	6.16004	6.65113	5.80668	6.38783	5.25891	4.95549	4.79681	6.20549	5.86552	5.81039	5.74493
ENST00000333090.5	ENSG00000182704.8	TSKU	8.34294	7.62266	8.41386	7.49988	8.08127	8.00341	8.34396	7.68486	7.77676	6.79246	7.59551	7.26407	8.48451	7.53899	8.22224	7.71912	8.58631	7.25855	7.32707	7.25133	8.57426	7.82071	8.13532	7.44783
ENST00000454497.6	ENSG00000164164.17	OTUD4	6.19551	6.46708	6.14603	6.41897	6.02721	6.50586	6.22283	6.4972	6.4829	6.95301	6.40958	6.82807	6.23999	6.37943	6.25828	6.51888	6.16014	6.53971	6.52847	6.72585	6.15144	6.47754	6.3978	6.73868
ENST00000307102.10	ENSG00000169032.10	MAP2K1	8.30339	8.38436	8.25552	8.40887	8.38652	8.16154	8.1745	8.37257	8.31188	8.4671	8.20278	8.52391	8.15283	8.11838	8.23425	7.97955	7.85684	8.36675	8.23571	8.04951	8.13372	8.19744	8.11307	8.1894
ENST00000301919.9	ENSG00000170903.11	MSANTD4	5.33286	6.02767	5.61909	6.29101	5.8737	5.887	5.86696	6.57896	5.70999	6.91807	5.95436	6.87578	5.77274	6.36411	5.74053	6.15093	5.33549	6.30365	6.27471	6.52969	5.39174	6.22301	5.85026	6.41036
ENST00000396501.8	ENSG00000129255.16	MPDU1	9.1517	8.99779	9.37651	9.0754	9.09285	8.62793	9.1216	8.73131	8.94089	8.40653	9.16339	8.66068	8.84247	8.35176	8.49643	8.65827	8.9369	8.52729	8.79954	8.85614	9.0185	8.07333	8.88678	8.6696
ENST00000381604.9	ENSG00000015171.20	ZMYND11	5.55141	5.6277	5.64758	5.71476	5.45593	5.56279	5.58366	5.88379	5.83416	6.14397	5.81457	6.09579	5.40879	5.75126	5.8948	5.78827	5.4493	5.57134	5.84832	5.81323	4.92856	5.26797	5.35008	5.52037
ENST00000393454.6	ENSG00000042088.14	TDP1	7.09291	7.11831	7.03737	7.27269	7.07929	7.25484	7.32359	7.09932	7.25809	7.39648	7.27603	7.14429	7.15907	7.0771	6.83013	6.90628	7.02958	7.29328	7.36506	7.30088	6.79187	6.71333	6.78089	7.07257
ENST00000321944.8	ENSG00000130669.17	PAK4	7.46416	7.42466	7.36892	7.10751	7.77886	7.19746	7.42233	6.93465	7.47393	7.17025	7.48495	6.9126	7.40761	7.04266	7.32654	6.70975	7.61631	7.01877	7.01433	6.76949	7.47647	6.92047	7.01125	6.68058
ENST00000663595.2	ENSG00000175567.11	UCP2	6.91793	6.6934	6.95039	6.6365	7.15935	7.06139	7.46798	6.66065	6.99993	6.50214	6.93504	6.5499	7.47889	6.91234	7.37397	6.85438	7.11239	6.43895	6.76376	6.23886	6.8119	6.88972	6.92275	6.63619
ENST00000264595.7	ENSG00000038002.9	AGA	6.20595	6.31748	6.03489	6.30435	6.16927	6.49537	6.61344	6.72243	6.15922	6.22843	6.04036	6.29982	6.60651	7.03834	6.80797	7.05805	6.4559	6.18157	6.07454	6.33432	6.25902	6.89576	6.848	7.20078
ENST00000505747.6	ENSG00000138050.15	THUMPD2	4.9084	5.09679	4.74803	5.23644	5.05084	5.32135	4.70108	5.22415	4.98019	5.92456	4.97123	5.74194	5.04131	5.13103	5.15235	5.33564	4.97509	5.36664	5.24114	5.79896	4.59893	5.23334	5.10767	5.23525
ENST00000396627.6	ENSG00000170291.15	ELP5	8.59324	8.4569	9.01632	8.53117	8.49412	8.3989	8.66169	8.2752	8.64465	8.15481	8.70747	8.12496	8.59962	8.3369	8.54234	8.5204	8.76278	8.31523	8.51163	8.363	8.75076	8.28244	8.61891	8.16062
ENST00000502935.6	ENSG00000108039.18	XPNPEP1	6.8765	7.20482	6.96309	7.219	7.36519	7.04289	7.23628	7.41659	6.98577	7.31687	7.15473	7.1653	7.22275	6.98454	7.16044	7.13931	6.86516	7.02129	7.15441	6.85668	6.9687	7.32351	7.05319	7.19598
ENST00000354547.7	ENSG00000197467.17	COL13A1	7.75528	7.43672	7.51639	7.162	7.49673	7.66888	7.82938	7.23215	7.21344	6.90326	7.12604	6.89099	7.60426	7.29444	7.52564	6.95789	7.56852	6.90839	6.46629	6.5263	7.03718	6.9386	6.63214	6.61949
ENST00000612339.4	ENSG00000184988.8	TMEM106A	4.23396	3.85174	3.76535	3.96451	3.86791	3.8839	3.84736	3.65161	3.99737	3.63452	4.08049	3.86179	4.31232	3.95307	3.77032	4.07412	3.8705	3.76044	3.94509	4.05914	4.2809	3.71362	3.96508	4.03921
ENST00000677079.1	ENSG00000119912.18	IDE	6.82493	7.17654	6.81992	7.84043	6.79332	7.22836	7.08253	7.86832	7.00962	8.10468	7.31523	8.14918	7.06595	7.51454	7.28675	7.53608	6.59419	7.61605	7.55411	7.4664	6.39532	7.11082	7.0334	7.53454
ENST00000355112.8	ENSG00000197299.13	BLM	5.47616	5.81326	5.60873	6.01671	5.52151	5.63213	5.69539	6.17046	5.89286	6.80295	5.83802	6.68825	5.41657	5.68075	5.49342	5.77995	5.1351	6.1081	6.16588	6.05978	4.98899	5.07079	5.15998	5.812
ENST00000257659.12	ENSG00000105793.16	GTPBP10	7.18574	8.11929	7.43112	8.33537	7.71307	7.85361	7.45862	8.19326	7.89022	8.92659	8.04623	8.79028	7.35314	7.75496	7.45196	7.9195	7.24696	8.4031	8.19532	8.47135	7.13301	7.93171	7.61789	8.04521
ENST00000250237.10	ENSG00000213339.9	QTRT1	8.51351	8.32425	8.76228	8.25514	8.61988	7.94807	8.27498	8.08835	8.24311	7.98135	8.32611	7.82798	8.69368	8.13075	8.69059	7.92206	8.41803	7.95307	8.08691	7.71864	8.81533	8.18306	8.30664	8.12543
ENST00000263268.11	ENSG00000118242.16	MREG	4.25002	4.51303	4.26707	4.76879	4.24028	4.54439	4.26872	4.36012	4.58461	4.76777	4.63128	4.51712	4.28635	4.23346	4.71853	4.73447	4.24101	4.47526	4.369	4.73939	4.15161	4.14757	4.34575	3.99945
ENST00000351625.10	ENSG00000074266.22	EED	6.55835	7.02005	6.90304	7.13624	6.91671	6.57244	6.86221	7.59529	6.90572	7.82148	7.02688	7.69603	6.6104	6.55752	6.75692	7.17251	6.27444	7.35075	7.31536	7.45017	6.53842	6.85218	6.59913	7.37037
ENST00000321276.8	ENSG00000163082.10	SGPP2	3.66535	3.14199	3.22571	3.0979	3.46566	3.46604	3.27655	2.98766	3.46085	3.56556	3.18399	2.98008	4.87534	4.70855	4.44074	4.48765	3.60192	3.50688	3.08026	3.03606	4.12402	4.88838	4.95742	3.94126
ENST00000377698.4	ENSG00000137124.8	ALDH1B1	8.97447	8.77435	8.87757	8.77068	9.04851	8.44636	8.52803	8.37705	8.6048	8.7432	8.63444	8.55615	9.0835	8.46233	8.54908	8.20276	8.9128	8.40598	8.4866	8.31945	8.83545	8.17765	8.23613	8.28567
ENST00000340006.7	ENSG00000159176.14	CSRP1	9.54903	9.35179	9.4587	9.23285	9.24523	9.10081	9.23604	9.29275	9.35921	9.21387	9.24926	9.2049	9.352	9.18047	9.07118	9.10539	9.28961	9.03515	9.10717	9.17776	9.23825	9.0464	9.14359	9.22963
ENST00000315491.12	ENSG00000258947.8	TUBB3	9.99195	9.96116	10.2204	9.87238	10.298	9.4948	10.6147	10.266	10.1196	9.71736	9.83007	9.65146	10.3745	9.89904	10.7751	9.76325	9.91136	9.72774	9.7301	9.47182	10.3396	9.84174	10.2388	9.76261
ENST00000539719.6	ENSG00000160094.15	ZNF362	5.1586	4.70555	4.89026	4.79194	5.29159	5.20413	5.22897	4.81458	4.98311	4.35484	4.88776	4.65228	5.34417	5.01227	5.19835	4.83217	4.96413	4.3829	4.29746	4.1343	4.82508	4.79079	4.88222	4.34856
ENST00000341333.10	ENSG00000164081.13	TEX264	8.93628	8.32246	9.03207	8.30557	8.7437	8.53661	8.89093	8.3243	8.24398	7.8415	8.3959	7.99564	8.73651	8.20767	8.65632	8.13112	8.96218	7.88819	7.99016	7.9055	8.82403	7.96685	8.42577	7.77681
ENST00000683449.1	ENSG00000150054.19	MPP7	7.09676	7.24409	7.13115	7.64452	6.98815	7.2248	6.99088	7.51043	7.2371	7.64123	7.20579	7.57959	6.69528	7.07173	6.66855	7.42901	6.58517	7.34353	7.31926	7.40058	6.22043	6.78402	6.7411	6.84604
ENST00000444766.7	ENSG00000108506.13	INTS2	5.4154	5.79112	5.5773	6.08944	5.89047	6.14694	5.82952	6.43865	5.75526	6.3765	6.0308	6.32301	5.37023	5.85965	6.04242	5.88362	4.92405	5.953	5.97723	5.79567	5.33009	5.60368	5.65552	5.94714
ENST00000215582.8	ENSG00000099812.9	MISP	6.28823	5.84229	6.06249	5.84214	6.3057	5.3637	5.75805	5.51572	5.88759	5.6117	5.6237	5.66047	6.45642	6.13905	6.2103	5.63551	6.04531	5.62446	5.85705	5.65436	7.20152	6.98552	6.77343	6.27483
ENST00000367311.5	ENSG00000174307.7	PHLDA3	8.41043	8.00688	8.74011	8.1479	7.89091	8.02352	7.76076	7.59941	8.21188	7.5549	7.88822	7.62311	7.94545	7.47289	7.74921	7.48659	8.22098	7.45751	7.62468	7.52607	7.92253	7.77509	7.3923	7.33476
ENST00000296582.8	ENSG00000164168.8	TMEM184C	6.0919	6.51616	5.86447	6.63151	6.33896	6.65532	6.59047	6.83968	6.15634	6.8692	6.3989	6.93675	6.34342	7.00132	6.47515	7.19636	5.75828	6.83838	6.50037	6.79194	6.17904	6.55268	6.39836	6.87171
ENST00000344337.11	ENSG00000114030.13	KPNA1	6.41645	7.01383	6.72924	7.12818	6.76718	6.96801	6.82679	7.39618	7.12334	7.54449	7.0421	7.58582	6.7844	7.37755	7.20765	7.42788	6.01529	7.04322	7.08348	7.22839	6.43836	7.1241	6.98421	7.34396
ENST00000535923.6	ENSG00000215021.10	PHB2	11.5091	11.6651	11.5836	11.7078	11.5144	11.0993	11.2423	11.3431	11.6346	11.5879	11.602	11.5685	11.4471	11.2173	11.0495	11.192	11.6029	11.5478	11.6031	11.6421	11.3692	11.1009	11.2254	11.161
ENST00000448903.7	ENSG00000183020.14	AP2A2	9.12622	8.91306	9.04733	8.66965	9.26852	8.88323	8.98819	8.8828	8.92558	8.79516	8.80325	8.74421	9.32627	9.11344	9.34729	8.96814	8.88419	8.7985	8.72023	8.46905	9.27084	8.98149	9.0856	8.9674
ENST00000538765.2	ENSG00000006194.10	ZNF263	3.45149	3.50454	3.72693	3.55987	3.26611	3.30139	3.36849	3.46563	3.42763	3.82544	3.53093	3.73077	3.16958	3.37387	3.33175	3.68155	3.29391	3.68025	3.51368	3.71597	3.29107	3.4504	3.00661	3.44215
ENST00000334211.12	ENSG00000186635.15	ARAP1	8.44031	8.07008	8.03133	7.72182	8.63522	8.20138	8.35289	7.97548	8.04134	7.92144	7.91123	7.66234	8.51248	8.15687	8.71774	8.01092	8.12828	7.76641	7.50466	7.28676	8.19489	8.03008	7.96603	7.89568
ENST00000635200.1	ENSG00000282988.2	RP1-34B20.21	12.3937	12.1757	12.6502	12.4084	12.2259	11.7262	12.2223	11.96	12.35	11.7738	12.2325	12.2251	12.2739	11.7472	12.0408	12.0575	12.597	11.8949	11.9412	12.1268	12.2311	11.4374	11.8741	11.7513
ENST00000271526.9	ENSG00000143294.15	PRCC	7.63889	7.72807	7.84525	7.83195	7.93647	7.47045	7.36832	7.58774	7.78617	7.88064	7.66361	7.90816	7.63003	7.55643	7.27168	7.41161	7.72984	7.56854	7.60641	7.76893	7.28421	7.01451	7.1232	7.15071
ENST00000316157.8	ENSG00000107929.15	LARP4B	6.35931	6.31299	6.38662	6.50035	6.41294	6.21748	6.24398	6.56873	6.65882	6.72588	6.47158	6.61485	6.06004	5.94721	6.2031	6.42492	6.22597	6.28263	6.44428	6.32348	6.40625	6.2853	6.1912	6.44644
ENST00000005286.8	ENSG00000006118.15	TMEM132A	9.2095	8.57797	9.00559	8.20879	9.10554	8.95473	9.20273	8.27985	8.67231	7.90602	8.52772	7.94847	9.51311	8.81283	9.24786	8.55587	9.37655	8.18425	7.89725	7.90249	9.44004	8.53663	8.50583	7.98611
ENST00000389617.9	ENSG00000172986.13	GXYLT2	5.48783	5.36972	5.48117	5.1176	5.55913	5.70592	5.64262	5.35953	5.30527	5.03523	5.39808	5.47169	5.15058	5.35683	5.35877	5.17539	5.14223	5.16099	5.07663	4.79178	5.00588	4.76773	4.81787	4.79136
ENST00000368457.3	ENSG00000163348.4	PYGO2	7.12404	6.59999	6.8655	6.31246	6.98576	6.53577	6.57564	6.27804	6.27002	6.01531	6.51496	5.9077	6.93279	6.26888	6.80109	6.41473	7.16607	5.96064	6.13406	6.06721	7.11046	6.5518	6.44437	6.22254
ENST00000266556.8	ENSG00000139192.12	TAPBPL	7.57193	7.00664	7.16625	6.82357	7.1214	7.60572	7.52378	6.75241	7.05926	6.54706	6.90713	6.5347	7.84383	7.63729	8.0199	7.0262	7.69327	6.46883	6.47191	6.367	8.06781	7.49424	7.48804	6.98079
ENST00000373625.8	ENSG00000025800.14	KPNA6	7.51564	8.00569	7.80265	8.0489	7.94548	7.7163	7.65882	7.98807	7.83163	8.1893	7.96207	8.10854	7.21617	7.49009	7.71459	7.45127	7.14458	7.71974	7.97581	7.64471	7.0533	7.4476	7.56848	7.73404
ENST00000547472.5	ENSG00000135452.10	TSPAN31	6.79112	6.93706	6.72298	6.76826	6.83422	7.83917	7.24077	7.27417	6.59783	6.89096	6.80294	7.06865	7.23945	7.66257	7.06526	7.91695	6.6633	6.78577	6.79111	6.81598	6.62011	7.39819	7.17548	7.28531
ENST00000261881.9	ENSG00000075131.10	TIPIN	6.35493	7.20077	6.69567	7.5096	6.86685	6.29692	6.28962	7.31701	7.01025	8.0185	7.01848	8.08178	6.22919	6.87783	6.31231	7.05162	5.90148	7.57316	7.53172	7.93958	6.46679	6.15237	6.56871	7.29436
ENST00000393238.8	ENSG00000172765.18	TMCC1	4.43389	4.32261	4.26232	4.19744	4.47847	4.47918	4.40473	4.44229	4.35776	4.27611	4.42217	4.2811	4.46286	4.47088	4.45267	4.69131	4.68029	4.37598	4.23016	4.21538	3.86996	4.14018	4.31472	4.35312
ENST00000588649.7	ENSG00000099821.14	POLRMT	8.39197	8.03582	8.41663	8.01997	8.80772	8.23096	8.1424	8.06417	8.20474	7.88372	8.1365	7.94434	8.48608	7.83639	8.36569	7.96826	8.33166	7.91188	7.7336	7.52076	8.30827	8.0004	7.64839	7.62406
ENST00000254928.10	ENSG00000132591.12	ERAL1	8.92653	8.76706	8.92697	8.74429	8.69235	8.56551	8.68666	8.42821	8.78718	8.52066	8.72272	8.48918	8.70729	8.52628	8.5179	8.39019	8.73823	8.5049	8.5152	8.5479	8.84867	8.24592	8.58719	8.55654
ENST00000276689.8	ENSG00000147684.10	NDUFB9	10.7274	10.9039	10.8952	10.8512	10.6075	10.8648	10.8108	10.7172	10.8996	10.655	10.8451	10.9268	10.5961	10.8725	10.5085	10.9286	10.5286	10.6791	10.6919	11.0049	10.6745	10.6346	10.9072	10.6706
ENST00000467482.6	ENSG00000101850.13	GPR143	7.93627	7.76939	7.88126	7.39836	7.66629	8.08644	8.0238	7.61467	7.42974	7.41825	7.81786	7.52656	7.99227	7.96302	7.88143	7.95024	7.80146	7.26701	7.33569	7.41472	7.74024	7.65644	7.79472	7.40795
ENST00000220058.9	ENSG00000103707.10	MTFMT	7.47369	7.20256	7.04614	6.91046	7.20734	7.06962	7.21306	6.96862	7.19609	7.15487	7.126	7.13705	6.98271	6.97454	7.23975	6.88347	6.85807	6.90986	7.02666	7.26606	7.1415	7.19067	6.94495	6.97366
ENST00000230173.10	ENSG00000112414.15	ADGRG6	5.77176	5.89449	5.83812	5.51602	5.80426	6.38502	6.4477	6.17544	6.05579	5.78301	5.95219	6.04203	6.15714	6.61566	6.73496	6.56915	6.1773	6.04882	5.96201	5.89536	5.76471	6.42284	6.26248	6.50948
ENST00000402738.6	ENSG00000138641.18	HERC3	3.83801	3.61512	3.21763	3.2115	3.74698	3.65537	3.84024	4.02642	3.95669	3.82922	3.35541	3.4352	3.59683	3.74106	3.92976	3.52686	3.13896	3.2659	3.47556	3.32232	3.63637	3.4993	3.64273	3.55078
ENST00000334213.10	ENSG00000132010.16	ZNF20	3.67379	3.83484	4.08238	3.90539	3.80207	3.63867	3.88922	4.09317	3.79685	3.98742	3.91858	4.20721	3.69782	4.17658	3.55771	4.00591	3.64667	3.97861	4.08178	4.10429	3.73921	3.87737	3.56947	4.10726
ENST00000561277.5	ENSG00000140391.15	TSPAN3	6.38698	6.46692	6.56222	6.70311	6.12237	6.80792	7.02944	6.71086	6.38518	6.21142	6.63771	6.44931	6.2564	6.95443	6.4271	6.39863	6.55478	6.16281	6.72299	6.41502	6.16835	6.38493	6.745	6.45102
ENST00000341037.8	ENSG00000041982.16	TNC	7.34959	7.24178	6.66572	6.95243	8.13023	6.96745	7.64589	7.23664	7.62026	7.12825	6.81373	7.32861	8.64691	8.09234	8.74394	7.9711	7.61021	7.65381	6.93352	7.46236	8.83977	8.01399	9.1382	8.52759
ENST00000366542.6	ENSG00000143702.16	CEP170	6.85281	7.2493	6.86763	7.31699	6.94551	7.07555	6.98899	7.49015	7.10464	7.79777	7.15152	7.66193	6.8105	7.1903	7.26741	6.98106	6.47263	7.34916	7.13417	7.17135	6.22087	6.80348	6.52622	7.10065
ENST00000315212.4	ENSG00000171865.10	RNASEH1	8.29118	8.16805	8.3748	8.32678	8.03766	7.93063	7.8732	8.08418	8.03138	8.23911	8.20882	8.34849	7.799	7.91989	7.84441	8.02814	7.51318	8.06469	8.12283	8.3411	7.48117	7.74156	7.99058	8.01861
ENST00000521288.2	ENSG00000198585.12	NUDT16	7.30646	6.73511	7.42641	6.94396	7.12397	6.66018	7.00715	6.64024	6.98319	6.29391	6.99716	6.57327	7.14802	6.63734	6.90182	6.6865	7.59739	6.30388	6.60514	6.29403	7.10645	6.46221	6.89636	6.30726
ENST00000519602.6	ENSG00000108515.18	ENO3	5.20952	5.24551	5.29751	5.34823	5.46848	5.26419	5.13395	5.03252	5.56993	5.15611	5.07479	4.98084	5.06585	5.15132	5.24709	5.06435	5.22639	5.06961	4.80021	4.62136	4.68647	4.91089	4.58545	4.66533
ENST00000372281.8	ENSG00000133678.14	TMEM254	5.10968	5.18108	5.68356	5.41744	5.77462	5.7867	5.85322	5.356	5.35778	4.79948	5.48481	4.78854	5.73924	5.61963	5.57957	5.48513	5.8371	4.86061	5.29578	5.28061	5.73707	5.39891	5.77903	5.23382
ENST00000648947.1	ENSG00000128908.17	INO80	6.49308	6.46342	5.88458	6.35268	6.20196	6.38022	6.264	6.32303	6.04726	6.71604	6.32101	6.44279	6.00536	6.30587	6.33693	6.53967	6.098	6.42612	6.31915	6.44114	5.80906	6.04232	6.12327	6.43096
ENST00000393600.8	ENSG00000071859.15	FAM50A	9.1772	9.41904	9.64729	9.63904	9.39703	9.23841	9.27353	9.48337	9.46761	9.4257	9.47744	9.52511	9.16971	9.35363	9.24992	9.20397	8.6121	9.14913	9.37607	9.16698	9.27667	9.2873	9.28239	9.30397
ENST00000237500.10	ENSG00000118680.14	MYL12B	10.2218	10.9126	10.1721	11.0685	10.3624	11.3228	10.679	11.5035	10.6421	11.4057	10.6932	11.7082	10.3393	11.3268	10.3092	11.5802	9.7792	11.1722	10.9012	11.5951	10.0188	11.2241	10.9223	11.3534
ENST00000371217.10	ENSG00000119977.22	TCTN3	8.46977	8.25392	8.40953	7.99269	8.27828	8.35754	8.54972	8.191	8.21316	7.86867	8.29743	7.98103	8.38816	8.29768	8.3359	8.2257	8.4445	7.91062	7.88751	7.9824	8.44349	7.91551	8.26802	7.95587
ENST00000334512.10	ENSG00000108175.18	ZMIZ1	6.2562	6.05811	6.19869	6.07018	6.36254	5.97499	6.3062	5.90848	6.11173	5.97654	6.09349	5.74661	6.33676	5.98197	6.53953	5.92717	5.72052	5.60517	5.69666	5.21971	6.08086	6.16771	5.95247	5.86008
ENST00000454366.2	ENSG00000075218.19	GTSE1	8.04675	7.91983	8.30216	8.05508	7.75437	7.49744	7.82109	7.78602	8.12309	7.92531	8.14772	7.75293	7.51231	7.29113	7.46408	7.3689	8.01482	7.84756	8.01412	7.6046	7.65134	7.22103	6.95635	7.20101
ENST00000253237.10	ENSG00000105447.13	GRWD1	8.65579	8.30482	8.72025	8.36124	8.73942	7.68896	8.00674	8.13148	8.7205	8.42118	8.50963	8.35632	8.51093	7.89919	8.14113	7.82451	8.61738	8.34153	8.34704	8.13507	8.54647	8.03652	7.96364	7.96771
ENST00000249806.11	ENSG00000128973.13	CLN6	9.84764	9.10979	9.88219	9.3146	9.4832	8.64334	9.332	8.7515	9.31982	8.64958	9.37685	8.72244	9.66493	8.74333	9.19348	8.68432	10.3328	8.83731	9.21016	8.85925	9.90982	8.72468	9.21524	8.81537
ENST00000356738.6	ENSG00000113108.20	APBB3	4.52296	3.94863	3.94899	3.6858	3.75582	4.29466	4.07914	3.48229	3.93983	3.54713	4.05226	3.44341	3.90101	3.93919	4.03986	3.80387	4.10596	3.53328	3.31667	3.35257	3.66192	3.87553	3.88998	3.4027
ENST00000307712.11	ENSG00000100934.15	SEC23A	7.33201	7.61852	7.11687	7.69933	7.52469	7.85884	7.69273	7.91156	7.39137	7.91592	7.55545	7.622	7.13073	7.82746	7.6114	7.64156	6.87425	7.68908	7.6525	7.34372	6.98277	7.48094	7.34334	7.58339
ENST00000262327.9	ENSG00000005156.12	LIG3	5.83157	6.09575	6.22077	6.31676	6.03161	6.15118	5.78367	6.16226	5.92592	6.37439	6.27371	6.342	5.84107	5.68728	6.01764	5.9078	5.77136	6.17334	6.11682	5.75719	5.43465	5.90653	5.68963	5.85998
ENST00000600692.5	ENSG00000196705.8	ZNF431	3.82372	4.1057	3.98672	4.71363	4.05491	4.49002	3.92488	4.78665	4.04918	4.69228	4.3521	5.00685	4.05429	4.34848	3.83965	4.81988	3.7673	4.46564	4.61013	4.99394	3.86237	4.24866	4.62587	4.34898
ENST00000338983.7	ENSG00000091436.17	MAP3K20	7.93294	8.42069	7.51823	8.04734	7.77472	8.40912	8.03584	8.26169	8.2693	8.64671	8.19144	8.44082	7.7986	8.2108	7.94167	8.39437	7.62652	8.17471	8.14387	8.31576	7.28847	7.88146	7.81942	8.35348
ENST00000380071.8	ENSG00000133119.13	RFC3	8.17029	8.84364	8.28802	8.89974	8.4171	8.28418	8.42284	8.87375	8.80789	9.24058	8.6813	9.15537	8.04815	8.40372	8.12476	8.56735	8.10002	8.9929	8.90566	9.09341	8.10333	8.10836	8.29751	8.73665
ENST00000396987.7	ENSG00000158669.11	GPAT4	6.44291	6.69083	6.64679	6.64632	6.61751	6.8383	6.49243	6.57968	6.77031	6.6118	6.87316	6.72621	6.69538	6.81553	6.52629	6.54222	6.55767	6.39557	6.85054	6.93109	6.25047	6.77002	6.59812	6.638
ENST00000300107.7	ENSG00000166855.9	CLPX	7.33593	8.00952	7.33327	8.1108	7.54884	7.96034	7.5996	8.31979	7.74914	8.75586	7.92025	8.57156	7.48223	7.99319	7.59709	8.09546	6.72778	8.33491	8.03593	8.22572	6.71841	7.56845	7.53729	8.09227
ENST00000629193.3	ENSG00000131844.17	MCCC2	8.18357	8.40502	7.97945	8.38532	8.28672	8.06579	8.04876	8.32267	8.18227	8.66459	8.17424	8.42315	8.20738	8.16574	8.40873	8.11871	7.98101	8.23902	8.1673	8.22062	8.25703	8.12701	7.7468	8.04139
ENST00000282356.9	ENSG00000152495.11	CAMK4	6.24564	6.49038	6.28677	6.52381	6.28733	6.20446	6.22448	6.43895	6.52911	6.68544	6.20311	6.52506	6.60536	6.12092	6.22517	6.45872	6.10273	6.38524	6.4291	6.52999	5.96005	5.91516	5.89663	6.41791
ENST00000457855.2	ENSG00000156983.17	BRPF1	4.50533	4.28	4.35298	4.30253	4.31309	4.16758	4.46239	4.33629	4.34668	4.43667	4.57405	4.54522	4.45022	4.34596	4.53277	4.15968	3.98638	4.35765	4.1738	3.89308	4.15733	4.24872	4.24165	4.15162
ENST00000542869.3	ENSG00000101213.7	PTK6	6.20232	5.82994	6.03774	5.64849	6.3382	6.00377	5.98599	5.63493	5.94932	5.52752	5.65367	5.22592	6.52209	6.05763	6.17078	5.58199	6.01765	5.63882	5.23891	5.16099	6.48377	5.828	6.30464	5.63071
ENST00000319285.5	ENSG00000179958.10	DCTPP1	9.83522	9.74186	10.0734	9.79515	9.74595	9.14543	9.48832	9.24887	9.73521	9.43852	9.66304	9.50592	9.54127	9.06655	9.20643	9.10202	9.81891	9.41995	9.46103	9.59749	9.78872	8.9212	9.21418	8.96787
ENST00000431156.7	ENSG00000129696.13	TTI2	6.26586	6.56116	6.76091	6.62332	6.73382	6.26731	6.60806	6.74079	6.6863	6.77835	6.63693	6.58319	6.37369	6.44043	6.64776	6.41025	5.9618	6.46187	6.596	6.38033	6.4466	6.20821	6.42223	6.37562
ENST00000609199.1	ENSG00000011007.12	ELOA	6.56756	6.67281	6.81987	6.86075	6.55322	6.39528	6.21732	6.77912	6.42604	7.04748	6.92736	7.10218	6.44046	6.19322	6.4957	6.4621	5.94334	6.63378	6.60156	6.80719	6.12057	6.51759	6.38961	6.54557
ENST00000382368.8	ENSG00000155034.19	FBXL18	7.7639	7.32479	7.60758	7.3054	7.4532	7.07207	7.23089	6.98091	7.49516	6.81563	7.18161	6.83875	7.42365	6.83928	7.51619	6.71486	7.69798	7.04575	6.91055	6.75507	7.6185	6.70118	7.28665	7.02665
ENST00000464121.3	ENSG00000244020.3	MT1HL1	6.42999	5.98409	6.11403	5.91758	6.25467	5.44199	6.80805	6.06299	6.06003	5.21772	6.2901	5.44783	6.52254	6.05893	6.47052	5.06867	6.88929	5.17872	5.7207	5.03591	6.32134	5.49001	6.04312	5.79441
ENST00000349721.8	ENSG00000080503.24	SMARCA2	7.819	7.7424	7.51837	7.85421	7.95771	7.75407	7.98354	8.26401	7.71708	8.20568	7.79558	8.00207	7.90369	8.01826	8.42063	8.14151	7.17588	7.7232	7.73167	7.50839	7.13963	7.69914	7.67121	7.87976
ENST00000412830.8	ENSG00000136045.12	PWP1	7.48501	8.19818	7.67358	8.35304	7.82389	7.79049	7.67386	8.23621	7.92329	8.5514	8.13011	8.59815	7.38742	7.79138	7.22548	7.84039	7.01091	8.13993	8.18829	8.41749	7.21978	7.79152	7.60754	8.1378
ENST00000247194.9	ENSG00000126790.12	L3HYPDH	5.31615	5.18586	5.10346	5.43458	5.14657	4.85264	4.85899	5.07118	5.08088	5.18575	5.15579	5.095	5.06039	5.05037	4.97133	5.18874	5.23262	4.91525	5.15436	5.47971	5.10348	5.00822	5.07487	4.80709
ENST00000327787.13	ENSG00000185504.17	FAAP100	6.69862	6.50823	6.87869	6.24534	7.09727	6.56308	6.52641	5.99962	6.4058	6.01777	6.36783	5.75804	6.94177	6.21113	6.74543	6.15091	6.99173	6.08057	5.92574	5.85134	6.71469	6.18891	6.29604	5.81897
ENST00000396137.5	ENSG00000152409.9	JMY	5.36832	5.14489	4.80564	5.13694	4.95124	5.10757	5.25331	5.11146	4.90982	5.29148	5.12743	5.27637	5.43851	5.48948	5.78574	5.39322	4.93113	5.01186	4.87617	4.72055	4.85546	5.33477	5.11448	5.37844
ENST00000246535.4	ENSG00000126249.8	PDCD2L	8.07091	7.81749	8.06027	7.95719	7.94194	7.71326	7.74389	7.75308	8.25294	8.19426	8.1004	8.21549	7.94566	7.83073	7.91097	7.74357	8.203	7.93279	7.95944	8.11208	8.2999	7.71299	7.91601	7.74174
ENST00000358933.10	ENSG00000038358.15	EDC4	8.58604	8.38784	8.75464	8.44323	8.63744	8.30561	8.58478	8.32309	8.69986	8.34227	8.5211	8.07257	8.63271	8.13743	8.38393	7.76913	8.52285	8.20684	8.34315	7.86673	8.59178	7.9665	8.17522	8.00974
ENST00000469144.5	ENSG00000228300.14	FAM174C	7.04185	6.53347	7.02682	6.43129	6.84327	6.34191	6.83479	6.07684	6.55075	5.91312	6.65412	6.01745	6.72631	6.15722	6.71334	6.1693	6.89005	6.24775	6.28303	5.9683	7.16934	6.32664	6.82424	5.70396
ENST00000371656.3	ENSG00000240849.11	PEDS1	7.54859	6.66776	7.62871	6.92682	7.15696	7.15527	7.66112	6.92607	7.0359	6.41917	7.23875	6.62305	7.52972	6.77088	7.29722	6.96183	7.7762	6.50297	6.65323	6.55594	7.45654	6.64785	7.3106	6.47168
ENST00000554684.5	ENSG00000100796.18	PPP4R3A	7.08131	7.332	6.97011	7.6078	7.20491	6.94629	6.94515	7.74644	7.15475	8.32784	7.3209	8.23197	6.86065	7.14359	6.98027	7.72091	6.74253	7.76066	7.65359	7.95931	6.52177	7.32561	7.0725	7.74503
ENST00000327551.6	ENSG00000089234.16	BRAP	6.00489	6.46098	6.09222	6.50052	6.26862	6.43021	6.39542	6.75387	6.09966	6.71096	6.33536	6.73364	6.34938	6.63309	6.39353	6.66552	5.93243	6.64618	6.37074	6.38605	6.23278	6.49538	6.42172	6.82769
ENST00000401642.8	ENSG00000184178.16	SCFD2	5.83702	6.11518	6.3762	6.40317	6.31845	5.93402	6.20145	6.37282	6.07234	6.53934	6.22026	6.44465	6.32519	6.03397	6.26061	6.03256	5.67451	6.06651	6.18973	6.02555	5.77124	5.97634	5.76509	6.28698
ENST00000350777.7	ENSG00000172273.13	HINFP	5.61931	5.69652	5.93052	5.67065	5.99411	5.86296	6.07629	5.78484	5.87054	5.59802	5.93834	5.66192	6.02481	5.84955	6.05705	5.77755	5.93086	5.40757	5.75273	5.70896	5.92242	5.70776	5.7908	5.72838
ENST00000620518.5	ENSG00000081692.13	JMJD4	6.39387	6.47412	6.59967	6.50303	6.45806	6.52242	6.25773	6.39331	6.72216	6.2746	6.3717	6.43471	6.60354	6.44648	6.2672	6.25349	6.47116	6.16774	6.39029	6.4042	6.42673	6.25891	6.38421	6.32417
ENST00000527610.1	ENSG00000172922.11	RNASEH2C	9.34948	8.93398	9.39941	8.57942	9.2746	8.82806	9.25812	8.74397	8.88956	8.1879	8.84222	8.47641	9.24314	8.89449	9.01355	8.79616	9.33064	8.35472	8.11834	8.4296	9.38194	8.56857	8.756	8.23861
ENST00000279396.11	ENSG00000149932.17	TMEM219	7.51579	7.08805	7.70624	6.88394	7.3873	7.33366	7.69775	6.92719	7.10574	6.41822	7.29161	6.65073	7.4252	7.04317	7.51571	6.84205	7.71801	6.69205	6.72616	6.60968	7.62272	7.11814	7.15331	6.87166
ENST00000267425.8	ENSG00000196943.14	NOP9	7.10422	6.91243	7.52293	7.1903	7.07456	6.55097	6.98435	6.96058	7.0126	6.97134	7.06714	6.78812	7.09123	6.67088	7.13595	6.26671	7.02435	6.74345	7.10542	6.74342	6.98804	6.4517	6.74651	6.79881
ENST00000428135.7	ENSG00000071189.21	SNX13	6.19736	6.55606	5.8614	6.34785	5.90119	6.90462	6.49007	6.78878	6.3264	7.0734	6.27909	6.80436	6.2069	7.21668	6.49276	7.35111	6.42334	6.84767	6.51584	6.97719	6.13419	7.27175	6.67186	6.81178
ENST00000371996.9	ENSG00000107789.16	MINPP1	8.15662	8.01055	8.30835	8.26575	8.48266	8.13839	8.18119	8.20384	8.04656	8.15335	8.05069	8.18485	8.41405	8.28837	8.08255	8.31424	7.95493	8.04414	7.77063	8.05932	8.42023	8.06905	7.84109	7.92719
ENST00000330579.6	ENSG00000184967.7	NOC4L	8.02755	7.7498	8.34213	7.96329	8.16949	7.23168	7.84429	7.55371	7.88806	7.58154	7.9594	7.69393	8.19574	7.48332	7.71609	7.35782	8.1973	7.46102	7.81376	7.45633	8.04238	7.39214	7.58826	7.45202
ENST00000210444.6	ENSG00000095380.11	NANS	9.77096	9.796	9.6587	9.70566	9.84062	9.68881	9.57439	9.81307	9.67521	9.94364	9.46422	9.75398	9.82271	9.85787	9.84256	9.77411	9.67484	9.73554	9.55634	9.63337	9.76396	9.67385	9.46963	9.69057
ENST00000340857.4	ENSG00000189060.6	H1-0	9.47334	9.27294	9.52794	9.0357	9.40145	8.92934	9.33524	9.13135	9.31031	9.38623	9.33822	9.12313	9.87422	9.62509	9.93419	9.44	9.01316	9.23341	9.11213	8.96342	9.93271	9.64933	9.61864	9.44874
ENST00000378204.7	ENSG00000182197.13	EXT1	5.92184	5.76802	5.97983	5.73598	5.64834	6.2673	5.9724	5.90052	5.72991	5.8446	5.71198	5.60105	5.82132	5.93268	5.77893	6.03668	5.6396	5.30296	5.61542	5.35686	5.4118	5.57463	5.57899	5.52701
ENST00000006658.11	ENSG00000006282.21	SPATA20	7.87761	7.07786	7.59341	6.93866	7.6499	7.80998	7.88027	6.96379	7.28366	6.6922	7.28368	6.5206	8.13123	7.80524	7.85583	7.33636	7.92493	6.72419	6.76606	6.58684	7.76369	7.15444	7.24339	6.75095
ENST00000392092.7	ENSG00000112592.14	TBP	6.43024	6.69005	6.49571	6.72528	6.6972	6.42643	6.57516	6.82829	6.75961	6.88877	6.74147	7.03746	6.31255	6.63422	6.05738	6.56376	6.34967	6.48999	6.58209	6.73871	6.55495	6.14779	6.36463	6.81189
ENST00000328697.11	ENSG00000109881.17	CCDC34	6.59713	6.8381	7.06476	6.93006	6.70353	6.7541	6.85715	6.59542	6.96954	7.07879	6.73816	7.15198	6.69366	6.42317	6.4004	6.73735	6.69449	6.78166	6.53842	7.09599	6.62071	6.54505	6.53332	6.49373
ENST00000331380.4	ENSG00000184260.6	H2AC20	11.928	12.0432	12.1256	12.0568	11.7891	11.5226	11.8423	11.7088	12.1608	11.6619	11.8974	12.0469	11.903	11.7161	11.5926	12.0356	11.9101	11.7907	11.5904	12.0906	11.9412	11.54	11.7722	11.6053
ENST00000535754.5	ENSG00000102910.14	LONP2	7.60112	7.68826	7.72583	7.81967	7.80638	7.64854	7.73157	7.92736	7.65291	8.06001	7.73941	7.97312	7.59408	7.58585	8.01571	7.64386	7.18651	7.64753	7.7055	7.48365	7.78451	7.6042	7.36841	7.74939
ENST00000439984.7	ENSG00000100731.16	PCNX1	7.99022	7.96821	7.8903	8.30696	7.99158	8.46103	8.38852	8.22959	7.95021	8.04203	8.13834	8.21075	8.1596	8.39947	8.35953	8.45272	8.27015	8.08004	8.01507	8.11312	8.30713	8.43178	8.36606	8.31948
ENST00000376663.8	ENSG00000168283.14	BMI1	5.3419	5.85451	5.39428	6.08947	5.43549	5.69297	5.49714	6.12239	5.39924	6.7203	5.82584	6.49647	5.27916	6.18463	5.45118	6.4785	5.26212	6.25238	5.85775	6.59182	5.44216	6.21863	5.86843	6.48885
ENST00000444122.2	ENSG00000235272.2	RAMACL	7.3813	7.79721	7.62425	7.9023	7.61168	7.97394	7.53831	7.83734	7.7334	8.00879	7.81293	8.42256	7.22993	7.55375	7.09018	7.9738	6.73879	7.85027	7.67248	8.23259	7.44906	7.54242	7.57945	7.52075
ENST00000340940.5	ENSG00000188883.5	KLRG2	4.13034	4.16142	4.35315	4.0338	4.27393	3.80199	4.02389	3.92697	4.02498	4.04062	4.04957	3.89256	4.33761	4.02433	4.02331	3.53396	3.90086	3.5699	3.46643	3.50209	4.64274	3.58794	3.54376	3.29499
ENST00000216288.11	ENSG00000075413.19	MARK3	7.1197	7.23046	7.18066	7.33699	7.31003	7.29651	7.45397	7.67204	7.27171	7.78396	7.39703	7.58556	7.21231	7.57701	7.39556	7.6432	6.41254	7.42783	7.25216	7.33444	7.08155	7.57166	7.48245	7.52971
ENST00000360840.9	ENSG00000116221.15	MRPL37	10.0183	9.81203	10.0032	9.80042	9.98059	9.54786	9.7145	9.61792	9.93801	9.65538	9.79682	9.5903	9.84129	9.57162	9.4947	9.46315	10.2046	9.65981	9.71369	9.68141	9.87935	9.40982	9.55114	9.43344
ENST00000318059.8	ENSG00000217930.8	PAM16	9.06356	8.69904	9.08093	8.68749	8.89425	8.34733	8.91769	8.46375	8.69938	8.29732	8.71839	8.63586	9.12091	8.32458	8.83408	8.42108	9.38919	8.45454	8.49335	8.72744	9.18329	8.44587	8.79338	8.39321
ENST00000389863.8	ENSG00000197381.17	ADARB1	4.95581	4.52067	4.73379	4.72169	4.66215	4.44086	4.71437	4.74198	4.75462	4.45049	4.79256	4.44391	4.24954	4.34971	4.79398	4.52901	4.74286	4.70168	4.61814	4.24741	4.80539	4.13721	4.72517	4.27429
ENST00000423516.5	ENSG00000163931.16	TKT	11.0305	10.8093	11.0241	10.824	11.2564	10.4841	10.8697	10.6129	10.9009	10.9148	10.9155	10.6092	11.1261	10.5298	11.0314	10.1932	10.8035	10.6423	10.6246	10.34	10.8995	10.3287	10.4385	10.2621
ENST00000301738.9	ENSG00000167977.9	KCTD5	8.21543	8.08009	8.22794	8.13891	8.06039	7.45464	7.64349	7.71073	8.0163	7.72917	7.74775	7.72414	7.86449	7.63979	7.40827	7.32799	8.13024	7.55786	7.76109	7.53614	7.84445	7.31806	7.75241	7.41253
ENST00000315082.9	ENSG00000140983.14	RHOT2	7.83444	7.77563	8.1588	7.94585	8.10741	6.98643	7.68992	7.56771	7.91278	7.44218	7.83633	7.48792	7.8996	7.19197	7.63562	6.99035	8.05039	7.4704	7.6311	7.1892	8.10499	7.27761	7.34068	7.23795
ENST00000377190.8	ENSG00000162298.19	SYVN1	9.84977	9.42169	9.83085	9.35152	9.85314	9.54175	10.1721	9.35335	9.53627	8.89555	9.69736	8.99815	10.2459	9.62997	10.2741	9.45972	10.0518	9.14366	9.22994	8.9347	10.1351	9.53227	9.87886	9.2731
ENST00000267064.8	ENSG00000139613.12	SMARCC2	8.04478	8.00052	8.29313	8.36459	8.38069	8.07884	8.18904	8.41817	8.04377	8.26288	8.27545	8.27729	8.19261	8.11317	8.45592	8.13195	7.85613	8.038	8.09199	7.85312	8.04527	7.9152	7.97727	8.16784
ENST00000409399.6	ENSG00000108825.18	PTGES3L-AARSD1	7.24455	7.45968	7.32734	7.27847	7.53393	7.18924	7.25147	7.42726	7.42204	7.309	7.43541	7.3336	7.36104	7.35483	7.37093	7.29921	7.13815	7.13678	7.30585	7.2782	7.15255	7.01568	7.44255	7.22729
ENST00000673518.1	ENSG00000126522.17	ASL	8.16864	7.82612	8.11203	7.74058	8.07641	7.66348	8.25325	7.72422	7.83255	7.50988	7.69728	7.42254	8.42136	8.01449	8.40543	7.90935	8.23225	7.4379	7.50401	7.23098	8.34804	7.6653	8.15808	7.62566
ENST00000397333.4	ENSG00000185163.10	DDX51	6.10941	5.94964	6.15694	6.00222	6.10415	5.54747	5.93033	5.75913	5.98914	5.64321	5.9492	5.63354	5.72124	5.70608	6.15312	5.27494	6.2432	5.48473	5.72311	5.27793	5.57008	5.40951	5.53642	5.56078
ENST00000604458.1	ENSG00000270757.1	HSPE1-MOB4	10.3254	10.9067	10.2753	11.1579	10.285	10.6811	10.4237	11.1858	10.7373	11.4087	10.7502	11.7008	10.221	10.7086	10.2123	11.1343	10.1465	11.146	10.7211	11.6717	9.67198	10.5406	10.3985	10.9071
ENST00000033079.7	ENSG00000031003.10	FAM13B	4.43407	4.42364	4.46595	4.42587	4.239	4.28111	4.12819	4.31739	4.27617	5.07426	4.51697	4.97768	4.66205	4.65137	4.29728	4.49639	4.76615	4.85033	4.79379	4.88734	4.14525	4.27154	4.239	4.42314
ENST00000244289.9	ENSG00000079435.10	LIPE	6.08636	5.45733	5.89602	5.40933	5.95759	5.54376	5.92599	5.62051	5.72994	5.52184	5.90168	5.6748	6.09115	5.49589	6.17368	5.22416	5.69061	5.6101	5.34589	5.04652	5.82462	5.21613	5.50428	5.39803
ENST00000427478.7	ENSG00000205423.12	CNEP1R1	5.1185	5.34019	5.45399	5.44679	4.84151	5.94653	5.80586	5.67836	5.41658	5.19276	5.66924	5.36167	5.43711	5.60418	5.36158	5.62798	5.17503	5.29194	5.38339	5.52207	4.89693	5.11279	5.39719	5.33363
ENST00000338146.7	ENSG00000176422.14	SPRYD4	8.03284	7.61124	7.86454	7.54334	7.89149	7.49928	7.81822	7.53142	7.8619	7.13265	7.4789	7.39037	7.90501	7.70858	7.53829	7.35397	7.79826	7.21535	7.21754	7.29995	7.57844	7.17131	7.4896	7.18719
ENST00000370401.7	ENSG00000013619.15	MAMLD1	6.62551	6.16444	6.60278	6.46429	6.47492	6.17015	6.4432	6.19305	6.31685	6.1009	6.37217	6.06998	6.4248	6.1848	6.2657	5.89196	6.68538	6.0562	6.15105	6.03054	5.98594	5.52238	6.02033	5.97808
ENST00000265838.9	ENSG00000075239.14	ACAT1	9.21377	9.37863	9.00255	9.31097	9.25053	9.66936	9.43323	9.61532	9.38051	9.89714	9.29015	9.59448	9.46625	9.84532	9.71893	9.54669	8.77835	9.54388	9.37933	9.47004	8.74712	9.49303	9.11054	9.50298
ENST00000256495.4	ENSG00000134107.5	BHLHE40	7.78921	8.07825	7.86024	7.7739	7.93969	7.96631	7.91142	7.91194	7.76828	7.92808	8.02206	7.79379	7.54267	6.98923	7.65927	7.23565	7.36349	7.79112	7.56966	7.30445	7.05306	7.43643	7.49874	7.6879
ENST00000313486.12	ENSG00000174238.15	PITPNA	8.50767	8.74726	8.49794	8.76879	8.45505	8.96631	8.55349	8.69755	8.76252	8.92558	8.7502	8.93801	8.60569	9.02003	8.72252	8.99268	8.04238	8.74013	8.96584	8.91347	8.69578	8.8689	8.91496	9.03326
ENST00000371088.5	ENSG00000203965.13	EFCAB7	3.29925	3.492	3.07582	3.63439	3.5142	3.6484	3.11771	3.67313	3.40367	4.00032	3.28362	3.7937	3.2015	3.70116	3.55705	4.03838	2.92726	3.30665	3.19379	3.21001	2.92517	3.74595	3.03629	3.49519
ENST00000376442.8	ENSG00000204560.10	DHX16	7.06576	7.32432	7.40415	7.39581	7.33565	6.74614	6.90794	7.21767	7.24639	7.34501	7.32503	7.54	7.05779	6.70212	6.95515	6.55382	7.21862	7.03667	7.22549	6.96368	7.01127	6.70623	6.80896	6.90644
ENST00000513634.1	ENSG00000152348.16	ATG10	3.26983	3.11734	2.93323	3.24791	3.14462	3.04098	3.20913	3.68761	3.14076	3.4794	3.26642	2.97797	3.05014	3.40279	3.20992	3.50319	3.05924	3.19223	3.20115	3.03437	3.15985	3.02409	3.01715	3.3072
ENST00000221418.9	ENSG00000104823.9	ECH1	9.42852	8.91052	9.03053	8.69906	9.32647	9.32933	9.31327	8.88716	9.2881	9.01226	9.12447	8.77649	9.77909	9.66472	9.61626	9.15316	9.3512	8.8206	8.7939	8.48683	9.61387	9.27183	9.24619	8.90718
ENST00000537515.5	ENSG00000077232.19	DNAJC10	6.56999	6.70713	6.52063	7.11207	6.60922	7.18453	7.01002	7.35171	6.64088	7.52289	6.78798	7.48001	6.73273	7.60498	6.96357	8.01215	6.36478	7.12545	6.87935	7.49418	7.01012	7.83619	7.54762	7.69437
ENST00000566096.5	ENSG00000103494.16	RPGRIP1L	5.52223	5.49764	5.2456	6.04214	5.25794	5.78663	5.77244	6.13779	5.52297	5.92046	5.71204	6.19411	5.32419	5.89181	5.51547	6.41281	5.0887	5.90954	5.56325	6.20292	5.21678	5.56735	5.71573	6.13191
ENST00000532743.6	ENSG00000051180.17	RAD51	6.78452	7.31192	7.1345	7.13887	6.98617	6.87532	6.92112	7.15427	7.04835	7.34386	7.15182	7.24073	6.86424	6.88499	6.87766	6.59336	6.9325	7.10841	7.26798	7.11503	6.68261	6.65831	6.67959	6.87863
ENST00000330236.7	ENSG00000198315.11	ZKSCAN8	4.87157	4.75444	4.88308	5.06868	4.8174	5.14362	4.98737	4.98833	5.06196	5.1604	5.06189	5.18861	5.09122	4.97165	4.95798	5.03817	4.68381	4.72688	4.91714	4.81195	4.52306	5.19008	4.82738	5.06218
ENST00000615670.5	ENSG00000275342.5	PRAG1	9.44901	8.91193	9.10744	8.72615	9.4558	8.82853	9.07177	8.80963	8.96888	8.66725	8.74318	8.35254	9.34869	8.93746	9.15897	8.45243	9.49848	8.64524	8.6257	8.36703	9.00878	8.7635	8.68194	8.44851
ENST00000334421.5	ENSG00000146054.18	TRIM7	7.47713	7.07181	7.42632	6.64998	7.15829	6.80764	6.71997	6.66345	7.13775	6.54268	6.8864	6.74237	7.28594	6.50113	6.63745	6.75511	7.05091	6.58489	6.44103	6.48022	7.0405	6.29551	6.51669	6.3691
ENST00000273258.4	ENSG00000144746.7	ARL6IP5	9.45274	9.28096	9.48876	9.08655	9.2231	9.54274	9.66858	9.43386	9.3194	9.04545	9.27841	8.99405	9.40735	9.48435	9.61111	9.52973	9.29103	9.02295	8.91063	8.99476	9.21934	9.26412	9.3684	9.16413
ENST00000229214.9	ENSG00000111615.14	KRR1	6.31955	7.06192	6.60218	7.20692	6.66878	6.86895	6.56713	7.18641	6.74961	7.83312	6.86006	7.86361	6.47566	6.90345	6.68913	7.45379	6.25135	7.40749	7.01759	7.6967	6.10871	7.18921	6.85106	7.45255
ENST00000219478.11	ENSG00000103199.14	ZNF500	4.48065	4.21846	4.53331	4.16115	4.51172	4.03487	3.93142	4.30211	4.32121	4.23485	4.13611	3.97567	4.92705	4.06584	4.3713	4.03463	4.68909	3.82107	4.06802	3.79194	4.24138	4.35466	4.2166	4.09963
ENST00000302824.7	ENSG00000172345.14	STARD5	4.27152	4.28785	4.26316	4.41902	4.37026	4.49263	4.43159	4.32539	4.40082	4.18758	4.7586	3.94725	3.82395	3.97909	4.32708	4.09474	4.48581	3.6842	4.16485	4.04391	4.16637	3.96502	4.34879	3.88041
ENST00000331710.10	ENSG00000183735.11	TBK1	6.17479	6.32045	5.96103	6.41915	5.96591	6.6533	6.23209	6.70902	6.44021	7.12275	6.33708	7.09289	6.06991	6.53725	6.03858	6.48563	5.5663	6.82866	6.36078	6.86044	5.72799	6.30999	6.04363	6.81444
ENST00000341846.10	ENSG00000137699.17	TRIM29	8.65265	8.69602	8.67248	8.58264	8.92514	8.8457	8.71344	8.6243	8.71126	8.67275	8.64991	8.49446	8.55775	8.66698	8.94159	8.2408	8.42942	8.52193	8.4638	8.14779	8.66776	8.46335	8.24272	8.33798
ENST00000298510.4	ENSG00000165672.7	PRDX3	10.748	11.0244	10.5855	10.9868	10.735	10.8488	10.8886	11.0457	10.9231	10.9956	10.9766	11.1587	10.6529	10.9551	10.5007	10.9451	10.5898	10.9551	10.9523	11.1055	10.301	10.6232	10.6397	10.7789
ENST00000502393.5	ENSG00000164466.13	SFXN1	8.82003	9.25508	8.92081	9.22481	8.96766	8.95682	8.90098	9.20007	8.90934	9.48204	9.03734	9.32337	8.38475	8.80727	8.48324	9.05978	8.90987	9.39703	9.27769	9.42355	8.43797	8.61575	8.73422	9.02206
ENST00000308127.9	ENSG00000172830.13	SSH3	7.66995	7.0114	6.93808	6.37135	7.27256	7.14715	7.19342	6.52517	7.07645	6.48022	6.79818	6.33821	7.63437	7.2072	7.3237	6.50685	7.11771	6.44196	6.27811	6.1573	7.58729	6.89398	6.75729	6.24633
ENST00000378078.5	ENSG00000107185.10	RGP1	6.17754	5.90353	5.88439	5.74419	6.11567	6.12667	5.95516	5.74255	5.82314	5.65477	5.86284	5.59293	6.19673	6.03479	6.38762	5.78865	6.07592	5.63981	5.53195	5.55257	5.48805	5.60138	5.83766	5.97327
ENST00000272462.3	ENSG00000144063.4	MALL	9.88165	9.97834	10.3109	9.93396	9.58557	9.72368	10.0491	9.82998	9.73891	9.59191	10.0654	10.0164	9.58725	9.45259	9.36708	9.83124	10.0136	9.86213	9.89763	10.2842	9.32496	9.47068	9.89145	9.80131
ENST00000328599.4	ENSG00000183665.5	TRMT12	5.53302	5.55682	5.95379	5.93847	5.90517	5.78252	5.94762	6.09859	5.99079	5.82636	5.86354	5.93167	6.02556	5.97118	6.27998	5.97058	5.73118	5.72414	5.69355	5.77659	5.95843	6.0485	6.18082	5.98717
ENST00000381989.4	ENSG00000102699.6	PARP4	7.61756	7.66652	7.96219	8.1266	7.88006	7.86489	7.98001	8.27526	7.89913	8.40046	8.21512	8.22242	7.76908	7.87322	8.43922	7.977	7.43964	7.8289	8.06355	7.68465	7.7402	7.79804	7.84301	7.99322
ENST00000227524.9	ENSG00000110107.9	PRPF19	11.505	11.5863	11.6517	11.5672	11.5782	11.1106	11.2697	11.2635	11.4417	11.3979	11.4181	11.2998	11.4273	11.1388	11.3589	11.0905	11.3466	11.3827	11.4367	11.2423	11.4411	11.1128	11.2502	11.1003
ENST00000261739.9	ENSG00000076513.17	ANKRD13A	6.03128	6.18512	5.98243	5.7786	6.08165	6.10227	6.18856	6.30921	6.12474	6.03762	5.86725	5.86409	6.12713	6.31696	6.24234	6.38827	5.56283	5.90032	5.87496	5.94613	5.49823	6.23318	6.07757	5.76522
ENST00000309784.9	ENSG00000213186.8	TRIM59	5.08851	5.63145	5.10958	5.55956	5.22133	5.87019	5.45526	5.8661	5.71931	6.59617	5.67756	6.20679	5.04885	5.8207	5.57412	5.84935	5.01569	6.185	5.8229	6.02493	5.07919	5.51628	5.58654	5.73287
ENST00000336455.9	ENSG00000166140.17	ZFYVE19	7.21404	6.92224	7.16688	6.97267	7.18094	6.9645	7.0713	6.95519	7.07371	6.76139	6.82229	6.61114	7.33863	6.95818	7.27223	6.70363	6.98716	6.7247	6.69414	6.47512	6.97689	6.28532	6.64888	6.22207
ENST00000394652.6	ENSG00000172349.18	IL16	3.68647	3.73853	4.00836	3.92981	3.91765	4.18508	4.18098	3.66538	3.81612	4.1504	4.30971	4.00784	4.20641	3.9574	4.10615	4.17021	3.57719	3.39417	3.88678	3.3811	3.37859	3.31062	3.29981	3.17362
ENST00000304611.13	ENSG00000124587.14	PEX6	5.98695	5.87685	6.08557	5.89308	6.32874	5.71186	6.02243	6.01216	6.33343	6.15827	6.09648	5.81924	6.63265	6.19132	6.65344	5.82248	6.3142	5.83021	5.85197	5.34523	6.40809	6.00264	5.94852	5.59521
ENST00000314754.12	ENSG00000196352.16	CD55	6.98011	6.9485	6.85297	6.96887	6.80644	7.6233	7.43369	7.12597	6.84515	7.02682	6.88566	6.84021	7.44224	7.93889	7.64659	7.71715	6.97863	6.90856	6.89888	7.19099	7.07499	7.94163	7.63035	7.56368
ENST00000470123.2	ENSG00000128609.16	NDUFA5	6.73341	7.38422	6.27098	7.56	6.77924	7.22373	6.65429	7.95019	7.06135	8.06998	7.03372	8.02508	6.74123	8.09384	6.98208	8.20459	6.31526	7.82378	7.10227	7.91355	6.38952	7.78127	6.9725	7.81068
ENST00000315985.7	ENSG00000221914.11	PPP2R2A	6.67648	7.96908	7.18423	8.15368	6.98619	7.5663	7.10007	8.18403	7.61583	8.80045	7.53402	8.72639	6.86446	7.75875	7.11662	8.20996	6.86382	8.3491	7.79051	8.53941	6.46307	7.55709	7.20934	8.05604
ENST00000372224.9	ENSG00000142945.13	KIF2C	8.31237	8.73448	8.88669	8.89577	8.61392	8.44486	8.59304	8.86839	8.72508	9.05532	8.98539	9.11443	8.06308	7.92814	8.32298	8.08425	8.10319	8.65021	8.87708	8.47129	8.00136	8.13481	8.0497	8.36098
ENST00000397977.8	ENSG00000104613.12	INTS10	8.74022	8.66967	8.76264	9.02106	8.73763	8.83855	8.71809	8.90704	8.83823	9.25256	8.90072	9.22574	8.86131	9.00251	8.74976	9.17359	8.62878	8.9772	8.90571	9.28409	8.40657	8.886	8.83207	9.08807
ENST00000263379.4	ENSG00000104998.4	IL27RA	8.9665	8.5115	8.8904	8.31705	8.94657	8.77231	8.86445	8.21725	8.43014	8.03607	8.501	7.97932	9.2008	8.65519	8.92974	8.30607	8.89028	8.15864	8.10655	8.02213	9.25924	8.46951	8.51446	8.02227
ENST00000521508.2	ENSG00000253710.5	ALG11	6.27555	6.98268	6.59974	7.23538	6.49305	6.87444	6.94703	7.52319	6.74687	7.29707	6.92677	7.60157	6.2882	7.21042	6.77416	7.34663	6.09044	7.08299	7.01697	7.30463	6.17335	7.03451	6.7175	7.25767
ENST00000294168.8	ENSG00000162227.8	TAF6L	8.32184	8.06051	8.06292	7.66926	8.20541	7.67679	7.97801	7.67727	7.91416	7.65245	7.9255	7.43535	7.76838	7.46953	7.88935	7.24682	8.20263	7.50794	7.77125	7.34649	8.07506	7.40901	7.48498	7.18259
ENST00000275815.4	ENSG00000146904.9	EPHA1	4.58971	4.55189	4.39858	4.16762	4.89742	4.74603	5.00245	3.86926	4.69235	4.42569	4.71918	3.7582	5.81991	5.19181	5.55225	4.6525	5.64128	4.7972	4.33879	4.26198	6.53164	5.67047	5.97179	5.1504
ENST00000379388.7	ENSG00000095951.17	HIVEP1	4.55269	5.17196	4.98822	5.01506	5.03677	5.30779	5.17025	5.18633	5.30578	5.35815	5.14001	5.32823	4.88211	5.05817	5.40878	5.13139	4.98684	5.36744	4.98783	4.81276	4.69672	5.0799	5.03736	5.16239
ENST00000376410.7	ENSG00000107863.19	ARHGAP21	5.89861	5.77883	5.90223	5.99865	5.80557	6.14678	5.94276	6.15067	5.83896	6.37829	6.02161	6.47902	5.80162	6.20579	6.03706	6.33473	5.97039	6.07687	6.07576	6.18572	5.56207	6.23795	5.83426	5.98069
ENST00000380045.7	ENSG00000047634.15	SCML1	7.59082	7.71819	8.42656	8.14884	7.96695	7.05675	8.11638	7.93606	7.76458	7.49933	8.13114	7.76972	8.09687	7.50047	7.98558	7.7533	7.58202	7.79295	7.83718	7.53798	7.07395	6.48274	7.21973	7.16255
ENST00000344175.10	ENSG00000204673.11	AKT1S1	8.20662	7.58799	8.13809	7.57127	7.83734	7.15988	7.27883	7.19739	7.71129	7.23565	7.67967	7.53423	7.96067	6.98561	7.45114	7.16064	8.2364	7.28304	7.43344	7.54029	8.17697	7.07385	7.41889	7.14188
ENST00000373754.6	ENSG00000106852.15	LHX6	4.86544	4.77896	5.24059	4.79217	4.98525	4.93164	4.60631	4.43261	4.88993	4.24573	4.70862	4.74443	4.30091	4.35018	4.62313	4.69917	5.04243	4.56779	4.85925	4.66416	4.62565	4.35344	4.83461	4.5584
ENST00000350638.10	ENSG00000109911.19	ELP4	7.95196	8.2234	8.03699	8.19707	8.0242	8.27993	8.19151	8.42435	8.1785	8.43939	8.24986	8.34967	7.84515	8.17213	8.32567	8.3631	7.24751	8.08883	8.17009	8.02159	7.67156	7.86406	7.75573	7.91292
ENST00000650070.2	ENSG00000171793.16	CTPS1	7.96596	8.35296	8.19977	8.49169	8.15171	7.62488	7.82826	8.28939	8.23399	8.53246	8.32888	8.54757	7.70318	7.95671	7.99692	7.89107	7.50059	8.25915	8.37357	8.2737	7.61293	7.89476	7.81083	8.18473
ENST00000238721.9	ENSG00000115129.14	TP53I3	6.15419	6.56436	6.21543	6.06924	6.33373	6.19637	6.36632	6.38568	6.07264	6.14098	6.15809	6.03536	6.4195	5.91749	6.04953	6.40814	6.05927	6.01081	5.76798	5.76358	6.21555	6.22126	6.2495	6.06945
ENST00000228515.6	ENSG00000110925.7	CSRNP2	6.08274	6.02384	6.41436	5.90293	6.18004	6.30261	6.30103	6.0007	6.2844	5.98596	6.39939	5.87521	6.38728	5.94733	6.58165	6.38246	6.12378	5.73549	5.95711	5.72619	6.63716	6.18363	6.22774	6.13587
ENST00000309989.1	ENSG00000136848.17	DAB2IP	7.46655	8.32931	8.5866	8.31929	7.18972	8.80163	8.81907	7.42565	8.32756	7.62938	8.55642	7.66422	8.40589	8.19947	8.8027	8.06142	8.33855	8.01499	7.838	7.86573	6.84669	7.98941	7.90946	7.76015
ENST00000378529.7	ENSG00000116151.14	MORN1	5.14313	4.85245	4.73784	4.74803	5.19738	5.08595	4.51216	4.85893	5.02696	4.80043	4.71489	4.55507	5.18149	4.77651	5.00475	4.617	4.79056	4.44027	4.41877	4.65127	5.38447	4.85772	4.78232	4.52129
ENST00000203166.10	ENSG00000249115.9	HAUS5	7.96295	7.29464	7.57004	7.12572	7.7299	7.18312	7.31657	6.83635	7.6245	7.17873	7.53446	6.92269	7.89719	7.20137	7.70057	7.12363	7.65996	7.0798	6.98264	6.73972	7.88522	7.18106	7.02046	7.10963
ENST00000331457.9	ENSG00000185721.13	DRG1	8.70216	9.32829	8.94128	9.44523	8.82699	8.89153	8.8429	9.21267	9.12993	9.67082	9.15714	9.46618	8.71899	9.17306	8.74652	9.07948	8.6609	9.22751	9.35316	9.40546	8.50919	8.93435	8.90409	9.0613
ENST00000308158.10	ENSG00000175309.15	PHYKPL	6.53996	6.04378	6.23131	6.00729	6.46749	6.7641	6.53484	6.13356	6.09603	5.94032	6.28587	6.03575	6.67989	6.94508	6.87559	7.10629	6.42384	5.97136	5.83612	5.51053	6.91677	6.5166	6.71427	6.13047
ENST00000269243.8	ENSG00000133026.13	MYH10	7.37209	7.49218	7.01202	7.41052	7.46626	7.88148	7.53776	7.65891	7.34568	7.88763	7.21675	7.4277	7.47611	7.7545	8.043	7.63892	6.95323	7.40945	7.21585	6.99218	7.13168	7.63587	7.15966	7.65895
ENST00000409871.6	ENSG00000188177.14	ZC3H6	3.32044	3.4821	3.55584	3.57673	3.64468	3.72216	3.83348	3.99967	3.25376	3.87601	3.55572	3.51305	3.847	3.68738	3.97257	3.52036	3.62917	3.63483	3.40822	3.277	3.33637	3.34818	3.35054	3.35075
ENST00000367740.2	ENSG00000117533.15	VAMP4	3.2771	3.63435	3.33949	3.64967	3.40126	4.15312	3.20684	3.39877	3.39699	4.10332	3.30817	3.86388	3.94016	4.20587	4.05669	4.11007	3.25233	3.48508	3.07046	3.55191	3.14426	3.94619	3.43896	3.64446
ENST00000554659.6	ENSG00000100568.11	VTI1B	7.80471	8.0294	7.93508	8.22244	7.79838	7.91144	7.82403	8.1462	8.09224	8.16287	7.91849	8.28585	7.80823	8.0698	7.57401	8.21005	7.89535	7.96907	8.0468	8.29773	7.35203	7.70148	7.67658	7.7228
ENST00000595358.5	ENSG00000104983.8	CCDC61	4.90517	4.59248	4.54742	4.70576	4.71089	4.72387	4.68745	4.47153	4.59923	4.72761	4.91192	4.3365	4.7104	4.59844	4.7264	4.36088	4.50711	4.30773	4.4256	4.56609	4.85782	4.74998	4.56376	4.26242
ENST00000455833.7	ENSG00000169991.11	IFFO2	4.86053	5.03265	5.08226	5.26384	5.0059	4.85536	4.85802	4.93331	5.17128	5.28903	5.22209	5.13502	5.20321	4.86879	5.27968	4.88193	4.96317	5.10604	4.993	4.85352	5.31876	5.09933	4.64964	4.9384
ENST00000256544.8	ENSG00000134152.11	KATNBL1	4.76057	5.39134	5.19383	5.13199	5.16129	5.03793	5.22488	5.3149	5.06271	5.72589	5.43293	6.04874	4.80761	5.55558	4.8809	5.70227	5.43073	5.65469	5.27752	6.01253	4.85319	5.19678	5.13072	5.50412
ENST00000464848.5	ENSG00000105948.13	TTC26	5.25077	5.58967	5.33264	5.57862	5.29196	5.36192	5.34147	5.69958	5.69515	6.02182	5.52905	5.9451	5.22425	5.49131	5.61531	5.40248	4.63763	5.5424	5.3514	5.54958	4.86427	5.64999	5.02602	5.14897
ENST00000357849.9	ENSG00000121022.14	COPS5	8.22831	8.58376	8.29786	8.63253	8.48104	8.34992	8.40285	8.68768	8.43082	8.9502	8.5208	8.8734	8.46166	8.56803	8.1751	8.74118	7.93695	8.73012	8.54765	8.75747	8.05113	8.56321	8.34608	8.62777
ENST00000228437.10	ENSG00000110851.12	PRDM4	6.41286	6.28284	6.12154	6.35325	6.06203	6.02006	6.13938	6.1867	6.08937	6.46319	6.26361	6.15013	6.21739	6.63853	6.48164	6.47671	6.51745	6.42144	6.36034	6.20093	6.43974	6.50039	6.3777	6.87628
ENST00000530028.3	ENSG00000255302.5	EID1	10.2738	10.2623	10.364	9.89702	10.1903	10.343	10.3084	10.0453	10.2153	9.84956	10.1103	10.0054	9.96594	10.0655	10.1349	10.2481	9.72665	9.95954	9.99933	9.9119	9.94059	9.97121	10.0697	9.77387
ENST00000323039.10	ENSG00000105204.14	DYRK1B	5.25975	5.0352	4.92715	4.75058	5.31571	5.44511	5.30835	4.91518	5.25345	4.67622	4.88845	4.68053	5.97204	5.86196	6.2277	5.46255	5.4788	4.69033	4.39536	4.40175	5.66844	5.96594	5.70522	5.43253
ENST00000267085.8	ENSG00000139631.19	CSAD	4.0024	3.55305	3.98322	3.69606	3.71722	3.79895	4.04319	3.66457	3.9868	3.84576	3.9652	3.74122	4.20266	3.76091	3.77333	3.64902	4.04756	3.74036	3.68533	3.45122	3.95898	4.06633	3.90657	3.6904
ENST00000345496.7	ENSG00000184787.19	UBE2G2	7.39449	7.21909	7.29945	7.32892	7.16355	6.96967	7.02008	7.00936	7.20847	7.20418	7.28744	7.28685	7.02159	6.96687	6.73755	6.88697	7.31808	7.24052	7.51953	7.34604	7.01934	6.80438	7.03589	6.99764
ENST00000435319.8	ENSG00000143337.19	TOR1AIP1	7.90288	8.4213	8.09573	8.54916	8.29295	8.60265	8.35115	8.59318	8.24735	8.69017	8.31788	8.70929	7.97412	8.42733	8.15158	8.51523	7.82222	8.37917	8.29448	8.55533	8.12209	8.3297	7.90469	8.37679
ENST00000320393.9	ENSG00000083123.15	BCKDHB	7.3991	7.56672	6.96333	7.39653	7.31721	7.77889	7.213	7.4747	7.2421	7.34042	7.30002	7.41848	7.58946	7.84399	7.50339	7.64205	7.37758	7.48166	7.28166	7.41528	7.03045	7.32369	7.32931	7.59088
ENST00000484888.5	ENSG00000114107.9	CEP70	5.40826	5.79264	5.30281	5.68773	5.49019	5.96991	5.57045	5.98882	5.86796	6.60334	5.82625	6.47007	5.52983	6.06961	5.34312	6.36632	5.15499	6.06961	5.69793	6.16426	5.00961	5.74282	5.75057	6.05538
ENST00000259053.6	ENSG00000241399.7	CD302	6.00346	6.05948	6.01629	6.10088	5.72585	6.55784	6.3081	6.60223	5.9762	6.51034	5.7267	6.84284	5.76725	6.59843	5.99671	6.67603	5.3669	6.23864	5.70182	6.5263	5.54129	6.26283	5.78194	6.1488
ENST00000227322.8	ENSG00000109917.11	ZPR1	9.7496	9.78014	9.76435	9.88277	9.73877	9.71418	9.6963	9.79395	9.7791	9.7562	9.83828	9.91806	9.5832	9.73211	9.62309	9.81365	9.49319	9.64824	9.76437	9.88852	9.76738	9.62843	9.87747	9.79778
ENST00000262134.10	ENSG00000087253.13	LPCAT2	9.92915	10.2075	10.293	10.5281	9.90606	10.5656	10.4463	10.5917	10.2331	10.2963	10.4023	10.4268	9.8147	10.4514	10.0216	10.4498	9.9002	10.1426	10.3704	10.4532	9.82341	10.2283	9.95545	10.0218
ENST00000591022.6	ENSG00000068137.15	PLEKHH3	4.183	3.99308	4.06569	3.78058	3.94802	4.14297	4.32539	3.64925	4.11467	3.66338	3.74824	3.78293	4.34952	3.7986	4.28767	3.79848	4.25284	3.52251	2.79418	3.34031	4.01009	3.86683	3.61578	3.52948
ENST00000369727.4	ENSG00000156384.15	SFR1	4.82274	5.14578	5.10727	5.19525	4.45374	4.92964	4.81811	5.23897	5.05982	5.63495	4.80167	5.45089	4.74354	5.46588	4.90499	5.23039	4.57067	5.21684	5.08348	5.41212	4.56552	4.87784	4.70328	5.15661
ENST00000261783.4	ENSG00000081181.8	ARG2	8.79633	9.16223	8.71891	9.00126	9.09595	9.36181	9.37301	9.46571	9.04315	9.42934	9.10663	9.12131	9.85054	10.2834	10.2354	10.1115	8.7727	9.1341	9.10972	8.97436	9.6079	10.0228	9.80609	9.96966
ENST00000298815.13	ENSG00000165895.19	ARHGAP42	4.4286	4.58737	4.80679	4.91046	4.9593	5.03635	4.70841	5.25659	4.64862	5.13227	4.72573	4.98464	5.15641	5.01003	4.85908	5.05219	4.26841	4.27667	4.37619	4.55009	4.43062	4.75541	4.49772	4.79754
ENST00000472644.6	ENSG00000170017.12	ALCAM	4.41578	4.31179	4.17455	4.21963	4.22029	4.85763	4.558	4.6856	3.97621	4.51279	4.03104	4.44729	4.26417	4.96114	4.38121	5.1329	4.23046	4.49369	4.2828	4.5692	4.55108	5.32503	4.71889	4.73447
ENST00000586618.5	ENSG00000126254.12	RBM42	9.09065	8.63827	8.92585	8.49847	8.89262	8.29675	8.71811	8.29981	8.85541	8.58435	8.77189	8.40405	9.08021	8.51365	8.87837	8.2965	8.62823	8.63143	8.6369	8.33355	9.10054	8.43909	8.62834	8.23175
ENST00000683990.1	ENSG00000131848.10	ZSCAN5A	4.7039	4.76391	4.54762	4.70363	4.39691	4.4816	4.02994	4.24487	4.64307	4.7228	4.56804	4.63374	4.49989	4.46632	4.06077	3.93057	4.41218	4.70764	4.59908	4.58579	4.55985	4.10349	4.0313	4.28766
ENST00000520222.1	ENSG00000250479.9	CHCHD10	9.84684	8.99523	9.64429	8.76947	9.62115	8.74891	9.6088	8.75533	8.92939	8.27098	9.1926	8.20975	10.1477	9.24463	10.0808	8.92521	10.0072	8.50693	8.58236	8.21663	9.76573	8.87404	9.33525	8.52854
ENST00000394552.3	ENSG00000101898.6	MCTS2P	6.25809	7.0183	5.97178	7.18559	6.04569	6.98607	6.46139	7.45931	6.66841	7.78603	6.85161	7.9064	6.2967	7.20874	6.34283	7.87917	6.02182	7.58216	6.99551	7.86166	5.75135	7.05041	6.66475	7.6011
ENST00000542113.3	ENSG00000186416.17	NKRF	6.60656	6.5984	6.41292	7.02557	6.64493	6.44026	6.42439	7.01029	6.80923	7.44787	6.95741	7.31784	6.70705	6.41642	6.78885	6.55447	6.33775	6.91321	7.00396	6.83798	6.51248	6.45402	6.09945	6.77829
ENST00000371472.6	ENSG00000165802.23	NSMF	11.9415	11.7162	11.7428	11.307	11.6937	12.3664	11.4721	10.8665	11.9842	11.6677	11.9505	11.5568	12.4393	12.2606	12.3726	12.0584	12.183	11.6092	11.6491	11.5193	12.1993	12.164	12.1652	11.6989
ENST00000369454.4	ENSG00000155961.5	RAB39B	4.41406	4.04954	4.12862	4.29638	4.50813	4.45478	4.77726	4.16848	4.01036	4.35459	4.26102	3.57241	5.55499	5.28196	5.3673	5.24499	4.32242	3.87456	3.71247	3.53467	4.75686	4.77769	5.11145	4.96881
ENST00000255194.11	ENSG00000132842.14	AP3B1	5.89284	6.3885	6.1655	6.72518	6.41123	6.6932	6.33577	6.863	6.35419	6.96164	6.44337	7.14096	6.22948	6.70002	6.68887	6.53935	5.71574	6.52357	6.60336	6.33579	5.65248	6.7095	6.24304	6.92935
ENST00000241393.4	ENSG00000121966.7	CXCR4	9.92038	9.92521	10.3382	10.3526	10.0827	9.68226	10.2506	10.1369	10.1739	9.79141	10.4212	10.1449	9.64659	9.52277	9.36879	9.73255	9.87373	10.0933	10.2149	10.291	9.83891	9.32984	9.72389	9.41698
ENST00000607266.5	ENSG00000112514.18	CUTA	10.7149	10.259	10.6464	10.062	10.4901	10.2	10.5826	10.0661	10.3184	9.77784	10.3726	9.82695	10.617	10.1799	10.4225	10.0597	10.7602	9.89409	10.0088	9.74203	10.5693	10.0507	10.2298	9.86772
ENST00000380281.5	ENSG00000110844.14	PRPF40B	4.46772	4.42259	4.61452	4.38501	4.55172	4.4911	4.64072	4.77095	4.61564	4.70055	4.80984	4.18714	4.96349	4.12871	4.53268	4.34944	4.83957	4.49403	4.46171	4.24583	5.02034	4.33711	4.47472	4.48467
ENST00000357847.9	ENSG00000146416.19	AIG1	8.33921	8.42033	8.65461	8.31393	8.36231	8.95166	9.02434	8.71834	8.50297	8.26383	8.61289	8.33893	8.61592	8.9952	8.89653	8.99388	8.66538	8.2359	8.55899	8.45713	8.59418	8.732	9.0657	8.68627
ENST00000373842.9	ENSG00000130772.14	MED18	6.3878	6.74207	6.13695	6.30088	6.33295	6.60433	6.7995	6.56358	6.4464	6.49744	6.62436	6.23201	6.73623	6.68795	6.93751	6.52294	6.49681	6.42163	6.31823	6.24984	6.7969	6.50166	6.53568	6.34444
ENST00000315377.4	ENSG00000137154.13	RPS6	12.5167	12.9787	12.9211	12.8754	12.5768	12.2275	12.264	12.5656	12.8353	13.1353	12.824	13.061	12.5874	12.5066	12.2077	12.6325	12.4891	12.9828	12.8543	13.0397	12.549	12.5135	12.5728	12.6121
ENST00000319540.9	ENSG00000145284.12	SCD5	8.46102	7.94518	8.56904	8.01497	8.25035	8.16037	8.52275	7.96729	8.30796	7.62851	8.22456	7.5718	8.4274	8.05307	8.1845	7.77104	8.52754	7.73161	7.77856	7.65447	8.28662	7.8255	7.8997	7.62598
ENST00000539842.6	ENSG00000275896.6	PRSS2	4.49188	4.74952	4.54807	4.514	4.6797	5.14606	4.31557	4.29778	4.53091	4.70052	4.45096	4.66699	4.57298	4.45396	4.46143	4.75329	4.59514	4.70263	3.87974	4.52528	4.51486	4.61007	4.56754	4.0401
ENST00000162749.7	ENSG00000067182.8	TNFRSF1A	9.67334	9.17243	9.70127	9.38561	9.66187	9.52173	9.78605	9.31621	9.48836	8.9425	9.48007	9.10562	9.66976	9.29078	9.56741	9.24408	9.99077	8.94754	8.93541	9.10521	9.57151	9.17106	9.37436	9.04706
ENST00000381431.10	ENSG00000163069.13	SGCB	6.77683	7.09216	6.6178	7.41621	6.8848	7.11515	7.09428	7.59042	6.99826	7.38236	7.0755	7.52691	6.9423	7.47267	6.88365	7.70955	6.63578	7.12278	7.21525	7.57026	6.66028	7.25133	7.07127	7.4136
ENST00000379268.7	ENSG00000186891.14	TNFRSF18	5.42611	4.84294	4.97198	4.45278	5.53942	5.93082	5.55023	4.53308	4.88209	4.64111	4.82198	4.24823	5.87928	5.63336	5.65916	4.49585	5.55925	5.07733	4.36268	4.06827	5.5993	5.36317	4.77655	4.37014
ENST00000396864.8	ENSG00000213928.9	IRF9	4.53016	4.08138	4.5368	4.16041	4.4149	4.73066	4.62427	4.1614	4.14798	4.17793	4.32716	4.08952	5.17779	4.88155	5.42279	4.50714	4.22426	3.86412	3.74929	3.39276	4.80718	4.9528	4.98353	4.25218
ENST00000368453.8	ENSG00000160691.19	SHC1	8.65577	8.41021	8.61547	8.34576	8.68887	8.43015	8.50936	8.131	8.36298	7.96366	8.37553	8.08916	8.52889	8.0805	8.31898	7.87772	8.35742	7.9692	8.13504	7.78877	8.33392	8.12897	8.26711	8.21421
ENST00000341356.10	ENSG00000172725.14	CORO1B	9.87281	9.4957	9.70457	9.25493	9.94741	9.37583	9.54715	9.21003	9.59706	9.1971	9.34392	8.87146	10.0341	9.33313	9.87062	9.01182	9.67216	9.23335	9.00728	8.62303	10.1381	9.45027	9.4416	8.97522
ENST00000222219.8	ENSG00000105612.9	DNASE2	10.7503	10.2651	10.3982	9.75339	10.673	10.765	10.9906	10.1984	10.0517	9.6062	10.1981	9.44112	10.9027	10.6263	10.901	10.4005	10.7991	9.65819	9.62985	9.41754	10.8803	10.354	10.4041	9.91716
ENST00000548065.7	ENSG00000181929.13	PRKAG1	8.427	8.7392	8.5006	8.76441	8.54596	8.75766	8.62275	8.70919	8.79262	8.86831	8.74957	8.87091	8.35404	8.69174	8.47922	8.73136	8.20806	8.73368	8.70313	8.68211	8.24995	8.48297	8.46526	8.56704
ENST00000366843.6	ENSG00000154380.17	ENAH	6.61278	6.49108	6.13068	5.86224	6.54505	6.25543	6.22409	6.26977	6.34964	6.65323	6.15326	6.22917	6.09018	6.31766	6.43433	6.25131	5.80033	6.44832	6.00463	6.06769	6.11669	6.32274	6.31628	6.08716
ENST00000583088.6	ENSG00000184185.10	KCNJ12	4.22142	3.91657	4.22549	3.46948	4.27064	4.01306	4.09154	3.81445	3.58213	3.69525	4.08729	3.81657	4.29278	4.02569	4.08547	3.90392	3.79764	3.28023	3.55868	3.39795	3.40834	3.76754	3.936	3.20995
ENST00000520142.2	ENSG00000070756.17	PABPC1	9.395	9.79863	9.83251	10.222	9.85236	9.13418	9.25023	9.89089	9.85132	10.4908	10.0508	10.6478	9.41199	9.33877	9.32989	9.49926	9.29054	9.90591	10.1716	10.0005	8.73143	9.34306	9.31267	9.62985
ENST00000361217.9	ENSG00000198837.10	DENND4B	6.29063	5.67943	6.11622	5.47125	6.06762	5.63062	6.17911	5.23098	5.96796	5.20581	6.11105	5.27203	6.33078	5.96687	6.44838	5.49957	6.75852	5.59979	5.51381	4.94651	6.43007	5.69101	5.97926	5.46134
ENST00000370454.9	ENSG00000171488.15	LRRC8C	3.6386	3.46609	3.54359	3.79951	3.87377	3.61645	3.9934	3.79492	4.31251	3.98299	4.33282	4.15056	3.92341	4.12632	4.00742	4.34026	4.46949	4.2986	4.45055	4.3635	4.46387	4.17669	4.44838	4.2766
ENST00000295666.6	ENSG00000163453.11	IGFBP7	12.2995	11.845	12.3727	11.8321	12.1332	12.2023	12.4686	11.9975	11.556	10.8109	11.5772	11.3641	11.6679	11.1581	11.4109	11.3451	12.0192	10.9926	11.0799	11.244	11.5981	10.9512	11.0994	10.8337
ENST00000301085.8	ENSG00000198633.11	ZNF534	4.99111	4.78619	5.66608	5.14757	4.95674	5.27404	5.24043	4.63189	5.09618	4.46376	4.97302	4.40892	4.83491	5.03817	4.89027	4.82837	5.00639	4.63497	4.72266	4.89301	4.7956	4.88049	4.83484	4.49336
ENST00000381482.8	ENSG00000125834.13	STK35	5.68436	5.61639	5.61897	5.64696	5.75394	5.56853	5.54078	5.38224	5.52161	5.50888	5.61381	5.41171	6.06282	5.39424	5.55588	5.71095	5.87108	5.45465	5.46458	5.54624	5.57406	5.36029	5.5141	5.39291
ENST00000366992.7	ENSG00000143493.13	INTS7	7.57933	8.14083	7.60315	8.25442	7.58579	7.62205	7.80588	8.35541	7.93365	8.58124	7.96206	8.52838	7.78957	8.1603	7.92116	8.21903	7.37934	8.34782	8.28082	8.41823	7.45823	7.83761	7.91428	8.51516
ENST00000360338.4	ENSG00000197714.9	ZNF460	5.32599	5.4719	5.29698	5.50342	5.24435	5.67932	5.23568	5.4636	5.82511	5.71412	5.50923	5.64451	5.65776	6.10054	5.43628	5.66524	5.44243	5.9323	5.60846	5.41254	6.02456	6.50479	6.15141	6.68994
ENST00000272167.10	ENSG00000143819.13	EPHX1	11.236	11.1579	11.2813	11.111	11.3801	11.2025	11.5895	11.0971	11.0866	10.8314	11.2084	10.7735	11.4473	11.1627	11.3982	11.026	11.2597	10.8379	10.9192	10.8215	11.343	10.9067	11.1426	10.8007
ENST00000569715.5	ENSG00000179889.19	PDXDC1	8.33295	8.2262	8.15201	8.30843	8.22583	8.34295	8.18518	8.36426	8.27644	8.49269	8.07508	8.29346	8.2259	8.21255	8.39858	8.06054	8.12924	8.19604	8.07594	8.04784	8.198	8.22791	8.14955	8.26975
ENST00000276704.6	ENSG00000189376.12	C8orf76	6.45216	6.7143	6.63956	6.84383	6.50244	6.67633	6.55363	7.00837	6.73508	7.1238	6.9481	7.17498	6.38464	6.80603	6.51566	6.96317	6.57858	6.74196	6.925	7.01638	6.10137	6.65568	6.67606	6.80799
ENST00000361183.8	ENSG00000198898.14	CAPZA2	8.99154	9.81603	9.07983	10.1026	9.09512	9.83598	9.25501	10.2772	9.46892	10.575	9.58443	10.5287	8.88241	10.0668	9.1454	10.3531	8.54383	10.0669	9.89054	10.5147	8.50805	9.9474	9.57299	10.2925
ENST00000380320.9	ENSG00000138080.14	EMILIN1	3.9993	3.90063	3.93739	3.64491	3.90124	3.71448	4.11947	3.61951	3.60831	3.50363	3.34675	3.15552	3.98481	3.80494	4.09833	3.76477	3.40909	3.25356	3.08492	3.20187	4.03378	3.48092	3.3164	3.26826
ENST00000332262.10	ENSG00000158301.19	GPRASP2	3.75523	4.1175	4.38253	4.27677	4.36709	4.13962	4.05223	4.67206	3.88724	4.22874	4.21626	4.26718	4.16661	4.11998	4.4251	4.15122	3.77396	3.75824	3.67984	3.5124	3.6747	3.84183	3.9014	3.93016
ENST00000414241.7	ENSG00000162521.19	RBBP4	9.95232	10.3017	10.0842	10.4096	9.95977	10.0347	10.0357	10.4129	10.2438	10.6399	10.2277	10.6045	9.91072	10.1688	10.0567	10.3103	9.62546	10.3186	10.3724	10.3978	9.52215	9.92567	9.89163	10.1388
ENST00000296358.5	ENSG00000163982.6	OTOP1	4.59796	4.7018	4.88687	5.09838	4.6068	4.43393	5.11959	4.89276	4.91752	4.54107	5.36492	4.92296	5.34096	4.94807	5.29534	5.56121	4.58419	4.53507	4.52156	4.89026	4.92962	4.81054	5.05503	4.52139
ENST00000403245.8	ENSG00000135315.12	CEP162	4.37471	4.64932	4.10336	4.5042	4.17418	4.75305	4.44434	4.97342	5.03871	5.65301	4.41273	5.29073	4.17433	4.9821	4.76125	5.02857	4.15957	4.9833	4.62639	4.85299	4.24394	5.05272	4.55694	5.2557
ENST00000302085.9	ENSG00000170365.10	SMAD1	6.63615	6.63698	6.69076	6.90291	6.65619	6.78039	6.79335	6.72796	6.90828	6.94353	6.80916	6.74065	6.66292	6.61768	6.71914	6.80177	5.98779	6.49566	6.69512	6.65281	6.5105	6.75165	6.55112	6.55859
ENST00000392557.8	ENSG00000185024.17	BRF1	5.76901	5.96759	5.76445	5.838	6.0061	5.79936	5.55474	5.81802	5.84445	5.89163	5.80037	5.76391	5.96065	5.73918	6.00266	5.61074	5.78071	5.62154	5.76492	5.44986	5.34391	5.47095	5.51798	5.43262
ENST00000370763.6	ENSG00000162616.9	DNAJB4	4.55799	5.05221	5.05506	5.26121	4.65486	4.60361	5.07534	5.53878	4.99395	5.64254	4.82534	5.57944	4.88882	4.83004	4.71821	5.53145	4.13763	4.94086	5.08	5.26858	4.56267	4.42251	4.50754	4.96642
ENST00000282041.11	ENSG00000152223.15	EPG5	6.64148	6.91253	6.59687	6.38077	6.84036	7.03336	7.10479	7.06751	6.90934	6.76421	6.88259	6.74674	6.95326	6.96236	7.34672	7.02325	6.15464	6.68612	6.64979	6.33743	6.39093	6.70616	6.74368	6.9339
ENST00000302274.8	ENSG00000170522.10	ELOVL6	7.26231	7.32572	7.27831	7.33176	7.29568	7.58877	7.45344	7.27381	7.29329	7.43897	7.60611	7.21899	7.20593	7.54997	7.5426	7.4096	7.71543	7.38451	7.48612	7.09174	7.28059	7.13436	7.24342	6.77315
ENST00000369550.10	ENSG00000130826.18	DKC1	9.8798	10.4224	10.1016	10.5161	10.1072	9.96521	9.76759	10.3029	10.2887	10.7797	10.1628	10.7038	9.74827	10.0749	9.82347	10.2111	9.81368	10.4153	10.4154	10.5796	9.63956	9.7826	9.78519	10.1517
ENST00000309352.4	ENSG00000204316.13	MRPL38	9.87564	9.52167	9.81502	9.32136	9.81006	9.1753	9.46063	9.11446	9.65834	9.20571	9.60786	9.29544	9.79543	9.17711	9.47801	9.06026	9.92221	9.15561	9.35828	9.16716	9.90964	9.04691	9.37762	9.05365
ENST00000199764.7	ENSG00000086548.9	CEACAM6	4.62574	3.81868	4.6511	3.42777	4.09712	4.38276	4.76965	3.88219	3.86412	3.60048	3.87171	3.2456	3.77412	4.32403	4.10945	3.63458	3.85236	3.18097	2.95892	2.90219	3.25913	3.53559	3.22213	3.32011
ENST00000397967.5	ENSG00000129538.14	RNASE1	4.05808	4.09339	4.02098	3.64096	4.37911	4.86502	4.51708	4.16804	4.22017	4.04609	4.21273	4.02609	4.13752	4.17884	3.98622	3.96962	3.80001	3.51441	3.3441	3.5357	3.8864	3.58119	3.75878	3.43889
ENST00000455036.8	ENSG00000205189.12	ZBTB10	5.01704	4.78309	4.82958	4.98974	5.15589	5.14505	4.95236	5.12849	5.03417	5.20861	4.86544	5.27981	4.65844	4.97298	5.38225	4.69129	4.344	4.95628	4.70116	4.85627	4.94299	4.7442	4.41635	4.98348
ENST00000296785.8	ENSG00000164331.10	ANKRA2	4.58352	4.86408	4.77341	4.54003	4.95178	5.41538	5.05923	5.15609	5.00571	4.8987	5.0177	4.96893	4.81692	5.30336	5.3535	5.43455	4.64675	5.08705	4.76477	4.77952	4.99487	5.38143	4.93053	5.15593
ENST00000344924.8	ENSG00000172331.12	BPGM	5.52059	5.64602	5.35595	5.56057	5.66409	5.59746	5.5231	5.62971	5.33657	5.2544	5.63558	5.71683	5.70785	5.73877	5.70013	5.80326	5.51169	5.44331	5.38034	5.5113	5.60943	5.79936	5.53132	5.25232
ENST00000264819.7	ENSG00000105556.12	MIER2	7.12611	6.66258	6.84805	6.50726	6.91559	6.78514	7.00848	6.59718	6.69321	6.47971	6.70565	6.34068	7.07648	6.50094	7.19139	6.34538	6.70799	6.42175	6.5043	6.35077	7.0807	7.02464	6.79719	6.72213
ENST00000616978.5	ENSG00000065923.10	SLC9A7	6.48463	6.40367	6.64298	6.58163	6.48322	6.97234	7.1641	6.45039	6.48753	6.22776	6.79874	6.31597	7.12282	6.86778	7.00816	6.91906	6.80734	6.23113	6.44385	6.26544	6.79732	6.87534	6.90242	6.51317
ENST00000439696.3	ENSG00000185650.10	ZFP36L1	9.91903	8.75113	9.89232	9.14678	9.52407	8.97065	9.53846	9.05979	9.30916	8.69133	9.43193	8.65138	10.2465	9.38412	10.074	8.9359	9.97972	8.93962	9.03508	8.53202	10.6418	9.55058	9.6829	9.30684
ENST00000335783.4	ENSG00000031691.7	CENPQ	4.37382	4.83273	4.57529	5.06274	4.40096	5.03985	3.96795	4.94556	4.62963	5.67302	4.53087	5.48159	4.03569	4.43544	4.32018	4.99545	4.07828	5.47545	4.94108	5.46634	4.25777	4.63657	4.5232	4.89346
ENST00000380707.9	ENSG00000172062.17	SMN1	8.99559	8.99049	9.03434	9.04137	8.91103	8.62475	8.68437	8.99645	8.83465	9.31278	8.94138	9.34018	8.79708	8.74132	8.5721	8.87291	8.77719	8.92737	8.99873	9.32134	8.87946	8.55838	8.62984	8.86842
ENST00000482352.1	ENSG00000242485.6	MRPL20	8.92374	9.26593	9.2753	9.44242	8.97708	8.88343	9.35343	9.22051	9.10904	9.20309	9.34603	9.56088	9.99594	8.92557	10.9047	9.20464	9.50232	9.2328	9.48092	9.74976	9.07365	8.83017	9.7919	9.13147
ENST00000633063.3	ENSG00000033030.15	ZCCHC8	5.28572	5.69024	5.84558	5.76441	5.59333	5.62457	5.46529	5.88475	5.6314	6.16329	5.63627	6.1065	5.71943	5.92197	5.74498	6.20311	5.24557	5.88348	5.48501	5.61208	5.36151	5.92087	5.41844	5.65238
ENST00000255108.8	ENSG00000132768.14	DPH2	7.85145	7.56764	8.14338	7.61275	7.84551	7.04048	7.58119	7.32663	7.52379	7.15066	7.67332	7.40802	7.6155	7.15701	7.46241	6.96575	7.89572	7.25415	7.37899	7.45196	7.72507	7.26462	7.64865	7.12114
ENST00000231572.8	ENSG00000113643.9	RARS1	8.59736	9.59302	8.94136	9.84141	9.07385	9.1699	8.89399	9.75334	9.26613	10.1979	9.31016	10.1309	8.63818	9.34337	8.90745	9.41904	7.99219	9.68457	9.71052	9.88014	8.21895	9.14543	8.97918	9.52649
ENST00000230990.7	ENSG00000113070.8	HBEGF	3.54611	3.49773	3.48466	3.30037	3.57104	3.65459	3.56668	3.40954	3.56612	3.37558	3.28768	3.31541	3.82841	3.83782	3.89847	3.442	3.20467	3.23338	3.13571	3.25503	3.40676	3.46404	4.1512	3.63336
ENST00000272233.6	ENSG00000143878.10	RHOB	9.53764	9.18113	9.74005	9.18425	9.46717	8.83911	8.83891	8.78059	9.45681	9.01684	9.38444	8.89832	9.31222	8.58078	8.71193	8.5434	9.44791	8.97717	8.89104	8.90387	9.3434	8.64964	8.68812	8.32006
ENST00000357089.8	ENSG00000158062.20	UBXN11	6.1043	5.58955	6.29663	5.71249	5.93789	5.70877	5.8052	5.25916	5.6628	5.47645	5.88647	5.41763	5.89373	5.51982	5.8402	5.54554	6.25332	5.44187	5.46755	5.46183	6.09457	5.14897	5.6667	5.25264
ENST00000556029.6	ENSG00000120802.14	TMPO	8.31223	8.82696	8.52225	9.03797	8.62539	8.29813	8.14398	9.00592	8.75604	9.60857	8.66546	9.44535	7.67238	8.31654	7.80812	8.59083	8.14397	9.03643	8.83912	9.10649	7.81266	8.34918	7.95469	8.60821
ENST00000610426.5	ENSG00000164346.10	NSA2	7.44858	8.40457	7.90199	8.854	7.85675	7.78545	7.6604	8.61737	8.16232	9.49087	8.08803	9.41564	7.57199	8.36014	7.45242	8.55773	7.21008	8.82362	8.62257	9.25355	7.78456	8.25482	7.92752	8.59174
ENST00000256383.11	ENSG00000134001.15	EIF2S1	8.78814	9.71111	9.12096	10.0916	9.16828	9.12894	9.05574	9.9592	9.41974	10.4604	9.54888	10.532	8.51043	9.29565	8.69217	9.53862	8.10648	9.93316	9.9114	10.3499	8.74226	9.36786	9.12754	9.80549
ENST00000380502.8	ENSG00000147874.11	HAUS6	6.71503	7.49463	7.06912	7.59492	7.23716	7.13185	7.17023	7.72991	7.36868	8.41074	7.43498	8.10052	6.85756	7.37585	7.04137	7.7875	6.81135	7.90714	7.7308	7.97145	6.73738	6.99434	6.99431	7.60653
ENST00000376372.9	ENSG00000196998.19	WDR45	8.57916	8.15225	8.389	7.94984	8.67047	8.48431	8.5564	8.13659	8.04331	7.84878	8.18805	7.78839	8.94808	8.65693	9.10441	8.45162	8.33302	7.70969	7.93002	7.64078	8.87031	8.52292	8.58016	8.44441
ENST00000648839.1	ENSG00000161970.15	RPL26	12.4427	13.1571	12.6562	13.3137	12.4593	12.3246	11.9992	13.0036	12.9949	13.6954	12.7711	13.7768	12.319	12.7992	11.7129	13.1342	11.8966	13.5225	13.0854	13.8224	12.1944	12.7836	12.4704	12.9365
ENST00000587708.7	ENSG00000205155.8	PSENEN	8.685	8.48746	8.59421	8.34673	8.39562	8.46946	8.55709	8.2353	8.69816	8.05591	8.77255	8.37946	8.70434	8.38669	8.59702	8.69964	8.95267	8.25968	8.28343	8.37738	8.82929	8.34392	8.77781	8.11676
ENST00000237596.7	ENSG00000118762.8	PKD2	5.30351	5.38851	5.23957	5.35479	5.57398	5.96437	5.74681	5.69047	5.51651	5.37381	5.53012	5.44686	6.27935	5.93708	5.86268	6.2169	5.383	5.32366	5.61577	5.53683	5.74813	5.95589	5.89306	6.05892
ENST00000332556.5	ENSG00000185896.11	LAMP1	12.0577	11.913	12.2956	11.9564	12.1266	11.7452	12.3341	11.9966	11.8191	11.4957	12.0537	11.7125	12.0528	11.7697	12.0043	11.9135	12.2346	11.6771	11.8163	11.7766	12.2346	11.7552	12.1199	11.6731
ENST00000589390.5	ENSG00000267041.6	ZNF850	4.24848	4.51211	4.34924	4.14867	4.2331	4.22978	4.16247	4.24237	4.38575	4.3332	4.2324	4.26624	4.23902	4.62706	4.0855	4.71343	3.6712	3.7808	4.11339	4.313	3.76541	3.85394	4.10537	3.94715
ENST00000392334.6	ENSG00000141551.14	CSNK1D	8.69508	8.73738	8.72008	8.52867	8.86171	8.81688	8.6577	8.41472	8.73071	8.54675	8.61581	8.25764	8.79741	8.61756	8.77634	8.39863	8.55061	8.48965	8.42168	8.15204	8.92717	8.55391	8.60991	8.45864
ENST00000372833.6	ENSG00000172586.8	CHCHD1	8.86789	8.7154	8.77658	8.83363	8.46477	8.62981	8.67714	8.65447	8.63587	8.39904	8.67142	8.71939	8.4156	8.48514	8.42999	8.63211	8.64332	8.2971	8.42967	8.80126	8.24865	8.24069	8.54265	8.24133
ENST00000321037.5	ENSG00000001561.7	ENPP4	6.38427	6.76897	6.35942	6.95956	6.57187	7.10614	7.09346	7.21406	6.67184	7.08971	6.79848	7.17361	6.6674	7.3277	6.81313	7.46702	6.17398	6.81632	6.79226	7.23766	6.29361	7.23687	6.90506	7.34534
ENST00000411829.6	ENSG00000177595.19	PIDD1	6.97527	6.37356	6.83962	6.09883	6.68573	6.27887	6.6173	5.96456	6.04904	5.90018	6.40232	5.72362	6.62967	6.00957	6.0901	5.59957	7.04315	5.74327	5.98432	5.45555	6.19339	5.77729	5.71046	5.57757
ENST00000368908.10	ENSG00000163155.12	LYSMD1	4.36569	4.16488	4.55253	4.00194	4.66083	4.15441	4.65444	4.30495	4.07462	4.33085	4.44941	4.09643	4.20838	4.4103	4.88042	4.42805	4.40508	4.03983	4.17512	3.69031	4.32254	4.08147	4.24371	4.04697
ENST00000519108.5	ENSG00000196591.12	HDAC2	8.37809	9.18201	8.31713	9.14717	8.62645	9.01181	8.60576	9.33899	8.83455	9.97569	8.79663	9.66921	8.32236	9.4036	8.90336	9.476	7.90513	9.35341	9.15587	9.57773	8.39293	9.08926	8.78345	9.28328
ENST00000636580.2	ENSG00000182220.15	ATP6AP2	11.0425	11.0962	10.9158	11.1949	11.0425	11.5512	11.6075	11.4892	11.0633	11.0893	11.1825	11.1865	11.2541	11.4899	11.3229	11.53	11.1025	11.0314	11.0539	11.2012	10.9677	11.4025	11.3162	11.2954
ENST00000430580.6	ENSG00000219481.10	NBPF1	4.95234	4.20604	4.78535	4.33188	4.85223	4.60509	4.7569	4.49801	4.7149	4.03599	4.86472	4.20871	5.07799	4.87427	5.33914	4.55525	5.2091	4.21506	4.31543	3.61374	4.6353	4.45165	4.96781	4.9587
ENST00000341776.7	ENSG00000008083.14	JARID2	4.97972	4.9609	4.95999	4.81128	5.42579	4.92778	4.91302	4.83078	4.70127	4.98991	5.10602	5.18808	5.09018	5.06015	5.25164	4.81353	5.04007	4.81993	4.82494	4.48467	4.96952	4.97945	4.81469	4.73925
ENST00000356976.8	ENSG00000100151.16	PICK1	6.53745	6.3988	6.41542	6.0607	6.6254	6.35927	6.36985	6.20802	6.25471	6.39629	6.50137	6.20911	6.67927	6.22016	6.35041	6.14533	6.06607	6.07421	6.20352	6.09364	6.22442	6.19374	6.27203	6.40616
ENST00000296490.8	ENSG00000164091.12	WDR82	8.54072	8.41071	8.22221	8.40221	8.51127	8.27692	8.31815	8.48814	8.3723	8.63088	8.38023	8.68996	8.15448	8.32576	8.3969	8.50937	8.42829	8.56607	8.41057	8.41741	8.05799	8.19612	8.13943	8.4517
ENST00000360655.8	ENSG00000166833.22	NAV2	7.97127	7.69611	8.05705	8.11048	7.61651	7.36453	7.75554	7.62833	7.98226	7.72677	8.1991	7.96096	7.81524	7.20937	7.86568	7.48865	7.89699	7.4257	7.8198	7.41492	7.26369	7.24306	7.39771	7.3751
ENST00000254616.11	ENSG00000132286.12	TIMM10B	8.10615	8.08678	7.9786	8.00058	7.88568	7.77993	7.57964	7.52144	7.81837	7.46707	7.73878	7.545	7.99542	7.83584	7.50707	7.74197	8.16317	7.67768	7.59918	7.55336	7.85435	7.67519	7.5754	7.43646
ENST00000424789.6	ENSG00000170921.15	TANC2	5.98356	5.49528	5.66277	5.52419	5.52923	5.69244	5.97489	5.76194	5.87046	5.50585	5.57066	5.59322	5.66757	5.8694	6.21271	5.70938	5.83743	5.53531	5.57641	5.23531	6.00356	5.66742	5.67276	5.76416
ENST00000335351.8	ENSG00000101190.13	TCFL5	5.4363	5.22143	5.39642	4.92139	5.20832	5.52598	4.84801	5.20403	5.25494	5.18951	5.23686	5.1504	5.21915	5.30689	5.40332	5.51582	5.52007	5.05385	4.9614	4.85807	5.17955	5.138	4.89118	5.15268
ENST00000297338.7	ENSG00000164754.15	RAD21	9.36416	9.90823	9.69676	10.1083	9.55947	9.87941	9.67558	10.1858	9.84329	10.5407	9.88821	10.5104	9.16304	9.69677	9.39235	10.0442	9.15399	10.2363	10.1341	10.291	9.08733	9.60957	9.42826	9.90581
ENST00000280350.10	ENSG00000150773.12	PIH1D2	3.48048	3.30619	3.28567	3.62081	3.40467	3.40332	3.23239	3.46954	3.23333	3.96828	3.31779	3.76994	3.1374	3.59788	3.00864	3.84832	3.02022	3.37657	3.37867	3.44309	3.23096	3.39792	3.35025	3.62369
ENST00000311127.9	ENSG00000173706.14	HEG1	8.37921	8.19589	8.28816	8.20163	8.40409	8.75758	9.07087	8.48835	7.96317	7.56446	8.23301	7.89936	8.00002	8.18128	8.25013	8.1824	8.36275	8.0147	8.0399	7.89981	7.71706	7.60716	7.66923	7.38517
ENST00000369558.5	ENSG00000163349.22	HIPK1	7.79733	7.81729	7.44398	7.57523	7.62082	7.63162	7.82818	7.84927	7.81267	7.761	7.84668	7.5284	7.88591	7.74701	7.96148	7.51653	7.80995	7.62494	7.55059	7.50428	7.47076	7.59266	7.48226	7.70243
ENST00000378858.5	ENSG00000125872.8	LRRN4	9.85716	9.3775	9.96063	9.36935	9.96155	9.00798	9.93126	9.37833	9.44797	8.92452	9.47517	8.93679	9.79547	8.85183	9.58473	8.91735	9.91457	9.05588	8.97106	8.84462	9.81932	8.69228	9.11462	8.63623
ENST00000469408.6	ENSG00000091127.14	PUS7	8.25783	8.87701	8.24498	8.89049	8.46644	8.57124	8.21965	8.91114	8.82913	9.4849	8.72221	9.2543	8.27747	8.70271	8.31185	8.95096	7.8836	9.19573	8.89987	9.23234	8.25056	8.74246	8.37817	8.91197
ENST00000332884.11	ENSG00000155016.18	CYP2U1	5.99354	5.71927	5.7423	5.55627	5.53961	5.74791	5.89022	5.91553	5.62658	5.42338	5.64133	5.63481	5.81184	5.95417	6.0486	5.81989	6.30167	5.2471	5.37678	5.34893	5.39952	5.90038	5.4717	5.48916
ENST00000374897.4	ENSG00000204267.16	TAP2	9.96587	9.6675	10.1436	9.7088	9.88781	9.37931	9.96737	9.4462	9.6071	9.24495	9.84718	9.28452	10.0742	9.58395	10.0724	9.57102	9.86304	9.27921	9.48239	9.46206	10.0017	9.4906	9.92096	9.45581
ENST00000379162.9	ENSG00000067992.16	PDK3	5.89678	6.50611	5.59839	6.18857	6.01576	6.63576	6.28143	6.50615	6.44972	6.66558	6.25756	6.24745	6.03932	6.30061	6.00808	6.36508	5.83584	6.4811	6.29839	6.1734	5.55868	6.4658	6.20112	6.36035
ENST00000302708.9	ENSG00000166199.13	ALKBH3	6.92521	7.40181	6.89825	7.23389	6.937	7.23191	7.09896	7.19559	7.09738	7.14857	6.90956	7.12629	7.26059	7.58577	7.2703	7.61863	6.56143	7.12734	6.97818	7.05543	6.8456	7.37058	7.22646	7.33787
ENST00000366699.3	ENSG00000154370.16	TRIM11	6.02718	5.75124	6.52942	5.62977	6.31092	5.28392	6.0677	5.63716	5.89347	5.85978	5.99149	5.8477	6.18486	5.65586	6.19475	5.61391	5.94152	5.57762	5.7468	5.367	6.1007	5.85511	5.71175	5.51848
ENST00000414963.2	ENSG00000115524.17	SF3B1	6.13666	6.70457	6.3673	6.93108	6.48809	6.26966	6.26127	7.01459	6.30955	7.13343	6.71802	7.28636	5.94268	6.07896	5.95747	6.24968	5.69347	6.79193	6.78616	6.76534	6.12805	6.05691	6.0157	6.61256
ENST00000279263.14	ENSG00000149809.17	TM7SF2	8.75688	8.09085	7.92362	7.59283	8.48996	8.51216	8.44842	7.82879	8.14491	7.34477	7.85356	7.38944	8.89502	8.31168	8.52358	7.9864	9.10574	7.57489	7.36904	7.04209	8.83015	8.2193	8.07148	7.56662
ENST00000374315.1	ENSG00000162430.18	SELENON	8.32414	7.57425	7.96332	7.46513	8.01285	8.45253	8.4365	7.56846	7.79145	6.96654	7.6385	6.99999	8.53707	7.84731	8.19734	7.74577	8.23131	7.0137	7.19964	7.12923	7.90955	7.64068	7.90618	7.40049
ENST00000292408.9	ENSG00000160867.15	FGFR4	8.25303	7.75683	8.26423	7.60323	8.27962	7.92072	8.25495	7.57363	7.76331	7.47568	8.04416	7.35818	8.15486	7.51518	7.87775	7.26422	8.66772	7.61406	7.38797	7.294	8.33091	7.44221	7.64853	6.98973
ENST00000242827.11	ENSG00000123179.14	EBPL	10.1889	9.64875	10.0748	9.64038	9.95577	9.72516	10.1008	9.60814	9.62013	9.48631	9.98217	9.56234	9.97298	9.46318	9.82554	9.57038	10.2686	9.59791	9.78683	9.76932	9.86805	9.34776	9.62612	9.29062
ENST00000519948.4	ENSG00000253719.4	ATXN7L3B	5.79384	5.93985	5.43866	5.76397	5.81348	6.00507	5.6762	5.93509	6.10035	5.78779	5.89088	5.70382	5.67388	5.78214	5.9026	5.93808	5.58135	5.71266	5.54767	5.87594	6.01024	6.32755	5.99659	6.40858
ENST00000558530.1	ENSG00000259399.1	TGIF2-RAB5IF	9.32103	9.3495	9.37764	9.38027	9.21925	9.07888	9.40384	9.29111	9.42066	8.93929	9.46018	9.20592	9.19778	9.22079	9.02495	9.24334	9.55563	9.02809	9.44283	9.47658	9.15246	9.15821	9.44683	9.20532
ENST00000264990.11	ENSG00000240303.8	ACAD11	5.53523	5.29085	4.81456	5.18802	5.69562	5.85368	5.38206	5.66075	5.35045	5.75206	5.47336	5.41412	5.82057	5.91979	5.79727	5.92642	5.1079	5.22427	5.14693	4.94707	5.45903	5.92168	5.38161	5.36255
ENST00000262456.6	ENSG00000119509.13	INVS	5.22405	5.80009	5.32297	5.57229	5.82158	5.45197	5.51964	5.60819	5.70999	5.84024	5.59352	5.541	5.58517	5.68759	5.65549	5.97127	5.28111	5.51927	5.44385	5.3583	5.01483	5.26346	5.34905	5.66479
ENST00000360647.9	ENSG00000163848.20	ZNF148	5.56656	6.33368	5.77247	6.42408	6.03345	6.21536	6.0812	6.69462	5.88234	6.992	6.15129	6.87807	5.94519	6.3306	6.00628	6.59608	5.66843	6.47558	6.40882	6.58542	5.60522	6.40387	5.84374	6.60217
ENST00000253023.8	ENSG00000130725.8	UBE2M	10.8853	10.6055	10.8059	10.5322	10.5279	10.4272	10.4345	10.1807	10.8503	10.2399	10.7932	10.4273	10.637	10.4182	10.4354	10.4889	10.7088	10.3969	10.5377	10.4315	10.7699	10.4019	10.5802	10.2383
ENST00000563694.6	ENSG00000170037.14	CNTROB	6.47943	6.57171	7.12934	6.34284	6.36676	6.52696	6.53243	6.05644	6.54307	6.15255	6.67451	5.9986	6.42965	5.92477	6.41896	5.91922	6.47672	6.03151	6.19851	5.81059	6.46726	5.99341	6.1454	6.18632
ENST00000452648.8	ENSG00000173065.14	FAM222B	5.92318	5.65236	6.04392	5.79676	6.45351	5.90227	6.07149	5.73775	6.13335	5.76762	5.94642	5.77974	6.02886	5.75188	6.01543	5.70333	6.55414	5.2505	5.41289	5.48677	6.54431	5.77071	5.75727	5.62909
ENST00000625061.3	ENSG00000067646.12	ZFY	5.02959	5.20523	4.528	5.18895	4.86437	5.22461	5.12955	5.46803	4.95614	5.66178	4.8868	5.38757	4.71414	5.1071	4.96866	5.36845	4.6456	5.30402	5.063	5.62655	4.86378	4.93467	4.67893	5.1451
ENST00000312521.9	ENSG00000174738.13	NR1D2	6.29668	6.85285	6.46854	6.66728	6.48359	6.61741	6.75117	7.07823	6.53175	7.30949	6.73305	6.9234	6.43011	7.11413	6.73241	6.82645	6.43947	6.87329	6.90156	6.96555	5.91163	6.90653	6.59114	7.13517
ENST00000325885.6	ENSG00000005981.13	ASB4	9.76065	10.0978	10.0565	10.2763	9.53529	9.74889	9.67746	9.97061	9.97608	10.2609	10.1649	10.2493	9.11806	9.38568	9.27138	9.34513	9.39914	9.88914	10.278	10.1303	8.75891	9.19659	9.20092	9.52704
ENST00000369167.2	ENSG00000203814.6	H2BC18	12.7365	12.5593	12.9978	12.8552	12.5649	11.8616	12.6468	12.4986	12.6502	12.3279	12.7437	12.6262	12.7953	12.364	12.6161	12.6168	12.8785	12.4306	12.5727	12.5577	12.7713	12.0583	12.5379	12.3623
ENST00000638807.2	ENSG00000184307.17	ZDHHC23	6.8226	6.48141	6.57643	6.48256	6.57335	6.67871	6.56569	6.41248	6.35803	6.46781	6.65905	6.52125	6.50879	6.61481	6.62264	6.38439	6.62235	6.22262	6.31893	6.19541	6.41079	6.43986	6.40567	6.14566
ENST00000349129.7	ENSG00000083097.15	DOP1A	5.18746	5.2397	4.98743	5.33655	5.37873	5.45949	5.6984	5.70459	5.28782	5.61084	5.22548	5.52944	5.95787	6.08224	5.91726	5.98288	5.28685	5.3878	5.41106	5.4919	5.45321	5.814	5.55293	5.741
ENST00000504148.3	ENSG00000150779.12	TIMM8B	9.09513	9.20433	9.30934	9.22141	9.08358	9.00938	9.29463	9.06327	9.22095	8.64747	9.4913	9.25522	8.79004	8.76346	8.49982	9.23529	9.19096	8.90394	9.23387	9.4919	8.60322	8.56727	9.22228	8.78271
ENST00000522727.5	ENSG00000156675.16	RAB11FIP1	4.64528	5.01224	5.15149	5.0991	4.86229	4.76049	4.71259	4.83019	4.60328	5.10982	5.16411	4.83162	5.10854	5.15111	5.26283	4.98005	4.39298	4.74993	4.85056	4.32039	4.62816	5.22053	5.06873	4.81178
ENST00000588162.1	ENSG00000141759.15	TXNL4A	6.46043	6.55921	6.90403	6.60024	6.74625	6.23251	6.76854	6.29124	6.6874	6.17938	6.6586	6.47659	6.26629	6.29056	6.34875	6.26834	6.7361	6.01612	6.51249	6.46822	6.20943	6.08019	6.28701	6.05027
ENST00000379893.5	ENSG00000133083.15	DCLK1	7.23485	7.40799	7.67706	7.65156	7.41053	7.50819	7.58149	8.03446	7.10664	7.28577	7.18305	7.38573	6.90299	7.17511	6.74661	7.4042	6.40539	7.11377	7.13411	7.36233	6.85211	7.08459	6.8004	7.18377
ENST00000306739.9	ENSG00000169696.16	ASPSCR1	10.511	9.84862	10.3009	9.63965	10.2804	10.1775	10.083	9.46196	10.1863	9.16595	9.91459	9.32685	10.4613	9.69967	10.0103	9.50025	10.6483	9.29274	9.22147	9.28121	10.3295	9.51073	9.54117	8.99696
ENST00000618853.5	ENSG00000178814.17	OPLAH	4.66464	4.34405	4.56783	4.09973	4.74127	4.62742	4.24672	3.67916	4.38658	3.9356	4.20556	3.7944	4.79392	4.9066	4.93642	4.20811	4.82181	3.90725	3.59573	3.52095	4.61852	4.50211	4.04084	3.92721
ENST00000367142.5	ENSG00000069275.13	NUCKS1	8.94309	9.60572	8.90055	9.69322	9.02855	9.34235	8.73158	9.78793	9.46973	10.1969	9.11168	10.2967	8.41913	9.38818	8.52079	9.81056	8.09915	9.73967	9.3949	10.0731	8.40108	9.11795	8.91098	9.57628
ENST00000433677.6	ENSG00000103381.12	CPPED1	7.03403	6.82937	7.27355	6.73188	6.99582	6.38882	6.74866	6.582	6.69326	6.59293	6.76431	6.32815	6.60649	6.00548	6.54049	6.14765	6.81156	6.4223	6.35436	6.25123	6.91161	6.2227	6.24775	6.32254
ENST00000370274.8	ENSG00000147383.11	NSDHL	8.22288	8.4157	8.32152	8.26781	8.45221	8.0935	8.14921	8.28553	8.54337	8.51286	8.28031	8.46784	8.18825	7.96546	7.96983	7.70809	8.34652	8.21597	8.24956	8.12864	8.02116	7.82328	7.94919	7.86393
ENST00000413138.7	ENSG00000116396.15	KCNC4	4.21815	3.98192	3.98378	3.82335	3.89893	4.00441	4.02685	3.69603	3.93834	3.54795	3.75502	3.61974	4.13647	3.93771	3.87284	3.9098	3.70955	3.68319	3.26626	3.28127	3.6114	3.64133	3.82227	3.43226
ENST00000409687.5	ENSG00000186193.9	SAPCD2	8.21903	7.65189	8.16335	7.46963	7.74184	7.00597	7.26441	7.00859	7.62251	7.06527	7.71084	7.13284	7.74964	6.69548	7.65711	6.93812	8.60555	7.24291	7.07398	7.06901	7.90122	6.86417	7.08637	6.75093
ENST00000258672.9	ENSG00000136169.16	SETDB2	4.44234	4.65298	4.52111	4.36873	4.41883	4.65326	4.51979	4.65989	4.49208	5.15181	4.91631	4.90169	4.33516	4.70791	4.64409	5.09258	4.53867	4.76671	4.56014	4.98187	3.9313	4.95237	4.30748	4.55816
ENST00000604567.6	ENSG00000139718.11	SETD1B	6.90575	6.69988	7.21746	6.77386	6.94442	6.71753	6.76305	6.48086	6.99678	6.71441	6.86723	6.67794	7.155	6.74686	7.14672	6.79997	7.24315	6.72973	6.6627	6.52174	7.09592	6.72834	6.91839	6.50098
ENST00000594786.1	ENSG00000083807.10	SLC27A5	4.26267	3.91834	3.99279	3.81147	3.88448	4.38243	4.0035	3.65423	4.30834	4.10337	4.155	4.32951	4.53103	3.87852	4.32273	4.19003	4.12847	3.44926	3.72195	3.44983	3.95849	3.83473	3.96473	3.80808
ENST00000295899.10	ENSG00000163634.12	THOC7	7.51383	8.03778	7.80114	8.23964	7.54805	7.96447	7.77939	8.36675	7.93178	9.15401	7.93183	9.1578	7.3141	8.24316	7.25731	8.66406	7.02657	8.48575	8.21982	9.02913	7.23672	8.1047	7.99321	8.4508
ENST00000679751.1	ENSG00000086189.11	DIMT1	7.52318	7.94686	7.31618	7.79804	7.57839	7.91897	7.34047	7.91053	7.7105	8.13282	7.76958	8.03375	7.58812	7.96203	7.35453	7.92931	6.96803	8.0634	7.90194	8.07703	7.09901	7.78479	7.5306	7.72052
ENST00000345807.7	ENSG00000175416.16	CLTB	9.40593	9.25153	9.40692	9.25209	9.16807	9.05599	9.28924	9.19522	9.38613	8.80852	9.23072	9.17037	8.84933	8.86723	8.91956	9.08977	9.32391	8.93304	8.95109	9.33518	9.01297	8.9024	9.09724	8.91958
ENST00000400445.7	ENSG00000172915.19	NBEA	3.26741	3.12517	2.98264	3.08947	3.01167	3.5305	3.15915	3.59816	3.31247	3.88029	2.95521	3.54669	3.47146	3.90593	3.58351	3.91182	2.91642	3.47671	3.25101	3.43301	2.91434	3.73765	3.5158	3.54246
ENST00000285814.9	ENSG00000155438.12	NIFK	7.9734	8.74827	8.56261	9.37435	8.43966	8.04915	8.1333	9.16164	8.70509	9.88185	8.71267	9.85095	8.0801	8.70373	8.32057	9.06017	7.9609	9.29466	9.31554	9.65699	8.27449	8.63938	8.56645	9.18524
ENST00000376918.7	ENSG00000161671.17	EMC10	9.93039	9.55094	9.77542	9.4286	9.93122	9.46515	9.91026	9.57446	9.75546	9.13148	9.41393	9.23195	10.2776	9.62801	9.98093	9.73642	10.2452	9.26139	9.19314	9.31318	10.4284	9.68509	9.91718	9.62868
ENST00000612977.4	ENSG00000176731.12	RBIS	7.18229	7.82827	7.22651	8.09913	7.39052	7.70061	7.44125	8.4442	7.8917	8.90964	7.83531	8.85113	6.81727	7.60428	6.87672	8.44364	6.96137	8.72351	8.35708	9.13182	7.50512	7.78227	7.80872	8.37626
ENST00000274487.9	ENSG00000145808.10	ADAMTS19	6.64783	6.62621	6.22031	6.28234	6.43835	6.6094	6.46922	6.52351	6.86559	6.94434	6.83982	6.77615	6.70675	6.63761	6.76715	6.70913	6.54864	6.83688	6.5029	6.69958	6.57221	6.40014	6.54004	6.42914
ENST00000435887.2	ENSG00000160972.10	PPP1R16A	5.18151	4.77779	4.8788	4.87347	5.28127	4.87375	4.71978	4.26509	4.84826	4.31215	4.74546	4.36824	5.85097	4.81413	5.47291	4.70584	5.23696	4.51194	4.31449	4.35144	5.17287	4.98406	4.94194	4.74395
ENST00000284690.4	ENSG00000089876.12	DHX32	6.73176	7.13133	6.36919	6.84614	6.89481	7.30674	6.92692	7.35519	6.94098	7.63492	7.00144	7.21752	6.98082	7.57568	7.25078	7.52409	6.48154	7.27593	7.05679	7.18977	6.27326	7.44512	6.97045	7.48634
ENST00000228289.9	ENSG00000090612.22	ZNF268	4.43981	4.8745	4.73153	5.1547	4.87552	4.8434	4.43032	5.26606	4.89994	5.51975	4.62732	5.27735	4.7641	4.89908	4.82816	5.19118	4.63062	4.98235	4.9015	5.14783	4.5465	5.10226	5.03003	5.47812
ENST00000350210.6	ENSG00000160767.21	FAM189B	7.02003	6.52414	6.94189	6.28167	7.09067	6.8561	7.01704	6.3683	6.62603	5.81388	6.86454	6.03683	7.16739	6.29875	6.86275	6.31274	7.41701	5.87831	6.03386	5.68602	7.05523	5.61855	6.20213	5.78877
ENST00000471231.6	ENSG00000099364.18	FBXL19	3.86656	3.38343	3.54216	3.56725	3.43859	3.51462	3.74143	3.15632	3.48602	3.19415	3.68246	3.56973	3.47454	3.32439	3.65057	3.286	3.8516	3.1056	3.17295	3.20299	3.3927	3.38184	3.43336	3.31212
ENST00000255759.11	ENSG00000133393.13	CEP20	7.97442	8.47493	8.31305	8.52369	8.02948	8.51745	8.31109	8.6014	8.36209	8.80675	8.45384	8.88261	7.78887	8.32007	7.67569	8.66964	7.72729	8.61357	8.49531	8.82631	7.63875	8.35241	8.32977	8.56164
ENST00000259512.9	ENSG00000136986.10	DERL1	9.11835	9.15418	9.17098	9.21753	8.9715	9.34656	9.27245	9.10797	9.1994	8.93206	9.20171	8.98125	9.20607	9.4091	9.08863	9.46288	8.877	9.01754	9.13831	9.18734	9.11978	9.29433	9.39127	9.22206
ENST00000409155.8	ENSG00000148218.16	ALAD	5.8341	5.33642	5.86604	5.32944	5.69572	5.27478	5.4717	5.29004	5.39056	4.7839	5.63298	5.02718	5.32804	5.25678	5.36678	5.37691	5.38883	5.13853	5.22051	4.75235	5.20513	4.8749	5.39625	4.84812
ENST00000244217.6	ENSG00000124370.11	MCEE	6.60804	6.55799	6.5899	6.54691	6.30172	7.24314	6.62903	6.47777	6.60399	6.42165	6.50555	6.63487	6.50306	6.66763	6.5272	6.74444	6.39783	6.35759	6.43501	6.51052	6.1505	6.41196	6.50289	6.23737
ENST00000264866.9	ENSG00000109680.11	TBC1D19	3.91075	3.90775	3.68379	3.89273	4.01541	4.31843	3.84302	3.92592	4.25942	4.19675	3.87071	4.26495	4.09196	4.40438	4.61194	4.22444	3.60914	3.79389	3.85195	3.76622	3.60585	4.07499	3.97207	4.21548
ENST00000261868.10	ENSG00000104131.13	EIF3J	7.40633	8.37303	7.75788	8.60268	7.65999	7.95346	7.59456	8.61586	8.19779	9.38583	8.0165	9.37251	7.35601	8.48981	7.98316	8.87055	7.33624	8.86142	8.43126	9.22406	7.22505	8.32171	7.81318	8.62341
ENST00000357266.9	ENSG00000096060.15	FKBP5	7.52929	7.7066	7.27289	7.58206	7.5642	7.56611	7.33307	7.7942	7.64712	8.20025	7.48884	8.00759	7.02637	7.60308	7.40599	7.81981	6.71319	7.81106	7.44545	7.8693	6.98445	7.56232	7.33048	7.70221
ENST00000297534.7	ENSG00000164898.13	FMC1	9.03229	8.50112	8.68158	8.30938	8.67559	8.6253	8.74275	8.25962	8.76732	7.90795	8.72417	8.26621	8.87405	8.51322	8.47632	8.44749	8.8874	8.05137	8.03262	8.20365	8.67701	8.35912	8.58115	8.00991
ENST00000438607.2	ENSG00000232112.3	TMA7	8.49335	9.03704	8.91289	9.71385	8.65674	8.91096	8.74903	9.55379	9.15247	9.33147	9.14669	10.339	8.34689	8.84659	7.85997	9.61533	8.18778	9.06466	9.25488	10.3249	8.27549	8.85252	9.13039	9.23111
ENST00000350697.8	ENSG00000157020.18	SEC13	8.47049	8.51183	8.61116	8.39271	8.35786	8.13978	8.13995	8.26956	8.34584	8.16644	8.36606	8.17365	8.49102	8.14664	8.26202	8.20035	8.04455	8.14496	8.17004	8.01809	8.42653	8.19512	8.28374	8.17719
ENST00000171111.10	ENSG00000079999.14	KEAP1	9.18346	8.95643	9.07707	8.76753	9.11403	8.48172	8.67447	8.51187	8.89094	8.56993	8.84427	8.53888	8.83552	8.59176	8.71437	8.32951	8.70126	8.62201	8.78921	8.53084	8.95554	8.47854	8.47052	8.32745
ENST00000356455.9	ENSG00000175063.17	UBE2C	11.3729	11.4532	11.7835	11.524	11.3279	11.0798	11.4282	11.326	11.5263	11.2403	11.6361	11.5216	10.9679	10.8789	10.7797	11.0638	11.3959	11.361	11.5318	11.4731	11.2137	10.7933	11.0372	11.0288
ENST00000371725.7	ENSG00000165689.17	ENTR1	8.63222	8.1953	8.16457	7.92543	8.26661	8.15927	8.00717	7.71201	8.06929	7.86972	7.85818	7.81437	8.4352	7.96146	8.18549	7.74927	8.57474	7.90316	7.67743	7.66289	7.86163	7.76907	7.72235	7.57801
ENST00000221265.8	ENSG00000006712.15	PAF1	7.55788	7.98102	7.80336	8.2318	7.88361	7.65428	7.50793	8.10115	8.19156	8.34538	8.14631	8.46005	7.48299	7.74158	7.5437	7.78183	7.5036	8.11253	8.24519	8.22985	7.36181	7.82338	7.62154	7.96146
ENST00000426263.10	ENSG00000117394.24	SLC2A1	14.5545	14.1467	14.5876	14.2331	14.5865	14.1724	14.7331	14.1943	14.3513	13.7329	14.3198	13.8659	14.4267	13.945	14.2923	13.7568	14.4447	13.9533	14.0856	13.866	14.3155	13.8097	14.0637	13.5998
ENST00000479808.5	ENSG00000102003.11	SYP	3.10001	3.23954	3.11701	3.3745	3.67061	3.01483	3.59544	3.43643	3.48311	3.25677	3.3343	3.27885	3.7441	3.43341	3.22664	3.17671	3.38362	3.08557	2.97184	2.85533	2.76611	2.87888	3.16869	2.66214
ENST00000432901.4	ENSG00000232838.4	PET117	3.07163	3.50484	3.03798	3.08734	3.13837	3.53904	3.06486	3.53726	3.35523	3.71636	3.18282	3.92773	2.94491	3.13422	2.90085	3.70429	3.01028	3.13547	3.21869	3.84544	2.89808	3.15224	2.97035	3.58153
ENST00000304710.5	ENSG00000170367.5	CST5	5.31589	5.14988	5.03213	5.33879	5.25731	6.27418	5.6321	5.44154	5.19356	4.62711	5.08415	4.94432	5.12574	5.30106	4.90536	5.1818	5.1282	5.00632	4.78031	4.60694	4.92235	5.02277	4.6661	4.9792
ENST00000283646.5	ENSG00000153574.9	RPIA	8.23017	7.98052	8.31038	8.236	8.32027	8.04108	8.22004	8.30514	8.17985	8.14223	8.23888	8.39881	8.12779	7.99067	7.70505	8.06721	8.2532	8.12033	8.04808	8.28506	7.73346	8.06806	8.08693	7.91262
ENST00000409991.5	ENSG00000160703.16	NLRX1	6.22053	5.73097	5.72026	5.22902	6.05042	6.17057	6.28227	5.53227	5.91431	5.21123	5.45716	4.89668	6.17258	5.44615	6.19948	5.60643	6.20009	5.45775	5.24929	5.40678	5.99302	5.69372	5.61487	5.30574
ENST00000346436.11	ENSG00000011021.23	CLCN6	6.81279	6.41963	6.74468	6.33351	6.74432	6.87664	7.06326	6.50344	6.57879	6.40016	6.77539	6.26237	7.02029	6.55	6.88417	6.48902	6.40133	6.03923	6.29866	6.12869	6.56352	6.02034	6.20552	5.79649
ENST00000287600.9	ENSG00000156973.14	PDE6D	7.79221	7.74355	7.28722	7.71065	7.57844	7.94266	7.91976	7.98129	7.67605	7.63953	7.83804	7.74183	7.67264	7.90468	7.42721	7.95717	7.43786	7.76305	7.59094	7.51398	7.2461	7.72042	7.54703	7.47506
ENST00000409682.8	ENSG00000115233.12	PSMD14	8.53582	9.57439	8.77032	9.78693	8.87835	9.3469	8.90655	9.98738	9.29614	10.4758	9.27342	10.3983	8.69346	9.58034	8.889	10.0323	7.83908	10.0006	9.68152	10.2495	8.33169	9.56268	9.23401	9.96659
ENST00000588062.5	ENSG00000007255.10	TRAPPC6A	5.72155	5.15321	5.29897	4.71094	5.76109	6.20385	5.93869	4.79523	5.50759	4.6077	5.47559	4.74583	6.3783	5.84864	6.34701	5.51086	5.56161	4.78678	4.55351	4.66251	5.96156	5.52114	5.94375	4.93528
ENST00000319190.11	ENSG00000068724.17	TTC7A	7.95601	7.56338	7.99101	7.75611	8.08492	7.53832	7.83766	7.5771	7.87478	7.57466	7.62109	7.33846	7.84294	7.3898	7.62914	7.14104	7.75299	7.42544	7.46967	7.22312	7.85474	7.47443	7.32282	7.03796
ENST00000409208.5	ENSG00000137166.17	FOXP4	7.54123	7.15143	7.28691	7.11584	7.37027	6.99465	6.90051	6.78942	7.04968	6.86426	6.93952	6.64561	7.32953	6.98551	7.20348	6.91384	7.34118	6.99013	6.75861	6.67645	7.39188	7.06452	6.77459	6.58898
ENST00000470503.1	ENSG00000005436.14	GCFC2	5.94762	6.25828	6.20606	6.25834	6.22869	6.25671	6.2473	6.21764	6.44477	6.40045	6.09129	6.25229	6.2381	6.02379	5.87723	6.02165	5.97943	6.19092	5.88148	6.56274	5.50752	6.05715	5.78341	5.90928
ENST00000383814.8	ENSG00000163701.19	IL17RE	4.50462	3.76434	3.9958	3.87225	4.03905	4.62079	4.09814	3.76426	3.9892	3.55083	3.7244	3.39131	4.19384	4.11653	4.14478	3.9102	4.12874	3.71121	3.35423	3.42595	4.28195	3.96648	3.77127	3.56487
ENST00000292879.9	ENSG00000161265.15	U2AF1L4	4.29838	4.1387	4.17733	4.14898	4.27535	4.05918	4.3738	4.04977	4.45688	3.69227	4.14517	4.45159	4.61477	4.09879	4.49621	4.40405	4.71878	4.30106	4.12887	4.23732	4.90449	4.33626	4.65676	4.38172
ENST00000317811.6	ENSG00000179431.7	FJX1	7.8609	7.57844	7.8636	7.46219	7.68828	7.38791	7.25442	6.97928	7.57911	7.3221	7.50994	7.26271	7.60256	7.18466	7.39286	7.13677	8.10128	7.28501	7.09303	7.51946	7.55476	6.79906	7.11373	6.79812
ENST00000279550.11	ENSG00000060138.13	YBX3	9.63707	9.93776	9.86684	10.077	10.1766	9.54656	9.6047	10.0042	9.93218	10.2015	9.82991	10.2604	10.1587	9.96766	9.94671	9.96134	9.3689	9.9667	9.89387	10.012	9.93121	9.91426	9.93288	10.0081
ENST00000648987.1	ENSG00000124786.12	SLC35B3	5.38446	5.8451	5.62944	5.90029	5.82258	5.63363	5.68382	5.9849	5.85386	6.17834	6.08023	6.12008	5.75336	6.10834	5.35194	6.23141	5.8526	6.21219	6.20553	6.23996	5.41611	6.23965	5.97429	6.27133
ENST00000304567.10	ENSG00000171848.16	RRM2	11.4324	11.7727	11.9056	12.0093	11.6236	10.8002	11.347	11.7901	11.7242	11.9133	11.6484	12.0067	11.0938	10.8919	10.8269	11.0432	11.0876	11.6679	11.7581	11.8034	10.9227	10.8271	10.9921	11.3629
ENST00000276533.4	ENSG00000147536.12	GINS4	6.27569	6.62569	6.23391	6.58622	6.46921	6.32389	6.13072	6.50662	6.58331	7.02275	6.49842	6.99642	6.28953	6.50041	6.13799	6.4178	6.01615	6.61106	6.56429	6.63198	6.18187	6.13159	6.23267	6.46706
ENST00000478253.6	ENSG00000163686.15	ABHD6	9.48509	9.46993	9.60644	9.56911	9.55424	9.55454	9.74592	9.54914	9.37854	9.28828	9.54752	9.35677	9.45424	9.35172	9.41826	9.55421	9.43429	9.24442	9.36464	9.23419	9.2267	8.97847	9.14241	8.85366
ENST00000373189.6	ENSG00000198246.9	SLC29A3	7.40387	6.8288	7.50644	6.78982	7.21928	6.80548	7.19613	6.73147	6.92797	6.50657	7.01926	6.44939	7.4821	7.24232	7.18775	6.79736	7.42292	6.72241	6.70745	6.60707	7.43125	6.84809	6.98114	6.67209
ENST00000675042.2	ENSG00000049167.16	ERCC8	4.29215	4.14441	4.02684	4.22898	3.9497	4.35943	4.42125	4.45484	4.26862	4.89643	4.46263	4.75618	4.16616	4.76101	4.07375	4.95384	3.84198	4.49802	4.0849	4.42186	3.64171	4.15266	4.23329	4.43264
ENST00000515279.6	ENSG00000138780.15	GSTCD	6.24717	6.5924	6.57016	6.8997	6.64953	6.7781	6.54355	7.11959	6.91497	7.19395	6.97944	7.22179	6.44287	6.99776	6.46202	6.82298	6.62001	7.14975	6.87983	7.13318	6.15508	6.69595	6.44503	6.7602
ENST00000263256.7	ENSG00000100418.8	DESI1	8.38681	7.93719	8.74229	8.47631	8.31614	7.75493	8.37256	7.90633	8.34895	7.84166	8.48227	7.9952	8.40266	7.80324	8.28313	7.87836	8.74998	7.92064	8.32505	8.2058	8.55309	7.77441	8.34434	7.78681
ENST00000331768.10	ENSG00000183576.13	SETD3	7.66231	8.0637	7.61503	8.05516	7.95678	7.75964	7.59887	8.21018	7.69816	8.26234	7.81324	8.23428	7.62627	7.84175	7.29083	7.88679	7.22165	7.93987	7.93982	8.10493	7.23628	7.377	7.50737	7.91386
ENST00000502732.6	ENSG00000143322.21	ABL2	6.48313	6.03412	6.06551	6.36141	6.0418	6.27975	6.17018	6.06146	6.01354	5.83803	6.07277	5.91494	5.41974	5.99377	6.17484	5.63499	6.02489	5.59323	6.15457	5.8636	5.97195	5.93225	5.96114	6.16493
ENST00000380943.6	ENSG00000112851.15	ERBIN	7.69714	8.07815	7.38639	7.94046	7.59691	8.33896	7.99738	8.41161	7.71854	8.65172	7.81698	8.36842	7.63754	8.43539	8.23928	8.62528	7.31959	8.19391	7.92837	8.04065	7.53238	8.44817	8.17283	8.61976
ENST00000409386.3	ENSG00000130559.19	CAMSAP1	7.62185	7.45599	7.33187	7.25428	7.35949	7.08358	7.15511	7.25773	7.22462	7.31343	7.22823	7.00665	7.1941	7.20474	7.5182	7.20394	7.49911	7.28694	7.22977	6.82196	7.01197	7.11589	7.21801	7.07325
ENST00000228606.9	ENSG00000111012.10	CYP27B1	3.61875	3.32855	3.40363	3.46805	3.53496	3.54744	3.46928	3.21398	3.25649	3.30277	3.19577	3.13621	3.96232	3.84659	3.96328	3.46334	3.01224	3.16847	3.10556	2.93837	3.86626	3.32444	3.82183	3.32375
ENST00000269142.10	ENSG00000141384.13	TAF4B	4.86295	4.64839	4.7217	4.66996	4.63062	4.70335	4.6774	4.72224	4.65978	5.1255	4.76163	5.03098	4.87373	4.54757	4.61267	4.98892	4.30822	4.9027	4.70157	4.65474	4.62274	4.86789	4.56998	4.62877
ENST00000379031.10	ENSG00000169972.12	PUSL1	7.64999	7.31619	7.76404	7.27367	7.70542	7.13746	7.51265	7.02331	7.62649	7.06204	7.53541	6.90217	7.67617	7.2154	7.38624	7.05517	7.7731	7.15067	7.19816	7.06176	7.98364	7.06265	7.41884	7.11402
ENST00000238788.14	ENSG00000119777.20	TMEM214	9.06312	8.7734	9.11659	8.96883	9.24398	8.72254	9.01407	8.83998	9.00016	8.58695	8.90259	8.5981	9.1109	8.65429	9.04648	8.38618	8.89953	8.52479	8.69249	8.3937	9.18198	8.58994	8.77279	8.33069
ENST00000556840.5	ENSG00000172590.18	MRPL52	8.35719	8.99689	8.53448	8.7402	8.16455	9.02011	8.72534	9.13732	8.88144	9.19828	8.95391	9.43836	8.45105	9.17705	8.40839	9.41445	8.22207	9.09903	8.87826	9.44342	7.73683	8.7139	8.82252	9.11677
ENST00000530056.1	ENSG00000174791.11	RIN1	6.03322	5.93241	6.31973	5.99553	6.50109	5.67537	6.31137	5.84409	5.85919	5.91662	5.99146	5.73758	6.33601	5.53555	6.47798	5.25523	5.91525	5.73599	5.64285	5.17004	6.2328	5.44272	5.6589	5.37878
ENST00000375663.8	ENSG00000204394.13	VARS1	8.98166	8.88564	9.19212	8.96543	9.36118	8.84589	9.14111	8.84812	8.94666	8.83232	8.9448	8.56545	9.43701	8.92382	9.47394	8.72449	8.77474	8.60253	8.69311	8.27533	9.08618	8.72747	8.96515	8.88778
ENST00000221138.9	ENSG00000104695.13	PPP2CB	6.91195	7.45389	7.00115	7.58169	7.24656	7.36326	7.34362	7.75923	7.39359	7.8339	7.31628	7.70466	7.02876	7.49587	7.34903	7.71712	6.59143	7.54293	7.56803	7.72972	6.7871	7.38514	7.59629	7.70098
ENST00000395023.5	ENSG00000081059.20	TCF7	7.91228	7.53542	7.8209	7.3302	7.6642	7.50546	7.61181	7.24632	7.64562	7.35855	7.7145	7.29788	7.92556	7.42452	7.49848	7.39907	7.97496	7.25957	7.43722	7.40669	7.99157	7.35434	7.68607	7.37557
ENST00000375708.4	ENSG00000169071.15	ROR2	8.17522	7.62366	8.13252	7.66049	8.12924	7.97725	8.38128	7.88165	7.89526	7.40858	7.92504	7.45198	8.41525	7.69853	8.2333	7.85013	8.06064	7.47891	7.38924	7.29783	8.2772	7.79743	7.77872	7.58891
ENST00000379359.4	ENSG00000102760.13	RGCC	10.1034	9.7694	9.90955	9.38489	9.72719	9.74806	9.7293	9.40576	9.7861	9.45962	9.88096	9.56547	9.64962	9.47195	9.22485	9.31791	9.88115	9.6229	9.4546	9.38582	8.96683	9.21556	9.32115	8.95559
ENST00000440235.6	ENSG00000102081.15	FMR1	6.831	7.26203	6.7456	7.43879	6.87014	6.79663	6.87718	7.60132	7.16014	7.81677	7.17393	7.88412	6.85825	7.1099	7.13197	7.64754	6.32733	7.43792	7.29152	7.39279	6.65576	7.07391	7.11655	7.70966
ENST00000309324.9	ENSG00000174917.9	MICOS13	9.42268	8.60291	9.3282	8.48141	9.10936	8.46582	8.95514	8.21841	8.75516	8.03677	8.66652	8.09937	9.14022	8.32179	8.70742	8.22665	9.41067	8.37152	8.23281	8.17962	9.0343	8.27879	8.59307	8.07595
ENST00000421812.3	ENSG00000143067.5	ZNF697	4.54877	4.3874	4.7469	4.34369	4.68753	4.17219	4.65809	4.4623	4.71291	4.55208	4.68123	4.18291	4.69395	4.30433	5.04636	4.34523	4.44883	4.03226	4.06386	3.64578	4.36672	4.53535	4.30007	3.91136
ENST00000341222.10	ENSG00000003402.20	CFLAR	5.27278	5.68508	5.1063	5.26859	5.13324	5.76588	5.38328	5.51368	5.37767	5.65981	5.35435	5.43875	5.17499	5.47597	5.41452	5.73772	5.09424	5.25968	5.35978	5.36267	4.64901	5.6055	5.18124	5.62273
ENST00000423484.3	ENSG00000234444.10	ZNF736	3.51728	3.87577	3.51999	3.63199	3.38663	3.49896	3.28406	3.81962	3.74396	4.14419	3.49047	4.22619	3.45739	3.59844	3.39245	3.99704	3.15223	3.84258	3.59382	3.90993	3.35979	3.63937	3.3679	3.49937
ENST00000296015.9	ENSG00000163728.11	TTC14	4.73994	5.21531	4.74797	5.088	5.14395	5.04493	4.83997	5.30137	5.10606	6.04273	5.10774	5.85843	5.03462	5.51797	5.22552	5.77803	4.56007	5.58482	5.12129	5.54211	4.71244	5.40089	4.87483	5.32529
ENST00000336985.11	ENSG00000186654.21	PRR5	5.46153	5.07845	4.74771	4.47329	5.36051	4.83461	5.03717	4.63142	5.06811	4.68548	4.94853	4.67604	5.41134	5.0955	4.97213	4.74734	5.38415	4.84527	4.66678	4.18258	5.15428	5.05624	4.79176	4.55915
ENST00000380087.7	ENSG00000102054.18	RBBP7	9.76434	10.4008	9.95891	10.3729	10.0033	10.432	10.2068	10.5026	10.2825	10.7162	10.3227	10.5544	9.99114	10.4181	10.0473	10.3866	9.25312	10.3305	10.4861	10.3115	9.76955	10.2553	10.1292	10.4023
ENST00000247026.10	ENSG00000126653.18	NSRP1	4.91725	6.18759	5.4327	6.3361	5.5093	5.84245	5.22781	6.1794	5.57593	6.97055	5.79137	6.97246	5.2258	5.69269	5.13239	6.08874	5.09854	6.42141	6.17795	6.806	5.02054	6.00451	5.441	6.18357
ENST00000334350.7	ENSG00000198417.7	MT1F	10.0355	9.24414	10.1891	9.15407	9.6544	9.28408	9.94966	9.05482	9.36761	8.18722	9.6294	9.06753	9.8738	8.86192	9.24974	8.98478	10.7237	8.69235	9.23196	9.07185	9.84871	8.50966	9.63449	8.75204
ENST00000372587.5	ENSG00000127129.10	EDN2	3.56345	3.64707	3.44259	3.36713	3.98906	3.94659	3.51781	3.09968	3.79267	3.09326	3.21182	3.03809	3.33583	3.20333	3.20126	3.01153	3.67965	3.10787	3.47993	3.20484	3.29265	3.07183	3.14653	3.01732
ENST00000229812.8	ENSG00000112079.9	STK38	6.78908	6.84123	6.65287	7.09597	6.98774	6.93778	6.70185	7.26044	6.95516	7.48768	6.87371	7.36701	6.75424	7.10755	6.73272	7.16598	6.35804	7.13913	7.20132	7.0644	7.04794	7.13006	6.80624	7.24801
ENST00000331728.9	ENSG00000182541.18	LIMK2	5.6157	5.22362	5.47961	5.1707	5.17194	5.32563	5.3502	5.1761	5.54826	5.40274	5.34756	5.2151	5.39601	5.63365	5.54867	5.30568	5.66304	5.4823	5.58538	5.19744	5.50185	5.46962	5.50906	5.56402
ENST00000260818.11	ENSG00000138246.17	DNAJC13	7.33169	7.90824	7.32443	7.87773	7.45123	7.83599	7.58253	8.32557	7.42285	8.39047	7.42892	8.19793	7.29314	8.13379	7.63359	8.36764	7.15147	7.95695	7.75617	7.98302	6.88338	7.7274	7.77471	8.35747
ENST00000533682.2	ENSG00000172409.7	CLP1	6.92231	6.99471	7.15877	7.23136	7.06623	6.652	6.89695	6.97624	7.05511	7.05882	7.16695	7.16812	6.82865	6.67301	6.89409	6.67809	6.66672	6.9145	7.08248	6.89727	6.81259	6.75838	6.93698	6.59763
ENST00000380834.7	ENSG00000138092.11	CENPO	7.84174	8.02025	8.11802	8.17128	7.66437	7.45417	7.65008	8.02068	8.17111	8.11527	7.96968	8.10595	7.63122	7.7755	7.32197	7.88369	7.65836	8.04822	8.09768	8.18513	7.21819	7.08207	7.49919	7.76454
ENST00000483733.1	ENSG00000144840.10	RABL3	6.67315	6.95262	6.61692	6.98707	6.88402	7.0725	7.04039	7.38434	7.03772	7.27893	7.02276	7.35708	7.00339	7.28084	7.21427	7.16284	6.72949	7.19503	6.85772	7.24327	6.71979	7.16376	7.0138	7.34213
ENST00000532038.5	ENSG00000159314.11	ARHGAP27	5.69972	5.27369	5.5769	5.12795	5.54444	5.10493	5.74409	5.14846	5.5354	5.11361	5.37594	4.66088	5.92536	5.23302	5.197	5.08583	5.36813	5.14745	5.01868	4.69433	5.36087	4.99042	5.32342	5.13577
ENST00000307526.4	ENSG00000170293.9	CMTM8	8.40847	8.06483	8.75191	8.32773	8.3733	8.32827	8.54295	8.07895	8.33444	7.66319	8.61373	8.06852	8.58072	8.1386	8.42435	8.1281	8.47754	7.88871	8.18402	8.2282	8.20786	7.89364	8.42881	7.88241
ENST00000532219.5	ENSG00000254996.5	ANKHD1-EIF4EBP3	8.43686	8.76356	8.59726	9.04266	8.86128	8.91242	8.83632	9.11079	8.91257	9.39686	8.94778	9.18749	8.78695	8.9143	9.18604	8.92818	8.25326	8.86227	8.98696	8.68457	8.46408	8.60471	8.57166	9.05696
ENST00000217131.6	ENSG00000101160.15	CTSZ	12.0021	11.8296	12.0511	11.7091	11.9973	11.8962	12.0619	11.7839	11.7754	11.365	11.8472	11.5575	11.8349	11.5444	11.6923	11.68	12.1734	11.4826	11.4224	11.5148	12.0349	11.3427	11.4866	11.0611
ENST00000358465.7	ENSG00000197323.12	TRIM33	6.81837	6.90143	6.93195	7.32199	6.96042	7.08676	6.80238	7.2335	7.11595	7.66068	6.99539	7.58309	7.06383	7.0444	6.83253	7.14803	6.90426	7.2375	7.22309	7.29068	6.86544	7.11905	6.98982	7.18204
ENST00000258149.11	ENSG00000135679.26	MDM2	5.63119	6.22213	5.56683	6.14937	5.92181	6.41807	5.7963	6.27402	5.85101	6.38756	5.97294	6.5334	5.49516	6.07973	5.59872	6.41258	5.81831	6.15987	6.11132	6.41011	5.37031	5.55018	5.53226	6.2101
ENST00000682330.1	ENSG00000047617.16	ANO2	3.48872	3.26556	4.2682	3.54239	3.24383	3.03496	3.57826	3.87007	3.65322	3.3625	3.42337	3.17155	3.44579	3.45952	3.01509	3.44388	3.633	3.53411	3.80856	3.818	3.22673	3.50596	3.49859	3.56267
ENST00000354828.7	ENSG00000154727.11	GABPA	6.8753	7.26355	6.50914	7.55932	6.8097	7.15212	6.7199	7.60604	7.25462	8.1552	7.1022	7.84882	6.62585	7.40574	6.86265	7.56559	6.49755	7.60266	7.51823	7.60919	6.41113	7.23237	6.95552	7.51195
ENST00000398598.8	ENSG00000157601.15	MX1	3.88636	4.24694	3.97016	3.62668	4.33169	4.54672	3.93032	3.99921	4.03826	4.42706	3.87134	3.94494	4.29586	4.39694	4.47654	4.20779	3.78787	4.04927	3.64744	3.79135	3.87629	3.97533	4.05666	4.09618
ENST00000329542.9	ENSG00000113763.12	UNC5A	4.69153	4.12061	4.27137	3.61434	4.63752	5.15894	5.23294	4.35494	4.28737	3.64752	3.96656	3.52465	5.10768	4.59487	4.93012	4.71289	4.97194	3.74132	3.53972	3.69938	4.35353	4.10533	4.15317	4.01269
ENST00000396819.8	ENSG00000090006.18	LTBP4	10.0136	9.39422	9.66624	8.77834	10.1205	10.1197	10.0042	8.91695	9.51501	8.78286	9.44833	8.57628	10.9796	10.4316	11.0397	10.073	10.4038	8.97522	8.77139	8.61472	10.9241	10.0906	10.1623	9.30112
ENST00000261377.11	ENSG00000005189.20	REXO5	5.16079	5.14579	5.00587	5.19134	4.89422	5.51003	5.44586	5.04943	5.24668	5.05502	5.05039	5.34482	5.17779	5.13548	5.00109	5.30968	4.78443	5.12599	5.15718	5.14979	4.54683	5.00679	4.7181	4.92487
ENST00000323927.3	ENSG00000176248.9	ANAPC2	7.87638	7.60638	7.90974	7.45667	7.82386	7.17541	7.42819	7.18836	7.45953	7.22269	7.36679	6.95937	7.73979	7.31602	7.62901	7.02292	7.46935	7.21014	7.19208	6.78579	7.81088	7.03591	7.36751	7.06799
ENST00000403562.5	ENSG00000188191.15	PRKAR1B	10.6001	10.3418	10.5482	10.277	10.3576	10.0133	10.0821	9.97066	10.2153	9.90865	10.1468	10.0017	10.297	9.90213	10.0418	9.7193	10.3814	10.0472	10.018	9.98027	10.2679	9.96227	9.96212	9.88978
ENST00000263269.4	ENSG00000105464.4	GRIN2D	6.63135	5.84532	6.17464	5.52619	6.53367	6.6792	6.342	5.96118	6.2281	5.8117	6.10489	5.39063	6.80172	6.54816	6.73919	6.14072	6.68459	5.721	5.49043	5.5636	6.88885	6.21166	6.1201	5.85325
ENST00000374343.5	ENSG00000204178.11	MACO1	7.22579	7.16444	7.04679	7.32104	7.06703	7.06557	7.15532	7.21187	7.14658	7.54151	7.13765	7.45505	7.19611	7.23018	7.11087	7.52487	6.91534	7.27753	7.18916	7.46952	7.21453	6.91295	7.18272	7.29259
ENST00000369519.4	ENSG00000203867.8	RBM20	6.02024	6.11168	5.9416	6.08788	6.01597	5.90512	6.07479	6.00385	6.07928	6.12994	6.20077	6.20834	6.24629	5.71378	6.41396	5.95839	6.15796	5.93449	5.9259	5.35753	5.93967	5.97288	5.65426	5.85028
ENST00000456935.7	ENSG00000104774.13	MAN2B1	8.73835	8.2639	8.64756	8.24359	8.4618	8.15379	8.44684	8.0683	8.35997	7.82134	8.33658	7.99923	8.54064	8.27173	8.27144	8.08718	8.71033	7.85851	8.11071	8.01025	8.7072	8.08829	8.25516	7.80809
ENST00000375880.6	ENSG00000263020.6	XXbac-BPG32J3.22	10.5243	10.6271	10.5673	10.7161	10.5467	10.5696	10.7029	10.5878	10.5951	10.5849	10.6799	10.6367	10.6929	10.5937	10.6189	10.6396	10.6468	10.5462	10.5401	10.7582	10.4109	10.4724	10.5939	10.4188
ENST00000268138.12	ENSG00000140534.14	TICRR	5.62073	5.44058	5.7613	5.76753	5.56617	5.45277	5.40228	5.60287	5.69074	5.81233	5.74227	5.6357	5.2021	5.55615	5.41104	5.4213	5.86789	5.55273	5.73556	5.50203	5.1721	4.81103	5.26662	5.08117
ENST00000356208.10	ENSG00000132819.17	RBM38	8.05952	7.33391	7.68985	7.11657	7.74269	7.17116	7.35715	6.77804	7.26778	6.87868	7.37714	6.89649	7.77046	6.89731	7.36241	6.553	7.94474	6.92811	6.87394	6.70421	7.90491	7.08031	7.14675	6.91462
ENST00000258098.6	ENSG00000135631.17	RAB11FIP5	5.44701	5.09572	5.54429	4.89196	5.65677	5.27525	5.52164	5.25944	5.02455	4.66273	5.29672	4.93322	6.19985	5.51463	5.95634	5.15882	5.12401	4.5521	4.74234	4.5071	5.4615	5.4757	5.28234	4.93777
ENST00000265070.7	ENSG00000113384.14	GOLPH3	8.72648	8.76421	8.66957	8.69459	8.55543	8.57855	8.45034	8.5708	8.69055	8.74976	8.53993	8.68082	8.74238	8.64565	8.59593	8.70725	8.57338	8.54143	8.46373	8.7119	8.76223	8.59149	8.46437	8.58402
ENST00000412615.7	ENSG00000135148.12	TRAFD1	6.39109	6.23602	6.19128	6.31213	6.60299	6.43555	6.44571	6.51199	6.24154	6.41576	6.23859	6.45657	6.1431	6.48413	6.4939	6.31093	6.12262	6.35273	6.26932	6.12884	6.31401	5.95871	6.28907	6.38166
ENST00000269886.7	ENSG00000141985.9	SH3GL1	9.51375	9.034	9.21362	8.83748	9.44607	9.11878	9.04874	8.78107	9.10372	8.55316	8.95398	8.69076	9.131	8.5352	8.90702	8.62127	9.37225	8.69007	8.69289	8.58362	9.22431	8.62596	8.89019	8.64559
ENST00000552761.5	ENSG00000134283.18	PPHLN1	6.46177	7.30729	6.58276	7.2337	6.86051	7.18447	6.72916	7.46533	7.13941	7.69268	7.14646	7.80541	6.9093	7.2491	6.7859	7.22033	6.45012	7.34722	7.12855	7.54145	6.4023	7.2125	6.56817	7.51499
ENST00000302326.5	ENSG00000169184.6	MN1	3.40483	3.18386	3.46897	2.93874	3.37987	3.36319	3.59571	3.18293	3.10311	3.12786	3.20923	3.09202	3.29691	3.47151	3.42196	2.90637	3.40553	3.01396	2.85914	2.84679	3.40206	3.21711	3.13703	2.92786
ENST00000344119.6	ENSG00000188833.10	ENTPD8	6.80338	6.0914	5.87431	5.57753	6.57752	7.48872	6.49959	5.40906	6.80591	5.8543	6.20704	5.763	8.03186	7.61558	7.84264	6.51277	7.35512	6.12296	5.75744	5.56425	7.99807	7.76828	7.35053	6.52527
ENST00000278836.10	ENSG00000124920.14	MYRF	5.99071	5.06247	5.5694	4.70396	5.92311	6.57203	6.08992	5.22065	5.52356	4.74426	5.40473	4.62	6.71114	6.34524	6.64525	5.69004	5.84602	4.92405	4.55823	4.47435	6.3755	6.36577	6.40288	5.60661
ENST00000389924.7	ENSG00000198231.13	DDX42	7.1349	7.54588	7.25378	7.54269	7.2881	7.43327	7.22941	7.78423	7.36507	7.96576	7.55178	7.91047	7.00974	7.42226	7.4892	7.57103	6.51265	7.36784	7.64836	7.43462	6.7514	7.53708	7.20626	7.87681
ENST00000301180.10	ENSG00000066084.13	DIP2B	7.72095	7.85235	7.88907	7.9035	7.8875	7.66725	7.96496	7.91911	7.80674	7.93192	7.8291	7.82598	8.19062	7.88053	8.23871	7.72195	7.30079	7.67397	7.7556	7.36434	7.74844	7.64487	7.49054	7.6123
ENST00000449337.6	ENSG00000069667.16	RORA	6.0822	6.5439	5.97114	6.5019	6.05905	6.59387	6.3259	6.63844	6.24648	6.97488	6.45217	6.92804	6.17715	6.21153	5.92143	6.56103	6.18488	6.55883	6.56461	6.81255	6.00165	6.197	6.15168	6.43012
ENST00000369503.9	ENSG00000163393.13	SLC22A15	3.8479	3.90041	3.85277	3.83828	3.86513	4.04289	4.45573	3.83756	3.80787	3.42473	3.83778	3.53353	4.57602	4.30132	5.39146	4.86804	4.07163	3.23583	3.56101	3.3113	4.15059	4.87962	4.73623	4.25538
ENST00000262426.6	ENSG00000103241.7	FOXF1	3.24939	3.37474	3.66994	3.42689	3.75267	3.21428	3.05186	3.28869	3.34182	3.10368	3.34675	2.91046	3.16919	3.39212	3.25034	2.99675	3.80989	3.4099	3.14713	3.23254	3.71826	3.80649	3.46484	2.96944
ENST00000428192.6	ENSG00000167770.12	OTUB1	10.3588	10.1837	10.3642	10.2406	10.3407	9.87648	10.3032	10.2362	10.0468	10.033	10.1747	10.0024	10.2375	10.0189	10.1818	10.0122	10.1338	9.95012	10.0894	9.94075	10.31	10.0404	10.1104	9.95468
ENST00000370952.4	ENSG00000066557.6	LRRC40	6.31419	6.84068	6.43961	6.96959	6.69921	6.70324	6.70474	7.28119	6.75214	7.6858	6.91865	7.53939	6.6558	6.70025	6.75214	6.91574	6.37249	7.37036	7.04306	7.12721	6.43987	6.75888	6.58292	7.17683
ENST00000224073.6	ENSG00000107223.13	EDF1	10.5881	10.8071	10.7506	10.6235	10.5528	10.4845	10.421	10.5938	10.7715	10.4049	10.5713	10.7221	10.5096	10.5965	10.5042	10.8506	9.94098	10.468	10.3534	10.6866	10.4711	10.5552	10.7064	10.5335
ENST00000511217.1	ENSG00000156463.18	SH3RF2	6.6627	6.35926	6.72285	6.48686	6.25053	6.14109	6.53562	6.21581	6.77642	6.2331	6.64446	6.40089	6.49033	6.20509	6.60264	6.03155	6.50439	6.22132	6.37645	6.25029	6.16004	6.04005	6.16121	6.09929
ENST00000286234.6	ENSG00000155792.10	DEPTOR	3.50682	3.42721	3.20891	3.37104	3.48542	4.01572	3.7301	3.36284	3.42703	3.49787	3.55434	3.33176	3.52637	3.85434	4.06065	3.63301	3.19451	3.34704	3.06124	3.24729	3.19179	3.56086	3.2445	3.15777
ENST00000512085.5	ENSG00000151881.15	TMEM267	6.69487	6.43408	6.04474	6.49191	6.19619	6.752	6.58481	6.51403	6.50386	6.49709	6.31261	6.31206	6.63536	6.81686	6.7389	7.00157	6.61337	6.47804	6.42869	6.48209	6.32271	6.81254	6.70799	6.55898
ENST00000339474.9	ENSG00000176809.11	LRRC37A3	3.3422	3.13967	3.16383	3.46867	3.09241	3.50197	3.71966	3.45149	3.21105	3.22422	3.35037	3.40543	3.48319	3.75397	3.70526	3.5823	3.39129	3.34448	3.02957	3.04648	3.28938	3.62055	3.24111	3.47922
ENST00000589666.6	ENSG00000132478.10	UNK	6.10307	6.07479	6.21186	5.93293	6.46267	5.9656	6.0795	5.87223	6.12586	5.8367	5.84235	5.45064	6.01117	5.84618	5.95023	5.38248	6.11025	5.73631	5.71014	5.42605	5.88587	5.59981	5.66212	5.58358
ENST00000339907.8	ENSG00000188994.13	ZNF292	5.71299	6.11445	5.71209	6.14985	5.95064	6.46138	5.70889	6.49318	5.98059	7.03324	5.9067	6.86534	5.94779	6.50782	5.81216	6.35853	5.79745	6.3841	6.26936	6.30914	5.78951	6.22276	6.08192	6.55465
ENST00000264638.9	ENSG00000108797.12	CNTNAP1	3.69787	3.35875	3.93989	3.39021	3.94702	3.95893	4.58696	3.64924	3.61051	3.30593	3.61387	3.49471	3.60078	4.1013	4.19571	3.71199	3.47456	3.28275	3.14795	2.99786	3.37117	3.22443	3.99943	3.44618
ENST00000425354.7	ENSG00000172819.17	RARG	6.31506	6.08443	6.1309	5.99144	6.10912	6.079	6.17572	5.77644	6.06398	5.77233	5.9595	5.70285	6.20334	6.09808	6.10128	5.79437	6.27541	5.53963	5.68498	5.59657	5.89829	5.8733	5.72297	5.70343
ENST00000579192.5	ENSG00000125434.11	SLC25A35	6.06043	5.82968	6.05629	5.58757	5.6699	5.6551	5.92471	5.3882	5.90435	5.44026	5.78595	5.0295	5.60401	5.76646	5.5179	5.36541	5.82009	5.57956	5.50311	5.45783	5.71673	5.35936	5.42341	5.23026
ENST00000400324.9	ENSG00000139734.19	DIAPH3	7.2305	7.83661	7.04085	8.1753	7.43001	7.67201	7.27942	8.21221	7.71942	8.69218	7.76671	8.48821	6.89412	7.6632	6.95363	7.85288	6.98837	7.95232	8.1243	8.1212	6.72789	7.24945	7.02079	7.79789
ENST00000278379.9	ENSG00000110436.13	SLC1A2	7.09684	7.15495	7.0187	7.00545	7.02375	6.94487	7.11591	6.80261	6.70967	6.53247	6.68118	6.60904	6.19322	6.15642	6.36808	6.6023	6.81109	6.32479	6.41742	6.27608	6.65052	5.93621	6.15611	5.61581
ENST00000399133.2	ENSG00000184436.12	THAP7	6.64156	6.34318	6.90392	6.6371	6.40272	6.40494	6.32422	6.16661	6.65357	6.00857	6.62833	6.48737	6.92601	6.29699	6.33781	6.04043	6.75015	6.3416	6.17053	6.40068	6.65149	6.11536	6.31181	5.70735
ENST00000371315.3	ENSG00000232119.8	MCTS1	7.90366	8.66225	7.86788	8.74645	8.05635	8.58973	8.16413	9.13158	8.37231	9.53458	8.41793	9.61073	7.99621	8.83447	7.96725	9.26012	7.70925	9.077	8.7355	9.48357	7.48836	8.5827	8.35706	8.98589
ENST00000358273.9	ENSG00000196712.18	NF1	8.42736	8.45511	8.01712	8.55621	8.21209	8.89908	8.59272	8.79121	8.39585	8.84722	8.38133	8.54263	8.31579	8.88938	8.67281	8.78649	8.13114	8.6309	8.54313	8.48885	7.50616	8.37457	8.10613	8.54563
ENST00000325223.7	ENSG00000160226.16	CFAP410	5.19366	4.73789	5.62885	4.85751	5.13986	5.02669	4.95578	4.57861	5.33542	4.66939	5.11682	4.44813	5.1975	4.95572	4.94024	4.71389	5.59727	4.74492	4.52425	4.53884	5.22951	4.58317	4.82441	4.52647
ENST00000371153.9	ENSG00000132854.19	KANK4	5.08306	4.6292	4.58036	4.38317	4.71117	4.57619	4.06152	3.97515	5.08548	5.24725	5.0913	4.86184	5.71549	4.87417	5.8207	5.07378	4.86265	5.1088	4.25612	3.86453	4.79196	4.49896	4.32002	4.08305
ENST00000413034.3	ENSG00000222011.9	FAM185A	6.73076	6.30027	6.78933	6.62213	6.79201	6.62306	6.58832	6.59284	6.75768	6.72832	6.51853	6.38624	6.77884	6.53795	6.34579	6.65786	6.60565	6.59006	6.44827	6.53971	6.65969	6.47902	6.37893	6.44819
ENST00000676107.1	ENSG00000112144.16	CILK1	5.94474	6.14736	5.65115	5.81309	5.82534	5.92382	5.62054	5.78976	5.89606	6.03877	6.0178	5.76004	5.78983	5.8353	5.75109	5.88145	6.04385	5.54024	5.66269	5.79631	5.45101	5.78014	5.58894	5.61139
ENST00000373824.9	ENSG00000120656.13	TAF12	7.46758	7.70825	7.572	7.81549	7.51508	7.5035	7.64583	7.85522	7.70078	7.91556	7.58809	8.08072	7.42387	7.61548	7.11961	7.98139	7.16581	7.70421	7.61927	8.10863	7.23026	7.33318	7.55633	7.60207
ENST00000403714.8	ENSG00000084710.14	EFR3B	4.94389	4.68024	4.64186	4.55016	4.87531	4.72881	4.84371	4.74284	4.60466	4.67115	4.44726	4.40315	4.61576	4.3704	4.73231	4.63503	4.63565	4.07857	4.22739	3.76542	4.48231	4.1006	4.27192	4.2342
ENST00000233623.11	ENSG00000115282.21	TTC31	5.52575	5.74003	6.18439	5.69203	5.95361	5.50571	5.61653	5.72573	5.64154	5.48818	5.71794	5.41728	5.71118	5.78992	5.81692	5.19875	5.4634	5.58183	5.43873	5.59862	5.86037	5.56436	5.55706	5.36643
ENST00000447146.7	ENSG00000102103.17	PQBP1	9.45705	9.66832	9.66015	9.69732	9.45466	9.10892	9.11401	9.34798	9.66849	9.52606	9.51555	9.80393	9.39705	9.18763	9.23065	9.25112	9.17216	9.39286	9.26183	9.68185	9.0479	9.13661	9.1475	9.30737
ENST00000257215.10	ENSG00000134780.10	DAGLA	4.10064	3.60345	4.01728	3.60989	3.67806	4.11627	4.17337	3.73847	3.33753	3.4786	3.6698	3.37104	4.0551	3.90693	3.95844	3.60749	4.39762	3.47773	3.47531	3.07247	4.24383	3.99091	3.87487	3.72347
ENST00000281828.8	ENSG00000116120.11	FARSB	8.2948	8.57525	8.33592	8.95289	8.60894	8.47529	8.54896	9.02773	8.51345	9.35082	8.60027	9.33792	8.24769	8.49974	8.25918	8.97571	7.98674	8.96208	8.87131	9.13807	8.32911	8.4228	8.55155	8.94323
ENST00000330331.9	ENSG00000183054.12	RGPD6	7.15887	7.52611	7.63944	8.11236	7.29405	7.37074	7.23316	7.87015	7.58803	8.42688	7.67232	8.2481	7.18905	7.49524	7.48089	7.67428	6.83208	7.75455	7.95464	7.72426	7.18785	7.63229	7.33284	7.9276
ENST00000425059.1	ENSG00000251287.8	ALG1L2	7.75169	7.17348	7.63996	7.00032	7.45613	7.08181	7.40981	7.09275	7.18891	6.77594	7.16057	6.73056	7.40491	6.95151	7.27471	7.12723	7.70299	6.72995	6.85488	6.75977	7.25828	6.91231	7.05487	6.76703
ENST00000376943.8	ENSG00000147118.12	ZNF182	4.4412	5.07012	4.28617	5.04437	4.46463	5.03224	4.56902	5.00844	4.49927	5.60117	4.65681	5.46334	4.04518	4.92221	4.69382	5.48164	4.28803	5.16682	4.81087	5.23912	4.36986	4.91772	4.67895	4.97981
ENST00000652288.1	ENSG00000136997.21	MYC	10.4542	10.3941	10.753	10.6783	10.4712	10.4429	10.4368	10.2922	10.7451	10.9101	10.6443	10.7423	10.7443	10.6447	10.7621	10.5935	10.3811	10.5341	10.258	10.4257	10.5973	10.3789	10.1165	10.0968
ENST00000369498.8	ENSG00000165775.18	FUNDC2	8.17919	8.78934	8.41566	9.03101	8.3562	8.67689	8.5055	9.10607	8.64848	8.90682	8.47744	9.04691	7.88511	8.65808	7.91015	8.86059	8.09609	8.77042	8.74545	9.19026	8.00802	8.78406	8.47985	8.83373
ENST00000272638.14	ENSG00000144224.17	UBXN4	8.53889	8.9633	8.67044	9.16669	8.74111	8.87322	8.85401	9.24534	8.93503	9.55599	8.91144	9.46042	8.84723	9.13785	8.89596	9.3322	8.1285	9.10517	9.11544	9.23771	8.35055	9.00472	8.7776	9.10433
ENST00000589804.1	ENSG00000117877.11	POLR1G	7.13293	6.92607	7.42563	7.2587	7.25755	6.41523	6.5244	6.71461	7.12769	7.40147	7.22493	7.32369	7.09787	6.59408	6.80094	6.45506	7.0359	7.20942	7.17335	7.22979	7.21774	6.4826	6.60926	6.78014
ENST00000379619.5	ENSG00000075426.12	FOSL2	7.37943	7.39595	7.27401	6.99652	7.44121	6.93332	7.12464	6.8868	7.14672	6.92909	6.98535	6.77865	7.31059	7.00427	7.28611	6.7467	7.15692	6.60732	6.67165	6.54121	7.50235	6.96298	6.87561	6.82645
ENST00000248378.6	ENSG00000127774.7	EMC6	8.7308	8.08419	8.94742	8.26599	8.54564	7.66017	8.28486	7.79768	8.30867	7.94715	8.33269	8.02172	8.45196	7.74841	7.93262	7.8626	8.93954	8.05518	7.99351	8.11871	8.58955	7.62569	8.13147	7.62582
ENST00000409914.7	ENSG00000196604.13	POTEF	13.2035	12.9611	13.1007	12.8489	13.3233	12.3825	12.6809	12.675	13.0095	12.7173	12.8054	12.612	12.986	12.4584	12.4726	12.2308	13.17	12.6654	12.5402	12.4551	12.9237	12.3054	12.3807	12.3724
ENST00000493678.5	ENSG00000116288.13	PARK7	11.3356	11.434	11.346	11.5445	11.365	11.2749	11.526	11.5198	11.3297	11.3358	11.4604	11.4463	11.3502	11.351	11.2912	11.3513	11.3008	11.2577	11.4842	11.5034	11.0799	11.0794	11.3407	11.2346
ENST00000428026.6	ENSG00000060656.20	PTPRU	7.70418	7.22767	7.34967	6.7061	7.8371	7.93594	7.83825	7.21936	7.47124	6.68678	7.0557	6.38937	7.99962	7.65213	7.91451	7.29819	7.8138	6.74685	6.53076	6.33713	7.77138	7.31649	7.22199	6.69586
ENST00000292476.10	ENSG00000160917.15	CPSF4	8.88598	8.74292	8.54518	8.78716	8.59161	8.30047	8.20302	8.40698	8.62835	8.48361	8.44104	8.45887	8.66439	8.51534	8.33331	8.2619	8.83334	8.46825	8.58543	8.45849	8.55191	8.27761	8.32978	8.342
ENST00000295746.13	ENSG00000163507.14	CIP2A	6.61646	6.97358	6.94819	7.38247	6.40479	6.45795	6.67036	7.37491	7.13627	7.96377	7.06756	7.75468	6.35228	6.54864	6.69416	7.25236	6.56054	7.4172	7.46517	7.51105	6.32425	6.68764	6.47045	7.1622
ENST00000318683.7	ENSG00000179913.11	B3GNT3	5.27814	4.91797	4.67207	4.43467	5.10523	5.42646	5.55889	4.80884	5.12654	4.26258	5.01541	4.37907	6.23603	5.86117	5.99336	5.30287	5.63062	5.14208	4.7897	4.67784	6.61536	6.57762	6.8473	5.70616
ENST00000292894.2	ENSG00000161277.11	THAP8	5.07494	4.59863	5.14835	4.36817	4.93869	4.2656	4.792	4.25708	4.8408	4.25354	4.77356	4.30755	5.1513	4.36966	4.89881	4.50719	4.7589	4.26073	3.98365	4.01826	4.38758	4.26304	4.26004	4.16663
ENST00000216034.6	ENSG00000100216.6	TOMM22	9.82476	9.78411	10.0505	9.63072	9.66055	9.241	9.53946	9.45279	9.81248	9.31326	9.73622	9.61107	9.31534	9.07368	9.0364	9.38021	9.68821	9.59565	9.53416	9.71441	9.24882	9.07892	9.49931	9.35421
ENST00000366510.4	ENSG00000143653.10	SCCPDH	7.39256	7.54534	7.42326	7.6072	7.58259	7.96295	7.63103	7.93245	7.84279	8.04692	7.65772	7.8119	7.68045	8.08172	7.48106	7.86819	7.13207	7.70161	7.77161	7.84875	7.66262	7.77353	7.46518	7.84726
ENST00000375749.8	ENSG00000101346.14	POFUT1	9.47073	9.27735	9.4315	9.3112	9.33268	9.34045	9.36095	9.12346	9.35242	8.75993	9.24696	9.11532	9.10883	9.03707	8.84356	8.90623	9.46346	8.97831	9.19576	9.14862	9.47337	8.72472	9.1124	8.879
ENST00000360954.3	ENSG00000125430.9	HS3ST3B1	5.7402	5.1313	5.79394	5.606	5.22543	4.92292	5.41561	5.02839	5.61881	5.14726	5.73283	4.7846	6.07238	5.59579	5.77416	5.33238	6.04128	5.30947	4.93411	5.34795	5.86998	5.13302	5.51313	5.25863
ENST00000321448.12	ENSG00000166435.16	XRRA1	5.25376	5.01083	5.3156	5.11714	5.33897	5.26319	5.46923	5.22236	5.22263	5.20877	5.07056	5.06376	5.58169	5.35509	5.7191	5.69051	4.97468	4.85796	5.10893	5.00787	5.03484	5.26661	5.1071	4.92435
ENST00000550765.6	ENSG00000134285.11	FKBP11	10.8019	10.6561	10.4893	10.4242	10.6116	10.4134	10.6466	10.2994	10.5051	10.3728	10.6191	10.464	10.8446	10.6712	10.5897	10.5609	10.9361	10.4027	10.2462	10.3854	10.5067	10.1665	10.3452	10.115
ENST00000394642.7	ENSG00000006042.12	TMEM98	8.92977	8.53237	8.76317	8.52357	8.73073	8.76834	8.92461	8.32808	8.32643	7.91359	8.68575	8.14219	8.69356	8.42399	8.77882	8.21157	8.85363	8.01941	8.29281	8.20984	8.5572	8.31712	8.45015	7.88892
ENST00000367576.6	ENSG00000135521.9	LTV1	6.57376	7.636	6.95948	7.85371	6.84711	7.15651	6.73757	7.64339	7.28457	8.28824	7.22854	8.32901	6.52167	7.15318	6.62266	7.34184	6.3055	7.80677	7.91055	8.14774	6.38108	7.21749	6.94841	7.59143
ENST00000418900.6	ENSG00000181061.14	HIGD1A	9.73311	9.80925	9.53979	9.74583	9.50119	9.78887	9.80507	9.9275	9.66358	9.56623	9.73796	9.84788	9.7016	9.72094	9.66326	9.7848	9.56962	9.62087	9.66837	9.83989	9.03375	9.48155	9.55986	9.61453
ENST00000552247.6	ENSG00000076067.13	RBMS2	5.74112	5.88398	6.03234	6.13441	6.10848	5.98786	6.20208	6.18874	6.06337	5.85821	6.18196	5.88301	6.06836	6.2297	5.75683	6.00949	5.80906	5.65406	6.22428	6.09871	5.5387	5.87113	5.90114	5.50362
ENST00000569669.6	ENSG00000261236.8	BOP1	9.0656	8.95882	9.25859	8.89702	9.40945	8.25857	8.74169	8.71994	9.12383	8.94239	8.91923	8.73504	9.05836	8.27574	8.44547	8.17134	8.93641	8.81323	8.77879	8.54912	9.04617	8.20404	8.46656	8.15427
ENST00000344450.9	ENSG00000112679.15	DUSP22	6.20253	5.85049	5.94047	6.02208	5.99596	6.46966	6.07401	5.9592	5.66601	5.79714	5.76804	5.95136	6.3893	6.54044	5.99449	6.4446	5.99775	5.71969	5.75077	5.80897	6.19944	6.63322	6.54532	6.57597
ENST00000366876.7	ENSG00000164458.10	TBXT	5.13535	5.13844	5.02877	5.30311	5.27853	4.71861	5.10657	5.01882	4.96087	5.17716	5.0773	5.02727	5.0265	4.72204	5.13333	4.87541	4.66135	4.76304	4.75057	4.78833	5.00774	4.97047	4.95783	4.81144
ENST00000392373.7	ENSG00000111450.14	STX2	4.86315	4.74676	4.87563	4.92467	5.06247	4.92177	4.78878	4.84201	5.08307	5.30379	5.0896	5.306	4.75371	5.02426	4.82264	5.36914	4.80514	4.90066	4.79407	5.22653	4.72786	4.69054	4.68425	4.86901
ENST00000285021.12	ENSG00000154767.15	XPC	4.98132	4.86245	5.12777	5.0429	4.78284	5.08324	5.0401	5.32179	4.7398	5.0957	5.00395	5.22572	5.09178	4.73899	5.14899	4.77487	4.87198	4.78588	4.78987	4.802	4.99955	4.88035	4.77171	4.99278
ENST00000465783.6	ENSG00000079277.22	MKNK1	5.05609	5.16836	5.08766	5.12566	5.23993	5.16888	5.1593	5.1323	4.91604	4.99625	5.32247	5.09792	4.71886	4.91518	4.55325	4.60843	4.64998	4.72611	4.69874	5.11483	4.86337	4.49135	4.83326	4.58779
ENST00000397609.6	ENSG00000171262.11	FAM98B	6.53062	7.25323	6.67945	7.3885	6.90432	7.04504	6.66735	7.29187	7.09714	7.91493	7.10237	7.86719	6.63821	7.15426	6.577	7.45029	6.19273	7.42314	7.19554	7.59683	6.22843	7.14655	6.73497	7.40075
ENST00000325631.10	ENSG00000152939.17	MARVELD2	5.82681	5.98132	5.57656	6.01597	5.89075	6.13533	6.20061	6.18119	5.88117	6.13337	5.98728	6.19073	5.99194	6.28464	6.0864	6.38739	6.19681	5.88627	5.93375	6.20547	6.26364	5.90321	6.00256	5.90538
ENST00000260372.8	ENSG00000137814.12	HAUS2	5.4736	6.40774	5.70496	6.51684	5.83524	6.3458	5.86998	6.94986	6.39318	7.21393	6.20098	7.44035	5.67049	6.7803	5.58767	7.18435	5.74732	6.9228	6.59076	7.25016	5.73961	6.66615	6.07176	7.08086
ENST00000306851.10	ENSG00000118276.12	B4GALT6	4.51353	4.74315	4.30248	4.83976	4.44257	4.50238	4.55093	4.64644	4.47543	4.5248	4.79578	4.96791	4.43295	5.2185	4.27438	4.73665	4.02837	4.4789	4.70881	4.61425	4.37377	4.37463	4.72313	4.79092
ENST00000373408.4	ENSG00000198937.9	CCDC167	5.72256	5.55731	6.21976	5.55621	5.63705	5.70827	6.12284	5.50146	5.4852	5.30302	5.77012	5.09158	5.76073	5.53338	5.71948	5.44791	6.18017	5.50404	5.46857	5.2099	5.59312	5.41962	5.90138	5.6731
ENST00000317216.3	ENSG00000179388.9	EGR3	6.17532	5.74339	6.37179	6.03107	6.67737	6.15818	5.73996	5.61832	6.12317	5.79017	5.97175	5.78657	6.44777	6.08726	6.13208	5.82685	5.99083	5.78903	5.78998	5.55594	6.53657	5.98191	6.42013	5.56667
ENST00000503362.2	ENSG00000129128.13	SPCS3	9.27019	9.38341	8.96153	9.45819	8.9964	9.40252	9.16534	9.66782	9.22845	9.93993	9.15386	10.0611	9.05322	9.80972	9.30269	10.0223	9.53957	9.6955	9.24016	9.91576	8.70257	9.5027	9.21089	9.63483
ENST00000258821.8	ENSG00000136319.12	TTC5	6.48795	6.4893	6.57374	6.76785	6.64806	6.36157	6.60237	6.6436	6.57127	6.34609	6.55666	6.61183	6.7685	6.51475	6.84642	6.43043	6.57118	6.34513	6.55849	6.42582	6.23324	6.28643	6.3639	6.51991
ENST00000271836.10	ENSG00000143537.14	ADAM15	10.2424	9.7388	10.1793	9.64815	10.0067	9.79038	10.0586	9.43885	9.90764	9.22493	9.80344	9.28653	10.3206	9.74764	10.0733	9.80098	10.453	9.40649	9.53197	9.45903	10.5766	9.62166	9.98247	9.39583
ENST00000260810.10	ENSG00000163781.14	TOPBP1	7.87362	8.22626	7.66	8.20577	8.00222	8.07902	8.11946	8.4451	8.25218	8.76942	8.1518	8.55062	7.95446	8.31561	7.81615	8.43678	7.98302	8.43035	8.24012	8.54525	7.56855	7.87415	7.94025	8.42378
ENST00000616179.4	ENSG00000275066.5	SYNRG	7.65065	8.02161	7.63518	8.09384	7.5118	7.66169	7.68176	7.90178	7.877	8.31014	7.9356	8.09942	7.41077	7.81362	7.86884	7.86136	7.53434	7.94658	8.16855	7.84878	7.25851	7.70328	7.60341	7.7874
ENST00000561421.6	ENSG00000103876.14	FAH	8.16963	8.2554	8.3469	8.1754	8.39603	8.23536	8.43111	8.30619	8.30788	8.30512	8.273	8.1164	8.32283	8.40421	8.66435	8.1924	7.83343	8.00971	8.15554	7.93593	8.22999	7.97193	8.0736	7.90645
ENST00000263734.5	ENSG00000116016.14	EPAS1	9.95306	9.85909	9.9223	10.0087	10.0379	9.89457	9.92066	9.86362	9.93706	10.0607	10.1704	9.92511	9.86678	9.69435	10.2376	9.43939	9.81626	9.8427	9.90661	9.3925	9.95448	9.73243	9.51409	9.56881
ENST00000672924.1	ENSG00000112245.13	PTP4A1	6.37552	6.33099	6.00153	6.41591	6.46011	6.42691	5.98255	6.43389	6.56211	6.90706	6.26097	6.80528	6.55876	6.94479	6.47551	6.96705	6.4564	6.66388	6.43466	6.67883	6.64507	6.65488	6.51703	6.7438
ENST00000245615.6	ENSG00000125505.17	MBOAT7	9.99867	9.4844	10.0765	9.38715	10.0687	9.52702	9.95402	9.28534	9.76669	9.06497	9.83441	9.17993	10.3218	9.56185	9.97761	9.32152	10.3704	9.38882	9.52611	9.19291	10.627	9.58663	9.82565	9.176
ENST00000426155.6	ENSG00000112335.15	SNX3	9.0005	9.23612	9.21971	8.68055	9.00843	9.1196	9.2662	8.9963	9.00494	8.93026	9.11541	9.0607	8.97972	8.91295	8.80238	9.19813	8.80104	8.82165	8.58651	8.83016	8.83356	8.85578	8.90457	8.62242
ENST00000367926.8	ENSG00000117143.13	UAP1	6.63403	7.33523	6.88768	7.10519	7.12792	7.17496	6.99101	7.44921	6.85835	7.61113	7.14033	7.58393	6.61597	7.21896	6.63641	7.18331	6.75561	7.21882	7.26023	7.48341	6.54343	6.98545	6.91369	7.0961
ENST00000258772.10	ENSG00000136271.11	DDX56	9.83395	9.9563	10.2652	10.3184	10.2931	9.28491	9.81167	9.87673	10.0999	10.1539	10.1107	10.0533	9.92999	9.51829	9.86436	9.42235	9.70298	9.84383	10.1745	9.86331	9.87267	9.2952	9.68655	9.57498
ENST00000250111.9	ENSG00000129244.9	ATP1B2	3.68374	3.64518	3.04157	3.32407	3.49419	4.00289	3.55853	3.51904	3.73693	3.10502	3.36141	3.38187	4.08339	3.82516	4.12242	3.34238	3.54979	3.11379	2.92457	2.97908	3.25897	3.2641	3.21833	3.12616
ENST00000370548.3	ENSG00000267561.2	RP5-1052I5.2	7.13272	7.05264	7.07898	7.17656	6.89697	7.59888	6.98936	7.32373	7.04308	7.53286	6.89919	7.58525	7.26607	7.44092	7.52505	7.62794	7.2874	7.14647	6.89384	7.63614	7.08571	7.68078	7.2196	7.30595
ENST00000282412.9	ENSG00000138032.21	PPM1B	6.77647	7.36777	6.53877	7.27086	6.81461	7.68671	7.06253	7.64601	6.94808	7.87005	7.16496	7.7562	6.86091	7.79984	7.1381	7.75932	6.2778	7.34056	7.35285	7.64027	6.78467	7.49459	7.19253	7.54235
ENST00000258534.13	ENSG00000136048.14	DRAM1	4.51349	4.66884	4.55903	4.6213	4.52985	5.13202	4.99034	4.84827	4.4397	4.82584	4.8442	4.7978	4.98116	5.55323	5.3223	5.40153	4.43123	4.60252	4.39026	4.75479	4.42633	4.93822	5.34697	5.29481
ENST00000679887.1	ENSG00000087589.17	CASS4	4.35251	4.59992	4.2626	4.03836	4.64441	4.59678	4.56354	4.31512	4.54013	4.41425	4.31183	4.21758	4.13387	4.19753	4.21146	3.97414	4.41344	4.08598	4.07476	3.76749	4.16814	4.20375	3.85361	3.94102
ENST00000564657.2	ENSG00000065457.11	ADAT1	6.1514	6.15923	5.92738	5.9415	6.07542	5.96008	6.00728	5.85144	6.0298	5.77087	5.73575	5.82572	6.10532	6.06444	5.70801	6.25624	6.18314	5.98203	5.79296	5.85234	6.45815	5.83726	5.69843	5.61192
ENST00000040877.2	ENSG00000059588.10	TARBP1	6.72704	6.76398	6.63155	7.01854	6.61648	6.55589	6.96262	6.73969	6.95413	7.1805	6.89384	6.88748	6.8759	6.50512	6.95647	6.61786	6.86733	6.77839	6.95228	6.54734	6.20497	6.7653	6.63554	6.73648
ENST00000300131.8	ENSG00000166886.13	NAB2	7.26857	7.46249	7.53043	7.22686	7.52178	7.11501	7.04059	6.98641	7.46516	7.20931	7.15144	7.13502	7.24177	6.99051	7.39803	6.85489	7.16741	6.96996	6.84646	6.57103	6.97996	7.01442	6.75093	6.80761
ENST00000393324.7	ENSG00000151376.18	ME3	6.52247	6.04319	6.54478	6.26581	6.14655	6.60879	6.44601	6.15631	6.04428	6.05034	6.23617	5.92302	6.58219	6.59949	6.45523	6.31058	6.21254	6.16946	6.125	5.93605	6.20364	6.19946	6.12693	6.02697
ENST00000360845.3	ENSG00000130119.17	GNL3L	8.27114	8.49073	8.60601	8.67132	8.65463	8.2222	8.23556	8.68515	8.62786	8.77769	8.68781	8.73964	8.03571	8.13194	8.51357	8.15984	7.95998	8.29942	8.73856	8.37639	7.96464	7.97551	8.20531	8.47805
ENST00000264963.9	ENSG00000114988.12	LMAN2L	7.32638	7.59278	7.8548	7.98535	7.70218	7.39343	7.77063	7.79214	7.62712	7.57752	7.85818	7.73157	7.64177	7.65439	7.88436	7.92288	7.5407	7.63443	7.58752	7.70012	7.64324	7.54206	7.63655	7.5026
ENST00000334982.9	ENSG00000173418.12	NAA20	8.49828	9.00561	8.89144	9.20193	8.55291	9.0231	8.64499	8.92186	9.03556	9.18995	8.8897	9.24308	8.62508	9.06754	8.66059	9.26698	8.01977	9.05151	9.00544	9.40935	8.6433	8.94766	8.90415	9.08706
ENST00000374706.5	ENSG00000108100.18	CCNY	5.82673	5.70774	5.56729	5.56591	5.57584	5.86665	5.71988	5.90499	5.80847	5.83814	5.66598	5.70148	5.69877	5.82742	5.47624	5.75749	5.64412	5.81335	5.66316	5.75512	5.35733	5.57831	5.6485	5.76562
ENST00000394060.7	ENSG00000119487.17	MAPKAP1	7.01011	7.07705	6.89224	7.32096	6.57221	6.97061	6.77359	7.10871	7.03393	7.29047	7.13984	7.22779	6.4528	6.95931	6.36591	7.16043	6.5502	6.98461	7.13399	7.19082	6.67725	6.86914	6.89614	7.27841
ENST00000419026.5	ENSG00000119231.11	SENP5	5.73854	5.45619	5.45006	5.52715	5.3552	5.81759	5.63666	5.6376	5.52661	5.81579	5.33905	5.87572	5.58223	5.66342	5.79346	5.58437	5.48849	5.7501	5.55728	5.66044	5.30614	5.82482	5.48088	5.73027
ENST00000229390.8	ENSG00000111786.9	SRSF9	10.4589	10.4713	10.4909	10.3424	10.322	10.3944	10.3268	10.2705	10.4058	10.1335	10.2731	10.2654	10.2795	10.2862	10.1094	10.2469	10.3504	10.1339	10.1649	10.2565	10.2862	10.1196	10.157	9.9793
ENST00000295920.7	ENSG00000163655.16	GMPS	8.94647	9.67006	8.91935	9.77219	9.18299	9.52966	9.12562	9.90152	9.44751	10.5247	9.35757	10.2312	8.75014	9.5198	8.95047	9.58388	8.31982	9.97186	9.75085	9.83415	8.60481	9.47685	8.94024	9.76912
ENST00000304863.6	ENSG00000169021.6	UQCRFS1	10.0374	10.3938	10.0894	10.3946	10.1078	10.0923	10.1265	10.4221	10.265	10.4862	10.2318	10.4808	9.8654	10.2299	9.68735	10.1696	9.80301	10.3007	10.4087	10.6413	9.87496	9.98145	10.0438	10.2319
ENST00000304698.10	ENSG00000144369.13	FAM171B	6.8075	6.97939	6.95265	7.15065	6.94139	7.19653	7.03903	7.4211	6.86102	7.31215	7.1043	7.50083	6.79168	7.28312	6.91737	7.4612	6.84388	7.00659	7.1438	7.50464	6.83398	7.06515	6.89271	7.04742
ENST00000369649.8	ENSG00000126903.16	SLC10A3	8.38746	7.62402	8.19061	7.6708	8.09732	7.71068	8.16443	7.40235	7.67854	7.10834	7.95945	7.39029	8.1362	7.59769	7.9741	7.48026	8.5523	7.25631	7.51769	7.39611	8.24375	7.36644	7.8631	7.37252
ENST00000359979.8	ENSG00000107771.17	CCSER2	3.97765	4.66367	4.27318	4.53819	4.37077	4.66173	4.56854	4.65514	4.40501	5.14003	4.5377	4.83927	4.15233	4.90892	4.45038	4.8856	4.5099	4.80012	4.77016	4.82715	4.4256	4.56951	4.71731	5.06379
ENST00000326840.11	ENSG00000057019.16	DCBLD2	8.91166	8.70162	8.59588	8.65873	8.07504	8.7389	8.40633	8.39636	8.87227	8.51987	8.61995	8.76117	8.44815	8.81735	8.29655	8.83947	8.61955	8.49831	8.48761	8.86101	8.23712	9.2536	9.00684	9.10598
ENST00000368667.6	ENSG00000010810.17	FYN	8.3369	8.25477	7.96535	8.21985	8.04459	8.38285	8.03551	8.17128	8.19788	8.52393	8.2642	8.4368	8.39313	8.46666	8.30213	8.51963	8.30674	8.45199	8.28814	8.47253	8.11355	8.24882	8.27237	8.3894
ENST00000357869.8	ENSG00000174233.12	ADCY6	6.47797	5.98605	6.44291	5.86188	6.49751	6.61799	6.95625	6.19546	6.30764	5.89163	6.25122	5.68613	6.92017	6.42866	7.16345	6.29265	6.2572	5.6797	5.62689	5.43625	7.04469	6.42918	6.61852	5.91468
ENST00000326739.9	ENSG00000178035.13	IMPDH2	10.4162	10.4847	10.5092	10.7515	10.5267	9.96809	10.2205	10.4578	10.5984	10.7399	10.5305	10.4822	10.4516	10.24	10.1847	10.0767	10.0503	10.5599	10.7761	10.5261	10.3817	10.1264	10.2359	10.2998
ENST00000299980.9	ENSG00000166747.13	AP1G1	6.7553	7.13437	6.9046	7.53676	7.23083	7.22762	6.9204	7.55049	7.26505	7.6788	7.09332	7.783	7.02225	7.29036	7.27535	7.39044	6.44086	7.34611	7.32374	7.3994	6.5798	6.70176	6.74361	7.48338
ENST00000682872.1	ENSG00000172530.21	BANP	6.06221	5.60604	6.26678	6.23203	6.40001	5.36143	6.07682	6.06983	6.07639	5.94581	6.19627	6.22289	5.9758	5.69155	6.0474	5.86393	5.82415	5.97159	5.76523	5.79467	5.76759	5.44517	5.5635	5.70183
ENST00000381311.9	ENSG00000108509.21	CAMTA2	7.17836	6.77182	7.26768	6.62671	6.89697	7.09503	7.26305	7.0493	6.81344	6.67809	7.00507	6.56861	7.80729	7.89627	7.68664	8.03801	7.17682	6.74449	6.68303	6.69744	7.93734	7.88012	7.65687	7.59774
ENST00000415183.7	ENSG00000160953.17	PWWP3A	5.00607	4.83553	5.34805	5.38271	5.26445	5.02667	5.12239	5.04978	5.30722	4.96529	5.39148	4.99599	5.31785	4.83298	4.98125	5.26135	5.20998	5.02805	4.87917	4.83481	5.01571	4.90438	5.11241	5.28135
ENST00000523189.6	ENSG00000204764.14	RANBP17	5.92903	5.99782	5.81464	6.09637	5.81344	6.15545	6.23364	6.2438	6.28767	6.37225	5.99757	6.382	6.29462	6.52953	6.36043	6.71277	5.93924	6.25607	6.35232	6.31418	5.6821	6.2621	6.17626	6.41477
ENST00000336868.8	ENSG00000167693.17	NXN	9.52117	9.26373	9.47675	9.20833	9.48678	9.17438	9.30014	9.26202	9.44706	9.0751	9.25687	9.14441	9.35207	8.9989	9.25499	8.98386	9.38316	9.01995	8.98966	8.89576	9.37678	8.85829	8.81142	8.91956
ENST00000431212.6	ENSG00000049759.20	NEDD4L	6.86718	6.88884	6.84046	6.938	6.91262	6.82133	6.91543	6.97178	6.95592	6.88833	6.92381	6.97168	6.34097	6.76044	6.91042	6.77193	6.37776	6.72143	6.96128	6.75005	6.58688	7.06423	6.51538	6.85886
ENST00000345057.9	ENSG00000102871.16	TRADD	7.03325	6.36203	6.73519	5.99452	6.77913	6.60593	6.46174	6.13777	6.66128	6.18648	6.39318	6.08041	6.49396	6.33991	6.49517	6.16916	6.2689	6.05522	5.78544	5.84167	6.6406	6.50454	6.36439	6.27346
ENST00000330978.3	ENSG00000183336.8	BOLA2	10.5718	10.4771	11.0825	10.4975	10.2529	10.2629	10.6721	10.1709	10.5885	9.76045	10.7366	10.3147	10.4015	10.0125	10.1747	10.4116	10.6589	10.1754	10.2875	10.4468	10.4061	9.92772	10.6064	10.0267
ENST00000392446.10	ENSG00000171302.17	CANT1	7.95506	7.4076	7.7464	7.32843	7.79206	7.76028	7.59636	7.18014	7.55664	6.89451	7.52377	7.13254	7.77737	7.27649	7.60497	7.04222	7.83445	7.00191	7.08791	6.98577	8.12867	7.44518	7.56093	7.05741
ENST00000521654.7	ENSG00000146373.17	RNF217	4.5502	4.36818	4.18217	4.11376	4.06505	4.19754	4.23585	4.23428	4.31351	4.17578	4.0108	4.00554	4.838	4.19099	4.31394	4.22932	4.37621	4.33906	4.01989	3.93332	4.2131	3.86774	4.32439	3.90906
ENST00000402126.1	ENSG00000186951.16	PPARA	3.33235	3.42118	3.26482	3.42056	3.43186	3.58217	3.33305	3.54522	3.57696	3.66518	3.39186	3.69754	3.32347	3.62304	3.52403	3.57596	3.25887	3.61406	3.22568	3.49304	3.25607	3.48731	3.33106	3.59067
ENST00000533642.1	ENSG00000148950.11	IMMP1L	5.28384	5.46851	5.23131	6.0226	5.38538	5.76727	5.68467	6.22477	5.53447	5.9624	5.76966	6.39839	5.38084	6.25477	5.38977	6.51632	5.82002	6.01132	6.18319	6.27976	5.55402	6.1747	5.76028	6.31664
ENST00000546323.5	ENSG00000152944.9	MED21	7.75357	8.0407	7.69282	8.00048	7.4641	8.02619	7.81752	8.43819	8.14533	8.39389	8.13795	8.77826	7.66023	8.27884	7.41379	8.75907	8.06028	8.08536	7.90761	8.60962	7.37095	7.71604	7.94346	8.34034
ENST00000311227.6	ENSG00000074219.14	TEAD2	7.35176	7.17089	7.53418	7.2351	7.24362	7.09342	7.26763	6.87347	7.38642	7.09512	7.42168	6.90446	7.36124	7.00381	7.05922	7.02479	7.53281	7.04087	7.27498	6.96025	7.42493	7.18898	7.15405	7.05757
ENST00000391959.5	ENSG00000077157.22	PPP1R12B	3.80138	3.45406	3.48318	3.34627	3.8015	3.54487	3.63723	3.61655	3.61063	3.4885	3.59978	3.56432	3.75437	3.39979	3.89212	3.6612	3.53941	3.10621	3.15172	2.7832	3.24893	3.02283	3.08324	3.04412
ENST00000240100.7	ENSG00000120875.9	DUSP4	6.85224	6.24825	6.77084	6.33837	6.92879	6.15139	6.37919	6.30809	6.38078	6.28091	6.25986	6.17664	7.08857	6.16382	6.97348	6.11292	6.70392	6.2292	6.03644	5.82513	6.75163	6.07431	6.15865	5.90238
ENST00000335464.10	ENSG00000109066.14	TMEM104	7.43812	7.19598	7.50097	7.2809	7.17958	6.98195	7.28957	7.15667	7.30275	6.69846	7.35614	6.71085	7.39523	6.94148	6.80376	6.56606	7.48041	6.89602	7.19255	6.90533	7.46945	6.89869	7.2378	6.50515
ENST00000674438.1	ENSG00000198380.13	GFPT1	6.72676	7.68017	7.03396	7.92399	7.36266	7.47015	7.28691	7.90734	7.72477	8.36343	7.6694	8.13322	7.71586	8.44039	8.46741	8.51161	6.66238	7.80384	7.75815	7.55898	7.54684	8.54077	8.23794	8.62418
ENST00000402693.5	ENSG00000181588.17	MEX3D	6.08168	5.38518	5.94601	5.47525	5.84289	5.28318	5.39535	4.99059	5.32187	5.17747	5.34145	5.18938	5.72952	4.81256	5.62893	5.04794	6.61468	5.21536	4.99206	4.81752	5.48121	4.76401	5.07387	4.70194
ENST00000351581.4	ENSG00000181625.17	SLX1B	6.91681	6.58938	7.10644	6.52484	6.68241	6.13889	6.55463	6.30943	6.53982	6.58906	6.53838	6.51569	6.78309	6.26299	6.6629	6.27229	6.50517	6.49361	6.40726	6.3594	6.59535	6.19705	6.25659	6.25722
ENST00000361875.7	ENSG00000196428.12	TSC22D2	7.34809	7.04798	7.26017	7.0956	7.23048	7.05273	7.04421	7.03394	7.26392	7.02632	7.0182	6.89994	7.33261	7.19039	7.34097	6.93058	7.1594	6.77105	6.71943	6.64815	7.285	7.10162	7.03663	6.89601
ENST00000268070.9	ENSG00000140470.15	ADAMTS17	6.1401	5.81175	6.29421	6.03094	5.95403	5.80679	6.1615	5.63661	6.14022	5.76124	6.0865	5.72528	6.0651	5.90442	5.86821	5.65628	6.52843	5.62429	5.95542	5.54611	6.09716	5.52929	5.73705	5.39566
ENST00000476832.2	ENSG00000119523.10	ALG2	8.58148	8.30016	8.48171	8.32475	8.45593	8.20455	8.15114	7.87456	8.41875	7.9745	8.24637	8.04333	8.63953	8.4004	8.22186	8.23691	8.60119	8.10473	8.03175	8.12817	8.51921	8.3395	8.34678	8.27265
ENST00000296873.11	ENSG00000164402.14	SEPTIN8	7.13095	7.12321	6.89563	7.03184	7.03814	7.10801	6.82995	7.14047	7.08721	6.91446	6.87635	6.90337	6.88867	6.85065	6.97305	6.78953	6.66271	6.5937	6.7314	6.65977	7.02776	6.95374	6.77188	6.74665
ENST00000415486.7	ENSG00000131831.18	RAI2	3.35156	3.2384	3.35782	3.27468	3.48874	2.95868	3.59739	3.382	3.38314	2.86935	3.33396	3.09728	3.62636	3.38263	3.71067	3.42244	3.28349	3.25827	3.0587	2.78453	3.18081	3.04253	3.23798	2.98492
ENST00000378324.6	ENSG00000149131.17	SERPING1	3.05256	2.93732	2.96014	2.877	3.31296	4.16359	4.09796	2.90615	3.05797	2.86903	2.88449	2.77517	4.18485	4.15297	4.57966	3.52361	3.04521	2.64058	2.59435	2.40365	3.64283	4.18296	4.36042	3.69301
ENST00000650285.1	ENSG00000140443.15	IGF1R	8.70251	8.33414	8.40145	8.07768	8.50684	8.6002	8.75749	8.16938	8.33215	7.89758	8.37251	7.96812	8.68465	8.38	8.58258	8.08053	8.81271	8.04051	7.90504	7.81188	8.21602	8.13008	8.15036	8.02053
ENST00000533211.6	ENSG00000173898.15	SPTBN2	6.32907	6.40922	6.67368	6.15817	6.64728	6.84579	6.91592	5.84028	6.3674	6.20903	6.56501	6.10424	6.88139	6.44244	7.30684	6.70958	6.29681	5.9868	5.95693	5.75207	6.36277	6.58428	6.74539	6.16741
ENST00000357700.11	ENSG00000196372.13	ASB13	8.18313	7.61329	7.72864	7.35727	7.75428	7.76379	7.50454	6.97702	7.76821	7.13058	7.61509	7.1454	7.76031	7.4849	7.52653	7.27652	7.95727	7.12114	7.14881	6.93743	7.64564	7.34642	7.29732	7.05912
ENST00000344962.9	ENSG00000188732.11	FAM221A	4.96453	4.94887	5.30489	4.96276	5.00836	5.52006	5.47259	5.41005	4.96774	5.39979	5.15711	5.31521	5.4279	5.68097	5.31558	5.60501	4.64445	4.96619	4.92088	4.95125	4.86245	4.97539	5.27672	5.2381
ENST00000512049.5	ENSG00000169247.14	SH3TC2	6.71428	6.53066	6.35727	6.43089	6.44811	6.59247	6.41001	6.2613	6.45228	6.32443	6.49827	6.09895	6.7858	6.36116	6.73074	6.23819	6.50141	6.08014	6.21898	6.17881	6.31227	6.38122	6.38143	6.52321
ENST00000379153.4	ENSG00000112149.10	CD83	4.22647	4.22912	3.88043	3.77712	3.898	4.47498	4.20627	3.71664	4.11597	3.96058	4.01633	4.15716	4.53913	3.93929	3.85522	3.78798	3.77989	3.84861	3.81309	4.00884	3.86829	3.90871	3.87442	3.7641
ENST00000361781.7	ENSG00000198964.14	SGMS1	6.4437	6.39896	6.44972	6.55319	6.52889	6.68933	6.52852	6.44499	6.20759	6.3682	6.28379	6.34371	6.73969	6.64931	6.6395	6.49114	6.12121	6.25898	6.30609	6.16343	6.5612	6.21343	6.54017	6.30503
ENST00000361575.4	ENSG00000198918.8	RPL39	10.4292	10.9996	10.7783	11.0104	10.2728	10.2483	10.2562	10.8478	10.633	11.5829	10.6141	11.8143	10.1865	10.6568	10.4624	11.4127	10.4177	11.3422	10.9031	11.4899	9.98205	10.5591	10.4204	10.8491
ENST00000236959.14	ENSG00000138363.15	ATIC	10.5447	10.9201	10.6011	10.9193	10.885	10.5653	10.623	10.963	10.7559	11.1027	10.8045	11.0295	10.6689	10.8068	10.8035	10.6203	10.0031	10.8023	10.9439	10.8271	10.3063	10.3913	10.6037	10.6954
ENST00000421241.7	ENSG00000131591.18	C1orf159	7.60388	6.79605	7.44123	6.70295	7.0537	6.72067	6.91303	6.53963	7.08154	6.4136	6.88277	6.23505	6.94303	6.58615	6.35732	6.36055	7.11134	6.31791	6.23235	6.2621	7.41704	6.23571	6.56966	6.08585
ENST00000347300.6	ENSG00000163913.13	IFT122	6.21438	5.80962	5.80166	5.43977	5.85544	6.03691	6.08006	5.93539	5.76209	5.76943	5.9223	5.59342	6.04263	5.92385	6.02624	5.91495	5.63224	5.52572	5.74788	5.34066	6.00068	5.64132	5.82054	5.58963
ENST00000320865.3	ENSG00000175711.8	B3GNTL1	5.56574	5.62432	5.50311	5.08532	5.46545	5.57571	5.62674	5.32942	5.57332	5.26985	5.50977	5.38954	5.22357	5.45564	5.41883	5.30116	5.68043	5.03765	5.09857	5.28142	5.24003	5.50653	5.24763	4.99781
ENST00000298573.9	ENSG00000111266.9	DUSP16	5.82798	5.59023	5.76948	5.4044	5.64678	5.83172	5.89962	5.54661	5.91017	5.85845	5.89513	5.39841	6.00352	5.92798	6.21384	5.83146	5.36689	5.37847	5.51244	5.29594	5.4748	5.76758	5.69003	5.7257
ENST00000373475.10	ENSG00000116497.18	S100PBP	5.88151	5.99241	6.21661	5.8471	5.95929	6.06027	6.52565	6.45213	6.16868	6.31146	6.22289	6.42093	5.73375	5.94852	6.06858	6.30955	5.63558	6.00016	6.08615	6.01246	5.78389	5.69708	5.77969	6.13161
ENST00000616923.5	ENSG00000001084.13	GCLC	6.62312	7.02703	6.39386	6.67012	6.81742	7.05894	6.88479	7.04783	6.62613	7.36622	6.72912	7.25773	6.78097	7.31078	6.97773	7.41103	6.17017	7.09722	6.79955	7.22734	6.20556	7.0398	6.76489	7.36056
ENST00000304786.12	ENSG00000143742.14	SRP9	8.4856	9.27752	8.28535	9.47295	8.53946	9.18626	8.6048	9.88835	9.17226	10.0712	9.05808	10.3565	8.09005	9.38746	8.05034	9.96746	8.0946	9.86182	9.27877	10.3431	7.87834	9.34698	8.91275	9.70601
ENST00000373935.4	ENSG00000151151.6	IPMK	4.98466	4.91582	4.74437	5.35508	4.38167	5.16765	4.64324	5.24471	4.97608	5.63841	4.87992	5.59153	4.71418	5.03576	4.49482	5.40961	4.68597	5.31131	4.86041	5.56288	4.52479	4.56342	4.31027	5.09797
ENST00000381813.4	ENSG00000205795.4	CYS1	3.65881	3.40275	3.79831	3.26369	3.32303	3.7191	3.46802	3.28476	3.20809	2.95764	3.37194	2.76988	3.20153	3.20764	3.28158	3.29127	3.14484	2.98925	2.89073	2.97162	3.24468	2.93655	2.9895	3.04146
ENST00000259253.11	ENSG00000136731.13	UGGT1	10.3548	10.7005	10.3127	10.6644	10.4678	10.8371	10.8539	10.9393	10.5003	10.7449	10.6155	10.8342	10.5839	10.9982	10.8627	11.1855	10.2874	10.5865	10.4923	10.7086	10.2784	10.67	10.5478	10.7403
ENST00000319283.8	ENSG00000114745.14	GORASP1	7.10925	6.67635	6.76911	6.91295	6.93134	6.57297	6.9422	6.6341	6.7249	6.3041	6.71883	6.19202	7.03807	6.58009	7.0166	6.29839	7.13618	6.42434	6.39212	6.21163	6.76131	6.47477	6.49101	6.51501
ENST00000543457.6	ENSG00000165621.9	OXGR1	3.9819	4.81321	4.66961	4.63136	4.50239	4.32536	4.27314	4.09126	4.22193	4.50222	4.62681	4.3294	4.09796	4.4586	4.39109	4.15802	4.53398	4.5162	4.64281	4.60261	3.84221	4.30875	4.22515	4.31153
ENST00000447079.6	ENSG00000167258.15	CDK12	6.77434	7.03745	6.95409	7.23617	6.72554	6.43287	6.56081	7.08749	6.91472	7.12355	7.04233	7.27671	6.18803	6.44811	6.83799	6.46505	6.67805	6.80118	7.04789	6.84148	6.18462	6.59451	6.41125	6.92222
ENST00000561546.5	ENSG00000103253.19	HAGHL	7.51973	6.94931	7.18773	6.5147	7.30787	6.82442	7.02169	6.24518	7.07197	6.48409	6.88321	6.51103	7.4829	6.46091	6.86778	6.56776	7.56181	6.56476	6.42594	6.52741	7.2412	6.61412	6.58304	6.2234
ENST00000409785.9	ENSG00000176407.18	KCMF1	7.88151	8.1474	7.67007	8.03252	7.5846	7.84655	7.86923	8.08608	7.89493	8.16039	7.90927	8.10783	7.80152	8.27967	7.77882	8.26179	7.66633	7.90436	7.97214	8.0998	7.45597	7.90837	7.8401	7.95886
ENST00000673121.1	ENSG00000100997.20	ABHD12	7.66059	7.3796	7.61255	7.30798	7.36348	7.81012	7.87706	7.48764	7.31704	6.82806	7.43259	7.24086	7.54072	7.52095	7.64758	7.78152	7.53516	7.00779	7.25482	7.24877	7.67115	7.5147	7.5698	7.41061
ENST00000519095.5	ENSG00000183137.15	CEP57L1	4.53197	4.91133	4.5823	5.094	4.63072	5.08237	5.02171	5.4714	4.73667	5.67765	4.68918	5.54582	4.42022	5.19878	4.95653	5.45805	4.55673	5.34555	4.6427	5.19264	4.20693	5.21217	4.92369	5.43141
ENST00000215565.3	ENSG00000099795.7	NDUFB7	10.5581	9.94897	10.6492	10.0403	10.2995	9.98514	10.0917	9.78971	10.2258	9.4601	10.1196	9.92696	10.2567	9.76197	9.72402	9.91091	10.5415	9.57424	9.71042	9.91637	10.5755	9.66677	9.93419	9.53395
ENST00000618621.4	ENSG00000145012.14	LPP	6.54093	6.17345	6.45883	6.12844	6.58094	6.53286	6.69602	6.46885	6.42977	6.23684	6.46763	6.10515	6.61681	6.83452	6.89175	6.45374	6.37025	5.80293	6.07562	5.83355	6.28601	6.81659	6.5363	6.20602
ENST00000222005.7	ENSG00000105401.9	CDC37	9.3522	9.55704	9.66243	9.40725	9.64071	8.85614	9.22392	9.29591	9.54383	9.52432	9.41375	9.4208	9.2995	9.02496	9.20179	8.90645	9.15062	9.2096	9.18051	9.19166	9.28765	8.93374	9.03892	9.1053
ENST00000274192.7	ENSG00000145545.12	SRD5A1	7.85539	7.83943	7.82501	7.735	7.64162	7.70877	7.37663	7.50058	7.65832	7.52108	7.47619	7.56517	7.90854	7.49328	7.63504	7.68012	7.75219	7.56454	7.48138	7.61046	7.67196	7.46316	7.3695	7.37425
ENST00000305748.7	ENSG00000186049.8	KRT73	4.40485	5.34706	4.99358	4.92037	4.70847	5.36785	4.23128	4.70377	5.56154	5.42429	4.88624	4.96809	4.51089	4.66409	4.4047	4.51903	4.35909	5.27872	4.22976	4.71179	4.26924	4.62622	4.13679	4.32479
ENST00000623205.2	ENSG00000180425.11	C11orf71	5.26431	5.30656	5.41847	5.07067	5.49027	5.60554	5.3113	5.25861	5.31071	4.93428	5.22848	5.02396	5.22262	5.38546	5.34055	4.97783	5.6433	4.50147	4.80589	5.10188	5.14518	5.08262	5.34449	4.79835
ENST00000270223.7	ENSG00000185800.12	DMWD	6.43705	5.84109	6.12167	5.85358	6.24648	5.78942	5.94001	5.71685	6.08626	5.87395	6.25668	5.43918	6.59046	6.21933	6.10635	6.05869	6.34296	5.68818	5.74578	5.72536	6.43467	5.43511	5.98632	5.53054
ENST00000479408.6	ENSG00000178104.19	PDE4DIP	4.94901	5.39163	4.81874	5.64212	4.96358	5.38485	5.25907	5.64581	5.2595	5.73228	5.1846	5.47207	4.93852	5.38926	5.50074	5.72315	5.02735	5.58725	5.29111	5.51304	5.02112	5.39174	5.51304	5.59851
ENST00000647186.1	ENSG00000285053.1	TBCE	6.92802	7.37286	6.92494	7.52794	7.26056	7.42782	7.17111	7.43585	7.26736	7.89857	7.45462	7.64897	6.88822	7.41075	6.8216	7.42177	6.86279	7.43938	7.36289	7.4804	6.8529	7.11566	6.84851	7.10663
ENST00000263239.7	ENSG00000088205.13	DDX18	7.41548	8.36597	8.02591	8.91336	8.01718	7.8968	7.71726	8.54292	8.13615	9.02516	8.39074	9.21327	7.43273	7.62818	7.90336	8.0558	7.30385	8.34552	8.67942	8.63541	6.99406	7.79256	7.5282	8.13691
ENST00000266735.9	ENSG00000139343.10	SNRPF	8.92335	9.5546	8.96902	9.92211	8.97978	9.47733	9.24971	9.98683	9.23361	10.1116	9.64249	10.554	8.71811	9.39312	8.74525	9.95921	8.90269	9.81408	9.84	10.6626	8.55429	9.26741	9.51299	9.75055
ENST00000223641.5	ENSG00000106803.10	SEC61B	10.2106	10.2619	10.2572	10.1762	10.0115	10.2226	10.1142	10.2342	10.2572	9.89319	10.1985	10.1038	10.1115	10.2875	9.95422	10.4563	9.90248	10.0193	10.1614	10.2975	10.037	10.1189	10.2549	10.1277
ENST00000232975.8	ENSG00000114854.8	TNNC1	7.56085	7.54437	7.99782	7.54131	7.57711	8.52213	8.32381	8.11368	7.70811	7.16521	7.59877	7.22312	7.18171	7.82307	7.20458	7.46237	7.61041	6.9532	7.63483	7.24892	7.11664	7.22498	7.00937	6.96722
ENST00000571133.6	ENSG00000171490.13	RSL1D1	8.83403	9.55528	9.12739	9.88001	9.28569	9.03937	9.07089	9.862	9.30047	10.4785	9.51219	10.5139	9.23069	9.50388	9.13516	9.80506	8.35738	9.96441	9.77688	10.2513	8.76972	9.37505	9.25457	9.89148
ENST00000262096.13	ENSG00000104219.13	ZDHHC2	7.29595	7.22181	7.30247	7.00434	7.17437	7.60031	7.60634	7.36737	7.14369	7.04942	7.39422	7.23315	7.16823	7.35145	7.24841	7.58434	7.54753	7.21618	7.25561	7.35322	7.31241	7.29132	7.54042	7.11086
ENST00000254436.8	ENSG00000132109.10	TRIM21	4.83574	5.06771	5.16309	5.2531	5.01909	4.65129	5.29191	5.15892	5.21103	5.00564	5.15905	5.27762	5.17743	4.84837	5.07943	5.21057	4.37451	4.82022	5.00674	4.64328	4.83513	4.89776	4.87515	4.89664
ENST00000366600.8	ENSG00000162885.14	B3GALNT2	7.24815	7.48405	7.39002	7.67443	7.23235	7.43941	7.48307	7.54023	7.58139	7.57788	7.41307	7.67138	7.56963	7.98641	7.50951	8.10088	7.27284	7.6113	7.49622	7.75715	7.19053	7.52902	7.42168	7.69101
ENST00000281405.9	ENSG00000118965.16	WDR35	6.68645	7.41577	6.58321	7.16004	6.95347	7.2661	6.85238	7.26798	7.03946	7.73661	7.03648	7.60969	6.89075	7.28416	6.83725	7.164	6.27446	7.36239	7.19915	7.26425	6.22266	7.03938	6.59918	7.37028
ENST00000370269.3	ENSG00000119906.13	SLF2	5.07748	5.16129	5.58163	5.56975	5.26028	5.03121	5.5561	5.85357	5.46167	5.81579	5.56654	5.81881	5.31343	5.13326	5.48942	5.42972	5.18597	5.53441	5.58569	5.65179	5.04854	5.34453	4.97246	5.54015
ENST00000398073.7	ENSG00000175215.11	CTDSP2	7.00027	6.96439	6.97252	6.79224	6.77677	7.2887	6.9043	6.70698	7.1533	6.69007	6.95906	6.78288	7.18803	7.20687	6.94191	7.18522	7.04592	6.53413	6.74321	6.77654	7.20278	7.06892	7.07844	6.8763
ENST00000221200.9	ENSG00000104756.16	KCTD9	7.10861	7.61926	7.07	7.6922	6.95558	7.49786	7.22796	7.76261	7.58671	7.79858	7.4381	7.70535	6.7106	7.64832	7.1434	7.58448	7.00454	7.74989	7.57359	7.8717	6.90792	7.45864	7.39597	7.79087
ENST00000162330.10	ENSG00000050820.17	BCAR1	8.37739	7.92195	8.57259	8.22536	8.67026	7.49355	8.11962	7.87567	8.25215	7.75629	8.12528	7.79416	8.44634	7.68689	7.88791	7.57581	8.30266	7.74999	7.8657	7.55113	8.41426	7.53844	7.82032	7.46936
ENST00000447750.7	ENSG00000203879.12	GDI1	8.37384	8.25541	8.38075	8.16986	8.50611	8.22141	8.25199	8.1986	8.24624	8.12561	8.17868	8.10234	8.2432	8.04889	8.49656	7.79903	8.03939	7.96258	7.96599	7.81579	8.39801	8.23071	8.17809	8.21202
ENST00000339438.10	ENSG00000009307.16	CSDE1	8.57061	9.27017	8.7348	9.39038	8.77853	8.94862	8.67371	9.53898	9.03097	9.87832	9.06211	9.81901	8.71671	9.12943	8.87612	9.27322	8.23654	9.31964	9.32696	9.43538	8.28039	9.15612	8.82756	9.44107
ENST00000394334.7	ENSG00000134602.16	STK26	7.48114	8.35369	7.57272	8.22795	7.87821	8.33074	7.77135	8.53566	8.13516	9.03886	7.95292	8.83299	7.28617	8.39513	7.87902	8.46878	7.45527	8.62826	8.26509	8.63865	7.3293	8.10332	7.78888	8.36966
ENST00000649973.1	ENSG00000104738.18	MCM4	9.38681	9.71454	9.78608	9.92767	9.84276	9.10512	9.33972	9.86381	9.88016	10.4212	9.92552	10.3386	9.40935	9.15695	9.32612	9.15929	9.21913	9.93366	10.0457	9.70879	9.26234	9.06454	8.94516	9.43564
ENST00000396668.8	ENSG00000106460.19	TMEM106B	8.21796	8.75479	8.26993	9.09497	8.27985	9.35477	8.81537	9.37727	8.56243	9.24314	8.56637	9.30269	8.62194	9.5151	8.8087	9.67897	7.95782	8.96477	9.15816	9.49016	8.10786	9.47582	9.09688	9.62193
ENST00000300688.8	ENSG00000167283.8	ATP5MG	11.2346	11.0425	11.486	11.0681	10.9906	10.7169	11.2138	10.9123	11.1877	10.5628	11.1897	10.9929	10.978	10.6105	10.6183	10.881	11.2643	10.7576	10.9538	11.135	11.0921	10.5477	11.0638	10.6673
ENST00000294008.4	ENSG00000188827.11	SLX4	4.28343	3.89978	4.37136	3.97111	4.09393	4.16444	4.41411	3.75895	3.80898	4.13736	4.17196	4.01386	4.25303	3.80841	4.1514	3.86124	4.06439	3.71013	3.67829	3.53959	3.70635	3.43644	3.54385	3.64409
ENST00000264249.8	ENSG00000115526.11	CHST10	5.84663	5.85148	6.05856	5.71375	6.12523	6.13537	6.18696	5.89607	5.76912	5.73025	5.93023	5.6022	6.20773	6.22811	6.27938	5.89807	5.63214	5.61938	5.5385	5.58058	6.20638	6.05245	5.89809	5.76105
ENST00000361070.9	ENSG00000168411.14	RFWD3	9.27843	9.24736	9.0963	9.16887	9.10359	8.95971	8.98425	9.14931	9.22429	9.18625	9.15624	9.21473	8.99563	8.91677	8.91091	8.93733	9.11777	9.13865	9.19021	9.00933	8.7898	8.6475	8.72068	9.011
ENST00000263849.9	ENSG00000104427.12	ZC2HC1A	5.58389	5.80475	5.69374	5.72413	5.63581	5.48161	5.76225	5.98475	5.62667	6.24738	5.95373	5.92935	5.90053	5.75989	6.04967	5.95935	5.51067	5.80073	5.78231	5.81407	5.55868	5.85679	5.80128	6.17827
ENST00000644824.1	ENSG00000285162.1	RP5-1189D6.2	5.059	4.97013	4.62662	4.96923	5.16352	5.17173	5.01272	5.18646	4.98144	5.05191	4.7291	4.8354	5.10171	5.12679	5.32785	5.0477	4.53957	4.55844	4.54074	4.77079	4.3712	4.99591	4.56422	4.50143
ENST00000247815.9	ENSG00000127311.10	HELB	4.47603	4.23122	4.19351	4.60677	4.60143	4.44902	4.51063	4.90058	4.40108	5.28163	4.62623	5.44546	4.44	4.62936	4.6333	4.74379	4.18521	4.66915	4.53319	4.69311	4.18085	4.69274	4.42092	4.94562
ENST00000519934.5	ENSG00000147649.10	MTDH	8.71654	9.13086	8.96003	9.24505	8.68198	8.85495	8.69891	9.09564	8.96397	9.27708	8.99377	9.50766	8.5091	8.86967	8.69959	9.18672	8.48352	9.20467	8.90238	9.50127	8.28741	8.65618	8.58581	8.9021
ENST00000369068.5	ENSG00000163125.16	RPRD2	7.69283	7.78303	7.56333	7.75713	7.83147	7.56744	7.74064	7.82916	7.91685	8.06256	7.75395	7.82104	7.94008	7.92718	7.75312	7.75969	7.56432	7.69314	7.74604	7.74172	7.73643	7.74856	7.68681	7.78701
ENST00000242577.11	ENSG00000088986.11	DYNLL1	11.002	10.8082	11.0236	10.9734	10.9212	10.6322	10.8509	11.0708	10.9815	11.3368	11.0757	11.6761	10.9617	10.8402	10.6811	11.2544	10.7964	11.0861	10.9481	11.6834	10.7149	10.6496	10.8165	10.9434
ENST00000381344.8	ENSG00000067064.12	IDI1	7.08555	7.90443	7.11222	7.64145	6.94481	7.2993	6.8541	7.66153	7.54579	8.70695	7.47647	8.46597	6.64285	7.40357	6.45619	7.52443	6.80396	8.15177	7.62965	8.29618	6.82581	7.30023	6.72979	7.63866
ENST00000377350.7	ENSG00000168067.12	MAP4K2	5.69943	5.25225	5.49889	5.21352	5.54405	5.46724	5.42664	5.06754	5.0396	4.74519	5.2273	4.67666	5.32581	5.39563	5.29017	4.7106	5.85427	4.63427	4.89235	4.79823	5.24172	5.07106	5.19342	4.98796
ENST00000369415.9	ENSG00000025039.15	RRAGD	6.62967	6.93535	6.44618	6.92574	6.30221	7.26104	6.8075	7.25782	6.4401	7.14954	6.75514	7.23145	6.13639	7.09339	6.8125	7.31132	6.59497	6.92178	6.84961	7.18445	6.24523	6.82454	6.66656	7.06217
ENST00000306645.10	ENSG00000178927.18	CYBC1	7.06294	6.73908	6.89162	6.51457	6.94001	6.91708	6.86081	6.29578	6.74882	6.45479	6.38909	6.4317	6.8152	6.66041	6.48903	6.43865	6.74979	6.21839	6.09114	6.34828	6.61575	6.39582	6.77632	6.62413
ENST00000409552.4	ENSG00000038532.16	CLEC16A	6.57204	6.38077	6.45483	6.74162	6.58516	6.72755	6.74112	6.80807	6.57458	6.70082	6.40045	6.49591	6.84363	6.66579	6.84901	6.66605	6.56449	6.20029	6.47309	6.3152	6.05407	6.25866	6.53582	6.36277
ENST00000223167.5	ENSG00000106436.7	MYL10	3.85492	4.01234	3.67272	3.69644	3.32354	3.93627	3.77084	3.8691	4.18075	3.92989	4.13225	3.88087	3.72635	3.66124	3.71273	4.01804	3.74059	3.7911	3.81479	4.27179	3.54566	3.73374	3.50029	3.82707
ENST00000674897.1	ENSG00000198954.9	KIFBP	5.86122	6.24681	6.3081	6.50782	6.18107	6.24817	6.17261	6.8922	6.27268	7.06705	6.29725	6.70189	5.82656	6.38127	6.28769	6.57009	5.36704	6.48657	6.54211	6.41346	6.18403	6.2595	6.28082	6.56367
ENST00000210313.8	ENSG00000095261.14	PSMD5	8.82694	9.27731	8.88587	9.33619	8.80811	8.77042	8.77093	9.23001	9.03147	9.6036	9.15378	9.54324	8.76596	9.11348	8.76981	9.27379	8.66661	9.34595	9.3298	9.46027	8.59222	9.01411	8.97669	9.27122
ENST00000396926.8	ENSG00000070718.12	AP3M2	4.86016	4.97792	5.05212	5.21275	5.27721	5.08501	5.25228	5.03769	5.21476	5.33545	5.38612	5.46453	5.20385	5.21383	5.42118	5.55472	4.81719	5.12494	5.26194	5.16965	5.20574	4.86285	5.16451	5.31265
ENST00000229195.8	ENSG00000111596.14	CNOT2	6.76866	7.00457	6.72797	7.10372	6.82162	6.68502	6.67055	7.06742	6.81076	7.49496	6.82452	7.33951	6.48464	7.03965	6.67493	6.96517	6.41372	7.00685	7.12506	7.10617	6.20138	6.82362	6.55348	6.90812
ENST00000277531.8	ENSG00000130653.16	PNPLA7	6.32038	5.95395	6.33603	5.88017	6.14744	7.07381	6.34008	5.55308	6.37063	5.74485	6.35167	5.78499	7.3371	7.09624	7.22428	6.4927	6.71056	5.98394	5.90603	5.15305	7.08192	6.84623	6.79949	6.45735
ENST00000462866.5	ENSG00000143224.18	PPOX	4.84387	4.47828	4.6424	4.61711	4.93651	4.97572	4.8983	4.58976	4.09362	4.28272	4.79781	4.02057	4.90388	4.70911	4.81721	4.90087	4.34038	4.63097	4.3119	4.09495	4.49685	4.5631	4.56038	4.54659
ENST00000679454.1	ENSG00000138031.15	ADCY3	9.57846	9.07953	9.25442	8.99211	9.41035	9.53686	9.46724	8.94364	9.13325	8.73585	9.10325	8.79286	9.62663	9.29141	9.49982	9.1325	9.69105	8.8252	8.9092	8.77432	9.51951	9.15478	9.21076	8.73643
ENST00000467963.6	ENSG00000028310.18	BRD9	6.91321	6.92734	7.07194	7.08018	7.07529	6.92198	6.57459	6.91059	6.9077	7.14155	6.99328	6.98424	6.57097	6.88415	6.53374	6.57133	6.53727	6.60596	6.86218	6.74627	6.56238	6.49454	6.51521	6.35775
ENST00000374103.9	ENSG00000197444.10	OGDHL	7.21287	6.96466	6.82486	6.51463	7.16775	7.23664	7.11637	6.56314	6.85963	6.54259	6.89086	6.25482	7.23346	6.83527	7.13848	6.51493	7.2337	6.23553	6.30201	5.74975	6.80411	6.40033	6.21929	6.11914
ENST00000393229.4	ENSG00000196358.11	NTNG2	3.3719	3.55416	3.31447	3.07966	3.29656	3.64435	3.23349	3.15425	3.06995	2.97484	3.10107	3.01399	3.33148	3.06954	3.26315	2.94369	3.72412	3.05471	3.05766	2.83511	3.35665	3.10987	3.21686	2.72141
ENST00000398033.8	ENSG00000155957.18	TMBIM4	7.67959	8.01898	8.10546	8.37336	7.82281	8.50176	8.54959	8.48857	7.99684	7.90733	8.33099	8.19414	7.86193	8.4244	8.07793	8.58098	7.81426	8.08323	8.61916	8.61227	7.88816	8.19828	8.58915	8.5542
ENST00000368608.4	ENSG00000189241.8	TSPYL1	8.32231	8.25668	8.21753	8.26222	8.17033	8.1431	8.199	8.1343	8.22341	8.10088	8.11352	8.14557	8.33868	8.30704	8.5256	8.25659	7.7207	7.99927	7.86858	7.79319	8.67506	8.31598	8.30815	8.33181
ENST00000330899.5	ENSG00000086061.16	DNAJA1	8.53605	9.3225	9.22862	10.0317	9.15806	8.79045	8.85835	9.91411	9.45333	10.4684	9.47604	10.5445	8.70136	9.18183	8.82637	9.48566	8.28858	9.83897	9.76538	10.0643	8.41015	9.2482	8.88925	9.5527
ENST00000369155.3	ENSG00000184678.10	H2BC21	10.62	10.2157	10.4745	10.2246	10.1943	9.5248	10.3784	10.1657	10.2438	10.1147	10.3342	10.4302	10.4371	10.1222	10.392	10.334	10.4891	10.078	9.99917	10.3899	10.2929	9.72547	10.1098	10.0553
ENST00000228705.7	ENSG00000111110.12	PPM1H	5.76483	5.68264	5.89965	5.8652	5.60884	5.74473	5.83239	5.69788	5.87657	5.92273	5.50031	5.7096	5.60476	6.00421	5.4525	5.74191	5.26524	5.75156	5.34914	5.50283	5.13036	5.06223	5.26416	5.20682
ENST00000347635.9	ENSG00000093000.19	NUP50	6.96505	7.39535	6.97265	7.50725	7.09033	6.93901	6.89132	7.5721	7.25229	7.72813	7.21423	7.83869	6.70314	7.32125	6.7857	7.61444	6.44264	7.61974	7.38724	7.80802	6.78354	6.92657	6.89465	7.47486
ENST00000431010.3	ENSG00000196639.7	HRH1	4.75318	4.51916	4.70404	4.27534	4.69778	4.55229	4.86934	4.54564	4.27184	4.2073	4.33434	4.29079	5.05219	4.51375	4.80041	4.44895	4.54841	4.28211	4.30828	4.36634	4.54302	4.76417	4.56332	4.28532
ENST00000378466.9	ENSG00000157881.16	PANK4	7.30202	6.99873	7.02476	6.91977	7.30053	7.02666	7.24822	6.76052	7.18389	6.81925	6.9806	6.88196	6.94556	6.67735	7.25569	6.37808	6.91478	6.9435	6.73105	6.60689	7.15868	6.64298	6.59942	6.68076
ENST00000340487.5	ENSG00000196812.5	ZSCAN16	5.12624	5.36728	5.36054	5.67291	5.23498	5.16442	5.22267	5.4335	5.16974	5.4407	5.37919	5.60644	5.20853	5.50303	5.15079	5.00418	5.17412	5.29133	5.54084	5.33121	5.40485	5.19029	5.36703	5.3926
ENST00000553916.5	ENSG00000197535.15	MYO5A	7.60415	7.93332	7.43566	7.79478	8.42804	8.01935	7.92034	8.26206	7.61776	8.29168	7.75682	8.14749	7.96335	8.16782	8.17802	8.31786	7.36071	7.93852	7.81985	7.87474	7.89821	7.94372	7.88286	8.13241
ENST00000393674.7	ENSG00000164117.14	FBXO8	5.20299	5.6571	5.30119	5.803	5.48853	6.17415	5.70237	6.11341	5.90555	6.49564	5.89239	6.25385	5.13895	6.11847	5.55289	6.41366	5.19155	6.10379	5.82766	6.22907	5.11739	5.94941	5.6851	6.1717
ENST00000371877.8	ENSG00000123473.17	STIL	6.88795	7.3874	6.88318	7.36022	7.01844	7.20335	7.03531	7.55238	7.35614	7.74085	7.26485	7.70197	6.71396	6.99531	6.89401	7.19692	6.66815	7.41092	7.48934	7.39042	6.48061	6.82722	6.71435	7.24224
ENST00000616080.2	ENSG00000121671.12	CRY2	4.2156	4.8007	4.87308	4.26463	4.86391	4.84049	4.99678	4.38539	4.82503	4.59991	4.57342	4.29098	4.92348	4.54761	5.29027	4.77328	4.26341	4.15222	3.99525	4.04855	4.25871	4.33284	4.6103	3.95834
ENST00000359524.7	ENSG00000124813.23	RUNX2	9.12002	9.13211	9.18644	9.09452	9.27171	9.13153	9.15836	9.1277	9.17675	8.89494	9.19473	9.18245	9.26461	9.01309	9.21505	9.19777	8.93839	8.90211	9.00902	9.05437	9.03738	8.91946	8.95945	9.0095
ENST00000278845.8	ENSG00000149499.12	EML3	7.72938	7.20112	7.35575	7.0546	7.53112	7.46731	7.35042	6.7889	7.22392	6.8654	7.22967	6.5849	7.66645	7.14689	7.66492	6.85637	7.87964	6.8509	6.5093	6.29024	7.13368	6.75393	6.81231	6.59353
ENST00000319340.7	ENSG00000180767.10	CHST13	8.98475	8.43075	8.9405	8.18651	9.0577	8.57602	8.83569	8.05997	8.38676	7.94778	8.3813	7.81545	8.71279	7.97498	8.42264	8.0286	9.25197	7.95262	7.79984	7.85777	9.11406	7.93657	8.06055	7.40719
ENST00000537664.5	ENSG00000112584.14	FAM120B	6.60333	6.94566	6.628	6.7365	7.01541	7.22468	6.98279	7.13424	6.77894	7.18154	6.8068	6.74696	6.79691	7.10291	7.16586	6.91703	6.45381	6.69691	6.67299	6.60888	6.20715	6.90235	6.49149	6.52494
ENST00000359193.3	ENSG00000196787.3	H2AC11	13.0141	12.2453	13.0145	12.3133	12.6926	11.6861	12.7595	12.0094	12.4062	11.6648	12.3662	11.7993	12.9433	11.8079	12.8402	11.7986	13.1858	11.9866	12.1077	11.7808	12.8545	11.5792	12.1473	11.5848
ENST00000272542.8	ENSG00000144136.11	SLC20A1	10.7352	10.7719	10.9028	10.9767	10.8031	10.6658	11.1512	10.9458	10.9541	10.9146	11.1039	11.0026	10.7158	10.7511	10.6654	10.8112	10.6974	10.8637	10.9285	11.0242	10.6324	10.7688	10.9607	10.8253
ENST00000328771.9	ENSG00000134815.19	DHX34	7.50112	7.09673	7.34981	7.2581	7.49743	6.36459	6.80642	6.84208	7.37778	7.24688	7.51606	7.2789	7.31416	6.61422	6.96541	6.79592	7.49495	7.12296	7.30712	6.87541	7.36565	6.69313	6.93979	6.93677
ENST00000425642.3	ENSG00000171130.19	ATP6V0E2	7.975	7.36398	8.17645	7.18553	7.8044	7.50295	7.99816	7.19629	7.43702	6.4798	7.63618	6.90457	7.42378	6.51554	7.42438	7.07132	7.98138	6.67527	6.94608	6.68474	7.29091	6.78154	7.19576	6.70397
ENST00000455077.5	ENSG00000033867.16	SLC4A7	6.09427	6.50067	6.3355	6.91189	6.53393	6.62881	6.79654	6.99483	6.89768	7.43693	6.85356	7.33288	5.89035	6.74693	6.4195	6.96444	6.29915	7.0053	6.93965	7.2598	5.93344	6.58636	6.39963	6.81879
ENST00000227155.9	ENSG00000085117.12	CD82	10.9609	10.4029	10.8199	10.3205	10.9619	11.0476	11.1779	10.4511	10.1548	9.52611	10.321	9.70736	10.7129	10.1994	10.6433	9.95869	10.6598	9.67789	9.78483	9.42162	10.6219	10.0342	10.0213	9.4013
ENST00000323570.8	ENSG00000179387.10	ELMOD2	5.84768	6.60858	5.78568	6.6347	5.98697	6.52474	6.21112	6.98765	6.44594	7.17483	6.20663	7.2264	6.09547	6.95261	6.06242	6.95248	5.39933	6.55598	6.50168	7.11344	5.39261	6.83497	6.31578	6.94458
ENST00000397523.5	ENSG00000184708.18	EIF4ENIF1	5.65651	5.9342	6.34953	6.16978	6.07655	5.95253	6.04918	6.08317	5.95409	6.35722	6.27474	6.10951	6.06522	5.85163	6.21495	6.27566	5.86582	6.12092	5.96854	5.84183	5.70985	5.76737	5.81408	5.92691
ENST00000304414.12	ENSG00000170540.15	ARL6IP1	11.0002	11.1393	11.5042	11.3503	10.8811	11.0141	11.3333	11.1684	11.2888	10.9062	11.5253	11.2139	10.6298	10.8045	10.4452	11.0448	11.0582	11.087	11.478	11.378	10.7083	10.5479	11.0371	10.8009
ENST00000360986.9	ENSG00000109625.19	CPZ	7.27863	6.5035	7.02257	6.05272	6.85628	7.20206	7.20217	6.27834	6.77495	6.26647	6.92469	6.26535	7.31653	6.56569	7.11168	6.62249	6.98912	6.31157	6.28769	6.25309	7.21315	6.49184	6.71753	6.29692
ENST00000360807.8	ENSG00000125844.16	RRBP1	8.45931	8.38177	9.0655	8.83384	8.79621	8.27326	8.25936	8.40187	8.96604	8.44944	8.89393	8.80323	8.23493	7.81088	8.14992	7.77233	8.46968	8.07019	8.39447	8.30258	8.28516	7.90672	7.70882	7.54706
ENST00000373313.3	ENSG00000204103.4	MAFB	4.93786	4.7265	4.8243	4.54269	4.80746	4.67268	4.23032	4.56508	4.73542	4.33179	4.4061	4.36465	4.75717	4.76717	4.96372	4.62736	4.2338	4.05054	3.92217	3.73773	4.46694	3.88768	4.23683	4.25956
ENST00000295701.9	ENSG00000144580.14	CNOT9	7.78682	8.17867	7.89079	8.42459	7.82007	8.18534	7.95146	8.36039	8.27218	8.58333	8.20517	8.64379	7.84049	8.0649	7.5732	8.3556	8.00001	8.34638	8.50234	8.75939	7.27669	7.78971	8.06965	8.31417
ENST00000316423.11	ENSG00000109814.12	UGDH	7.66388	8.22479	7.53841	8.34457	8.01972	7.85915	7.58222	8.44397	8.09609	8.87212	8.06447	8.70307	8.10876	8.36353	8.18156	8.32612	7.55659	8.63689	8.24772	8.4247	7.54583	8.15323	7.88634	8.34146
ENST00000381661.3	ENSG00000143882.12	ATP6V1C2	3.70319	3.78351	3.68927	3.93317	3.96903	4.33816	4.23717	3.89922	3.67362	4.01312	3.96137	3.90553	4.27017	3.96268	3.78172	3.88386	3.49617	3.62338	3.48714	3.34892	3.68554	3.62376	3.6465	3.54783
ENST00000599848.5	ENSG00000005007.13	UPF1	7.63803	7.7888	8.15458	8.10525	8.27243	7.59484	7.5933	7.81484	7.87741	7.86255	7.92138	7.97142	7.65721	7.32308	7.73	7.07451	7.38194	7.70199	7.83755	7.36527	7.39332	7.3997	7.26	7.46398
ENST00000216797.10	ENSG00000100906.11	NFKBIA	7.34868	7.09304	7.06158	6.59624	7.15604	6.97963	6.95633	6.71661	6.92142	6.59795	6.80463	6.50667	7.32125	6.8866	7.08995	6.90639	6.81095	6.61842	6.6874	6.43774	6.94046	6.62123	6.52706	6.37203
ENST00000296145.6	ENSG00000241186.10	TDGF1	6.71631	6.53236	6.85623	6.17974	6.49466	6.26883	6.48972	6.01166	6.3696	6.07215	6.49527	5.86774	6.31911	5.80266	5.90724	5.93167	6.78776	6.11237	6.13394	5.94445	5.65509	6.07147	6.0964	5.7986
ENST00000379789.8	ENSG00000170525.21	PFKFB3	5.48966	5.49007	5.59867	5.72188	5.44529	5.47978	5.39042	5.33305	5.27947	5.30612	5.58292	5.35723	5.46861	5.3592	5.52015	5.27355	5.57385	5.39255	5.45114	5.19087	5.40423	5.31025	5.48915	5.24971
ENST00000298048.7	ENSG00000165304.8	MELK	7.86235	8.15407	8.12055	8.66733	8.0562	8.11745	8.17801	8.70076	8.36808	8.90024	8.42713	8.90897	7.93273	8.26593	7.94254	8.44137	7.86574	8.50451	8.57746	8.79469	7.42519	7.94545	7.85573	8.39701
ENST00000502346.2	ENSG00000174695.10	TMEM167A	7.16415	7.56712	7.59681	7.96801	7.24674	7.30805	7.4409	7.79154	7.48464	7.50386	7.91007	7.9523	6.68994	7.57411	6.8195	7.86417	7.21612	7.66281	7.72569	8.17797	6.57203	7.54085	7.41465	7.65635
ENST00000329623.11	ENSG00000157617.17	C2CD2	6.13367	5.9311	6.03374	5.96026	5.98576	6.33633	6.27649	5.78437	6.03148	5.61087	5.61154	5.65639	6.13427	6.24752	6.01252	5.9023	6.06534	5.73342	5.49844	5.56021	6.05662	5.56377	5.76279	5.69033
ENST00000682408.1	ENSG00000167470.13	MIDN	8.37465	7.92157	8.29112	7.71641	8.54157	7.38624	8.01906	7.5351	8.12216	7.53199	8.018	7.26192	8.54636	7.59565	8.32859	7.61508	8.56496	7.61604	7.58497	7.10276	8.63629	8.05195	8.06625	7.5309
ENST00000393308.5	ENSG00000172780.17	RAB43	7.25982	6.78381	7.05014	6.58774	7.09786	7.06707	6.98978	6.52743	6.83243	6.506	6.74782	6.31118	7.04514	6.78368	7.20966	6.81447	6.73595	6.46567	6.26909	6.17723	7.22067	7.12237	7.19786	6.79961
ENST00000373970.4	ENSG00000107984.10	DKK1	7.69519	7.8489	7.60569	7.47984	7.67835	7.60309	7.39296	7.54855	7.61858	7.23912	7.36567	7.51121	6.73775	7.38834	6.74746	7.35922	7.26032	7.5332	7.39667	7.8525	6.81538	6.87486	6.95617	7.21283
ENST00000380276.6	ENSG00000160201.12	U2AF1	10.2666	10.3892	10.2717	10.2954	10.1438	9.66866	9.80247	9.96244	10.3384	10.3523	10.131	10.4173	10.2828	10.0115	9.99324	10.129	10.206	10.2373	10.1312	10.4419	10.2074	9.98992	10.0367	10.0713
ENST00000358007.7	ENSG00000213782.7	DDX47	8.75989	8.95462	8.98655	9.19822	8.8485	8.53169	8.61663	8.99631	8.89066	9.24521	8.92244	9.23679	8.76476	8.6899	8.59133	8.65578	8.67777	9.1324	9.24862	9.1236	8.63592	8.72608	8.5177	8.95888
ENST00000639401.1	ENSG00000283765.1	RP11-449K6.5	8.56589	8.65403	8.45142	8.53825	8.51061	8.53902	8.40198	8.5041	8.6227	8.61135	8.34935	8.74073	8.38457	8.43887	8.07159	8.68236	8.47851	8.53009	8.38751	8.79417	8.05925	8.37849	8.29878	8.55297
ENST00000480887.5	ENSG00000048649.14	RSF1	7.24477	7.82001	7.33079	7.68058	7.47612	7.6242	7.61496	8.04669	7.70411	8.3674	7.48607	8.28079	7.63752	7.83912	7.70371	7.99186	7.12353	7.90984	7.6416	7.8793	7.0317	7.71594	7.67272	8.13384
ENST00000563393.1	ENSG00000138621.12	PPCDC	3.6076	3.66182	3.61724	3.68823	3.67271	3.46957	3.71835	3.53056	3.41795	3.18791	3.65235	3.4511	3.37196	3.62018	3.50879	3.56621	3.51502	3.24002	3.16686	3.09838	3.31455	3.53805	3.65095	3.11695
ENST00000326402.9	ENSG00000180773.15	SLC36A4	5.12332	5.39441	4.99391	5.56831	5.12273	5.76917	5.67884	6.0452	5.50293	5.58917	5.47231	5.82979	5.28029	5.91822	5.40316	6.12411	4.98144	5.36202	5.54986	6.0065	4.97544	5.92799	5.51341	5.73439
ENST00000311956.9	ENSG00000175220.12	ARHGAP1	9.18764	9.17757	9.14972	9.16323	9.29358	8.98795	9.11333	9.20823	9.10855	9.00346	9.00381	8.89827	9.31645	9.07416	9.20311	9.00429	8.79686	8.92353	9.05403	8.71586	9.13106	8.95879	9.03847	9.02456
ENST00000402558.7	ENSG00000186638.17	KIF24	5.28484	5.55396	5.25577	5.09132	5.44335	5.45577	5.30751	5.54134	5.55156	5.5303	5.43729	5.29581	5.54559	5.13573	5.36047	5.24451	5.19939	5.36974	5.1092	5.04997	4.92795	5.40669	5.18419	5.42243
ENST00000615868.2	ENSG00000278463.2	H2AC4	11.9429	11.2049	11.9676	11.2701	11.6246	10.6017	11.5044	10.9932	11.3446	10.8149	11.3498	10.9259	11.6592	10.7688	11.4246	10.7434	11.8653	10.9346	11.0743	10.8578	11.8029	10.5222	11.0993	10.636
ENST00000374450.8	ENSG00000242372.9	EIF6	10.7075	10.6813	10.8882	10.7124	10.7412	10.179	10.535	10.4229	10.609	10.4691	10.6575	10.4003	10.9263	10.4855	10.7397	10.2895	10.7997	10.5272	10.5074	10.4337	10.8668	10.252	10.5383	10.3713
ENST00000537590.5	ENSG00000143570.19	SLC39A1	8.42253	8.08461	8.72249	8.16531	8.25041	8.23436	8.31331	7.92873	8.14547	7.45969	8.11667	7.80784	7.76676	7.72988	7.90568	7.76352	8.17645	7.68641	7.8969	7.88291	8.04244	7.52703	7.89163	7.34689
ENST00000568897.5	ENSG00000103227.19	LMF1	7.22288	6.50796	6.821	5.975	7.2082	7.34206	7.08027	5.87774	6.66982	6.05513	6.61217	5.85658	7.4022	6.93712	7.39769	6.18496	7.00197	6.06352	5.89363	5.46313	6.88952	6.54698	6.48928	5.87727
ENST00000367696.7	ENSG00000135870.12	RC3H1	6.12137	6.14065	6.35398	6.41605	6.3142	6.20926	6.39786	6.38863	6.23941	6.48759	6.49398	6.47818	5.90643	6.42338	6.31232	6.23244	5.95175	6.23278	6.32096	6.14176	6.28012	5.72634	6.20303	6.48678
ENST00000322357.9	ENSG00000178951.9	ZBTB7A	7.8818	7.41211	7.63843	7.33994	7.5337	7.32137	7.13719	6.91481	7.62261	7.10448	7.26418	7.06462	7.63797	7.07224	7.56575	7.03767	7.60737	7.16234	6.95077	6.74682	7.52275	7.24329	7.2099	7.0141
ENST00000539616.6	ENSG00000020426.11	MNAT1	6.956	7.6925	7.55882	7.58928	6.97036	7.31042	7.32848	7.64102	7.32264	8.20258	7.46386	7.90796	6.95495	7.68214	7.18675	7.80882	6.95291	7.63228	7.62339	7.85629	7.13343	7.65603	7.48452	7.63216
ENST00000301905.9	ENSG00000168078.10	PBK	7.5041	8.53007	7.8268	8.61671	7.78439	8.15118	7.88355	8.78891	8.25572	9.36455	8.22235	9.16365	7.3014	8.0266	7.43394	8.30751	6.85828	8.75372	8.62414	8.95927	7.00767	7.7483	7.52795	8.36638
ENST00000001008.6	ENSG00000004478.8	FKBP4	10.3914	10.8565	10.8328	11.0485	10.9267	10.1786	10.471	10.9018	10.8098	11.2925	10.896	11.1619	10.5071	10.4517	10.5636	10.4228	10.1386	10.917	10.9027	10.8654	10.4668	10.382	10.3889	10.4826
ENST00000527095.7	ENSG00000283154.2	IQCJ-SCHIP1	4.3195	4.47309	4.35562	4.84198	4.30392	4.61452	4.43517	4.73108	3.91487	4.69075	4.39056	4.63622	4.42522	4.79762	4.56669	4.79124	3.87188	4.67251	4.59191	4.91316	4.14774	4.48198	4.34883	4.12395
ENST00000453890.5	ENSG00000002746.15	HECW1	3.93584	3.77841	3.85004	3.43231	3.9282	3.8767	3.88341	3.39766	3.69616	3.63295	3.81668	3.60518	3.78489	3.79015	3.81954	3.51951	3.75416	3.15606	3.39225	2.9803	3.06631	3.37149	3.09117	3.16044
ENST00000409658.7	ENSG00000136709.12	WDR33	7.07986	7.58846	7.34216	7.73621	7.57671	7.51974	7.57588	7.97189	7.44715	8.31645	7.45995	8.18135	7.32291	7.90625	7.57497	7.91272	6.75811	7.79075	7.61225	7.85946	6.93681	7.63581	7.42723	7.87058
ENST00000393203.3	ENSG00000134247.10	PTGFRN	9.68578	9.4111	9.63392	9.15208	9.75189	9.73599	10.0875	9.52544	9.4584	9.02814	9.45654	9.06172	9.69963	9.5368	9.96511	9.59933	9.67839	9.14005	9.00482	9.06997	9.42063	9.12826	9.3473	9.03427
ENST00000615164.2	ENSG00000276966.2	H4C5	11.0812	11.8745	11.4234	12.0811	11.1278	11.8032	11.5433	11.9831	11.7677	11.7191	11.6182	12.2163	10.9027	11.6853	10.9015	12.0669	11.0854	11.663	11.7133	12.2228	10.8893	11.3571	11.522	11.6891
ENST00000392668.8	ENSG00000134954.14	ETS1	7.87294	7.86927	7.57802	7.86326	7.47901	7.48127	7.33834	7.66085	7.74868	7.69021	7.76762	7.7462	7.06326	7.42545	7.72913	7.26838	7.19286	7.76917	7.62418	7.50603	7.15742	7.38371	7.28113	7.24675
ENST00000565224.5	ENSG00000157106.17	SMG1	8.1514	8.57571	8.20084	8.66795	8.0405	8.53186	8.36332	8.67415	8.35888	9.18073	8.51548	9.12717	8.23237	8.91854	8.12596	9.03148	8.03545	8.82872	8.68514	9.103	7.65743	8.59602	8.48323	8.81793
ENST00000320895.10	ENSG00000049656.14	CLPTM1L	10.2798	10.1208	10.4138	10.3442	10.2345	10.1219	10.4148	10.1973	10.0784	9.97014	10.3341	10.2573	9.97826	9.88613	9.79983	10.0273	10.469	9.95671	10.2262	10.2894	10.0745	9.68139	9.97799	9.79424
ENST00000246314.10	ENSG00000126070.20	AGO3	4.9799	5.33785	5.14514	5.44523	5.23973	5.72827	5.07734	5.4937	5.392	5.94093	5.53337	5.65034	5.16105	5.39103	5.14909	5.65347	4.88865	5.46379	5.33123	5.37762	5.21774	5.39353	5.43234	5.69659
ENST00000409156.7	ENSG00000128656.15	CHN1	6.1323	6.64556	6.15969	6.43139	6.21175	6.4757	6.26871	6.60372	6.34917	6.9358	6.46204	6.6802	6.00829	6.45258	6.27994	6.41495	5.63078	6.82312	6.42669	6.82257	5.8877	6.27148	6.01434	6.29494
ENST00000327031.9	ENSG00000177731.16	FLII	10.7101	10.3638	10.449	10.1331	10.7171	10.3696	10.5496	10.1736	10.4633	10.2536	10.3319	9.92885	10.8617	10.418	10.8568	10.0493	10.6181	10.0808	10.1316	9.66326	10.8635	10.4581	10.3514	10.2739
ENST00000372524.5	ENSG00000165655.17	ZNF503	8.05561	7.66148	8.02016	7.74711	8.13622	7.16209	7.3523	7.33476	7.97978	7.51581	7.65038	7.47675	7.87311	7.13451	7.88336	6.99704	8.02408	7.36147	7.33191	6.96396	7.72658	7.19951	7.0872	6.98101
ENST00000399503.4	ENSG00000095015.6	MAP3K1	5.98545	6.20358	6.41437	6.6896	6.39989	6.09313	6.23987	6.82191	6.38953	6.83482	6.5504	7.10006	6.0814	6.35768	6.59046	6.29434	5.82801	6.59496	6.46247	6.38428	6.22327	6.09959	6.06836	6.14772
ENST00000295400.11	ENSG00000163235.16	TGFA	7.28514	6.85243	7.25707	6.89235	7.23417	6.99291	7.34131	6.89996	7.0318	6.25896	7.09909	6.70164	7.5957	6.71948	7.15866	6.56802	7.43342	6.59803	6.57254	6.66716	6.94255	6.75558	7.04957	6.52808
ENST00000377648.5	ENSG00000116273.6	PHF13	6.32128	6.06546	6.08333	5.7958	6.21641	6.50473	6.02047	5.99301	6.38888	5.79253	6.06138	5.89039	6.32891	6.05003	5.97879	6.01263	6.11066	5.63988	5.87986	5.64137	6.36502	5.78753	5.87717	5.7277
ENST00000395305.7	ENSG00000204257.15	HLA-DMA	5.16737	4.76751	4.55096	4.54411	4.52605	4.9059	5.16027	4.69662	4.77462	4.52354	4.65643	4.15933	5.10253	4.99113	5.11272	4.96778	4.41107	4.09752	4.28987	4.27971	4.70745	4.55406	4.80391	4.35122
ENST00000550948.2	ENSG00000110876.10	SELPLG	9.26662	8.92799	9.19101	8.62406	9.292	8.95552	9.49482	8.90504	8.58917	8.2387	9.04365	8.46382	9.19314	8.4975	9.14485	8.49834	9.14946	8.47709	8.42769	8.25254	8.97824	8.25925	8.64417	8.02183
ENST00000357991.7	ENSG00000173698.18	ADGRG2	7.99422	7.92318	8.13398	8.07303	8.09669	8.6036	8.5168	8.37007	8.12738	7.69898	8.2954	8.16124	8.12902	8.43659	8.30025	8.41077	8.14626	7.73123	8.11002	8.06654	7.5394	7.98665	7.95913	8.03663
ENST00000473717.1	ENSG00000133477.17	FAM83F	6.23132	6.01368	6.12667	6.043	6.07914	5.72553	5.62707	5.51434	5.8846	5.79273	5.9426	5.40968	5.89469	5.86362	6.07242	5.84221	6.07781	5.58449	5.60344	5.3884	6.06902	5.69455	5.82723	5.63934
ENST00000238892.4	ENSG00000119878.6	CRIPT	8.72676	8.41973	8.27124	8.18503	8.22319	8.44268	8.47461	8.57811	8.1336	8.3124	8.29139	8.53062	8.53656	8.46059	8.49727	8.50397	8.44675	8.3894	8.09312	8.27411	8.3901	8.30174	8.26002	8.14149
ENST00000369839.4	ENSG00000148835.11	TAF5	6.55122	6.66332	6.52421	6.5236	6.42021	6.01545	6.27623	6.83826	6.78932	6.88736	6.433	6.62201	6.24912	6.3781	6.57583	6.42878	6.21802	6.5703	6.59735	6.8167	6.36497	6.0547	6.10127	6.42042
ENST00000301729.9	ENSG00000167969.13	ECI1	9.67055	9.31242	9.39	8.81267	9.51629	9.34466	9.31041	8.89393	9.44285	8.97531	9.25619	8.70526	10.2287	9.73841	10.0107	9.40089	9.60838	8.94725	8.85007	8.70871	10.1092	9.56721	9.68167	9.2842
ENST00000220244.7	ENSG00000103888.17	CEMIP	8.29415	8.5968	8.95531	9.04574	9.55199	9.32296	10.1373	9.89041	8.88195	8.87517	9.10052	9.1636	9.62163	9.25449	9.66449	9.65801	8.80189	8.81934	8.71508	8.78382	9.25052	9.08532	9.23264	8.93434
ENST00000375147.8	ENSG00000136937.13	NCBP1	8.6857	9.2819	9.07457	9.52308	9.10733	8.83098	9.08919	9.71805	9.19443	9.99905	9.29952	9.85989	8.83221	9.30682	9.24677	9.38832	8.25758	9.55793	9.63176	9.55962	8.57141	9.18902	9.13515	9.62918
ENST00000283147.7	ENSG00000153162.9	BMP6	4.76537	4.64877	4.85081	4.36392	4.87089	4.64911	4.8576	4.51083	4.89291	4.70819	4.6731	4.45757	4.98232	4.40664	4.2879	4.40914	4.90234	4.73283	4.34184	4.30183	4.23988	3.97149	3.9599	3.82378
ENST00000326495.10	ENSG00000084112.15	SSH1	6.88707	6.3567	6.51995	6.20624	6.536	6.63618	6.60545	6.33934	6.25434	6.39328	6.48405	6.03554	6.50956	6.30233	6.48872	6.05174	6.56389	6.26632	6.05237	6.07614	6.2297	6.161	6.46736	6.20345
ENST00000383233.8	ENSG00000134490.14	TMEM241	5.15471	5.48506	4.89939	5.39486	5.31641	5.57316	5.27713	5.37378	5.01157	5.57067	5.53733	5.2967	5.43888	5.88862	5.29188	5.57018	4.95703	5.02547	5.25283	5.60517	5.0189	5.0038	5.12122	5.14257
ENST00000418388.6	ENSG00000238227.8	TMEM250	5.2968	4.8858	5.03395	4.67877	5.15423	5.20217	5.20048	4.68774	4.93981	4.53532	5.06144	4.6413	5.59839	5.0309	5.28591	4.77169	5.67722	4.78032	4.56304	4.68747	5.66899	5.06605	5.17769	5.0168
ENST00000487832.6	ENSG00000111832.13	RWDD1	5.92643	6.59992	6.07721	6.8063	5.6393	6.66433	6.46683	6.774	6.43251	7.11327	6.53643	7.0455	5.69153	6.68752	6.21366	7.10372	5.65188	6.98812	6.63788	6.96173	5.86109	6.67637	6.78068	6.93532
ENST00000465148.3	ENSG00000107443.16	CCNJ	4.20871	4.21764	4.29068	4.68824	4.06288	4.10436	4.39092	4.36918	4.31551	4.33934	4.43403	4.61267	3.99709	4.27469	4.25756	4.64798	4.17731	4.15159	4.38171	4.56015	4.25739	4.66302	4.66868	4.2324
ENST00000256443.8	ENSG00000134058.12	CDK7	7.25667	7.88097	7.38649	8.34852	7.45621	7.65413	7.37432	8.26994	7.82412	8.84355	7.75613	8.70494	7.35492	8.09114	7.17964	8.18971	7.13434	8.39813	8.07901	8.59181	7.20284	8.09127	7.53966	8.20344
ENST00000447360.6	ENSG00000168904.15	LRRC28	5.70775	5.55179	5.4477	5.58907	5.52866	6.21694	5.99412	5.79945	5.59242	5.80563	5.58849	5.74792	5.66688	6.11548	5.29864	5.94687	5.42958	5.39881	5.76366	5.7265	5.36307	5.91569	5.83292	5.86263
ENST00000354848.5	ENSG00000117335.20	CD46	11.1216	11.3275	10.8369	11.3208	11.0227	11.5799	11.1749	11.334	11.2204	11.7732	11.3989	11.8472	10.7977	11.387	10.9067	11.4342	10.8157	11.5176	11.2611	11.7745	10.6226	11.2152	10.9597	11.0754
ENST00000290607.12	ENSG00000159433.12	STARD9	3.45326	3.3194	3.30283	3.04815	3.37659	3.44578	3.49753	3.16185	3.21044	3.21079	3.71075	3.13845	3.12712	3.47072	3.41105	3.35273	3.97348	3.19397	3.33602	3.29409	3.45669	3.27845	3.16599	3.47783
ENST00000370476.10	ENSG00000119929.13	CUTC	5.89478	5.96587	5.68537	5.93608	5.80017	6.20783	5.59347	5.851	6.04244	6.16757	5.94927	6.23477	6.02267	5.65606	5.55262	5.89914	5.60755	5.96269	5.92658	6.30116	5.54524	5.72316	5.63893	5.63875
ENST00000240079.11	ENSG00000120860.11	WASHC3	7.59409	8.10789	7.58635	8.25471	7.52793	8.23165	7.95678	8.37072	8.06578	8.31311	8.04434	8.37923	7.72554	8.4459	7.91872	8.64483	7.32736	8.0096	8.07979	8.32038	7.83448	8.28632	8.2275	8.34661
ENST00000288078.11	ENSG00000157353.17	FCSK	5.52243	5.01748	5.20735	4.7049	5.07198	5.21972	5.26917	4.8273	5.18003	4.68659	4.75043	4.75166	5.92148	5.36203	5.87239	4.87967	4.85173	4.43423	4.54935	4.14816	5.04041	4.85078	4.75582	4.25896
ENST00000430850.6	ENSG00000248235.6	AC037459.4	5.62533	5.63757	5.89587	5.6745	5.86035	5.8126	5.70258	5.29003	5.51282	5.21168	5.57081	4.92496	5.83306	5.09843	5.51942	5.05499	5.7988	5.37268	5.12387	5.39937	5.31953	5.104	5.3616	5.02279
ENST00000327835.7	ENSG00000164684.13	ZNF704	6.67203	6.26878	6.14606	5.97576	6.51953	6.41937	6.19708	6.14037	6.58796	6.20395	6.23627	6.53411	6.42861	6.00467	6.45529	6.15044	6.15719	6.09062	5.94166	5.77949	6.10738	6.08625	5.78756	5.68604
ENST00000495880.2	ENSG00000164086.10	DUSP7	6.61367	5.97151	6.62411	5.875	6.27022	6.04248	6.14892	5.70695	6.27584	6.01117	6.3768	5.89564	6.67265	5.99689	6.12749	5.99036	6.56085	5.81755	5.76854	5.79769	6.45552	5.48883	5.99323	5.79865
ENST00000569795.6	ENSG00000137817.17	PARP6	4.57297	4.1988	4.84531	4.2489	3.91686	4.52004	4.55003	4.05815	4.20303	4.02547	4.91313	4.09389	4.98455	4.20235	4.81172	4.70881	4.74714	4.00368	4.32316	4.16074	4.2225	4.35575	4.48056	4.04319
ENST00000265113.9	ENSG00000079215.15	SLC1A3	9.32563	9.04326	9.60924	9.56651	9.14416	8.55647	9.12007	9.1977	9.31877	9.2866	9.50894	9.42703	9.00734	8.66792	8.96207	8.87408	9.2398	9.05761	9.18053	9.2538	8.68578	8.29948	8.3897	8.51996
ENST00000421265.5	ENSG00000163964.18	PIGX	6.25408	6.81875	6.148	6.40875	6.39267	6.82282	6.72658	6.51121	6.33559	6.3374	6.44999	6.33928	6.50562	6.64462	6.2085	6.58519	5.63629	6.18406	6.26009	6.32288	5.84306	6.5099	6.2934	6.26111
ENST00000393292.7	ENSG00000240682.10	ISY1	7.20417	7.56707	7.04806	7.821	7.49028	7.40411	7.08833	7.92305	7.33833	7.97426	7.35462	8.05187	6.87449	7.37147	7.10046	7.82926	6.55168	7.83268	7.52541	7.88975	6.91136	7.54216	7.36701	7.77238
ENST00000446961.4	ENSG00000172731.15	LRRC20	6.22411	5.73618	6.19711	5.58239	5.89242	5.46265	5.94899	5.53494	5.78382	5.34306	5.79141	5.66659	5.94342	5.29693	5.36458	5.53681	6.40854	5.45117	5.59329	5.16391	5.77732	5.17596	5.43065	5.13023
ENST00000394609.6	ENSG00000115310.18	RTN4	9.63733	10.252	10.2322	10.6047	9.81593	10.1138	10.3578	10.6021	10.2729	10.491	10.4454	10.7004	9.77635	10.2983	10	10.5082	9.58635	10.3715	10.6801	10.6513	9.59151	10.3072	10.408	10.5322
ENST00000234040.9	ENSG00000115687.14	PASK	5.49122	5.30876	5.68646	5.27625	5.46735	5.24763	5.3019	5.423	5.43463	5.41334	5.44569	5.48403	5.20957	5.11045	5.11275	4.66733	5.3586	5.09293	5.40895	4.73278	5.23497	4.93915	4.98896	5.02106
ENST00000382751.4	ENSG00000142207.7	URB1	8.17681	8.01514	8.33276	8.54845	8.43395	8.10945	8.24516	8.42126	7.9972	8.26197	8.26963	8.32875	8.16823	7.67735	8.37191	7.58545	8.29188	7.83938	8.0752	7.66293	7.779	7.56241	7.62475	7.82766
ENST00000253461.8	ENSG00000260456.7	C16orf95	5.51682	5.01318	5.99883	5.34582	5.2889	5.54943	5.86015	5.15593	5.33326	4.75498	5.40763	5.25285	5.40744	5.10794	4.80627	5.21584	5.74386	4.93046	5.0874	5.1063	5.54243	4.8734	5.00772	4.6671
ENST00000445288.5	ENSG00000187257.16	RSBN1L	5.77865	6.01918	6.24494	6.21188	6.08154	6.10069	6.14985	6.34722	6.35626	7.02927	6.39388	6.71016	6.07923	6.27741	6.23584	6.39182	5.58809	6.3645	6.27149	6.37338	5.58068	5.81998	5.65302	6.01488
ENST00000332598.7	ENSG00000184840.12	TMED9	11.6255	11.2967	11.6342	11.3675	11.5088	11.4912	11.8222	11.4063	11.362	10.8661	11.3777	11.2087	11.643	11.4883	11.5477	11.4011	11.5323	10.9539	11.0258	11.1951	11.5918	11.3173	11.5525	11.1098
ENST00000513391.2	ENSG00000109180.15	OCIAD1	8.17697	8.58431	8.10558	8.58286	8.20612	8.69854	8.46078	8.66048	8.57287	8.92198	8.51703	8.79976	8.19831	8.82672	8.40875	8.99073	7.5603	8.63621	8.52111	8.85758	7.57098	8.51264	8.4435	8.67818
ENST00000361473.9	ENSG00000248405.10	PRR5-ARHGAP8	7.245	6.90111	6.99129	6.46186	7.37257	6.83335	7.15263	6.44354	6.75337	6.84127	6.69247	6.41768	7.38401	6.89358	6.96015	6.60288	7.22881	6.81742	6.69393	6.30135	7.3455	6.8196	6.89892	6.73212
ENST00000289921.8	ENSG00000158863.22	FAM160B2	6.57429	6.22325	6.58041	6.10032	6.73747	6.54088	6.56954	6.04278	6.34031	5.72121	6.351	5.80613	6.87006	6.44311	6.33928	5.9501	6.9659	6.17831	6.14714	5.65441	6.79875	6.38189	6.47087	6.10379
ENST00000335727.13	ENSG00000100354.21	TNRC6B	6.20924	6.457	6.28127	6.39096	6.51965	6.7876	6.31614	6.72898	6.37785	6.59923	6.49831	6.67527	6.08632	6.3613	6.57593	6.37443	6.25305	6.26148	6.50037	5.90918	5.98823	6.37816	6.10295	6.2801
ENST00000258455.8	ENSG00000135972.9	MRPS9	7.69818	8.45483	8.16139	8.68473	8.10911	8.06895	8.03334	8.59776	8.30853	9.34414	8.37506	9.30475	7.78964	8.20582	8.13592	8.52461	7.33384	8.69384	8.70505	8.92183	7.72953	8.12244	8.13256	8.63185
ENST00000428443.8	ENSG00000187231.14	SESTD1	3.05823	3.2163	3.08882	3.69802	3.41163	3.03969	3.22977	3.67461	3.45753	3.63086	3.33035	3.72804	3.16559	3.35443	3.62408	3.32907	2.80289	3.34341	3.32571	3.04486	2.80096	2.99004	2.89828	3.33205
ENST00000258080.8	ENSG00000115317.12	HTRA2	8.25638	8.14859	8.3241	8.06759	8.3725	8.2621	8.35722	8.18173	8.13746	7.9128	8.09669	7.81246	8.37917	8.1413	8.42401	7.91491	8.26331	7.87536	7.82149	7.80694	8.54812	7.90535	8.04526	7.82384
ENST00000300101.3	ENSG00000166860.3	ZBTB39	5.27519	5.07207	5.14587	5.15893	5.44902	4.91751	5.18624	4.90758	5.59503	5.12435	5.31665	5.15615	5.43361	4.93831	5.65213	5.10293	5.33341	4.90441	4.92478	4.87734	5.2696	5.11465	5.083	5.13038
ENST00000225388.9	ENSG00000108256.9	NUFIP2	6.45935	7.00397	6.81157	7.43524	6.49989	6.92736	6.71325	7.1236	6.99504	7.59604	6.98588	7.59778	6.57619	6.96184	6.63777	7.19668	6.35539	7.07824	7.16219	7.2562	6.3858	6.85318	6.69222	7.04086
ENST00000381209.8	ENSG00000129197.15	RPAIN	8.84193	8.90175	8.68081	8.79342	8.73296	8.8647	8.73965	8.76217	8.72785	8.76584	8.7205	8.92458	8.6522	8.91293	8.70469	8.8507	8.41124	8.66301	8.63313	8.96067	8.30098	8.76626	8.77765	8.66191
ENST00000358344.8	ENSG00000197451.12	HNRNPAB	10.9326	11.2362	10.9866	11.4511	11.0202	10.6079	10.5732	11.3633	11.2307	11.5633	11.0512	11.6393	10.6261	10.9728	10.5393	11.0575	10.3628	11.2901	11.147	11.5701	10.598	10.8244	10.7045	11.1647
ENST00000309703.10	ENSG00000138660.12	AP1AR	5.23112	5.16741	4.90594	5.51342	4.92498	5.37556	5.11501	5.69127	5.14586	6.11841	5.16085	5.78027	5.02496	5.77103	5.3021	6.22814	4.84636	5.69346	5.29417	5.89028	4.68783	5.36377	5.19247	5.49512
ENST00000216479.8	ENSG00000100591.8	AHSA1	10.1742	10.7729	10.6672	11.0455	10.499	10.2876	10.3704	10.9147	10.5975	11.0825	10.6771	11.1094	9.99204	10.2654	9.98994	10.4628	9.92546	10.8153	10.8519	11.0098	10.1654	10.1765	10.2047	10.4699
ENST00000489418.6	ENSG00000163950.13	SLBP	9.11996	9.48883	9.72641	9.47243	9.42085	9.26905	9.35354	9.44536	9.39739	9.67292	9.42441	9.57875	9.02955	9.17047	8.96737	9.06728	8.79531	9.43278	9.62312	9.46334	9.23832	8.8938	9.24886	9.2251
ENST00000563390.5	ENSG00000134419.15	RPS15A	11.6377	12.1385	11.6975	12.3031	11.6104	11.5179	11.5566	12.268	11.9708	12.576	12.0286	12.7176	11.6035	12.063	11.1981	12.2996	11.478	12.4005	12.2347	12.7145	11.2091	11.9318	11.8378	12.1372
ENST00000370898.9	ENSG00000254685.8	FPGT	4.52729	4.74131	4.24129	4.80664	4.41563	4.52275	4.5286	4.89623	4.53007	5.2277	4.6345	5.01653	4.80771	4.96261	4.81524	5.00526	4.63376	4.97788	4.88392	4.84036	4.39311	4.83192	4.66377	5.00405
ENST00000273860.8	ENSG00000145247.12	OCIAD2	7.10353	7.51417	7.16929	7.4982	7.28117	8.1433	7.72898	7.86733	7.27923	7.57518	7.56076	7.8642	7.37979	8.29322	7.75904	8.39713	7.61049	7.48792	7.59396	7.66079	7.50187	8.20195	8.16097	8.12553
ENST00000322444.7	ENSG00000180901.11	KCTD2	5.22137	5.30067	5.00049	4.91491	4.8944	4.91983	4.98721	5.10801	5.36562	5.24329	5.18322	5.00446	5.13977	5.13135	5.00486	5.11661	4.83579	5.01893	5.03491	4.98199	5.09508	5.03033	4.89692	4.90904
ENST00000309328.8	ENSG00000173465.8	ZNRD2	10.2009	9.96573	10.339	9.91034	10.1425	9.40879	9.89444	9.5908	10.0498	9.52712	10.0438	9.80623	9.89969	9.29176	9.40848	9.26661	10.1956	9.72682	9.81864	9.84112	9.98484	9.33527	9.81075	9.34105
ENST00000373925.5	ENSG00000130775.16	THEMIS2	4.5302	4.39082	4.70874	4.08679	4.62607	4.42786	4.70735	4.12586	4.51738	4.1987	4.13769	3.78665	4.26466	4.44482	4.56146	4.14147	4.1846	3.9525	3.89794	3.84965	3.91858	4.02769	3.61224	3.69294
ENST00000354503.10	ENSG00000168958.20	MFF	8.1118	8.5915	8.08374	8.69003	8.08452	8.42598	8.40557	8.82666	8.2947	8.89907	8.44842	8.93743	8.00603	8.67341	8.19366	8.83598	7.82773	8.76172	8.66804	9.078	7.79888	8.48528	8.42181	8.54208
ENST00000368021.7	ENSG00000158773.14	USF1	6.53326	6.85962	6.89067	6.7658	6.89238	6.63478	6.78249	6.71815	6.74207	6.54452	6.80919	6.68511	6.85395	6.57145	6.56823	6.86594	6.3509	6.59017	6.67731	6.55212	6.41765	6.59512	6.70354	6.53751
ENST00000442487.8	ENSG00000100298.16	APOBEC3H	3.38903	3.28183	3.61346	3.2625	3.58016	3.42558	3.85898	3.51724	3.37032	3.48075	3.22865	3.3236	3.53216	3.57461	3.8042	3.40101	3.42278	3.04671	2.96291	2.66949	3.60648	3.70923	3.41794	3.24997
ENST00000444328.7	ENSG00000110080.20	ST3GAL4	7.30162	7.05702	7.47002	7.09797	7.2148	7.27647	7.35527	7.05099	7.03773	6.65107	7.24309	6.96217	7.22453	6.89409	7.07958	6.74751	7.48722	6.87866	6.83193	6.93539	7.15875	6.59369	6.82023	6.59539
ENST00000343986.9	ENSG00000171858.18	RPS21	11.903	12.0638	11.9832	12.1433	11.6564	11.4681	11.5811	11.7539	12.069	11.642	12.0839	12.0652	11.9468	11.6555	11.3748	11.763	12.2313	11.7617	11.7781	12.1681	11.6107	11.4278	11.7185	11.5211
ENST00000273596.8	ENSG00000248487.9	ABHD14A	7.28861	6.72693	7.25013	6.04224	6.90284	6.83225	7.19391	6.14613	6.70362	6.12125	6.7529	6.16906	7.15131	6.9124	6.84415	6.61203	7.67053	6.4725	6.40206	6.2305	6.93299	6.26453	6.78746	5.97179
ENST00000360046.10	ENSG00000197576.14	HOXA4	4.25435	3.98779	4.73564	4.14376	3.92663	3.75286	3.969	4.04957	4.05829	4.12333	4.29624	4.15229	3.83988	4.01328	4.40562	3.81864	4.02652	4.16185	4.00188	3.97449	3.843	3.77345	3.98151	3.93418
ENST00000282441.10	ENSG00000137693.14	YAP1	10.3187	10.2795	10.1944	10.2279	10.3159	10.1546	10.2423	10.1875	10.2205	10.1004	10.1933	10.0343	10.2472	10.2343	10.3492	10.1346	10.0905	10.1094	10.1093	9.95824	9.99094	10.0578	10.035	10.0774
ENST00000261797.7	ENSG00000070614.15	NDST1	6.17325	5.83952	6.0907	5.79706	6.14673	6.2089	6.16403	5.83359	5.87853	5.39281	5.88151	5.25319	6.28723	6.1356	6.345	6.2404	6.21493	5.54115	5.57403	5.3116	5.77739	5.85279	5.93049	5.65632
ENST00000341500.9	ENSG00000171105.14	INSR	8.59635	7.9296	8.07428	7.86861	8.5142	8.65038	8.66922	8.2223	8.0401	7.76082	8.08949	7.70311	8.69472	8.53596	8.86871	8.46267	8.20894	7.64909	7.51253	7.53447	8.40988	8.06944	8.2244	7.87127
ENST00000259392.8	ENSG00000136867.11	SLC31A2	6.26974	5.85814	6.25853	5.5062	5.74642	6.10322	6.4726	6.02696	5.88481	5.41431	6.20192	5.52211	6.19735	5.73602	6.04686	5.76309	6.06627	5.35447	5.62143	5.39368	6.17729	5.83358	6.18162	5.42915
ENST00000605057.6	ENSG00000100813.15	ACIN1	8.43782	8.82497	8.9156	9.0713	8.83472	8.27173	8.59197	8.94238	8.84505	9.16591	8.91866	9.24005	8.47115	8.19891	8.65761	8.20095	8.22746	8.76503	8.87768	8.68008	8.05913	8.26008	8.25539	8.58496
ENST00000245479.3	ENSG00000125398.8	SOX9	9.64481	9.26543	9.77867	9.47712	9.91405	8.93305	9.34163	9.24106	9.67392	9.22912	9.6414	9.18863	9.68766	8.96465	9.66828	8.65152	9.47914	9.01951	9.15959	8.76149	9.53182	8.96304	8.95185	8.74914
ENST00000373816.6	ENSG00000162419.13	GMEB1	6.50522	6.79345	6.65145	6.85402	6.55679	6.59218	6.43789	6.66279	6.79969	6.905	6.66997	6.94818	6.15274	6.53105	6.4391	6.66529	6.58471	6.70474	6.81445	6.7744	6.20176	6.25958	6.60111	6.67707
ENST00000367338.7	ENSG00000081248.12	CACNA1S	6.36375	6.30499	5.72613	5.6439	6.58869	7.38815	6.7313	5.91507	6.07269	5.60251	5.88675	5.49177	6.80548	6.57685	6.62883	5.83735	6.2308	5.2005	5.03162	4.81046	5.69878	5.62761	5.63413	5.02946
ENST00000302118.5	ENSG00000169174.11	PCSK9	9.93563	9.41429	9.74839	9.02318	9.7086	9.50474	9.75682	8.7946	9.37618	9.02072	9.60027	8.75506	9.22765	8.73906	9.40265	8.07139	9.76132	8.96793	8.83752	8.47731	9.40625	8.81325	8.71422	8.13228
ENST00000361413.8	ENSG00000198920.11	KIAA0753	5.16398	4.90538	5.19307	5.59032	5.02741	4.77089	4.70516	5.20477	4.92444	5.4328	5.1978	5.28529	4.87064	5.04889	5.2347	5.15502	4.78614	4.95954	5.34681	5.13676	4.78043	5.19719	4.7861	5.10378
ENST00000318312.12	ENSG00000174483.20	BBS1	6.7036	6.35683	6.33427	6.12647	6.8626	6.37398	6.39214	6.08207	6.41187	6.13032	6.26083	5.86228	6.8639	6.55179	6.94493	6.36233	6.6657	6.03689	6.13348	5.79413	7.12081	6.63877	6.3666	6.34122
ENST00000239440.9	ENSG00000120318.16	ARAP3	7.24242	6.76913	7.40547	6.69562	7.20451	6.90598	7.03231	6.8388	6.97813	6.72794	7.15004	6.53939	7.18121	6.8312	7.25824	6.34673	7.27301	6.55811	6.5776	6.06995	6.63581	6.57584	6.64148	6.11533
ENST00000399151.3	ENSG00000142197.12	DOP1B	8.06127	7.69655	7.51066	7.38209	7.8898	7.91974	7.89784	7.61762	7.79058	7.77208	7.59602	7.13663	8.29801	7.95298	8.3535	8.0451	7.84979	7.49453	7.52715	7.1202	8.31845	7.96527	8.17295	8.04592
ENST00000222803.10	ENSG00000106080.11	FKBP14	7.06553	7.25641	7.10255	7.3961	6.94925	7.63219	7.36104	7.41336	7.30909	7.48112	7.18544	7.5174	7.20888	7.55425	7.23147	7.64377	6.95604	7.2598	7.24616	7.62601	6.59917	7.08052	7.11322	7.35921
ENST00000245817.5	ENSG00000125657.5	TNFSF9	6.51192	5.85672	6.54114	5.46802	6.13433	6.48737	6.36616	5.35665	5.48152	4.95141	5.70586	5.08383	6.21055	5.69932	6.14946	5.36785	6.31264	5.15408	4.88758	4.96527	6.07897	5.60425	5.40876	5.04584
ENST00000529047.6	ENSG00000173599.15	PC	6.5888	6.08963	6.34967	6.09648	6.94847	6.76537	6.68375	6.31348	6.3542	6.04698	6.3231	6.09099	6.53575	6.51408	7.01555	6.078	6.43906	5.89312	5.84294	5.55469	6.16686	6.22442	6.12911	6.02919
ENST00000371564.8	ENSG00000101096.20	NFATC2	5.48704	5.17831	5.15914	5.14257	5.68808	5.85539	5.55693	5.28295	5.24889	5.01271	5.11498	4.94665	5.64472	5.47935	5.9206	5.20739	5.352	4.9591	4.98904	4.4632	5.22791	5.57092	5.16759	4.8986
ENST00000556603.6	ENSG00000100605.17	ITPK1	8.46569	7.99462	8.38137	7.93986	8.47002	7.84973	8.06349	7.73422	8.28889	7.75505	7.96347	7.80717	8.23751	7.70562	8.04883	7.27794	8.45078	7.78795	7.824	7.67192	8.29449	7.72099	7.78546	7.66193
ENST00000371084.8	ENSG00000079739.17	PGM1	8.20268	8.27154	8.3104	8.53077	8.39611	8.03966	8.31191	8.3487	8.14762	8.35115	8.26195	8.34127	8.32091	8.06609	8.40409	7.82209	7.59028	7.78107	8.36634	7.90682	8.05494	8.0893	7.98784	8.12395
ENST00000500945.2	ENSG00000145782.13	ATG12	6.30849	6.21048	6.39306	6.28558	6.32103	6.28235	6.41432	6.23364	6.2951	5.9409	6.25896	6.17549	6.10917	6.2293	6.36534	6.6205	6.26146	6.12238	5.93624	6.34866	6.29071	6.18475	6.35922	6.01216
ENST00000369627.6	ENSG00000135317.14	SNX14	9.03064	9.14813	8.9662	9.39896	9.02799	9.42007	9.43674	9.59408	9.05098	9.66535	9.22269	9.591	8.97519	9.56166	9.14831	9.62754	8.88606	9.45649	9.43671	9.54033	8.96827	9.47665	9.17446	9.48638
ENST00000378868.4	ENSG00000088766.12	CRLS1	6.20319	6.67895	6.06658	6.54498	6.1498	6.67588	6.34514	6.81128	6.3758	6.97527	6.52426	6.8063	6.07312	6.64073	6.28776	6.82813	5.82171	6.86041	6.68235	7.22099	5.86549	6.66229	6.23434	6.7642
ENST00000326291.11	ENSG00000083535.16	PIBF1	4.75293	5.32568	4.59465	5.434	4.90466	5.34213	4.90279	5.85794	5.24508	6.5425	5.04702	6.33298	4.84984	5.63589	5.05021	6.00046	4.56489	5.85632	5.39031	5.95932	4.64149	5.29939	4.9852	5.57039
ENST00000237822.8	ENSG00000118961.15	LDAH	6.37383	7.08726	6.88168	7.15085	6.9878	6.69513	7.05921	7.39707	7.10078	7.67039	7.18537	7.56016	6.58468	6.95367	7.1124	7.33721	6.46647	7.32183	7.21054	7.34842	6.34039	6.89201	6.72666	7.21283
ENST00000552374.7	ENSG00000198270.13	TMEM116	4.18331	4.08905	4.23447	4.04774	4.17333	4.27664	4.43858	4.2496	4.37044	3.92493	4.0864	4.05721	4.73148	4.36969	4.68908	4.62748	4.21157	4.05323	3.99979	4.14662	4.43963	3.92746	4.39076	4.12406
ENST00000361226.8	ENSG00000198853.12	RUSC2	6.44961	5.7726	6.06292	5.83168	6.259	6.15337	6.4019	5.84649	5.91445	5.7076	6.1031	5.47524	6.28024	6.0995	6.32119	5.74274	6.56524	5.61611	5.45921	5.27954	6.1374	5.99591	5.90781	5.96393
ENST00000328236.10	ENSG00000168944.17	CEP120	5.88465	5.92568	5.85307	6.1157	5.90357	6.52851	6.28076	6.39103	6.15947	6.53061	6.28386	6.49889	5.96487	6.27399	6.32272	6.47436	5.94807	6.17019	5.97881	6.2077	5.64221	6.0084	5.907	5.88521
ENST00000371437.5	ENSG00000125356.7	NDUFA1	10.2687	10.8588	10.7848	11.2393	10.4172	11.2505	10.9985	11.2424	10.8567	10.7462	11.0468	11.3279	10.3175	10.9096	10.3264	11.1659	10.0066	10.6259	11.0385	11.4667	10.4302	10.7014	10.9192	10.821
ENST00000349014.8	ENSG00000101126.18	ADNP	7.88292	8.46434	8.03073	8.45576	8.1836	8.24442	8.21406	8.5875	8.40828	9.15101	8.32328	8.96906	8.15537	8.54238	8.41624	8.68501	7.60578	8.69204	8.54752	8.6745	7.59505	8.47526	8.14167	8.43336
ENST00000458694.6	ENSG00000278224.7	PRICKLE4	4.1934	4.33275	4.75217	4.25812	4.38525	4.22312	4.37866	4.17108	4.4521	4.03007	4.43767	3.99673	4.28862	4.30051	4.39177	4.21045	4.76015	4.16013	3.86553	4.01472	4.16595	3.89864	4.16684	3.9964
ENST00000612199.4	ENSG00000196369.11	SRGAP2B	7.30527	7.73259	7.54435	7.75606	7.55185	7.67207	7.74492	7.86276	7.92157	7.94944	7.96042	7.87191	7.8422	7.873	7.80024	7.74417	7.29144	7.68146	7.62833	7.56938	7.15861	7.71082	7.72137	7.75896
ENST00000366991.5	ENSG00000143476.18	DTL	7.91306	8.14344	7.98846	8.25018	8.03524	7.53447	7.66554	7.99135	7.87838	8.50968	7.90967	8.29166	7.80738	7.7278	7.55129	7.75622	7.60785	8.19337	8.12336	8.09412	7.41071	7.63752	7.41592	7.82831
ENST00000433881.5	ENSG00000158528.12	PPP1R9A	3.83204	3.74884	3.35448	3.52156	3.88958	4.06016	3.79456	3.59812	3.9735	3.7788	3.67599	3.90763	4.01239	4.21308	4.31948	4.42845	3.05378	3.25407	3.13611	3.46672	3.05155	3.42636	3.72941	3.70375
ENST00000601048.6	ENSG00000178980.15	SELENOW	4.51793	4.77218	4.73666	4.83912	4.49063	4.33122	5.08957	4.99573	4.71104	4.19481	4.81471	4.66305	5.18716	4.90714	5.08308	5.4411	4.3758	4.73907	4.51465	5.12198	4.96056	4.74925	5.28343	4.76067
ENST00000368662.10	ENSG00000074935.14	TUBE1	5.8252	5.99983	5.81387	5.7669	5.9999	6.30038	6.34527	6.33019	5.82267	6.69666	6.17477	6.56675	6.15897	6.63658	6.62257	7.12491	5.92331	6.28817	6.10852	6.2726	6.09385	6.54706	6.40828	6.71022
ENST00000604763.5	ENSG00000112761.21	CCN6	4.66286	5.08015	4.66873	4.79923	4.66287	4.97861	4.73563	5.11686	4.53945	5.1384	4.81538	5.35561	5.12403	5.20726	4.49107	5.12474	4.34565	4.56272	4.94687	5.23273	4.6643	5.21378	5.0065	4.98461
ENST00000373731.7	ENSG00000112078.14	KCTD20	7.33941	7.7794	7.38752	7.64171	7.49033	7.72666	7.48267	7.80658	7.57089	7.78254	7.58418	7.75915	7.02114	7.74283	7.38955	7.7219	7.17323	7.47251	7.7	7.83681	6.97422	7.56559	7.34226	7.77294
ENST00000408888.8	ENSG00000188739.15	RBM34	7.00484	7.41779	7.47359	7.53024	7.30577	7.02422	7.16348	7.46765	6.95248	8.13866	7.35365	8.00839	6.86034	7.18225	7.24752	7.39171	6.94308	7.67173	7.48205	7.73184	6.98967	7.21803	7.26398	7.53231
ENST00000300245.8	ENSG00000166971.17	AKTIP	5.52344	5.68761	5.61723	5.31161	5.48391	5.95079	5.80748	5.89781	5.6928	6.06593	5.7087	5.84696	5.66941	6.36773	5.84604	6.5156	5.56933	5.88023	5.79586	5.70938	6.03413	6.05327	5.75597	5.9683
ENST00000222462.3	ENSG00000002745.13	WNT16	6.23197	5.90427	6.00761	5.5474	6.00775	6.18825	5.85895	5.70437	6.13914	5.82456	6.0066	6.11634	6.21581	6.03356	6.06494	5.95262	6.35713	5.85765	5.65573	5.7115	5.77582	5.74011	5.99275	5.54253
ENST00000370792.7	ENSG00000077254.14	USP33	6.55136	6.93808	6.55862	6.9786	6.94112	7.01806	6.93945	7.58292	6.90736	7.83245	6.93519	7.45139	7.05069	7.37499	7.14866	7.50689	6.16541	7.14773	6.95571	7.11261	6.58936	7.11646	6.85811	7.34845
ENST00000318407.5	ENSG00000176720.6	BOK	7.21092	6.24236	6.93147	6.2004	6.66227	6.3251	6.4526	6.06809	6.54817	5.92167	6.54535	5.79258	7.05418	5.67547	6.63029	6.06764	6.84649	6.07261	5.69368	5.61865	6.44501	6.07459	6.05705	5.66338
ENST00000311151.9	ENSG00000092964.18	DPYSL2	9.30025	9.35075	9.60164	9.40443	9.76629	8.85405	9.22403	9.37	9.47528	9.43434	9.35268	9.2881	9.58324	9.19601	9.73882	9.1274	8.9146	9.20813	9.34785	8.82326	9.30711	9.20464	9.27421	9.2164
ENST00000559087.5	ENSG00000125378.16	BMP4	9.21177	8.6231	8.80881	8.61785	9.09422	8.91897	8.66028	8.57272	8.89346	8.31792	8.56245	8.52954	8.72497	8.84196	8.45845	8.58664	8.8585	8.41275	8.5163	8.51829	8.64845	8.38886	8.32033	8.08032
ENST00000259569.6	ENSG00000137040.10	RANBP6	5.77449	6.14706	5.86285	6.23133	5.74042	5.91062	5.75469	6.68656	6.02593	6.85438	6.05126	6.88448	5.92454	6.54029	6.0134	6.65416	5.79621	6.49805	6.42661	6.58659	5.62983	6.01449	6.06104	6.61101
ENST00000361840.8	ENSG00000123178.15	SPRYD7	7.27059	7.26422	6.98415	7.44707	6.94615	7.19952	7.11988	7.68878	7.35194	7.93846	7.30321	7.98898	7.03632	7.548	7.03207	7.79384	6.91499	7.68779	7.23782	8.09699	6.38882	7.24584	7.10794	7.52993
ENST00000376335.8	ENSG00000043355.12	ZIC2	5.39904	5.13842	4.95306	4.66537	5.20069	4.82354	5.38651	4.92769	4.96025	4.91263	4.94427	4.79428	5.23618	5.13684	5.40165	4.83499	5.39233	4.91852	4.77453	4.28682	5.67665	4.86416	4.79231	4.78989
ENST00000341170.5	ENSG00000136925.15	TSTD2	5.05241	5.08565	5.11149	5.53732	5.05348	5.05069	5.10135	5.57997	5.38198	5.81071	5.34773	5.57456	5.2879	5.33019	5.25898	5.3711	4.70721	5.34946	5.55196	5.56792	5.42392	5.5601	5.00028	5.65535
ENST00000617429.5	ENSG00000273611.5	ZNHIT3	7.32069	7.80005	7.14394	7.50487	7.55172	8.04914	7.51516	8.05925	7.47711	8.31451	7.49014	8.20799	7.31447	7.87637	7.21066	8.10271	7.62607	8.07608	7.81515	8.33397	7.41331	7.71681	7.68989	7.86094
ENST00000391976.6	ENSG00000115677.18	HDLBP	9.48579	9.5181	9.49782	9.64484	9.75458	9.16567	9.44256	9.75769	9.52016	9.82167	9.698	9.8288	9.52613	9.38817	9.72721	9.49666	8.86076	9.39032	9.44491	9.3309	9.17223	9.30346	9.34755	9.52572
ENST00000463836.1	ENSG00000163584.18	RPL22L1	8.61097	9.78634	9.1058	10.1393	8.79852	9.07469	9.04283	9.98016	9.23771	9.97527	9.53378	10.0997	8.87547	9.67357	8.82546	10.0303	8.75225	9.7377	9.99102	10.2587	8.64684	9.38354	9.5545	9.95243
ENST00000421367.7	ENSG00000107566.14	ERLIN1	8.30977	8.28733	8.30378	8.46107	8.13334	8.7353	8.60398	8.61513	8.24583	8.76384	8.50642	9.05276	8.12563	8.64169	8.15434	8.96492	8.16174	8.59822	8.43428	8.90297	7.98831	8.61166	8.37302	8.57173
ENST00000630972.2	ENSG00000120694.20	HSPH1	7.78499	9.16792	8.6758	9.94209	8.67173	8.41842	8.58556	10.0421	9.12996	10.4707	9.33476	10.5759	7.92957	8.66967	8.45307	9.19746	7.71739	9.72011	9.64047	9.80261	7.64393	8.71625	8.46548	9.48516
ENST00000313582.6	ENSG00000104825.17	NFKBIB	8.19626	7.74683	8.50678	7.97522	8.05881	7.21472	7.67997	7.58616	8.16962	7.8181	8.12315	7.84651	8.0715	7.70452	7.88869	7.60723	8.37054	7.72935	8.02478	7.84656	8.24359	7.66636	7.92073	7.54011
ENST00000229708.4	ENSG00000111981.5	ULBP1	5.9215	6.01177	5.39371	5.8043	5.95662	6.85209	6.74443	6.52692	6.02603	6.13972	5.83789	5.96264	6.18337	6.86026	6.70393	7.13493	5.55118	6.00362	5.30385	5.89284	6.08354	6.32613	6.49572	6.26349
ENST00000470691.2	ENSG00000271321.1	CTAGE6	4.05367	4.08033	4.0781	3.83609	4.01203	4.27985	4.64585	4.59178	4.00643	4.49877	4.32849	4.72943	4.36107	5.07513	4.8434	5.22763	4.31556	4.27683	4.09339	4.35763	3.96217	4.88196	4.95136	4.95691
ENST00000302631.8	ENSG00000116521.11	SCAMP3	9.51448	9.10494	9.6251	9.24133	9.3139	9.16539	9.45112	8.93	9.31795	8.72481	9.46236	8.91771	9.3618	8.89272	9.15832	9.07494	9.48522	8.91596	9.11264	9.02769	9.30252	8.84096	9.25716	8.91352
ENST00000535657.5	ENSG00000149716.13	LTO1	4.78543	5.33864	4.81192	5.64476	5.33707	5.29602	4.70784	5.38536	5.07744	5.52164	5.30519	5.82122	5.17039	5.13623	4.90706	5.58877	4.92015	5.2971	5.23355	5.96589	4.44674	4.84245	4.96914	5.42057
ENST00000337530.11	ENSG00000165185.15	KIAA1958	6.54759	6.06608	6.2462	6.14055	6.0548	6.22365	6.27484	6.13438	6.18667	6.15311	6.13825	6.02691	6.3633	6.16862	6.33593	5.97686	6.27068	6.08803	5.79941	5.85416	6.10364	6.05944	5.83492	5.88787
ENST00000677665.1	ENSG00000288649.2	ACTL10	3.96469	3.94594	3.98316	3.70475	4.07784	3.56816	3.67461	3.54479	3.72341	3.58876	3.60021	3.81311	4.11009	3.62191	3.73243	3.77837	3.7755	3.89847	3.4494	3.58867	4.19308	3.88808	3.67234	3.61954
ENST00000598088.5	ENSG00000063176.16	SPHK2	5.32566	4.93549	5.24652	4.69356	5.1015	4.67631	4.70534	4.58718	5.14724	4.58901	4.88627	4.895	5.11321	4.56738	4.89733	4.79498	5.11324	4.57317	4.55179	4.5185	5.27699	4.35938	4.75915	4.56471
ENST00000260599.10	ENSG00000138030.13	KHK	7.07032	7.02947	7.10302	6.87354	7.07415	6.82683	7.10067	6.92782	6.86009	6.6173	7.08982	6.47122	6.94401	6.96952	7.05727	6.61515	6.91165	6.64025	6.69069	6.479	6.69524	6.68707	6.7967	6.59307
ENST00000355772.8	ENSG00000126746.18	ZNF384	7.46684	7.1357	7.30001	7.03802	7.32455	6.75214	7.27559	7.23859	7.08142	6.89662	7.25375	6.94409	7.23911	7.08018	7.3818	7.12873	7.14343	6.96187	6.9852	6.8285	7.08379	6.85193	6.84522	6.90276
ENST00000369162.7	ENSG00000112249.14	ASCC3	6.42175	6.25323	6.07464	6.70234	6.5272	6.30343	6.39529	6.90857	6.09224	6.80069	6.46905	6.9501	6.6546	6.42864	6.92174	6.55455	5.97619	6.41956	6.55059	6.46903	5.96794	6.37724	6.20831	6.76157
ENST00000429260.7	ENSG00000160345.13	C9orf116	5.5721	5.26343	5.37508	5.0791	5.16396	5.35228	5.22562	5.20716	5.15571	4.85179	5.05521	5.04738	5.20869	5.00663	4.86241	4.96384	5.01244	4.55477	4.6048	5.02295	5.00607	4.7596	4.92196	5.01297
ENST00000328709.8	ENSG00000183513.9	COA5	7.21425	7.49401	7.06452	7.39692	7.14817	7.61935	7.22526	7.50235	7.20432	7.31197	7.07435	7.40609	7.11176	7.40288	6.82953	7.29075	7.03392	7.11421	7.08503	7.57987	7.26986	7.20204	7.22591	7.08238
ENST00000355190.7	ENSG00000198663.17	C6orf89	8.09006	8.12925	8.23713	8.17439	8.03139	8.21529	8.43832	8.21375	8.05851	7.75938	8.24462	7.96241	8.03588	8.17756	8.45432	8.18745	8.23775	7.76561	7.99538	8.01401	8.16201	7.90532	8.4063	7.97155
ENST00000323701.11	ENSG00000168883.20	USP39	8.75177	8.93998	9.07219	8.98181	8.78786	8.73206	8.7395	8.90788	8.95101	9.01039	8.99523	9.05916	8.60459	8.65645	8.58718	8.73674	8.45131	8.83788	8.92715	8.95053	8.72098	8.379	8.67061	8.69209
ENST00000545336.5	ENSG00000123106.10	CCDC91	5.71236	5.98739	5.67312	5.87611	5.61015	6.37045	6.32026	6.28516	6.16245	6.76541	6.08625	6.59214	5.81633	6.32237	6.32847	6.75715	5.8867	6.33446	6.11225	6.17924	5.83012	6.5387	6.11612	6.61949
ENST00000369151.8	ENSG00000151893.15	CACUL1	7.03919	6.92842	7.05898	7.06221	6.92165	7.17236	6.70456	7.09682	6.89934	7.27165	6.88685	7.07895	7.011	7.09865	6.95725	7.23212	6.76733	6.94263	6.79569	6.99331	6.98455	6.90287	6.62924	6.87682
ENST00000291900.7	ENSG00000160445.11	ZER1	8.63575	8.31341	8.00792	7.83715	8.53086	8.84977	8.68285	8.15215	8.21367	7.87935	8.00734	7.65191	8.99996	8.67664	8.89451	8.14863	8.44887	7.85396	7.76071	7.51106	8.88713	8.7187	8.55392	8.23691
ENST00000667157.1	ENSG00000075711.21	DLG1	7.92043	8.2684	7.94731	8.63737	7.924	8.28736	8.03005	8.6904	8.25275	9.02782	8.22838	9.04448	7.90691	8.47716	8.15422	8.66707	7.54433	8.58547	8.45133	8.71122	7.40042	8.25443	7.9466	8.58692
ENST00000476371.1	ENSG00000120333.4	MRPS14	8.03247	8.20936	8.17378	8.63335	8.11145	8.11676	8.02897	8.51738	8.14177	8.42749	8.22857	8.66601	7.87154	8.24032	7.79797	8.41992	7.73152	8.2848	8.61759	8.63478	7.84353	7.71892	7.82678	8.04926
ENST00000317578.7	ENSG00000177045.10	SIX5	5.83907	5.47595	5.89052	5.03311	5.8202	5.43067	5.2697	5.01948	5.5137	5.40223	5.4429	4.97709	5.77788	5.16604	6.15125	5.06538	5.88516	5.36532	4.7831	4.5682	5.74522	5.17725	5.21448	4.81021
ENST00000245663.9	ENSG00000130584.12	ZBTB46	6.18868	5.55647	6.13785	5.49724	6.09096	5.92821	6.07016	5.48615	6.18092	5.67447	6.01412	5.43904	6.42281	5.79264	6.30201	5.8301	6.41153	5.37295	5.51125	5.15587	6.33568	5.57294	5.80527	5.23766
ENST00000372226.1	ENSG00000170734.12	POLH	4.6499	4.62082	4.34973	4.82258	4.67707	4.4841	4.49239	4.88893	4.63506	5.01186	4.50877	5.05324	4.3293	4.66902	4.76889	4.36111	4.29702	4.79012	4.61502	4.55601	4.29238	4.20684	4.30673	4.67914
ENST00000375429.8	ENSG00000204356.14	NELFE	9.02574	9.06557	9.06066	9.0315	9.13197	8.90304	8.72724	8.83899	9.03221	8.91351	8.91013	8.92968	8.99769	8.84252	8.7755	8.76498	8.64233	8.87991	8.82304	8.88425	9.20106	8.95466	8.81011	8.95448
ENST00000498737.8	ENSG00000184983.11	NDUFA6	10.3885	10.0336	10.4446	9.92132	10.1879	10.0506	10.569	10.0399	9.98713	9.81215	10.1465	9.91372	10.4136	10.0896	10.2863	10.1589	10.2489	9.81253	9.74845	9.90194	9.99064	9.78969	9.97408	9.67327
ENST00000333677.7	ENSG00000183111.12	ARHGEF37	3.92548	3.56366	3.45971	3.25633	3.73802	3.79053	3.86029	3.40635	3.47974	3.3205	3.42558	3.42356	3.90547	4.13824	4.07119	3.51531	3.59899	3.04212	3.01773	2.9289	2.99396	3.23628	3.63868	3.24229
ENST00000354287.5	ENSG00000116661.11	FBXO2	4.88195	4.51077	4.64862	4.22893	5.00748	5.50311	5.02817	4.57039	4.60112	4.25226	4.53258	4.19635	5.3377	5.46297	5.28757	4.75104	5.0792	4.03406	3.91191	4.01875	5.59364	5.30176	5.02134	4.57637
ENST00000684162.1	ENSG00000099381.19	SETD1A	7.01671	7.11526	7.03875	6.91923	7.26444	6.92011	6.99737	6.86332	7.00799	6.95537	6.86891	6.8487	6.9508	6.97531	6.918	6.34543	7.18571	6.66805	6.85382	6.71854	6.92513	6.58174	6.71215	6.70502
ENST00000395081.7	ENSG00000138629.16	UBL7	8.69034	8.64974	8.60626	8.50142	8.72313	8.6394	8.68929	8.52656	8.60216	8.47717	8.45227	8.31878	8.68461	8.4527	8.60699	8.32869	8.76461	8.30418	8.53541	8.34074	8.92696	8.39687	8.55299	8.11556
ENST00000545114.5	ENSG00000233024.7	NPIPA9	3.95036	3.32323	3.80778	3.35921	3.52634	3.46753	3.69258	3.21839	3.35935	3.30382	3.69488	3.32027	3.77546	3.41473	4.00396	3.5079	4.49543	3.32122	3.52259	2.92241	3.55463	3.12312	3.7524	3.2213
ENST00000397786.7	ENSG00000108510.10	MED13	7.10336	7.17718	6.8289	7.16998	7.12493	7.46111	7.34908	7.46872	7.41401	7.68315	7.38801	7.77698	7.37046	7.58772	7.61477	7.67259	6.91625	7.49996	7.47567	7.45292	6.54609	7.56397	7.3576	7.7008
ENST00000372945.8	ENSG00000182180.14	MRPS16	10.2779	9.99439	10.4324	9.80347	9.9667	10.0354	10.2454	9.78603	10.0418	9.50373	10.0225	9.73254	10.0834	9.77349	9.93033	9.86109	10.2658	9.65221	9.79402	9.73949	10.0526	9.62168	10.0366	9.59597
ENST00000336133.8	ENSG00000205323.9	SARNP	8.26534	9.03482	8.27589	9.12368	8.38994	9.02095	8.78697	9.36923	8.7835	9.53027	8.99058	9.71947	8.14174	9.10656	8.40322	9.34183	7.98344	9.1687	9.1221	9.65936	7.71741	8.97274	8.75073	9.11835
ENST00000332591.6	ENSG00000127081.14	ZNF484	4.00632	4.13925	3.9476	4.22705	3.75568	4.28589	3.95289	4.44243	4.00768	4.7459	3.87399	4.5743	4.56844	4.65444	4.15305	4.56643	3.59864	4.32294	4.10329	4.56041	3.97825	4.27666	4.04107	4.27038
ENST00000339594.9	ENSG00000009954.11	BAZ1B	7.6395	8.10799	7.85122	8.55157	7.83183	7.9465	7.84023	8.71794	7.98124	8.78924	8.32005	8.98759	7.62325	7.87685	8.1115	8.40826	7.34099	8.22681	8.34347	8.28786	7.35416	7.71174	7.56306	8.45157
ENST00000326577.9	ENSG00000006327.14	TNFRSF12A	11.8625	11.0203	11.7197	11.0695	11.5064	11.2688	11.4469	10.7834	11.0899	10.2568	11.1714	10.6795	11.532	11.0393	11.256	10.7536	11.931	10.5784	10.7206	10.7298	11.6351	10.8425	11.1734	10.4405
ENST00000652450.1	ENSG00000142166.13	IFNAR1	5.91163	6.58036	5.27203	6.56433	6.1363	6.97879	6.02109	7.14943	6.45792	7.44168	6.23456	7.35472	5.91993	7.05334	5.96698	7.35675	5.84684	6.90301	6.55523	7.31699	5.62052	6.6469	6.34735	7.06686
ENST00000320574.10	ENSG00000177084.18	POLE	7.61578	7.629	7.60035	7.30493	7.68237	7.5749	7.7378	7.36005	7.54963	7.26597	7.58514	7.27672	7.4954	7.46358	7.84189	7.18965	7.76622	7.09972	7.34618	6.79774	7.42904	6.98371	7.09097	7.06012
ENST00000440364.6	ENSG00000164576.12	SAP30L	4.23564	4.35805	4.27232	4.21551	4.08958	4.39528	4.43984	4.39039	4.21467	4.50114	4.18686	4.49914	4.04002	4.33438	3.89176	4.59029	4.27465	4.10012	3.91712	4.18881	4.50018	4.27386	4.33838	4.07027
ENST00000292114.8	ENSG00000244045.13	TMEM199	7.32281	7.96624	7.78957	7.98772	7.58157	7.33839	7.58149	7.72187	7.86365	7.68741	7.84505	7.93993	7.50173	7.52307	7.21511	7.43923	7.16813	7.68823	7.80933	7.9383	7.70642	7.53028	7.67717	7.78385
ENST00000375415.5	ENSG00000074964.17	ARHGEF10L	5.3198	4.80136	4.97969	4.70692	5.22919	5.45662	5.36627	4.70149	4.86935	4.60528	4.78853	4.5183	5.2472	4.65505	5.46609	5.09959	5.08395	4.38866	4.16244	4.26038	4.95036	4.88182	5.12928	4.59172
ENST00000401548.8	ENSG00000167077.13	MEI1	4.00831	3.99509	4.1018	3.43241	3.76666	3.88129	3.95975	3.4542	4.1211	3.699	3.76328	3.40276	4.4126	4.34269	4.05318	4.29537	3.91347	3.56272	3.24908	3.37504	3.53708	4.12967	4.38055	3.87739
ENST00000652533.1	ENSG00000105290.13	APLP1	7.395	6.75406	7.24318	6.62036	7.2995	7.60103	7.60243	6.95317	7.08416	6.42553	6.98578	6.29414	7.4147	7.33744	7.54419	6.80304	7.31897	6.25562	6.35106	6.17565	7.26571	6.92836	6.75407	6.30923
ENST00000308860.11	ENSG00000173137.12	ADCK5	5.01837	4.93408	5.14403	5.18852	5.28083	4.75285	5.17497	4.72037	4.973	4.78969	4.96777	4.58786	4.87589	4.63241	5.221	4.74095	5.51025	4.69339	4.64794	4.37416	5.12168	4.78814	4.83185	4.63011
ENST00000584999.1	ENSG00000108469.15	RECQL5	4.7456	4.77772	4.92482	5.2178	4.83049	4.67184	4.93836	4.81491	4.54194	4.67079	5.05513	4.85997	4.27129	4.2438	5.16134	4.32089	4.69768	4.59432	4.94745	4.57609	4.54043	4.66116	4.72668	4.50619
ENST00000266014.11	ENSG00000016864.19	GLT8D1	7.49945	7.73774	7.37665	7.76791	7.42137	8.19876	7.78356	7.98034	7.47681	7.79526	7.67165	7.88019	7.51631	8.30908	7.6186	8.11763	7.27843	7.85696	7.50299	7.72336	7.19481	7.8121	7.34514	7.70724
ENST00000303077.7	ENSG00000170577.8	SIX2	3.88834	3.62018	4.23487	3.67741	4.19881	3.45508	3.71249	3.52084	3.92299	3.66452	3.79697	3.43718	3.90864	3.54045	3.57714	3.57864	4.21111	3.72401	3.403	3.4675	3.88246	3.49609	3.5098	3.27978
ENST00000451237.3	ENSG00000235863.4	B3GALT4	3.40765	2.98336	3.58751	2.99686	3.22252	3.85472	3.4286	3.04886	3.32642	2.95848	3.3101	2.83641	3.36886	3.65364	3.36311	2.82874	3.27571	2.66422	2.80598	2.77226	3.17219	3.32943	3.30799	3.05005
ENST00000682029.1	ENSG00000109265.15	CRACD	6.17972	6.07156	5.75245	6.03716	6.18988	6.32395	6.22819	6.21394	6.17983	5.93125	6.08666	5.74653	6.28784	6.21165	6.35116	6.04208	5.87474	5.6475	5.55446	5.52772	6.04479	6.03603	5.80762	6.12182
ENST00000321394.12	ENSG00000120438.12	TCP1	9.98934	10.85	10.2805	11.1158	10.4075	10.2131	10.3676	11.1957	10.6277	11.5313	10.682	11.5649	10.0897	10.6312	10.2363	10.8049	9.91775	11.1718	11.0361	11.3025	9.75274	10.4126	10.3099	10.8609
ENST00000458385.7	ENSG00000164323.14	CFAP97	8.10709	8.68351	8.26872	8.87995	8.22459	8.64422	8.25991	8.92287	8.60869	9.41428	8.60819	9.2968	7.99726	8.78432	8.21526	9.00704	7.6631	8.96261	8.81384	9.09408	7.92669	8.57157	8.36814	8.87678
ENST00000254770.3	ENSG00000132434.10	LANCL2	8.27298	8.59522	8.35514	8.58715	8.31763	7.91106	7.95003	8.26195	8.40334	8.65221	8.25944	8.6329	8.16485	8.0278	7.95539	8.35275	8.00067	8.43647	8.43132	8.53854	8.23983	7.98835	8.11871	8.38041
ENST00000338399.9	ENSG00000108465.15	CDK5RAP3	7.9606	7.92205	7.91495	8.10206	7.98922	7.80166	7.97776	7.83355	8.07043	7.82547	7.99708	7.84566	8.03497	7.84482	7.94725	7.77959	7.43444	7.78289	7.90749	7.58555	7.7697	7.81928	7.85562	7.74762
ENST00000378937.7	ENSG00000165609.13	NUDT5	9.34199	9.54268	9.35179	9.41512	9.21055	9.28792	9.40108	9.58411	9.39446	9.77053	9.50005	9.75893	9.34936	9.53795	9.28413	9.6762	9.16976	9.6148	9.32962	9.68387	8.85164	9.235	9.15792	9.32926
ENST00000303305.11	ENSG00000170515.14	PA2G4	10.4193	11.1616	10.8362	11.3936	10.7279	10.3448	10.3611	11.1427	10.9831	11.8176	11.0939	11.7385	10.3315	10.7195	10.4478	10.8077	9.86413	11.3968	11.2796	11.5421	10.2794	10.6088	10.5448	11.1184
ENST00000326656.12	ENSG00000110536.14	PTPMT1	8.6275	8.38005	8.81145	8.33946	8.5891	8.31377	8.58023	8.20337	8.28701	7.78185	8.44929	8.30171	8.31518	8.12557	8.12551	8.30661	8.53302	8.14003	7.95406	8.26838	8.19834	7.70771	7.95927	7.75563
ENST00000367294.4	ENSG00000146476.11	ARMT1	7.67891	8.09201	8.10161	8.50326	7.84044	7.74657	7.81873	8.39764	8.21103	8.82168	7.98021	8.6742	7.92529	8.17011	7.75993	8.47407	8.05664	8.4617	8.58286	8.55574	7.98616	8.14179	8.02437	8.31904
ENST00000558678.1	ENSG00000196663.16	TECPR2	6.33474	6.08207	6.16975	6.2329	6.38759	6.37132	6.47584	6.29816	6.40651	5.82152	6.13248	5.75255	6.33525	6.30009	6.68321	6.15086	6.45851	5.96163	5.69719	5.78531	6.30729	6.21205	5.98257	6.44773
ENST00000649765.2	ENSG00000100092.24	SH3BP1	8.47268	8.2641	8.19837	8.03273	8.3213	7.94498	7.95993	7.68899	8.06444	7.90896	8.24736	7.61708	8.5615	7.66288	8.13078	7.51473	8.45689	7.81291	7.87124	7.57267	8.40253	7.48318	7.82299	7.57996
ENST00000494774.5	ENSG00000136279.21	DBNL	9.20537	8.96834	9.18235	9.033	9.20046	8.5214	8.94935	9.01263	9.14223	8.71571	8.82088	8.80795	9.18142	8.7144	8.79379	8.5999	8.99439	8.70694	8.68885	8.62682	8.95882	8.73245	8.77139	8.60204
ENST00000472642.5	ENSG00000106615.10	RHEB	6.3056	7.51494	6.54797	7.55727	6.39872	7.8937	6.762	7.7813	7.28924	8.33227	7.06054	8.38251	6.16161	7.85582	6.41302	8.25633	6.36906	7.96524	7.57684	8.52727	6.31783	7.85912	7.28799	7.81527
ENST00000406593.1	ENSG00000122085.17	MTERF4	3.90413	4.4526	4.28447	4.30449	4.28037	4.06583	4.07771	4.12616	4.274	4.60153	4.38498	4.50403	4.1396	4.19167	3.9888	4.44984	4.29073	4.42208	4.36218	4.7188	3.93816	4.23329	4.32407	4.42398
ENST00000475866.3	ENSG00000176092.17	CRYBG2	5.65823	5.36343	5.76873	5.45109	5.63993	5.3403	5.49157	5.11579	5.26538	5.06639	5.56424	4.91257	5.66213	5.49484	5.50569	5.2585	5.43968	5.02291	5.17206	4.78507	5.95272	5.32261	5.49959	5.19291
ENST00000312541.10	ENSG00000112763.17	BTN2A1	6.37706	6.11831	6.4628	6.32717	6.3505	6.28379	6.58996	6.54869	6.1768	6.13884	6.28205	6.29038	6.18232	6.2268	6.49832	6.33438	6.44407	5.74174	5.95847	6.18273	6.13134	6.18448	6.22837	6.13967
ENST00000262891.9	ENSG00000007047.15	MARK4	5.51939	5.13569	5.09133	4.89225	5.39507	5.57562	5.24997	5.07976	5.43472	4.993	5.28081	4.97697	5.38088	5.43374	5.6443	5.0517	5.87004	5.20341	4.86826	4.8085	5.68365	5.59519	5.28617	5.11156
ENST00000452853.6	ENSG00000070087.14	PFN2	9.87828	9.94018	9.87676	10.1109	9.78218	9.84973	9.99501	10.217	9.86536	9.83034	9.97421	10.016	9.907	10.1517	9.91929	10.1936	9.84451	9.80459	10.0643	10.0805	9.48572	9.75774	9.87906	10.0489
ENST00000403490.3	ENSG00000177971.9	IMP3	9.42431	8.86938	9.44566	8.78155	9.2766	8.40839	8.904	8.40077	8.94758	8.50379	8.92999	8.49501	9.25864	8.6217	8.84011	8.35667	9.55604	8.70383	8.45176	8.48153	9.30977	8.38895	8.57426	8.25347
ENST00000256658.8	ENSG00000134262.13	AP4B1	7.63279	7.47486	7.58392	8.0226	7.77934	7.34772	7.4271	7.75035	7.75474	7.92287	7.73668	7.74751	7.54953	7.59515	7.42522	7.30897	7.26972	7.5344	7.81404	7.72623	7.28262	7.21981	7.19257	7.46694
ENST00000343810.9	ENSG00000187778.14	MCRS1	8.86853	8.58894	8.81687	8.51309	8.8789	8.39169	8.66854	8.3816	8.73625	8.41048	8.72811	8.33911	8.84171	8.46095	8.75225	8.33739	8.69784	8.25537	8.43693	8.27248	8.91638	8.4627	8.51329	8.18021
ENST00000321990.5	ENSG00000176208.9	ATAD5	3.83389	4.00087	3.79915	4.08198	3.58199	3.99278	3.5801	4.27709	4.27733	4.85312	4.24621	4.87197	3.87825	3.89495	3.79649	3.90395	3.84482	4.31627	4.44924	4.4541	3.44944	3.9455	3.49373	3.8575
ENST00000266069.5	ENSG00000101193.8	GID8	7.94376	7.96004	7.76331	7.89603	7.97393	7.91225	7.63612	7.97189	7.87962	7.88773	7.88753	8.06948	7.85852	7.87221	7.66512	7.87045	7.49319	7.80741	7.6967	7.91805	7.35105	7.85633	7.98643	7.90087
ENST00000587834.6	ENSG00000166562.9	SEC11C	7.44164	7.31255	7.60048	7.62171	7.49037	6.88775	7.43677	7.64102	7.42232	7.52958	7.62549	7.94631	7.43615	7.61276	7.54832	8.07921	7.37044	7.41444	7.50691	8.11491	7.0698	7.43143	7.65925	7.75542
ENST00000381199.8	ENSG00000155545.20	MIER3	5.47146	5.88501	5.62371	5.89475	5.63999	5.57626	5.74154	6.04503	5.63083	6.54297	6.18387	6.30408	5.3262	5.86695	5.62	5.94169	5.3767	6.11093	6.13821	6.22202	5.30748	5.98732	5.7423	6.32575
ENST00000408901.8	ENSG00000129460.16	NGDN	6.83848	7.72461	7.0976	7.97203	6.93227	7.1221	7.11032	7.71491	7.61953	8.02295	7.49232	8.26197	7.0258	7.46923	7.23742	7.7689	6.84905	7.82175	7.81679	8.16924	7.14639	7.27412	7.25142	7.62364
ENST00000228918.9	ENSG00000111321.11	LTBR	10.7717	10.3385	10.7791	10.4572	10.6537	10.6008	10.6635	10.1128	10.2723	9.93859	10.4801	10.0468	10.4256	10.2187	10.3993	10.1194	10.8188	9.93362	10.0169	10.1405	10.8301	10.0787	10.2449	9.71066
ENST00000262518.9	ENSG00000080603.17	SRCAP	8.42825	8.36892	8.45894	8.41272	8.38609	8.1864	8.32362	8.08105	8.33404	8.14387	8.34976	8.17419	8.46062	8.09565	8.33766	8.25157	8.39326	8.09593	8.17678	8.0824	8.07785	7.96769	8.19084	7.98673
ENST00000375436.9	ENSG00000179051.14	RCC2	8.55213	8.59096	8.80577	8.59303	8.95644	8.47133	8.47176	8.53572	8.6836	8.68147	8.52749	8.57956	8.75991	8.34201	8.52331	8.28671	8.35124	8.30267	8.46958	8.2702	8.96733	8.57916	8.68053	8.53242
ENST00000254958.10	ENSG00000101384.12	JAG1	8.93363	9.08412	9.3844	9.44425	9.14184	8.77603	9.34114	9.26007	9.18495	9.03157	9.36197	9.43097	9.22706	9.00076	9.37808	9.21862	9.23715	9.0888	9.10368	9.34019	9.37539	8.9381	9.20946	9.05769
ENST00000585672.5	ENSG00000141644.18	MBD1	5.85862	5.88186	6.06924	5.68088	5.96731	5.79943	6.0369	5.93108	5.86091	5.57879	5.98107	5.73382	6.06419	5.83967	5.84051	5.76325	5.9414	5.51948	5.58446	5.42619	6.0188	5.62638	5.91091	5.71136
ENST00000399069.8	ENSG00000205629.12	LCMT1	7.70004	7.76261	7.65645	7.59854	7.41986	7.93762	7.62133	7.73958	7.64225	7.84786	7.63087	7.80571	7.71238	8.00075	7.21775	8.08304	7.33829	7.65223	7.64365	7.75329	7.57845	7.87757	7.79484	7.60551
ENST00000592949.5	ENSG00000167685.15	ZNF444	5.24331	5.10791	5.42193	5.04779	5.45972	5.09208	4.71523	4.80705	5.17938	4.9051	4.99311	4.95145	5.50597	4.90946	4.99484	4.88997	5.5153	5.12111	4.56985	4.71028	5.74348	4.97176	5.0243	5.24449
ENST00000397224.9	ENSG00000100350.15	FOXRED2	9.2087	8.78114	8.97791	8.62611	9.06231	8.82259	9.01643	8.55472	8.81598	8.36763	8.70549	8.28548	9.23676	8.68321	8.85312	8.55017	9.33975	8.46611	8.56933	8.36524	9.19197	8.4539	8.62589	8.26426
ENST00000306708.11	ENSG00000171017.11	LRRC8E	7.85237	7.45342	7.86219	7.21406	7.71325	7.45393	7.65599	7.00205	7.4952	6.75014	7.41098	7.03165	7.96319	7.2583	7.71076	7.09697	7.89557	7.12539	7.14838	6.93414	8.03772	7.24772	7.38657	7.03044
ENST00000651570.2	ENSG00000065057.9	NTHL1	7.52487	7.43686	7.52796	7.22594	7.70988	6.95174	7.50289	7.17594	7.44971	7.34084	7.46382	7.17581	7.34698	6.98489	7.07202	6.82812	7.15466	7.1126	7.04738	6.84226	7.34801	6.69861	7.08957	6.5749
ENST00000542672.6	ENSG00000077522.15	ACTN2	5.59623	5.82825	5.57258	5.8221	5.52012	5.65637	5.22701	5.69546	5.64927	5.80269	5.41039	5.75453	5.20395	5.4858	5.30623	5.62229	5.12368	5.55922	5.35794	5.35058	5.36627	5.88233	4.97326	5.32911
ENST00000282382.8	ENSG00000251201.8	TMED7-TICAM2	9.59313	9.62273	9.38967	9.72851	9.48699	9.79456	9.67364	9.76625	9.47677	9.66951	9.54018	9.69948	9.64019	9.89513	9.59002	9.92831	9.57676	9.40994	9.51103	9.73756	9.66289	9.64287	9.62903	9.64561
ENST00000377960.9	ENSG00000122694.16	GLIPR2	5.69367	5.03428	5.36443	5.14108	5.62894	5.87882	5.27974	5.34253	5.06622	5.23654	5.19477	5.04263	5.79953	5.80201	5.90059	5.56725	4.9963	4.86096	4.70866	5.09509	5.41864	5.33573	5.5728	5.26929
ENST00000270649.11	ENSG00000142556.19	ZNF614	4.65235	4.69429	4.19626	4.89945	4.41094	4.86795	4.41064	4.7551	4.94154	5.56716	4.81743	5.29894	4.48435	4.91037	4.81381	5.16988	4.54957	5.1132	5.00452	5.26044	4.54435	5.21765	4.85207	5.08769
ENST00000644238.1	ENSG00000156313.15	RPGR	5.26041	5.68731	5.69213	5.95434	5.57118	5.58794	5.40044	5.77579	5.40968	6.33525	5.4392	6.01908	5.58849	5.78338	5.47068	6.35548	5.61537	6.01685	5.83668	6.26807	5.65987	5.65826	5.65038	5.92003
ENST00000368455.9	ENSG00000025156.13	HSF2	5.27139	6.03557	5.27495	6.18733	5.31981	6.06719	5.50984	6.14827	5.52873	6.50711	5.78412	6.42267	5.60038	5.82269	5.64623	5.9821	5.47215	6.21865	6.00084	6.06651	5.34541	6.04177	5.54071	5.97922
ENST00000329548.5	ENSG00000182544.9	MFSD5	9.07178	8.6827	9.31635	8.94031	8.86168	8.54512	9.20412	8.62207	8.66269	8.21106	9.09184	8.55354	9.05208	8.71597	8.96957	8.77257	9.33479	8.50047	8.69097	8.62222	9.13166	8.51811	8.95285	8.27788
ENST00000395284.8	ENSG00000170312.16	CDK1	9.35668	9.89679	9.49398	10.1124	9.4188	9.61736	9.57976	10.0335	9.95031	10.3447	9.79349	10.2618	9.03199	9.6621	9.18591	9.78895	8.9911	10.1406	10.1344	10.0661	9.10963	9.54883	9.2324	9.75629
ENST00000301093.6	ENSG00000167562.13	ZNF701	4.50697	4.52632	4.18381	4.84503	4.35357	5.16017	4.7668	4.86529	4.82421	5.19607	4.98715	4.91822	4.16799	4.79171	4.31485	4.65426	4.34203	4.26862	4.83316	5.02211	4.25225	4.46449	4.62849	4.71294
ENST00000554752.7	ENSG00000006432.16	MAP3K9	4.31655	4.2635	4.60378	4.55724	4.41368	4.31071	4.53336	4.12484	4.36873	3.92638	4.47607	4.0924	4.77019	4.20458	4.51546	4.14009	4.61122	4.23727	4.05832	3.99456	4.46054	4.13518	4.28595	3.98621
ENST00000381480.7	ENSG00000205744.10	DENND1C	3.69961	3.795	3.93836	3.50235	3.859	4.21177	3.8722	3.75609	3.85346	3.88831	3.70753	3.21894	3.80448	3.76126	3.78118	3.53841	3.73546	3.67567	3.43713	3.46425	3.23869	3.51571	3.43028	3.37644
ENST00000298198.5	ENSG00000165434.8	PGM2L1	4.81695	5.0054	4.60646	5.00901	5.00173	4.94818	5.02324	5.45702	4.99383	5.31434	5.07882	5.46002	5.07284	5.19319	4.89872	4.91588	4.13413	4.7552	4.81478	4.74869	4.47949	4.89635	4.65032	5.24543
ENST00000370575.5	ENSG00000119943.13	PYROXD2	6.16733	5.76605	6.04476	5.83147	6.0518	5.91711	6.03061	5.63626	5.73589	5.30593	6.05868	5.56695	5.60632	5.25458	5.41869	5.58221	6.08459	5.50892	5.33796	5.16232	5.51706	5.21377	5.47386	4.96932
ENST00000357618.10	ENSG00000010704.19	HFE	6.68712	6.54923	6.38153	6.235	6.80562	6.86767	6.74368	6.4065	6.26911	5.93868	6.31328	5.99263	6.36726	6.348	6.32376	6.28392	6.27641	5.89213	5.93906	5.99112	6.26738	5.92363	6.05032	5.75333
ENST00000227507.3	ENSG00000110092.4	CCND1	11.9806	11.7172	11.8519	11.3965	11.9394	11.7545	11.3215	11.0819	11.796	11.2567	11.5591	11.1705	11.6158	11.1341	11.398	10.7855	11.5778	11.334	11.3244	11.0137	11.7584	11.3421	11.2746	11.0707
ENST00000393436.9	ENSG00000127314.18	RAP1B	6.97231	8.1126	6.95834	8.3897	7.34562	8.25314	7.22464	8.70176	7.74796	9.32121	7.42193	9.30389	6.92962	8.38766	7.3284	9.06818	6.78129	8.76508	7.99156	9.1569	6.8059	8.22327	7.42079	8.53034
ENST00000613099.4	ENSG00000048707.15	VPS13D	7.613	7.33684	6.9018	7.1042	7.44121	8.06	7.62752	7.49955	7.5394	7.37105	7.26276	7.13746	7.61606	7.96946	7.76135	7.72115	7.40266	7.37193	7.18372	7.03922	7.16396	7.52857	7.49575	7.45842
ENST00000532838.1	ENSG00000254788.7	CKLF-CMTM1	5.99288	6.29639	6.47337	6.25493	5.95895	6.30545	6.82516	6.84981	6.15813	5.72093	6.4828	6.6165	5.87804	6.41326	6.25129	6.66401	5.90503	5.82538	6.11755	6.34384	5.20926	5.8924	6.17483	5.94618
ENST00000366540.5	ENSG00000117020.19	AKT3	4.04308	4.2888	4.01469	4.09461	3.99846	4.53875	3.87766	4.01393	4.57538	4.62302	4.13363	4.21635	3.92263	4.36847	4.24172	4.51024	3.7952	4.29034	4.0578	4.47032	3.97612	4.27513	3.97992	4.02275
ENST00000261254.8	ENSG00000118971.9	CCND2	8.70897	8.56398	8.30582	8.19394	8.75655	8.28365	8.35931	8.05603	8.65993	8.59703	8.54394	8.24376	9.22495	8.9179	9.35201	8.7323	8.46652	8.44927	8.43928	8.07791	8.87592	8.63281	8.85717	8.62893
ENST00000341657.9	ENSG00000185722.18	ANKFY1	7.98113	7.99427	7.92767	8.08269	8.07417	7.67735	7.82238	8.04704	8.10453	8.0251	8.01642	8.10111	8.09464	7.96641	8.06361	7.97433	7.54964	7.74149	7.88872	7.64303	7.37019	7.33562	7.31538	7.62061
ENST00000373042.5	ENSG00000197982.14	C1orf122	7.49496	6.98088	7.54246	6.61638	7.29977	6.50848	6.81939	6.31649	7.01189	6.33903	6.61388	6.2905	7.43446	6.81201	7.09986	6.71461	7.2558	6.64324	6.04067	5.96393	7.55178	6.57824	6.76155	6.13918
ENST00000280800.5	ENSG00000151176.8	PLBD2	10.0798	9.63594	10.0724	9.52838	9.90515	9.85465	10.2233	9.56004	9.60239	9.05817	9.8204	9.2659	10.0123	9.56702	9.91576	9.68852	10.0268	9.24289	9.28449	9.32736	10.0629	9.45125	9.80009	9.20548
ENST00000373078.5	ENSG00000171169.9	NAIF1	5.18771	5.25183	5.28416	4.9118	5.04983	4.93686	4.88317	4.98083	5.42687	4.66905	5.06919	4.92977	5.26363	4.94944	4.70435	4.8639	5.28067	4.70811	4.58587	4.66548	5.03771	4.35401	4.89741	4.61232
ENST00000291386.4	ENSG00000160075.12	SSU72	7.98936	8.26906	8.21723	8.36275	7.9664	8.06924	8.18153	8.22304	8.13186	8.31032	8.27442	8.47551	7.88552	7.92327	7.6085	8.41504	7.77212	8.15181	8.12755	8.33485	7.91189	7.90893	8.14911	8.07571
ENST00000458420.7	ENSG00000158258.16	CLSTN2	8.72745	8.83035	9.20503	9.04489	8.64925	8.64424	9.12778	8.89353	8.96694	8.60945	9.02675	8.9037	8.81547	8.88278	9.19645	9.27353	8.87295	8.75887	8.84866	9.04772	8.99052	8.66545	9.06798	8.76549
ENST00000398341.7	ENSG00000160190.14	SLC37A1	5.39607	4.95137	5.13786	4.57242	4.9429	5.04969	5.16942	4.6956	4.87154	4.55499	5.04413	4.58007	5.36071	4.69873	5.03477	4.69036	4.91045	4.82053	4.6819	4.48475	5.09641	4.81206	5.14117	4.36521
ENST00000382303.5	ENSG00000107104.20	KANK1	4.3319	4.80174	4.18583	4.526	4.18234	5.22635	4.84563	4.70976	4.26631	4.66107	4.43299	4.37824	4.49377	4.58025	4.62447	4.39681	4.12873	4.11647	3.96598	3.98667	4.12436	4.39565	4.04887	3.85519
ENST00000200135.8	ENSG00000086827.9	ZW10	7.63475	8.20824	7.84915	8.50639	7.81245	7.67471	7.7127	8.48478	8.10722	8.95662	8.06126	8.81032	7.73034	8.19718	7.6188	8.15851	7.28599	8.4796	8.47705	8.5266	7.5051	7.84043	7.86084	8.59414
ENST00000372715.7	ENSG00000119333.12	DYNC2I2	8.94126	8.63251	8.95505	8.48485	8.92142	8.4571	8.79486	8.37166	8.62634	8.04464	8.63387	8.22641	8.84568	8.32983	8.58722	8.25359	9.08411	8.23048	8.28974	8.04907	8.8776	8.05269	8.61281	8.1134
ENST00000555155.5	ENSG00000166965.12	RCCD1	7.58895	7.09164	7.52716	6.9099	7.46212	7.04337	7.08206	6.80763	7.14773	6.58564	7.03034	6.49637	7.23289	6.74028	7.01591	6.62826	7.09605	6.74016	6.50897	6.26274	7.24752	6.50843	6.75705	6.25193
ENST00000374202.7	ENSG00000147168.13	IL2RG	3.88433	3.42506	3.55403	3.40378	3.79269	5.02021	4.36573	3.91783	3.51829	3.32128	3.54319	3.51601	4.13062	4.42654	4.13462	4.14568	3.86478	3.1886	2.89307	3.20366	3.48162	4.37826	3.67595	3.60235
ENST00000351193.7	ENSG00000169251.13	NMD3	7.62564	8.25572	7.93139	8.56937	7.81087	8.10575	7.94799	8.61976	8.11021	9.1432	8.07311	8.9253	7.70024	8.27836	8.00794	8.51945	7.0157	8.54048	8.5698	8.69286	7.57593	8.24627	7.93923	8.61417
ENST00000338086.9	ENSG00000055917.16	PUM2	9.02957	8.84634	8.69631	8.93374	8.88975	9.10617	9.07734	9.19157	9.00042	9.30391	8.95136	9.16469	9.10238	9.1352	9.10888	9.12619	8.85588	9.17086	9.01367	8.98714	8.67665	9.09796	8.86914	8.96605
ENST00000298310.10	ENSG00000165525.18	NEMF	5.38638	5.98945	5.5036	6.19688	5.55964	5.98958	5.44653	6.33146	5.91423	7.08728	5.99599	6.93278	5.45516	6.15163	6.07963	6.41703	5.25792	6.23826	6.18709	6.2649	5.3779	6.06429	5.48521	6.54268
ENST00000357172.9	ENSG00000134255.14	CEPT1	8.2263	8.54912	8.31079	8.8728	8.32331	8.63795	8.64935	8.9175	8.46867	8.98587	8.72188	8.92825	8.25263	8.89294	8.6642	8.90726	7.79171	8.61807	8.70546	8.88746	7.92032	8.70594	8.37049	8.49661
ENST00000448044.5	ENSG00000073849.16	ST6GAL1	6.36272	6.26151	5.87001	6.21868	6.35848	6.78772	6.69855	6.57658	6.21508	6.56981	6.23357	6.3287	6.85965	6.94999	7.0542	6.85897	6.11354	6.22543	5.84378	5.99129	6.44937	6.44336	6.40176	6.37539
ENST00000398355.7	ENSG00000046647.14	GEMIN8	7.05947	6.89517	7.0019	6.80126	7.31037	7.06843	7.10141	6.66673	6.84935	6.83848	6.93686	6.63936	6.96263	6.63409	7.04429	6.87471	6.76227	6.80226	6.7305	6.45867	7.51982	6.65572	6.87714	6.77817
ENST00000370803.8	ENSG00000156531.17	PHF6	6.17294	6.86585	6.32374	7.10376	6.47531	6.96345	6.4114	7.32851	6.49514	8.0882	6.76916	8.09373	6.06485	6.80154	6.17582	7.10541	5.8403	7.30491	7.17858	7.61408	6.03465	6.82017	6.40346	7.06653
ENST00000318636.8	ENSG00000169239.13	CA5B	5.0359	5.1898	5.03485	5.11896	4.83578	5.24907	4.99566	5.10252	4.89674	4.99868	5.1146	5.19786	5.01995	4.96131	5.49599	5.65697	5.30546	5.05445	4.97187	5.19199	5.5129	5.31691	5.18732	5.014
ENST00000636780.2	ENSG00000102805.16	CLN5	5.03722	5.1649	5.19323	5.33022	5.16071	5.1056	5.22427	5.61718	5.20953	5.27854	5.16741	5.43542	5.05519	5.48665	5.2789	5.65219	5.10254	5.15431	5.29031	5.30144	4.96278	5.17145	5.40961	5.3103
ENST00000370654.6	ENSG00000117133.11	RPF1	6.89697	7.97726	7.53867	8.09187	7.37356	7.4671	7.1332	7.96313	7.61828	8.53591	7.66128	8.52029	7.27229	7.7015	7.35742	8.09399	6.53306	8.13253	7.89739	8.28844	6.77614	7.76052	7.5442	8.06063
ENST00000299001.11	ENSG00000134627.12	PIWIL4	3.77372	3.9608	3.99693	4.11597	3.84859	3.59628	4.02786	3.97898	3.892	4.42003	4.15954	4.34743	4.12322	3.93859	4.37555	4.19818	4.13118	4.24701	4.19982	4.06043	3.86909	3.90955	3.59353	4.04095
ENST00000219481.10	ENSG00000242612.7	DECR2	6.43179	5.69094	6.27555	5.66223	6.21063	6.25471	5.96921	5.59517	6.05131	5.36159	5.71766	5.50214	6.12198	5.69177	5.99965	5.48307	6.27742	5.44811	5.58683	5.0958	5.99352	5.84231	5.83246	5.30985
ENST00000636882.1	ENSG00000188026.13	RILPL1	5.5997	5.37836	5.75249	5.22797	5.77885	5.44729	5.49185	5.15833	5.62514	5.13645	5.17655	5.13904	5.68062	5.51095	5.83199	5.27611	5.63526	5.16454	5.0521	4.975	5.57742	5.41364	5.2661	5.07549
ENST00000513438.1	ENSG00000285437.1	POLR2J3	6.16667	6.0533	5.9946	5.97629	5.74248	6.3039	6.28505	6.34726	6.06484	5.95287	6.35805	6.56553	5.82794	6.65262	5.93547	6.89209	5.71386	6.26204	5.92542	6.20585	5.42282	5.91438	6.35662	6.20548
ENST00000650167.2	ENSG00000060749.16	QSER1	7.33492	7.46918	7.35392	7.71874	7.04705	7.45291	7.15868	7.53521	7.54973	8.15437	7.59033	7.80938	7.09226	7.60686	7.40929	7.89634	7.13559	7.79772	7.72434	7.87774	6.87481	7.22851	7.20397	7.81624
ENST00000301764.12	ENSG00000167986.15	DDB1	9.85179	10.1376	10.0316	10.3339	10.3112	9.98267	10.1425	10.3145	10.0706	10.4009	10.201	10.2801	10.0604	9.89864	10.4431	9.75843	9.31406	9.90931	10.1303	9.68403	9.60781	9.92221	9.72379	10.0499
ENST00000642412.2	ENSG00000128274.17	A4GALT	4.38094	4.02562	4.13531	4.02379	4.48881	4.35832	4.35698	3.98856	4.09892	3.76399	4.10949	4.09581	4.41893	3.96145	4.40375	4.02701	4.45781	3.74381	3.54467	3.65272	4.30277	3.99403	3.97461	3.90527
ENST00000409501.7	ENSG00000115652.15	UXS1	10.3179	9.82756	10.0714	9.85923	10.0361	10.1464	10.1605	9.75245	9.82129	9.50465	9.87316	9.69842	10.2518	9.92738	10.0741	9.75543	10.1644	9.57192	9.68486	9.73923	9.89694	9.7987	9.72531	9.45782
ENST00000334956.15	ENSG00000197702.14	PARVA	8.73153	8.88718	8.72353	9.1215	8.85679	9.04112	8.91989	9.38536	8.85769	9.17872	8.84177	9.23434	8.8789	9.29193	8.81091	9.22634	8.36363	8.92082	8.98959	9.12164	8.49581	9.12722	8.79358	9.20949
ENST00000359467.8	ENSG00000196693.15	ZNF33B	5.91318	6.15568	5.94679	6.21432	5.86233	6.05995	5.57463	6.20677	6.06702	6.45244	6.15039	6.42733	5.56477	6.29748	5.92321	6.57626	5.35089	6.20532	6.22281	6.24458	5.4674	6.27295	6.00281	6.50953
ENST00000510818.6	ENSG00000164172.20	MOCS2	6.398	6.72751	6.66587	6.95468	6.05228	6.90131	6.84286	6.95509	6.76801	6.49439	6.53656	6.86114	6.14305	7.07472	6.41477	7.29234	6.13478	6.64288	6.84758	6.91833	6.4139	6.94951	6.98556	7.18956
ENST00000359697.8	ENSG00000127952.17	STYXL1	8.12965	8.49808	8.43738	8.59212	8.44881	8.32658	8.56839	8.60812	8.22492	8.42677	8.57816	8.45525	8.3531	8.58759	8.56195	8.56096	8.1762	8.34455	8.54213	8.55562	8.31989	8.37711	8.5031	8.65959
ENST00000506646.5	ENSG00000182903.16	ZNF721	4.5878	4.7842	4.70167	4.45473	4.54892	4.43525	4.45058	4.51255	4.61436	4.44518	4.628	4.83664	4.91676	4.92913	4.26354	4.56576	4.19848	4.43924	4.28071	4.9727	4.44283	4.41836	4.42924	4.70913
ENST00000435607.3	ENSG00000007314.12	SCN4A	3.54697	3.31019	3.38823	3.11458	3.46619	3.54311	3.53522	3.27154	3.22674	3.06836	3.2155	3.05494	4.2192	4.15805	4.54761	3.92851	3.04885	2.94835	2.70865	2.73936	4.35709	3.7589	4.48568	3.83125
ENST00000235345.6	ENSG00000116704.8	SLC35D1	6.5013	6.29824	6.39665	6.32256	6.30894	6.44092	6.68363	6.63909	6.26552	6.45853	6.41041	6.43312	6.58477	6.76427	6.95778	6.65919	6.18307	6.27166	6.47111	6.26044	6.40772	6.49435	6.76109	6.71384
ENST00000298299.4	ENSG00000165512.5	ZNF22	4.64537	5.05243	4.38291	4.54646	4.64343	4.66234	4.43131	4.56984	4.9046	5.34838	4.78558	5.47283	4.69486	5.04906	4.47833	5.00356	4.22711	5.06662	4.80818	5.16569	4.39425	4.91335	4.91983	4.71597
ENST00000290429.11	ENSG00000100294.13	MCAT	8.59806	8.2365	8.57653	8.21473	8.49802	7.86926	8.12401	7.92826	8.34411	8.06139	8.27161	8.00202	8.30832	7.91945	7.82074	7.72573	8.43271	7.95352	8.0589	8.02547	8.61273	7.61036	7.94575	7.76934
ENST00000617633.5	ENSG00000278053.5	DDX52	6.73427	7.24415	7.01075	7.54711	6.88812	6.61058	6.7279	7.45283	7.22083	8.31958	7.36367	8.18195	6.47052	7.1046	6.9511	7.02147	6.23061	7.5658	7.61339	7.61331	6.57765	6.83423	6.96116	7.4402
ENST00000227214.10	ENSG00000021300.14	PLEKHB1	6.78624	5.8972	5.65261	5.35341	6.15889	7.21187	6.37452	5.76119	6.37358	5.75954	5.77507	5.16816	7.12245	6.69921	6.89298	5.87262	6.50927	5.38703	5.2669	5.04483	6.84386	6.66723	6.58922	5.77934
ENST00000643187.1	ENSG00000121879.6	PIK3CA	6.77763	6.82623	6.25722	7.04594	6.58087	7.13303	6.87862	7.30774	7.01151	7.45879	6.75908	7.46264	6.60676	7.45762	6.85455	7.49805	6.32346	7.05445	7.03703	7.20864	6.23084	7.3269	6.87503	7.26576
ENST00000286371.8	ENSG00000069849.11	ATP1B3	11.0228	11.4092	11.3411	11.5536	10.9899	11.244	11.3751	11.5487	11.1879	11.6495	11.428	11.8149	11.0856	11.3349	11.0811	11.5605	11.0336	11.4754	11.4543	11.7797	10.8407	11.1237	11.2868	11.2974
ENST00000473989.8	ENSG00000157741.15	UBN2	4.87131	4.98729	5.13473	5.42928	5.17686	5.07188	5.44686	5.3518	5.4754	5.54801	5.36551	5.2273	5.17326	5.19595	5.49349	4.97117	5.2852	5.30631	5.19219	4.61632	5.03316	5.12183	4.89908	5.13721
ENST00000533050.6	ENSG00000197798.9	FAM118B	6.37823	7.07427	6.69208	7.02852	6.60897	6.58409	6.77688	7.20188	6.71854	7.44687	6.82416	7.41798	6.52539	6.92955	6.70445	7.21817	6.67055	7.10824	6.84012	7.27068	6.41549	6.80039	6.82088	7.04626
ENST00000252245.6	ENSG00000170454.6	KRT75	6.90641	6.79981	6.66795	6.39254	6.9803	6.7585	6.50857	6.4788	6.81799	7.02434	6.71617	6.75175	6.95622	5.90418	6.62124	6.28218	6.24423	6.74629	6.49385	6.27262	6.42643	6.5636	5.84966	6.04807
ENST00000300571.7	ENSG00000167191.12	GPRC5B	6.12237	5.60672	5.41372	5.42131	5.65859	6.2002	6.05121	5.02412	5.55837	5.17614	5.76736	5.15924	5.56367	5.53366	5.88183	5.0011	5.91327	5.25966	5.05347	4.91975	5.18543	4.81461	5.14821	4.65548
ENST00000360110.9	ENSG00000072274.13	TFRC	12.4988	13.1323	13.095	13.434	12.6159	12.4643	13.0084	13.321	12.9661	13.4272	13.2467	13.6752	12.2996	12.8179	12.4039	13.1454	12.5165	13.2567	13.3243	13.7088	12.2496	12.6438	12.8945	13.0788
ENST00000678380.1	ENSG00000072415.10	MPP5	6.37759	6.89463	6.49658	7.32765	6.68105	6.85984	6.77825	7.57335	6.96958	7.83866	6.84657	7.88455	6.26155	6.82108	6.47196	7.15922	6.03775	7.09502	7.04851	7.6581	6.16862	6.99157	6.33724	7.15545
ENST00000402883.5	ENSG00000171877.21	FRMD5	5.35758	5.20591	5.421	5.61484	5.03694	5.20849	5.37201	5.3355	5.14955	5.19509	5.32402	5.4154	4.95812	5.17733	5.40956	5.09283	5.52238	5.18063	5.42035	5.54628	5.23186	5.33701	5.04596	5.33456
ENST00000529721.5	ENSG00000158555.15	GDPD5	5.18909	5.02169	5.02254	4.68317	5.32588	5.71534	5.72302	5.12016	4.77716	4.37402	4.8657	4.36292	5.48165	5.5029	5.51539	4.77358	5.33704	4.749	4.56507	4.03283	5.21647	5.06981	5.02923	4.30755
ENST00000396386.7	ENSG00000122565.19	CBX3	10.4164	11.6239	10.4316	11.8206	10.5482	11.387	10.6004	11.8587	11.1862	12.5118	11.1349	12.495	10.0876	11.5091	10.0737	11.7894	9.59507	11.9863	11.5667	12.4977	9.81878	11.3132	10.8183	11.6994
ENST00000588874.5	ENSG00000141376.23	BCAS3	5.54424	5.18133	5.00517	4.93436	5.36761	5.76153	5.35947	5.1684	5.57835	5.13168	5.11129	5.01998	5.9191	6.06536	6.04227	5.88431	5.08904	5.18904	4.84107	4.66344	5.78647	5.71482	5.65077	5.96947
ENST00000287916.8	ENSG00000157224.16	CLDN12	9.62388	9.19657	9.78794	9.13539	9.36375	9.41144	9.68937	9.06255	9.21668	9.0617	9.53636	9.01685	9.27844	8.89789	9.08169	8.73145	9.82703	9.06843	9.40618	9.0138	9.62934	9.50847	9.51602	8.99419
ENST00000394140.9	ENSG00000114021.12	NIT2	7.89653	8.04554	7.88205	8.02694	7.83986	8.22438	8.10565	8.13202	7.8972	8.09563	7.9589	8.09337	8.02949	8.18537	8.01674	8.08271	7.69087	8.01013	7.92514	8.10436	7.75142	7.97367	7.82436	7.81973
ENST00000368108.7	ENSG00000158716.9	DUSP23	7.07933	6.65113	7.3475	6.73177	7.06812	6.80137	6.98305	6.43542	6.83498	6.12144	6.78772	6.4777	6.91953	6.53892	6.80798	6.73362	7.10017	6.35512	6.32796	6.45085	7.18234	6.56405	6.98216	6.44273
ENST00000470701.1	ENSG00000100142.16	POLR2F	9.70976	9.88826	10.025	9.78836	9.63303	9.57697	9.7528	9.49378	9.66042	9.34212	9.91788	9.76539	9.4132	9.42635	9.21423	9.58365	9.48788	9.63448	9.63873	9.8573	9.32871	9.26505	9.59273	9.24889
ENST00000539111.7	ENSG00000256525.8	POLG2	5.54411	5.50603	5.96887	5.97998	5.52372	5.71224	5.77925	5.79422	5.78198	5.72122	5.86916	6.04459	4.95042	5.33075	5.63674	5.18829	5.59988	5.4674	5.52492	5.55765	5.18334	5.69219	5.42365	5.34504
ENST00000371421.9	ENSG00000197070.14	ARRDC1	8.45185	8.17832	8.25961	8.05493	8.27914	8.42136	8.30297	7.80657	8.08208	7.74454	8.08226	7.59865	8.52884	8.06453	8.30557	7.94348	8.82437	7.87664	7.89463	7.62232	8.43137	8.07943	8.16668	7.73721
ENST00000362065.9	ENSG00000198690.10	FAN1	6.42119	6.30552	6.07194	6.23504	6.12469	6.41104	6.13091	6.46501	6.31806	6.58917	6.30098	6.36235	6.48972	6.46579	6.59892	6.38064	6.26866	6.26755	6.09699	6.33592	6.01253	6.04091	5.79766	6.13556
ENST00000504676.5	ENSG00000113712.19	CSNK1A1	8.31129	8.71833	8.20982	8.55016	8.18908	8.63013	8.27694	8.76902	8.48961	9.33604	8.45344	9.21259	8.29268	8.74331	8.36124	8.98906	7.79888	8.98333	8.72644	9.15851	7.63266	8.84916	8.42826	9.02523
ENST00000373606.8	ENSG00000101363.13	MANBAL	9.34687	8.56402	9.13825	8.18919	8.9757	8.50663	9.01179	8.0695	8.48023	7.91284	8.50956	7.69245	8.98317	8.2723	8.82485	8.18583	9.34595	8.10459	8.31563	7.96056	8.81858	8.14736	8.51273	7.73978
ENST00000663895.1	ENSG00000184381.20	PLA2G6	5.18418	4.75744	4.83121	4.48101	5.28244	5.15417	5.15477	4.88315	4.75344	4.6362	4.83433	4.53534	5.15394	5.00762	5.12649	4.39254	5.27657	4.39306	4.42389	4.11096	5.21393	4.56762	4.46905	4.60171
ENST00000395785.6	ENSG00000147654.15	EBAG9	5.65616	6.28946	5.95474	6.60396	5.75569	6.10865	5.81193	6.4991	5.97999	6.7114	6.04553	6.9701	5.47656	6.36811	5.58922	6.87376	5.28336	6.44433	6.43318	7.0613	5.64141	6.33341	5.84456	6.28975
ENST00000313288.9	ENSG00000013810.21	TACC3	10.0356	9.96938	10.0874	10.0099	9.93712	9.49954	9.82631	9.85689	10.0109	9.8706	9.94334	9.9029	9.43987	9.1521	9.37834	9.13286	9.82585	9.73086	9.7933	9.55368	9.25108	9.13874	9.13698	9.09554
ENST00000449247.6	ENSG00000132305.21	IMMT	10.2096	10.4007	10.2885	10.5428	10.4108	10.2345	10.3712	10.6008	10.4186	10.8104	10.4529	10.6938	10.317	10.4082	10.5678	10.5748	9.91732	10.4423	10.5263	10.3899	10.1042	10.2583	10.2082	10.4892
ENST00000304987.4	ENSG00000170145.5	SIK2	7.93157	8.02724	7.91188	8.0715	7.92309	7.8073	7.77849	7.80979	7.91724	8.01775	7.82417	7.71975	8.05336	7.77225	7.94679	7.66992	7.74091	7.56902	7.65004	7.67696	8.04185	8.03632	7.8868	8.07123
ENST00000262525.6	ENSG00000102870.6	ZNF629	5.62843	5.05273	5.34306	4.97395	5.28013	4.94726	5.11878	5.11928	5.29749	4.97817	5.09619	4.79171	5.3736	5.27065	5.57563	4.81258	5.21542	4.98137	4.73678	4.77879	5.37842	5.18672	4.95101	4.8332
ENST00000420613.7	ENSG00000139620.13	KANSL2	7.74597	8.01436	8.02979	7.93472	7.78868	7.66255	8.10073	7.92806	7.98569	7.91403	8.12831	8.14079	7.91982	7.90846	8.24836	8.09026	7.87329	7.9259	8.02014	7.93306	8.15	7.80785	8.02682	7.8575
ENST00000053867.8	ENSG00000030582.18	GRN	12.1678	11.6745	12.1785	11.4124	12.2507	12.0922	12.4617	11.6962	11.6835	11.0189	11.7353	11.0626	12.5515	12.0042	12.4677	11.9137	12.5082	11.2178	11.1513	11.0046	12.6109	11.9054	12.1737	11.5097
ENST00000394505.7	ENSG00000001631.16	KRIT1	5.94873	6.30963	6.11102	6.85373	6.18331	6.62782	6.42624	7.05469	6.37543	7.36613	6.54168	7.35857	5.93327	6.50842	6.23594	7.03215	5.75135	6.82705	6.66438	6.90684	5.89933	6.37734	6.25337	7.03846
ENST00000620233.1	ENSG00000277161.2	PIGW	6.80759	7.2621	7.06164	7.56879	6.79875	6.69421	6.77113	7.27138	7.17702	7.61019	7.34115	7.81647	6.77136	7.08863	6.60065	7.1045	6.62203	7.40393	7.52851	7.78228	6.57768	6.57066	7.04659	7.16149
ENST00000435644.6	ENSG00000023287.13	RB1CC1	7.5023	7.63092	6.73959	7.43039	7.10996	7.92507	7.44364	7.89628	7.49154	8.35834	7.27775	7.89784	7.23121	7.91809	7.64349	8.10431	7.06388	7.74725	7.45803	7.70034	7.15874	7.7781	7.56936	8.17131
ENST00000357799.9	ENSG00000163535.18	SGO2	5.06137	5.63064	5.28577	5.66402	5.22748	5.64748	5.02074	6.15527	5.38916	6.98001	5.64559	6.48405	4.69013	5.41468	5.11379	6.02675	4.981	6.06984	5.69302	5.96183	4.59066	5.40969	4.40984	5.48459
ENST00000391857.9	ENSG00000142541.18	RPL13A	12.567	12.6376	12.614	12.5448	12.5006	11.71	11.7577	12.0312	12.8637	12.9248	12.6662	12.8629	12.7601	12.3065	11.8866	12.2651	12.8842	12.8564	12.6887	12.9475	12.795	12.274	12.3996	12.2573
ENST00000326828.6	ENSG00000080644.16	CHRNA3	6.20138	5.86453	6.24249	6.00356	6.0868	6.06208	6.17152	6.14052	5.62231	6.03222	5.92669	5.99993	6.03503	5.88741	5.86655	5.98258	6.1344	5.49822	5.52859	5.68725	5.67279	5.79536	5.61008	5.38653
ENST00000253031.6	ENSG00000130733.11	YIPF2	8.69764	8.10223	8.61725	7.93748	8.37328	8.32063	8.45013	7.6537	8.02096	7.43979	8.06862	7.34579	8.70446	8.11207	8.49566	7.71973	8.51701	7.54507	7.61067	7.36505	8.92625	8.02607	8.1581	7.48823
ENST00000238112.8	ENSG00000119203.14	CPSF3	7.92527	8.42797	8.27263	8.57245	8.33935	8.27822	8.30032	8.75368	8.2266	9.17407	8.34112	9.07066	8.09649	8.35792	8.38968	8.54834	7.53902	8.64052	8.54417	8.59821	7.72887	8.41665	8.08326	8.67958
ENST00000392727.7	ENSG00000110921.14	MVK	7.35781	6.96033	7.10214	7.03957	6.9052	6.51934	6.76751	6.62515	7.15378	6.89669	7.03446	6.73928	6.51625	6.4065	6.3098	6.16896	7.225	6.86655	6.84603	6.50296	6.89465	6.49673	6.52493	6.32166
ENST00000374236.5	ENSG00000148153.14	INIP	4.4961	4.69919	4.62969	5.05804	4.4701	4.38041	4.56264	5.11938	4.91669	4.94327	4.83634	5.15715	4.45492	4.68924	4.4055	5.25931	4.84417	5.11665	5.21351	5.4985	4.61749	4.94193	4.81685	5.26016
ENST00000684003.1	ENSG00000188566.15	NDOR1	6.63121	6.39151	6.62711	6.13491	6.35049	5.51435	5.92099	6.00417	6.56119	5.92308	6.25662	6.15767	6.53616	5.5758	6.28822	5.87249	6.74302	5.89637	6.07829	5.84673	6.16699	5.92559	6.15161	5.85705
ENST00000536410.6	ENSG00000100612.14	DHRS7	8.14409	8.37314	8.3403	8.39234	8.14129	8.99629	8.76737	8.73705	8.18782	8.63281	8.45766	8.60223	8.28944	8.8414	8.7304	8.97229	8.124	8.50619	8.43235	8.66158	8.09826	8.57571	8.51232	8.61351
ENST00000358951.7	ENSG00000118873.16	RAB3GAP2	6.67818	6.67368	6.5218	6.81932	6.6007	6.74783	6.92045	7.14688	6.67211	7.40196	6.80729	7.14271	6.77149	7.16428	7.28347	7.12371	6.45693	6.73162	7.02718	6.8029	6.74837	7.01191	6.91971	7.28233
ENST00000399395.8	ENSG00000100445.18	SDR39U1	7.111	7.03498	7.42185	6.89945	6.99828	6.85683	7.11627	6.70027	7.1644	6.41233	7.04918	6.55803	6.98595	6.80585	7.11789	6.77949	7.34175	6.83028	6.62422	6.5934	7.28881	6.78025	7.14962	6.82678
ENST00000581164.1	ENSG00000271567.1	PPIAL4E	8.33483	9.22442	8.74397	8.9464	8.56578	9.19036	9.11398	9.11422	9.09053	8.69982	8.97735	9.05661	8.28523	8.69798	8.44665	9.13103	7.95545	8.84386	8.58236	8.96635	8.38488	8.61726	8.79	8.77322
ENST00000267889.5	ENSG00000140323.6	DISP2	7.46267	7.19523	7.86607	7.44742	7.91748	6.73511	7.86761	7.45955	7.5204	6.66802	7.36121	6.73247	7.63609	6.72504	7.50171	7.307	8.05702	6.97934	7.10402	6.93994	7.74035	6.73933	7.20379	7.13197
ENST00000302182.8	ENSG00000170315.14	UBB	13.1874	13.4494	13.5699	13.1447	13.5444	13.2848	13.5425	13.2306	13.4094	12.9915	13.5781	13.2839	13.4167	13.1815	13.4155	13.2483	12.8983	13.1103	12.9795	13.0268	13.1387	13.0727	13.4466	12.9785
ENST00000322428.10	ENSG00000179632.10	MAF1	8.50418	8.14818	8.40999	8.08416	8.31612	8.03642	8.13508	7.77947	8.18099	7.87069	8.08766	7.74621	8.28311	8.15964	8.16625	7.81603	8.37558	8.05909	7.91698	7.66805	8.55254	7.94009	7.93173	7.75713
ENST00000436146.2	ENSG00000174748.22	RPL15	8.76772	8.32293	8.33789	7.86959	8.47918	7.33161	7.82209	7.41003	8.28253	7.72535	8.09813	7.4648	8.3615	7.78876	7.62662	7.32172	8.69818	7.82566	7.58982	7.54771	8.62394	7.71878	7.63795	7.33874
ENST00000419869.7	ENSG00000023734.11	STRAP	9.3465	10.2389	9.19703	10.4846	9.54151	10.1336	9.59775	10.6137	10.0253	10.9868	10.0117	10.947	9.17847	10.3336	9.48659	10.6014	8.82358	10.6272	10.438	10.8617	8.90066	10.2254	9.90441	10.5001
ENST00000290216.14	ENSG00000141295.14	SCRN2	7.20581	7.00856	7.0112	6.41868	7.1812	7.47361	7.1436	6.46133	6.85036	6.76526	6.72609	6.58323	7.39761	7.08359	7.04566	6.39983	6.77635	6.40226	6.30262	6.03167	7.36931	7.08216	6.81481	6.026
ENST00000348035.9	ENSG00000136238.18	RAC1	11.163	11.4674	11.3478	11.711	11.1533	11.3282	11.2896	11.5828	11.4372	11.6238	11.4098	11.7266	11.0718	11.5022	11.1526	11.5197	11.0834	11.4659	11.5622	11.9301	11.2209	11.3356	11.3308	11.4916
ENST00000253699.7	ENSG00000131381.12	RBSN	4.03096	4.09279	4.25983	3.76917	4.23194	3.98155	3.84705	3.92404	4.14716	3.92342	4.1857	3.92454	4.17117	4.18617	4.01921	3.83616	3.89186	3.68507	3.92609	3.82929	4.14435	3.66345	4.03703	4.20068
ENST00000304060.10	ENSG00000171295.13	ZNF440	4.13144	4.04969	4.00819	4.12926	3.88491	4.39089	3.97073	4.4943	3.98044	5.05167	4.04394	4.90111	4.09484	4.40469	4.2809	4.6616	3.62448	4.5236	4.0729	4.4589	3.51933	3.94057	3.58311	4.11875
ENST00000304043.10	ENSG00000169567.13	HINT1	10.6913	10.8475	10.6532	10.7653	10.457	10.6463	10.5478	10.9565	10.8337	10.6745	10.8852	11.0783	10.5743	10.9187	10.3829	11.229	10.7835	10.7514	10.7353	11.2321	10.2554	10.551	10.6568	10.8548
ENST00000319121.4	ENSG00000178502.6	KLHL11	6.67361	6.74758	6.66597	6.77664	6.75177	6.66357	6.50341	6.93598	6.77751	7.01174	6.44711	6.9533	6.88512	6.77631	6.90339	6.93068	6.51141	6.81396	6.60889	6.57334	6.5368	6.67403	6.56081	7.00511
ENST00000434316.7	ENSG00000150403.18	TMCO3	6.89806	6.64234	6.86565	6.56869	6.97762	7.2529	7.07377	6.7812	6.61128	6.60121	6.60988	6.39794	6.8844	6.81129	6.67282	6.71945	7.00116	6.42931	6.38668	6.63949	6.99085	6.77196	6.51765	6.73003
ENST00000358739.4	ENSG00000196747.4	H2AC13	13.2829	12.8454	13.3393	12.8099	13.0945	12.399	13.1075	12.5528	13.0551	12.2587	12.9524	12.592	13.2153	12.4712	12.9205	12.6554	13.3805	12.5765	12.4556	12.5578	13.2821	12.3129	12.7147	12.2762
ENST00000640292.2	ENSG00000130695.16	CEP85	5.88361	6.3004	6.32619	6.34807	6.00354	5.87193	6.12255	6.48408	6.05089	6.44646	6.29452	6.68389	5.86745	6.14002	6.25749	6.25935	5.81572	6.28538	6.18235	6.16549	5.54145	5.99135	5.60689	5.98349
ENST00000330055.7	ENSG00000184160.8	ADRA2C	7.75377	7.29221	7.76947	7.37678	7.64737	7.26536	7.43378	6.96025	7.59408	6.79839	7.55719	6.99847	7.51798	6.97382	7.43791	7.1255	7.95868	7.08928	7.12205	7.15613	7.87552	7.05313	7.31734	6.55901
ENST00000371621.5	ENSG00000196396.10	PTPN1	8.51787	8.63177	8.50197	8.71628	8.74729	8.24432	8.45788	8.55744	8.58039	8.73915	8.50572	8.6352	8.32966	8.34521	8.18495	8.28261	8.42707	8.50425	8.56979	8.55315	8.24599	8.0443	8.12079	8.40769
ENST00000399568.5	ENSG00000242259.9	C22orf39	6.60322	6.11519	6.52275	5.94049	6.51888	5.99189	6.39442	5.59269	6.21878	5.5807	6.22799	5.56534	6.54647	5.69288	6.07449	5.70748	6.55182	5.83488	5.53898	5.60914	6.57313	5.98975	6.18798	5.54084
ENST00000521545.7	ENSG00000104341.17	LAPTM4B	10.7938	10.9652	10.9099	11.0784	10.8014	11.097	11.2244	11.0412	10.9601	10.8738	11.1737	11.0199	10.6497	10.9748	10.6877	11.0388	10.691	10.8538	11.1664	11.1484	10.541	10.6865	10.8912	10.7877
ENST00000524717.6	ENSG00000184384.14	MAML2	6.90874	6.83953	6.47588	6.75488	6.8226	6.87138	6.79869	6.97791	6.82355	6.95653	6.88175	6.82339	6.67602	7.11649	7.08402	6.97943	6.29807	6.62179	6.60105	6.60983	6.47721	6.37263	6.33743	6.54399
ENST00000340852.9	ENSG00000101294.18	HM13	12.1341	11.7877	12.3791	11.957	12.0733	11.5367	12.162	11.7279	11.8519	11.3433	12.1132	11.5375	12.1681	11.7804	12.0511	11.6373	12.2009	11.5471	11.8394	11.6593	12.2785	11.5895	12.0098	11.4233
ENST00000395472.2	ENSG00000180008.9	SOCS4	5.45099	5.39138	5.31884	5.13442	5.30489	5.51223	5.32898	5.59806	5.35064	5.94291	5.38412	5.84614	5.451	5.59349	5.22981	5.94116	5.17026	5.6004	5.47322	5.78189	5.1637	5.603	5.44767	5.89952
ENST00000417015.3	ENSG00000169814.16	BTD	5.90099	5.87862	5.75948	5.71778	5.82617	6.33956	6.13734	5.8192	5.5932	5.81064	5.75475	5.9415	5.7239	5.95304	5.8089	5.75941	6.2532	5.85073	5.51202	5.69085	5.88441	5.42644	5.5765	5.26662
ENST00000308831.7	ENSG00000173156.7	RHOD	8.68489	7.93924	8.44121	7.85055	8.38499	8.35615	8.335	7.78813	8.19693	7.72461	7.98557	7.63569	8.69951	8.38881	8.5406	8.16502	8.77158	7.80604	7.81268	7.91897	8.88099	8.31045	8.37554	8.184
ENST00000645440.1	ENSG00000138326.21	RPS24	11.078	12.101	11.453	12.7441	11.405	11.5544	11.1957	12.5835	12.0045	13.1483	12.0449	13.3126	10.9519	11.9732	10.6683	12.4122	10.7277	12.6992	12.839	13.3112	10.7526	11.9782	11.764	12.4855
ENST00000307771.8	ENSG00000169249.13	ZRSR2	4.99591	5.2262	5.27796	5.20526	5.18523	5.07947	5.2045	5.34673	5.2052	5.47731	5.10601	5.67329	5.13989	5.17603	5.4406	5.49401	5.32427	5.37289	5.14879	5.06552	5.13826	5.22811	5.06113	5.16843
ENST00000373206.5	ENSG00000092847.13	AGO1	6.28189	6.23242	6.43668	6.09703	6.45039	6.4698	6.28912	6.34227	6.43999	6.38412	6.30801	6.30845	6.09285	6.1542	6.39663	6.29236	6.11323	6.03308	6.27265	6.2897	6.37863	6.26246	6.33518	6.23014
ENST00000393745.8	ENSG00000145920.15	CPLX2	4.03498	3.69817	3.45135	3.56281	3.85155	3.10604	3.3677	3.25259	3.67426	3.26767	3.33995	3.56561	3.53765	3.31785	3.26179	3.46543	3.55016	3.44231	3.14635	3.21358	3.54651	2.94583	3.01828	3.27801
ENST00000549338.5	ENSG00000075415.15	SLC25A3	11.5003	11.5827	11.6664	11.829	11.5276	11.1993	11.3055	11.5106	11.6686	11.6888	11.6477	11.6088	11.3972	11.3274	11.039	11.2258	11.1714	11.5083	11.8935	11.6255	11.3384	11.0967	11.3472	11.3845
ENST00000345795.6	ENSG00000166734.20	GOLM2	6.9457	6.83664	6.91989	7.0381	6.9195	7.56364	7.00974	7.19485	6.97606	7.54823	7.10382	7.51194	6.92325	7.47977	6.81657	7.76197	6.79251	7.27479	6.91907	7.47677	6.54938	7.44123	7.03979	7.35497
ENST00000676757.1	ENSG00000138160.7	KIF11	7.26235	8.24534	7.68165	8.58473	7.90002	7.90755	7.76969	8.7989	8.1518	9.21903	8.30016	9.15186	7.20612	7.79692	7.35732	8.01923	6.93762	8.57231	8.55376	8.51796	6.92791	7.46215	7.42146	8.23657
ENST00000392219.7	ENSG00000089327.15	FXYD5	10.5903	10.4153	10.6309	10.2514	10.6396	10.5653	10.7266	10.3502	10.6861	10.1245	10.6718	10.2663	10.8461	10.6189	10.5996	10.5186	10.7594	10.2933	10.3324	10.3713	10.8145	10.4096	10.5592	10.2749
ENST00000319725.10	ENSG00000107164.16	FUBP3	9.03021	9.09206	8.86108	9.10121	8.92667	8.72618	8.50162	9.0217	9.04072	9.14444	8.87254	9.16174	8.67926	8.83354	8.73972	8.66125	8.28977	8.91089	8.87436	9.01967	8.73226	8.80765	8.56852	8.85586
ENST00000444460.7	ENSG00000180257.14	ZNF816	4.58853	5.07558	5.03009	5.08785	5.1456	4.99465	4.97288	5.13941	5.16533	5.71619	5.00412	5.33787	4.7687	5.27098	4.96966	5.45203	4.56789	5.08565	4.9943	5.27678	4.71671	5.21862	4.81044	4.67483
ENST00000369251.6	ENSG00000146263.12	MMS22L	6.3341	6.9408	6.50026	7.17757	6.34295	6.42188	6.77322	7.26654	7.04168	7.46375	6.87064	7.2193	6.44705	7.21807	6.62657	7.22493	6.57903	7.28086	7.18854	7.26754	6.1401	6.63049	6.62715	6.89776
ENST00000216271.10	ENSG00000100429.18	HDAC10	6.28431	5.6733	6.29505	5.33988	6.17806	5.9547	5.92229	5.26979	5.7621	5.50411	5.69423	5.22188	6.51605	5.82397	6.33027	5.39693	6.09461	5.25584	5.22985	5.16763	5.91985	5.80827	5.58027	5.20856
ENST00000396551.7	ENSG00000204599.14	TRIM39	4.06189	3.90527	3.81684	3.97694	4.14217	4.25847	3.93316	4.10989	4.21661	4.19319	4.05198	3.84306	3.89857	4.0934	4.60642	4.22032	4.25991	3.96847	3.94615	3.88086	4.00888	3.82752	4.08731	4.08219
ENST00000326071.8	ENSG00000197183.14	NOL4L	3.72399	3.7013	4.21145	3.57693	3.79021	3.8468	4.04421	3.77591	3.87595	3.6369	3.96168	3.85845	3.48533	3.58458	3.74718	3.945	4.03416	3.75128	3.73135	3.26385	3.58856	3.33079	3.53712	3.41219
ENST00000607355.2	ENSG00000272196.2	H2AC19	11.1753	10.9502	11.357	11.17	10.9366	10.4274	10.7887	10.5845	11.0242	10.4453	10.8121	10.7281	10.9685	10.4908	10.6459	10.7393	11.1797	10.6734	10.6029	10.8077	11.1352	10.2767	10.7465	10.5222
ENST00000262815.13	ENSG00000129933.21	MAU2	7.59825	7.37882	7.50123	7.27961	7.5656	7.13627	7.23483	7.21144	7.36546	7.10806	7.38022	7.2024	7.71552	7.44608	7.7729	7.38234	7.67609	7.13166	7.15269	6.82887	7.79557	7.40581	7.39937	7.19201
ENST00000383812.9	ENSG00000163702.20	IL17RC	5.6381	5.30059	5.3122	4.88504	5.31281	5.74332	5.56229	4.84809	5.58637	4.92685	5.02433	4.65495	5.37375	5.25016	5.19181	5.28142	6.14467	4.57469	4.70995	4.39247	5.73932	5.16729	5.12456	4.8448
ENST00000285419.8	ENSG00000155099.8	PIP4P2	6.30529	6.65035	6.38906	6.51487	6.34349	6.91606	6.74502	6.5477	6.47139	6.29858	6.64192	6.32191	6.4943	6.73436	6.89015	6.87486	6.18683	6.32706	6.42655	6.55376	6.52034	6.6514	6.94007	6.75866
ENST00000011898.10	ENSG00000011105.14	TSPAN9	8.1077	8.03185	8.12196	7.94342	8.2351	8.27181	8.30281	7.90975	8.0055	7.69092	7.89879	7.79825	8.27054	8.05939	7.98773	8.09837	8.02757	7.69236	7.62658	7.78115	8.2893	7.88932	7.99346	7.64879
ENST00000455809.5	ENSG00000144559.10	TAMM41	5.79549	6.63293	6.51738	6.57948	6.0588	6.42346	5.89163	6.29623	6.32458	6.85875	6.42145	6.65878	5.91221	6.38443	5.98193	6.44193	5.71736	6.49315	6.54919	6.72009	5.81448	6.45448	5.94382	6.35073
ENST00000354161.8	ENSG00000146828.18	SLC12A9	9.54122	8.90731	9.46597	8.87763	9.46129	9.15305	9.3696	8.55916	9.07966	8.28142	9.0072	8.30085	9.5655	8.91699	9.42672	8.71693	9.72685	8.50882	8.49903	8.21459	9.71428	8.85684	9.1139	8.43495
ENST00000222399.11	ENSG00000091136.15	LAMB1	9.82709	9.7727	9.67982	9.72253	9.94266	10.3776	10.3069	9.84037	9.70116	9.87207	9.74285	9.6334	10.2522	10.3348	10.4663	10.1046	10.1849	9.67845	9.50644	9.58067	9.9316	9.79607	9.90556	9.6133
ENST00000645831.2	ENSG00000054598.9	FOXC1	5.8986	6.1778	6.22611	5.98992	5.98308	5.67185	5.79067	5.79664	5.66094	5.87422	6.06658	6.09422	5.90901	5.87578	5.85835	5.75469	5.93082	5.68049	5.5205	5.36019	6.27771	5.52039	5.55648	5.38653
ENST00000674460.1	ENSG00000173928.4	SWSAP1	4.82328	4.74116	5.02246	4.89175	4.39922	4.66201	4.45641	4.53706	4.54897	4.47534	4.70314	4.32318	4.92489	4.81835	4.27127	4.29582	4.91607	4.29713	4.56723	4.20118	4.63855	4.17376	4.64415	4.25038
ENST00000403059.8	ENSG00000073008.15	PVR	9.46748	8.87955	9.28488	8.76115	9.30049	8.76532	9.19611	8.67614	9.06837	8.58893	9.18746	8.62655	9.60322	9.01006	9.49929	8.97566	9.78944	8.82096	8.72523	8.66732	9.52944	8.88467	9.18003	8.59358
ENST00000259895.9	ENSG00000213780.11	GTF2H4	7.36858	7.27055	7.77538	7.5978	7.57545	7.02322	7.31413	7.10395	7.32016	7.21485	7.45725	7.19045	7.52029	6.95321	7.11684	7.05306	7.36976	7.09274	7.37567	7.21044	7.33763	7.01662	7.14032	6.82386
ENST00000357720.9	ENSG00000104907.13	TRMT1	8.64021	8.35382	8.72297	8.32718	8.54676	8.08149	8.34544	8.0006	8.42086	8.25503	8.42302	8.22842	8.7387	8.1359	8.55731	7.73817	8.74744	8.06352	8.29693	7.95421	8.56847	7.96902	8.20585	7.92813
ENST00000315436.8	ENSG00000176871.9	WSB2	6.97835	6.60595	6.98809	6.81209	6.78015	6.9014	6.88308	6.63325	6.87414	6.23352	6.97101	6.62773	6.796	7.05079	6.69544	6.81233	7.07734	6.52413	6.59653	6.79882	6.68001	6.80583	6.93289	6.6589
ENST00000522025.6	ENSG00000132561.14	MATN2	4.86916	4.80063	4.87432	4.60879	4.84672	5.13089	5.25712	4.97261	4.50602	4.76227	4.67709	4.63701	5.17328	5.24039	5.17989	5.22571	4.32191	4.06782	4.45949	4.45041	4.70884	4.95763	4.77337	4.59651
ENST00000292401.9	ENSG00000160862.13	AZGP1	4.92456	5.22311	4.66435	4.36212	5.63214	6.67783	5.73232	5.00432	5.192	5.26462	4.83524	4.47009	5.81004	6.24273	6.28637	5.72635	4.78914	4.99171	3.95095	3.87803	5.11834	5.66741	5.22287	4.31841
ENST00000433297.2	ENSG00000112972.15	HMGCS1	6.78621	7.3203	6.86964	7.60069	7.18644	6.80099	6.72812	7.33744	7.28385	7.9861	7.50389	7.87262	6.8212	6.92563	6.54912	6.69273	6.61342	7.50324	7.50371	7.46094	6.25643	7.00653	6.70829	6.9958
ENST00000242776.9	ENSG00000123136.15	DDX39A	9.60847	9.98163	10.2662	10.2378	9.93421	8.8366	9.35369	9.61912	9.89851	10.1356	9.99723	10.0757	9.49173	9.20859	9.0615	9.16897	9.68029	9.88751	10.1637	9.97131	9.78317	9.06805	9.40054	9.55347
ENST00000223368.7	ENSG00000106635.8	BCL7B	8.11103	7.95073	8.04148	8.06908	7.95577	7.73645	7.90626	7.82947	8.03882	7.39891	7.9302	7.99312	7.93806	7.69487	7.51543	7.86195	7.91692	7.56653	7.95268	8.1645	8.23643	7.80095	8.22296	7.83163
ENST00000334583.11	ENSG00000159753.14	CARMIL2	4.63297	4.17955	4.28919	3.88201	4.51144	4.59936	4.50308	3.71602	4.50435	3.83551	4.03818	3.71741	4.92891	4.63946	5.04051	4.17288	4.20859	3.46454	3.45356	3.56042	4.35998	4.58216	4.02076	3.70139
ENST00000409080.6	ENSG00000091409.16	ITGA6	11.0331	11.3243	11.1739	11.5149	10.936	11.4329	11.3914	11.6285	11.2055	11.5367	11.2379	11.7136	11.0476	11.4736	10.9344	11.7681	11.0224	11.4194	11.3299	11.8052	10.7517	11.4821	11.3276	11.5939
ENST00000336079.8	ENSG00000067048.17	DDX3Y	4.18373	4.82309	4.26978	5.02662	4.60079	4.74388	4.16828	4.84239	4.5937	5.31903	4.38561	5.25522	4.12985	4.66369	4.44	4.70432	3.93401	4.91132	4.67992	4.79535	4.11826	4.62358	4.25075	4.75648
ENST00000507115.6	ENSG00000113013.16	HSPA9	10.3804	11.028	10.5384	11.0842	10.7551	10.4656	10.6553	11.2188	10.8206	11.6394	10.9208	11.513	10.7885	11.0686	11.2743	11.387	9.73253	11.1219	11.0059	11.0382	10.4496	11.0274	10.8602	11.3813
ENST00000349556.4	ENSG00000213066.13	CEP43	7.01611	7.61632	7.65838	7.83831	7.35711	6.91303	7.37983	7.7629	7.53213	8.02347	7.66921	7.9963	7.34192	7.24507	7.13764	7.49492	7.20182	7.58591	7.92637	7.96442	7.14145	7.19073	7.30887	7.55684
ENST00000376488.8	ENSG00000068308.14	OTUD5	8.10821	7.97328	7.94332	7.88705	8.13642	7.89229	7.66739	7.71306	7.88799	7.95805	7.82829	7.79474	7.98297	7.76015	7.94919	7.25831	7.77005	7.5725	7.64962	7.40616	8.07603	7.74135	7.62128	7.59347
ENST00000528176.5	ENSG00000172638.13	EFEMP2	3.62053	3.32664	3.20849	3.03562	3.58344	4.3116	3.48999	3.33288	3.37538	2.85401	3.2397	2.92902	3.33834	3.87833	3.65068	3.34995	3.56928	2.81375	2.7016	2.8431	3.47247	3.42166	3.38711	2.90575
ENST00000397354.7	ENSG00000183337.18	BCOR	9.00486	8.81415	8.82879	8.64334	8.89297	8.7501	8.69607	8.55838	8.84578	9.023	8.88254	8.74138	8.98545	8.77155	8.77763	8.69965	8.81448	8.85109	8.79289	8.54319	8.78487	8.73564	8.57809	8.61227
ENST00000256646.7	ENSG00000134250.20	NOTCH2	10.6593	10.4606	10.6498	10.4229	10.5469	10.7887	10.8679	10.4303	10.5187	10.1701	10.5626	10.2553	10.4777	10.51	10.6463	10.5133	10.9092	10.1574	10.2558	10.2975	10.3736	10.3588	10.3868	10.1868
ENST00000228827.8	ENSG00000111231.9	GPN3	8.26038	8.62458	8.24715	8.69508	8.31877	8.5004	8.54166	8.76272	8.33491	8.87377	8.55831	8.82613	8.18818	8.7059	8.38238	8.77637	8.12748	8.71848	8.77055	8.77093	8.30361	8.46338	8.62688	8.64804
ENST00000369847.4	ENSG00000156374.16	PCGF6	6.11811	6.23641	5.80454	6.10033	6.2375	6.09201	5.65289	6.15254	6.33552	6.44304	6.2809	6.29507	6.10245	6.10872	5.66749	6.12622	5.95483	6.32908	5.8438	6.52409	5.64937	6.06199	5.76726	6.04552
ENST00000372025.5	ENSG00000159596.7	TMEM69	8.13889	8.16749	8.12165	8.24077	8.07953	7.83047	8.01561	8.21359	8.25416	8.35066	8.3857	8.28028	7.8467	7.94726	7.86604	8.05196	7.92444	8.36682	8.3443	8.31628	7.57541	7.7133	7.88616	7.95541
ENST00000392324.8	ENSG00000064490.14	RFXANK	8.8082	8.61148	8.98582	8.21212	8.84919	8.47834	8.58132	8.30161	8.669	8.1018	8.60117	8.03384	8.91354	8.49119	8.59291	8.41932	8.57521	8.20874	8.19436	8.02134	8.85407	8.42047	8.49205	8.21857
ENST00000264025.8	ENSG00000110400.11	NECTIN1	9.10286	8.74896	8.99261	8.77179	9.04175	8.62504	8.97169	8.60818	8.80996	8.25829	8.7576	8.36177	8.87578	8.38626	8.83992	8.17192	9.16297	8.50175	8.39371	8.37231	8.96361	8.52516	8.9428	8.3886
ENST00000229328.10	ENSG00000111725.11	PRKAB1	6.74892	6.85384	6.95182	6.79318	6.70012	6.60183	6.42198	6.55268	6.72673	6.63798	6.74983	6.59066	6.74082	6.52759	6.64352	6.54705	6.4829	6.55839	6.71996	6.28709	6.84803	6.11708	6.60921	6.55717
ENST00000394861.3	ENSG00000171150.9	SOCS5	5.88158	6.15422	5.53932	6.09658	5.74471	6.19118	5.63439	6.09136	6.3003	6.47217	5.90897	6.38255	5.6406	6.17431	5.83443	5.90918	5.75854	6.02104	6.03878	6.26418	5.94002	5.89682	5.57019	5.96402
ENST00000440232.7	ENSG00000062822.15	POLD1	8.54068	8.23559	8.50689	8.10198	8.65705	7.85181	8.27334	7.9946	8.56484	8.27264	8.38753	8.04168	8.50901	7.74423	8.45257	7.58585	8.40774	7.96284	7.98275	7.49277	8.32822	7.96234	7.7135	7.72401
ENST00000549518.6	ENSG00000079387.14	SENP1	6.42338	6.66181	6.41067	6.85933	6.19535	6.50876	6.5691	6.83723	6.27361	7.32971	6.59859	7.10405	6.32535	6.92522	6.4449	7.01122	5.75982	6.7936	6.8782	7.09806	6.05357	6.6905	6.49333	6.9746
ENST00000227503.13	ENSG00000168066.21	SF1	9.96742	10.1682	10.1237	10.2685	10.0762	9.65609	9.49824	9.99621	9.96745	10.3195	9.97498	10.1713	9.73007	9.64648	9.55649	9.64428	9.4856	9.97671	10.0541	9.9852	9.66161	9.56965	9.49691	9.77291
ENST00000422760.1	ENSG00000128534.8	LSM8	6.86554	8.06455	7.19389	7.85714	6.88707	8.19927	7.31727	8.16167	7.47185	8.54332	7.33343	8.72035	6.87784	8.13899	6.97383	8.59936	6.74992	8.10147	7.89919	8.66264	6.8077	7.9694	7.55092	8.38456
ENST00000375571.6	ENSG00000101367.9	MAPRE1	10.0077	10.5321	10.2084	10.6438	10.1064	10.1158	9.98416	10.4681	10.4193	10.7919	10.305	10.7338	9.81242	10.2039	9.77693	10.2244	9.59517	10.5195	10.5354	10.6482	9.70811	9.97341	9.9891	10.1832
ENST00000589717.2	ENSG00000256771.4	ZNF253	3.60427	3.69561	3.72825	3.84332	3.63584	3.57629	3.47482	3.74596	3.63101	4.43317	3.72204	4.09744	3.62338	3.95731	3.61695	4.25052	3.25008	4.05059	3.67356	4.15067	3.45542	3.52322	3.39648	4.05368
ENST00000311506.10	ENSG00000087995.16	METTL2A	8.86484	9.22613	9.17262	9.45468	8.90391	9.13666	8.88827	9.28753	9.31505	9.50588	9.15378	9.61314	8.55116	8.91262	8.46896	9.29421	8.42856	9.33429	9.35957	9.57984	8.44142	8.80877	9.02078	9.21749
ENST00000358350.9	ENSG00000075539.15	FRYL	5.4627	5.55416	5.60946	5.99431	5.28738	5.67845	5.78331	5.90071	5.75139	6.18779	5.6524	6.35829	5.32349	5.4707	6.01722	5.68547	5.47434	5.72476	5.7425	5.47165	5.02831	5.36132	5.42762	5.90092
ENST00000530758.2	ENSG00000254999.4	BRK1	6.10394	6.68418	6.19092	6.78042	6.04467	6.80447	6.67046	7.22428	6.348	7.52509	6.57294	7.904	5.9707	7.05142	6.47209	7.60698	6.43752	7.08045	7.10239	7.90559	5.90039	7.02861	6.80011	7.42851
ENST00000521617.5	ENSG00000205133.12	TRIQK	4.9872	4.78369	5.14635	4.9058	5.10013	5.11934	5.38482	5.14378	5.14662	4.77162	4.95794	4.77812	4.56723	4.55799	4.71006	5.04401	5.18601	4.66336	4.92001	4.85417	4.48215	4.54259	5.10739	4.48994
ENST00000216277.13	ENSG00000090060.19	PAPOLA	9.22147	9.44825	9.14968	9.58809	9.02042	9.2931	9.23874	9.69232	9.30386	9.94351	9.39365	9.84487	8.91451	9.46265	8.99561	9.70497	9.09927	9.64665	9.49496	9.84233	8.8182	9.28374	9.14962	9.62301
ENST00000449376.5	ENSG00000177479.20	ARIH2	7.87615	7.93748	7.96772	7.9664	7.86374	7.93546	7.86804	7.79441	7.87666	7.89059	7.98553	7.98942	7.67325	7.92919	7.75606	7.99544	7.26431	7.77765	7.91738	8.09489	7.4594	7.8548	7.78766	7.63894
ENST00000647516.1	ENSG00000156500.16	PABIR3	4.91878	5.23226	5.36189	5.07782	4.86087	5.172	5.01311	5.13512	4.98193	4.8032	4.93704	4.95284	4.72228	4.91817	4.7977	5.49209	4.56074	4.52818	4.73878	5.01742	4.55563	4.78175	4.92528	5.05161
ENST00000313093.7	ENSG00000180448.11	ARHGAP45	7.7574	7.27574	7.45842	7.23193	7.6913	7.52982	7.27295	7.12812	7.4873	7.15715	7.40341	6.79178	7.77178	7.20484	7.77462	6.82946	7.77523	6.94389	6.87314	6.4261	7.79491	7.10032	6.87751	6.68917
ENST00000367137.4	ENSG00000133065.11	SLC41A1	6.97675	6.44067	6.71271	6.59672	6.96537	6.66668	7.09701	6.34074	6.56483	5.99999	6.53733	6.17605	6.85129	6.63047	6.75956	6.32462	7.21567	6.19804	6.32317	6.02984	7.09247	6.66579	6.56123	6.40189
ENST00000382753.5	ENSG00000132406.12	TMEM128	7.17378	6.93499	7.12759	6.82376	6.82297	7.27204	7.37562	7.05462	6.97306	6.54356	7.07635	6.88293	7.15031	7.03528	7.29842	7.34328	7.38833	6.55575	6.8104	6.8194	7.06295	6.88047	7.16385	6.79021
ENST00000303904.8	ENSG00000168090.10	COPS6	11.6784	11.6923	11.729	11.4592	11.732	11.6031	11.6747	11.4649	11.5925	11.5523	11.5756	11.4405	11.6495	11.6197	11.686	11.4354	11.5222	11.3932	11.4143	11.257	11.6696	11.4009	11.4497	11.3112
ENST00000305943.9	ENSG00000168159.14	RNF187	9.63829	9.46289	9.53537	9.00681	9.73605	9.91391	9.65885	9.23688	9.57186	9.19095	9.17094	9.08835	10.124	9.97052	10.1013	9.75629	9.31742	9.11516	8.5907	8.8673	10.142	9.93166	9.75864	9.42832
ENST00000380454.8	ENSG00000124588.22	NQO2	7.66399	7.87485	7.82228	7.76139	7.71024	8.04398	7.89603	7.71147	7.7529	7.66927	7.73438	7.69279	7.76977	8.06359	7.83028	8.05303	7.56095	7.8112	7.50879	7.7744	7.56969	7.91607	7.92604	7.74788
ENST00000377595.8	ENSG00000118939.18	UCHL3	8.67337	9.50456	8.77078	9.51432	8.66738	9.51608	9.22768	9.62655	9.1845	9.7078	9.19064	9.82914	8.86744	9.74631	9.02145	9.9726	8.51032	9.54845	9.45575	9.97301	8.75821	9.82959	9.74855	9.99939
ENST00000378069.5	ENSG00000069535.14	MAOB	5.85066	5.53617	5.59147	5.67404	5.90534	6.31764	6.14502	6.09174	5.63528	5.96249	5.43191	5.54904	6.18767	6.49287	6.54099	5.67242	5.54571	5.1399	5.33328	5.30456	5.30414	6.2656	5.71721	5.973
ENST00000335272.10	ENSG00000180957.18	PITPNB	8.04669	8.63254	7.90903	8.59734	8.13797	8.49822	7.91019	8.58327	8.27735	9.25825	8.20908	9.03906	7.75686	8.56126	7.91905	8.61505	7.45743	8.76783	8.48434	9.00133	7.8775	8.5395	8.17994	8.72698
ENST00000528838.6	ENSG00000185122.11	HSF1	8.80656	8.30397	8.77233	8.14907	8.72852	7.83428	8.23934	8.04052	8.62224	7.90475	8.29908	7.82776	8.67608	8.05466	8.47431	7.85977	9.03441	8.08919	8.09443	7.7973	9.17386	8.06682	8.13336	7.78452
ENST00000263368.9	ENSG00000090013.11	BLVRB	9.51098	8.90168	9.25914	8.48201	9.55429	9.40991	9.64119	8.84471	9.33132	8.54883	9.12256	8.50043	10.282	9.78359	10.2668	9.4465	9.35211	8.54196	8.58688	8.2374	10.405	9.64044	9.97931	9.35291
ENST00000530214.5	ENSG00000137720.8	C11orf1	6.72705	6.94526	6.89548	7.10036	6.77017	6.57263	6.59923	6.84859	6.53548	6.65594	6.80923	6.91192	6.57587	7.06057	6.32392	6.69822	6.56862	6.63418	6.71797	7.02661	6.33917	6.63989	6.70548	6.68668
ENST00000343483.7	ENSG00000078399.19	HOXA9	8.40949	7.97579	8.2785	7.97742	8.11826	7.88207	8.02314	7.67622	8.1219	7.798	8.0456	7.9059	8.47698	7.85276	8.14461	7.86411	8.67782	7.88798	7.50533	7.7891	8.07733	7.76209	7.7344	7.55302
ENST00000375882.7	ENSG00000204435.15	CSNK2B	7.62274	7.08683	7.11452	7.14642	7.50341	7.11138	7.21977	6.87277	7.66105	6.71029	7.45666	7.01351	8.01616	7.17787	7.41347	6.73571	8.17546	7.14115	7.16488	7.14345	7.41666	6.92292	7.42777	6.95575
ENST00000370223.7	ENSG00000107816.17	LZTS2	8.14028	7.46366	7.80616	7.21629	7.92585	7.72722	7.74466	7.37685	7.68299	7.32853	7.65156	7.08121	8.07992	7.49877	7.75754	7.16246	8.03662	7.08359	7.05686	6.9119	7.77498	7.44473	7.31078	7.04445
ENST00000648477.1	ENSG00000102575.13	ACP5	3.64367	3.30659	3.33334	3.16683	3.66111	4.148	3.93609	3.58663	3.44975	3.29365	3.66226	2.99874	3.98831	3.83739	3.89125	3.65783	3.36964	2.87793	2.95599	2.79154	3.55463	3.19642	3.30365	3.05843
ENST00000321196.8	ENSG00000179104.9	TMTC2	4.88099	5.0121	4.81793	5.09418	4.71714	5.36812	5.60282	5.40193	4.74802	4.88433	5.0301	5.12468	5.05456	5.64612	6.0619	5.54177	4.85514	4.7645	4.84106	4.67429	4.77704	5.33058	5.53734	5.19866
ENST00000378292.9	ENSG00000198467.16	TPM2	4.5379	4.54037	4.4096	4.36772	4.17811	4.59121	4.43406	4.22494	4.33921	4.43034	4.12589	4.38091	4.54537	4.52399	3.87666	4.38978	4.06311	3.9485	3.96396	4.42705	3.78112	4.18397	4.00577	3.98062
ENST00000233468.5	ENSG00000115128.7	SF3B6	9.53412	9.9559	9.51273	10.2167	9.50975	10.362	9.82844	10.3752	9.81155	10.282	9.95143	10.597	9.35466	10.3568	9.72878	10.504	8.95293	10.1354	10.1082	10.4834	8.69104	10.071	9.91114	10.2802
ENST00000601916.1	ENSG00000105662.16	CRTC1	6.07297	5.54262	5.81772	5.4056	5.77168	5.51405	5.60432	5.49999	5.86031	5.0693	5.63698	5.48011	5.95238	5.33663	5.73039	5.16389	5.91525	5.43425	5.27547	5.04168	5.81832	5.39504	5.52805	5.32972
ENST00000262570.10	ENSG00000106554.13	CHCHD3	10.155	10.1717	9.95512	10.0853	9.93273	9.7443	9.88223	10.0424	10.1001	10.1605	10.062	10.1549	9.89834	9.80826	9.8334	10.0554	9.75256	9.94192	9.88409	10.1432	9.65982	9.7358	9.75354	9.96498
ENST00000443124.5	ENSG00000115109.14	EPB41L5	5.4647	6.32821	5.78507	6.19675	6.17327	6.12457	5.73777	6.36826	6.19733	6.592	6.01731	6.52998	6.0889	6.70844	6.64417	6.63491	5.46899	6.20022	6.07601	6.37727	6.02869	6.51428	6.2799	6.85489
ENST00000221855.8	ENSG00000105254.12	TBCB	9.55304	9.49676	9.53381	9.27339	9.63834	9.32119	9.50518	9.31369	9.71853	9.28542	9.54291	9.45733	9.62479	9.41427	9.28261	9.32547	9.68129	9.29869	9.34639	9.35719	9.84141	9.27794	9.46974	9.28693
ENST00000164227.10	ENSG00000069399.15	BCL3	3.45421	3.29752	3.87831	3.8042	3.96548	3.69388	3.84247	3.31849	3.83359	3.44831	3.58463	3.20145	3.97427	3.78854	3.76899	3.69976	3.86305	3.35088	3.3085	3.05537	3.85868	3.32002	3.9685	3.32724
ENST00000361802.6	ENSG00000160179.19	ABCG1	5.8677	5.25264	5.17954	4.78246	5.44973	6.35901	6.28167	5.14042	5.38448	4.60387	5.23845	4.43637	7.45217	7.3027	7.99135	6.48079	5.37281	4.84268	4.00627	3.76075	6.94982	6.86291	6.66688	5.79261
ENST00000537328.6	ENSG00000134825.16	TMEM258	10.5834	10.2605	10.8081	10.4349	10.2285	10.3665	10.7752	10.2935	10.304	9.7021	10.7666	10.1517	10.2299	10.1843	10.2855	10.4448	10.6877	10.0669	10.4827	10.4538	10.1326	9.92359	10.5053	10.0066
ENST00000555661.6	ENSG00000140043.12	PTGR2	5.61932	6.09869	5.96344	6.34958	5.75513	6.58207	6.15753	6.46615	6.17081	6.95564	6.22315	6.85288	5.76748	6.62457	6.56662	6.74541	5.594	6.485	6.30028	6.44215	5.52892	6.31342	6.16628	6.53263
ENST00000258886.13	ENSG00000136381.13	IREB2	6.51441	7.18679	6.63726	7.07066	6.70602	7.06028	6.98019	7.61104	7.15638	7.75133	7.0566	7.58049	6.92531	7.23803	6.89975	7.25081	6.566	7.19171	7.25231	7.24654	6.55664	7.23905	6.82395	7.50155
ENST00000682835.1	ENSG00000151067.23	CACNA1C	4.32964	4.50094	4.38975	4.30223	4.57942	4.47824	4.92509	4.12137	4.03037	4.1315	4.56594	3.79263	4.59917	4.76759	4.97233	4.7951	4.71415	4.21764	4.25772	4.11232	4.90878	4.97878	4.91545	4.85509
ENST00000277570.10	ENSG00000148426.13	PROSER2	6.96325	6.53807	6.81582	6.75352	6.96519	6.35568	6.66077	6.68134	6.70593	6.29686	6.71219	6.38364	6.91635	6.61496	6.59747	6.31723	6.92611	6.22429	6.53512	6.19278	7.06642	6.6974	6.57483	6.32642
ENST00000275635.11	ENSG00000086730.17	LAT2	4.80927	4.47418	4.23449	4.19603	4.99761	5.27554	4.84793	4.45035	4.40692	4.02273	4.29441	3.7445	5.52626	5.24564	5.15239	4.79369	4.51904	4.54324	4.11615	4.14993	5.1866	5.3279	5.50491	4.74673
ENST00000256429.8	ENSG00000134046.12	MBD2	6.02693	6.11182	6.00472	6.13622	5.98283	5.81803	5.92652	6.1148	6.11769	6.27348	6.02357	6.26052	5.89188	5.85262	5.56894	6.31053	5.89858	6.12956	5.92875	6.36108	5.84292	5.82216	5.81077	6.15813
ENST00000434651.6	ENSG00000179344.16	HLA-DQB1	4.55108	4.24429	4.02176	3.95078	4.79229	5.5369	5.75271	4.48441	4.28575	3.98476	4.21001	3.67032	6.13288	6.17972	6.67185	5.74882	4.52812	3.87571	3.5631	3.6157	6.05698	5.95741	6.33613	5.27657
ENST00000263275.5	ENSG00000125741.5	OPA3	6.13943	5.64037	5.90324	5.59317	6.09043	5.27365	5.47692	5.47344	6.15905	5.42634	5.72713	5.30268	5.62058	5.34736	5.59524	5.139	6.07736	5.48323	5.45875	5.44389	5.98752	5.16547	5.56853	5.36289
ENST00000227474.8	ENSG00000110060.9	PUS3	6.3088	6.60478	6.36729	6.81084	6.42539	6.54067	6.15742	6.53807	6.77433	7.05401	6.41621	6.97015	6.45131	6.68882	6.29244	6.92978	6.16111	6.76392	6.51651	6.84817	6.0645	6.61621	6.47289	6.76809
ENST00000430553.6	ENSG00000134333.14	LDHA	12.7342	13.4618	13.1679	13.4614	13.0561	12.7561	13.1754	13.487	13.255	13.5094	13.2658	13.5063	12.4742	12.7272	12.5392	12.8628	12.3588	13.2933	13.362	13.311	12.38	12.5455	12.7138	12.9686
ENST00000555049.5	ENSG00000090061.17	CCNK	7.40675	7.91338	7.79062	7.89412	7.35419	7.49095	7.37127	7.78462	8.03287	8.0651	7.80308	8.18301	7.11156	7.51627	6.96298	7.70473	7.3761	7.96954	7.95302	8.19915	7.17536	7.40619	7.3955	7.76373
ENST00000391929.7	ENSG00000162892.16	IL24	5.93947	5.93677	6.37406	6.1421	5.46347	6.01768	5.72491	5.44483	5.95051	6.53795	6.49532	6.04331	5.70746	5.94943	5.51708	5.18445	6.32714	5.97819	6.36774	6.37677	5.61509	6.06159	5.62613	5.74271
ENST00000383432.8	ENSG00000017797.13	RALBP1	7.66515	7.88445	7.6711	7.77956	7.69417	7.50674	7.47596	7.74649	7.91627	8.08544	7.75181	8.09904	7.43492	7.4636	7.34601	7.7076	7.38727	7.79495	7.74769	7.90485	7.1381	7.49468	7.33653	7.60805
ENST00000043402.8	ENSG00000040608.14	RTN4R	7.29838	6.76396	7.38363	6.4405	7.24286	6.89877	7.39449	6.60813	6.9852	6.17091	6.83713	6.09174	7.16896	6.62803	6.95279	6.64461	7.64618	6.43965	6.26635	6.10586	7.26268	6.55803	6.87066	6.08947
ENST00000367242.4	ENSG00000163444.12	TMEM183A	6.4034	6.37133	6.6382	6.23736	6.37708	6.54012	6.60461	6.54165	6.3512	6.36385	6.61815	6.43283	6.45957	6.44089	6.54368	6.55264	6.40971	6.24092	6.43973	6.50149	6.53869	6.05395	6.6324	6.29476
ENST00000298281.8	ENSG00000165494.11	PCF11	6.00512	6.51631	6.36833	6.82065	5.97055	6.19879	6.1712	6.45996	6.23803	6.91357	6.56981	7.12078	6.02047	6.07734	6.02073	6.26857	6.43913	6.54073	6.65397	6.71938	5.84337	6.04261	6.02852	6.36993
ENST00000278568.8	ENSG00000149269.10	PAK1	5.43041	6.2421	5.69392	6.01601	5.78409	6.39664	6.05863	6.04006	6.17508	6.50805	5.9441	6.16842	5.69801	6.46949	6.15662	5.97356	5.49499	6.09335	6.27733	6.0421	5.75792	5.84913	5.93812	6.01204
ENST00000555755.5	ENSG00000100722.20	ZC3H14	7.96375	8.55995	8.04301	8.63347	8.09101	8.4167	8.01746	8.6167	8.37652	9.12091	8.36314	9.00647	7.86866	8.55682	8.2115	8.7673	7.7006	8.87516	8.63873	8.89119	7.70899	8.63062	8.31632	8.81414
ENST00000265723.8	ENSG00000005471.19	ABCB4	5.91204	5.70305	5.25974	5.16196	5.66356	5.80618	5.8539	5.62346	5.76269	5.74005	5.67029	5.42859	5.85384	6.12528	6.18465	5.53631	5.49845	5.4736	5.29233	5.17754	5.64735	5.81726	5.40761	5.24048
ENST00000678645.1	ENSG00000104218.16	CSPP1	4.93002	4.85412	4.73082	4.98002	4.87151	5.2014	4.74853	5.1573	4.72287	5.60641	4.93244	5.56292	4.88737	5.39139	5.02026	5.15989	4.65122	5.51057	5.07635	5.02514	4.56747	5.28929	4.72696	4.95628
ENST00000322067.12	ENSG00000162813.18	BPNT1	7.02786	7.74431	7.1526	7.77735	7.19874	7.50906	7.28408	7.7479	7.44491	7.91627	7.47288	7.82995	7.2037	7.5219	7.36962	7.67929	6.43621	7.44129	7.56002	7.7377	6.99408	7.30543	7.31426	7.44904
ENST00000361971.10	ENSG00000198753.12	PLXNB3	7.22583	6.37965	6.73963	6.05657	6.84617	6.81634	7.11173	6.24633	6.4169	5.8021	6.58003	5.74551	7.42214	6.49026	7.39076	6.21807	7.63126	6.15773	6.04281	5.72825	7.29466	6.82981	7.01898	6.31198
ENST00000318266.9	ENSG00000132670.21	PTPRA	8.48866	8.27342	8.04374	8.07818	8.22475	8.83337	8.51298	8.20607	8.24705	8.1903	8.23017	8.05236	8.44843	8.47126	8.35215	8.29407	8.46304	8.10294	7.82203	7.95876	8.22948	8.3892	8.17283	8.04216
ENST00000681683.1	ENSG00000160710.18	ADAR	8.29574	8.34915	8.32728	8.28404	8.3008	8.23047	8.133	8.50787	8.28883	8.57094	8.20345	8.50558	8.44345	8.32914	8.60669	8.3198	7.80879	8.22346	8.22983	8.08762	8.02172	8.13973	7.77794	8.28231
ENST00000192314.7	ENSG00000154252.12	GAL3ST2	6.05792	5.41148	6.06278	5.58624	5.911	5.53441	5.62009	5.19013	5.66008	5.4046	5.53371	4.90296	6.01156	5.4961	5.81589	5.40298	5.79629	5.18869	5.05064	4.79827	6.04211	5.46902	5.35853	5.05622
ENST00000278460.12	ENSG00000149179.14	C11orf49	8.20521	8.14953	7.97213	7.85862	8.28084	8.38693	8.28817	7.95242	8.05193	7.8547	8.03018	7.59055	8.35283	8.43305	8.28957	8.14987	8.08871	8.02052	7.7799	7.7437	8.21057	8.38478	8.35257	8.06463
ENST00000586677.5	ENSG00000172009.15	THOP1	8.78321	8.88888	8.94734	8.70478	8.96101	8.15481	8.38312	8.49461	8.82074	8.686	8.53588	8.48275	8.76421	8.27395	8.43322	7.91725	8.61923	8.46388	8.4158	8.13703	8.80803	8.11556	8.18131	8.05668
ENST00000374232.8	ENSG00000148158.17	SNX30	6.22247	6.2387	5.99402	5.93811	6.3873	6.64352	6.35733	6.27658	6.20369	6.17752	5.8546	5.9755	6.56068	6.48914	6.29148	6.30913	5.99963	6.02946	6.01381	5.86515	5.85101	6.27296	6.0889	6.05785
ENST00000409374.5	ENSG00000115364.14	MRPL19	9.0883	9.48267	9.35784	9.39304	9.23752	9.16764	9.04272	9.46454	9.05837	9.63222	9.26072	9.64364	8.88388	9.32102	9.01557	9.39657	9.05753	9.48266	9.32214	9.58175	9.03773	8.98281	9.17625	9.38042
ENST00000330070.6	ENSG00000173917.11	HOXB2	7.33368	7.1738	7.47702	7.32624	6.66755	6.70444	6.70183	6.67323	7.24779	6.72198	7.30648	6.90548	6.93649	6.72157	6.33954	6.96387	7.17285	6.90499	6.77625	7.05962	7.13885	6.68156	6.74737	6.39644
ENST00000220812.3	ENSG00000104371.5	DKK4	11.6813	11.4048	10.959	10.6626	11.6885	11.5158	10.9783	10.5506	11.8764	11.5649	11.7687	11.3234	11.773	11.2193	11.3278	11.1477	12.24	11.75	11.227	11.0605	12.0164	11.1433	11.3152	10.6052
ENST00000296930.10	ENSG00000181163.14	NPM1	12.8071	13.7468	12.9458	13.804	12.9636	12.955	12.5932	13.6086	13.3948	14.4624	13.2617	14.3914	12.6628	13.2063	12.4059	13.4565	12.2501	14.0676	13.4903	14.188	12.1711	13.2225	12.8108	13.4899
ENST00000260952.9	ENSG00000138381.10	ASNSD1	5.66378	6.1143	5.48581	6.10819	5.61418	6.43242	5.57278	6.1929	5.89656	6.71143	5.84111	6.54679	5.95642	6.21873	5.63643	6.54509	5.85347	6.20751	6.15874	6.3911	5.64093	6.31532	5.99417	6.42087
ENST00000473389.5	ENSG00000101901.12	ALG13	6.53159	7.35005	7.01667	7.62951	6.6809	7.03796	7.00504	7.60931	7.08288	7.50611	7.27086	7.69547	6.72487	7.34733	6.49341	7.66382	6.25455	7.38233	7.555	7.81889	6.45183	7.0558	6.94446	7.51302
ENST00000233668.10	ENSG00000115325.14	DOK1	7.30433	7.04079	7.47196	6.89122	7.6457	6.89384	7.16157	6.94235	6.99923	6.89513	7.14086	6.55941	7.17467	6.80462	7.21942	6.3516	6.98289	6.95332	6.79226	6.25602	7.51912	6.67221	6.74037	6.24485
ENST00000317357.10	ENSG00000112320.12	SOBP	3.44398	3.40414	3.39006	3.30834	3.19971	3.66572	3.27437	3.2939	3.41663	3.46012	3.05755	3.13083	3.53409	3.69784	3.57827	3.39875	3.47226	2.93462	3.05719	2.62463	3.076	3.26574	3.23781	3.05711
ENST00000276682.8	ENSG00000147677.11	EIF3H	9.26558	9.78949	9.64847	9.92944	9.625	9.25825	9.21298	9.7892	9.684	10.2145	9.63462	10.1259	9.28233	9.49177	9.19826	9.59397	9.09422	9.87378	9.93537	10.0169	9.50057	9.5032	9.40162	9.72695
ENST00000460874.6	ENSG00000099810.21	MTAP	7.8188	8.0893	7.62591	8.1517	7.89053	7.60408	7.73529	8.00783	7.83529	8.23224	7.90676	8.27444	7.69929	7.89565	7.86666	7.84559	7.44636	7.76641	7.89675	8.0433	7.49895	7.68886	7.80964	7.82855
ENST00000266304.9	ENSG00000167074.15	TEF	5.17592	5.20685	4.82449	4.58472	4.94923	4.67032	4.74191	4.90766	5.02978	4.95565	4.84189	4.72101	4.9321	4.8135	5.08222	4.48369	5.12683	4.9976	4.78238	4.43596	4.72557	4.64036	4.83103	4.66706
ENST00000371419.7	ENSG00000101132.10	PFDN4	7.3348	8.2722	7.49894	8.70444	7.42803	8.20666	7.31033	8.5745	7.97307	9.45431	7.9296	9.55681	6.84944	8.3352	6.50176	8.9987	7.00562	9.05851	8.6135	9.54633	7.14122	8.32641	7.7868	8.63055
ENST00000269187.10	ENSG00000141424.13	SLC39A6	8.1302	8.38363	8.4079	8.59273	8.25731	8.42207	8.59905	8.66761	8.40726	8.55748	8.67352	8.82057	8.05382	8.49824	8.22831	8.71385	8.06245	8.45413	8.40994	8.81957	8.10922	8.35399	8.35847	8.31407
ENST00000439602.7	ENSG00000231500.7	RPS18	13.4016	13.4845	13.6032	13.9566	13.2723	12.4957	12.675	13.2786	13.3883	13.4734	13.362	13.5962	13.37	13.105	12.7167	13.0852	13.563	13.4699	13.6868	13.7262	13.6095	13.0623	13.0789	13.2069
ENST00000441020.7	ENSG00000115365.12	LANCL1	7.68992	7.70642	7.37585	7.46132	7.89386	8.05929	7.84873	8.01422	7.86992	8.07708	7.71567	7.89049	7.89535	8.17751	7.98927	8.08747	7.45669	7.69363	7.49475	7.59353	7.3372	7.60864	7.44051	7.65241
ENST00000397278.8	ENSG00000100342.21	APOL1	6.51753	6.1675	6.14319	6.26283	6.50694	6.91548	6.8479	6.68919	6.21316	6.08946	6.27585	5.91767	6.87561	6.90757	7.10382	6.67439	6.04006	5.543	5.79425	5.74739	6.35662	6.7703	6.71043	6.41993
ENST00000417901.5	ENSG00000172046.19	USP19	7.28619	7.11464	7.6125	7.39646	7.61698	6.81019	7.45043	7.3387	7.41909	7.26473	7.38623	7.36309	7.3482	7.01893	7.38202	6.98638	7.12687	6.94484	7.28456	6.8283	7.25798	6.95598	6.96804	6.79229
ENST00000398146.4	ENSG00000185304.15	RGPD2	6.75856	7.50286	6.88723	7.79603	7.04089	7.37784	6.98472	7.76811	7.17428	8.25288	7.43496	8.31305	6.96923	7.51582	6.75518	7.73827	6.56215	7.85712	7.73673	7.99028	6.31393	7.35565	6.84879	7.72074
ENST00000254908.11	ENSG00000132570.15	PCBD2	6.21171	6.61535	5.8001	6.60024	5.962	6.25713	6.32857	6.65782	6.37713	6.83669	6.47551	6.84764	5.69448	6.62531	6.08605	6.98767	5.71438	6.51195	6.29995	6.97515	5.65188	6.23134	6.19306	6.31359
ENST00000377724.8	ENSG00000122741.16	DCAF10	7.19093	7.16703	6.99295	6.95455	7.06482	7.36094	7.37333	7.26443	7.13412	7.23377	6.96006	7.0902	7.19715	7.19013	7.26715	7.29938	7.15242	7.20337	7.15916	7.00992	7.28109	7.24674	7.07167	7.07794
ENST00000524087.5	ENSG00000254206.5	NPIPB11	5.11602	4.14415	4.81176	4.3873	4.69992	4.13642	4.85798	3.96723	4.35298	4.13898	5.26032	4.25203	5.47316	4.02602	5.34601	3.84916	5.68679	4.32863	4.39647	3.81023	4.2164	3.94596	4.60264	3.98766
ENST00000360325.11	ENSG00000181885.18	CLDN7	7.26019	6.41223	6.65285	6.01528	7.13815	7.67628	7.54651	6.28734	6.86637	6.6848	6.94392	5.91514	8.7815	8.21199	8.44546	7.41531	8.35667	6.80652	6.84638	6.60279	9.29713	8.87882	8.93306	7.96095
ENST00000504924.6	ENSG00000185305.11	ARL15	6.1646	6.00233	6.00289	5.64227	5.95825	6.17755	6.25094	5.96007	6.16547	5.93	5.9788	6.01799	5.74284	6.52804	6.20921	6.37778	5.63036	5.59932	5.70193	5.60474	5.39437	6.32286	6.0627	5.83285
[truncated: 9,447 more rows]

## Sheet: Dataset EV2_Legend
Dataset EV2_Normalised reads for Ribosome Protected Fragments (RPFs)
Reads are normalised using the Regularized log transformation available in DEseq2 package
[truncated: 30 more rows]
