# Supplementary material for: Maintenance of p-eIF2α levels by the eIF2B complex is vital for colorectal cancer
Source: EMBO J. 2025 Feb 27;44(7):2075–105. doi: 10.1038/s44318-025-00381-9 (PMC11962125; doi:10.1038/s44318-025-00381-9)
Supplement: Supplementary file 6 — Dataset EV3 [file 44318_2025_381_MOESM6_ESM.xlsx]

## Sheet: Dataset EV3
gene	transcript	gene_sym	RPFs_log2FC_shEIF2B1	RPFs_padj_shEIF2B1	totals_log2FC_shEIF2B1	totals_padj_shEIF2B1	log2TE_shEIF2B1	RPFs_log2FC_shEIF2B4	RPFs_padj_shEIF2B4	totals_log2FC_shEIF2B4	totals_padj_shEIF2B4	log2TE_shEIF2B4
ENSG00000101255.12	ENST00000217233.9	TRIB3	2.30576	2.27782e-39	1.54935	7.2588e-09	0.756416	2.10975	7.01555e-10	1.61152	8.65157e-10	0.498226
ENSG00000078081.8	ENST00000265598.8	LAMP3	3.33565	1.02741e-26	4.01711	7.18167e-36	-0.681466	3.4122	2.19106e-22	3.64211	2.18934e-17	-0.229917
ENSG00000091137.14	ENST00000644269.2	SLC26A4	3.40327	2.21523e-21	2.82564	1.94507e-14	0.577634	3.34132	3.25654e-19	2.70283	1.41708e-14	0.638494
ENSG00000124107.5	ENST00000338380.2	SLPI	2.48088	5.41047e-18	2.5209	1.82476e-11	-0.0400197	2.68617	7.48081e-14	2.74952	1.60109e-14	-0.0633527
ENSG00000162344.4	ENST00000294312.4	FGF19	1.01959	4.22726e-17	0.659807	7.53842e-05	0.359779	0.798021	0.0279843	0.720671	2.20875e-05	0.0773502
ENSG00000161091.14	ENST00000355415.7	MFSD12	1.2719	6.68614e-17	1.19325	5.68078e-06	0.0786481	0.953746	0.00108243	0.301663	0.175746	0.652083
ENSG00000011426.11	ENST00000265748.7	ANLN	-1.62635	9.14827e-17	-0.943835	6.10097e-09	-0.682517	-0.939559	0.0115496	-0.581468	6.81684e-05	-0.358091
ENSG00000187122.17	ENST00000371070.8	SLIT1	1.6817	1.06937e-16	1.33482	6.8544e-07	0.346875	1.1667	1.30241e-05	0.302888	0.186315	0.863816
ENSG00000130707.18	ENST00000352480.10	ASS1	1.17761	2.31601e-16	1.39652	1.78828e-13	-0.218911	1.14339	1.27649e-11	1.13219	1.62908e-09	0.0111998
ENSG00000175197.13	ENST00000346473.8	DDIT3	1.82377	1.25908e-14	1.18859	1.99913e-13	0.635175	2.11875	3.03932e-09	1.51914	9.41777e-24	0.599614
ENSG00000179918.19	ENST00000478753.5	SEPHS2	1.46895	9.67848e-14	0.461708	0.0136723	1.00725	1.32466	3.67951e-06	0.715617	5.44556e-05	0.609047
ENSG00000250479.9	ENST00000520222.1	CHCHD10	1.23718	1.45955e-13	0.319365	0.187365	0.917818	0.164252	0.441153	0.0715752	0.767555	0.092677
ENSG00000166340.18	ENST00000299427.12	TPP1	0.900332	2.60483e-13	0.600563	0.0933585	0.299769	0.566708	0.0597035	0.172015	0.350586	0.394693
ENSG00000099250.18	ENST00000374867.7	NRP1	1.33063	3.11832e-12	1.17137	4.87498e-06	0.159267	1.35047	1.76081e-07	1.34792	2.74411e-08	0.00255294
ENSG00000148346.12	ENST00000277480.7	LCN2	4.34463	1.41774e-11	4.0585	2.99582e-10	0.286132	4.98296	1.23969e-32	4.82442	5.49582e-16	0.158544
ENSG00000112742.10	ENST00000369798.7	TTK	-1.85411	1.8295e-11	-0.915091	0.000236818	-0.939015	-1.02706	0.0558727	-0.313718	0.108254	-0.713345
ENSG00000115425.14	ENST00000265322.8	PECR	1.29704	2.28021e-11	1.37352	1.48734e-09	-0.0764748	1.26912	7.25131e-10	1.74953	9.81073e-20	-0.480408
ENSG00000051108.15	ENST00000379792.6	HERPUD1	1.10815	4.06625e-11	0.760802	6.1535e-06	0.347349	0.859938	0.00833578	0.789863	0.000183872	0.0700751
ENSG00000106948.17	ENST00000374075.9	AKNA	2.57167	4.24059e-11	1.66795	5.60682e-05	0.903715	2.40041	3.05863e-09	1.32953	0.00651082	1.07088
ENSG00000138413.14	ENST00000345146.7	IDH1	1.37684	5.6244e-11	1.77876	1.92377e-12	-0.401922	1.99491	7.48081e-14	2.41539	2.1816e-36	-0.420479
ENSG00000100889.12	ENST00000216780.9	PCK2	1.18687	3.082e-10	1.06644	2.85729e-06	0.12043	1.13174	6.18226e-07	0.911006	0.000390378	0.220731
ENSG00000149150.9	ENST00000528450.5	SLC43A1	0.94543	5.01966e-10	0.571601	0.0446379	0.373829	0.494518	0.116665	0.233765	0.279384	0.260753
ENSG00000172216.6	ENST00000303004.5	CEBPB	1.09066	5.60197e-10	0.5884	0.0173292	0.502264	1.13677	0.00084094	0.843502	0.000425746	0.293269
ENSG00000087074.8	ENST00000200453.6	PPP1R15A	1.36917	7.84877e-10	1.03873	2.57878e-05	0.330441	1.81124	1.01387e-13	0.809584	0.00802462	1.00165
ENSG00000135842.17	ENST00000367511.4	NIBAN1	2.06529	3.08152e-09	2.30801	1.97233e-11	-0.242716	2.72537	4.9295e-11	2.49987	7.12571e-06	0.225499
ENSG00000167969.13	ENST00000301729.9	ECI1	0.880036	3.33358e-09	0.234407	0.277373	0.645629	0.74017	0.000607063	0.357815	0.102789	0.382356
ENSG00000142765.18	ENST00000616558.5	SYTL1	1.75195	4.10048e-09	1.14825	0.0068937	0.603704	1.60069	1.0271e-05	0.965089	0.017197	0.6356
ENSG00000148154.10	ENST00000374279.4	UGCG	-1.10301	4.20057e-09	-0.551478	0.0271427	-0.551534	-1.0957	1.78525e-07	-0.162804	0.414098	-0.932898
ENSG00000205336.14	ENST00000568909.5	ADGRG1	1.27789	5.99451e-09	1.2348	0.000215966	0.0430932	0.839891	0.035286	1.34357	0.000236873	-0.503681
ENSG00000143401.15	ENST00000583931.6	ANP32E	-1.5203	6.22539e-09	-0.257139	0.260973	-1.26316	-0.226536	0.254298	-0.201788	0.333352	-0.0247483
ENSG00000136108.15	ENST00000258607.10	CKAP2	-1.36189	9.25335e-09	-0.381807	0.148295	-0.980079	-0.402896	0.197154	-0.0336988	0.871717	-0.369197
ENSG00000112984.12	ENST00000394894.8	KIF20A	-1.03375	9.76166e-09	-0.841573	7.53842e-05	-0.192179	-0.634217	0.0339457	-0.646044	0.00176404	0.0118268
ENSG00000164109.14	ENST00000296509.11	MAD2L1	-1.16356	9.76166e-09	-0.64603	0.0260172	-0.517526	-0.719692	0.059102	-0.0566508	0.803844	-0.663041
ENSG00000122565.19	ENST00000396386.7	CBX3	-1.10466	1.39938e-08	-0.178954	0.407105	-0.925704	-0.188826	0.339634	-0.00108317	0.998915	-0.187743
ENSG00000145386.11	ENST00000274026.10	CCNA2	-1.03327	1.45427e-08	-0.627841	0.0031515	-0.405434	-0.52201	0.0772531	-0.170108	0.350667	-0.351902
ENSG00000145703.16	ENST00000274364.11	IQGAP2	-1.13276	2.37301e-08	-0.432503	0.0104646	-0.700258	-0.900421	0.00454676	-0.519028	0.00253676	-0.381393
ENSG00000107731.12	ENST00000373192.4	UNC5B	1.68404	3.11384e-08	1.88422	8.67351e-07	-0.200182	1.84209	3.13986e-07	1.70035	0.00011237	0.141746
ENSG00000101210.13	ENST00000217182.6	EEF1A2	1.07383	3.55355e-08	1.58592	2.07477e-07	-0.512093	1.01011	0.000112635	0.864286	0.0161111	0.145827
ENSG00000090006.18	ENST00000396819.8	LTBP4	1.3371	3.57842e-08	0.369448	0.185895	0.96765	0.258127	0.291408	0.0202262	0.924383	0.2379
ENSG00000138160.7	ENST00000676757.1	KIF11	-1.52435	3.80585e-08	-0.741799	0.00159433	-0.782553	-0.826802	0.0772531	-0.432643	0.0319445	-0.394159
ENSG00000109805.10	ENST00000251496.7	NCAPG	-1.50738	4.94786e-08	-0.76601	0.00159433	-0.741368	-0.570761	0.140072	-0.246503	0.224849	-0.324258
ENSG00000143013.13	ENST00000370542.1	LMO4	1.39085	5.02426e-08	0.668938	0.00246974	0.721917	0.0757863	0.732941	0.0519832	0.826108	0.0238031
ENSG00000052802.13	ENST00000261507.11	MSMO1	-1.08193	5.10975e-08	-0.747491	0.0133354	-0.334437	-0.610456	0.0666146	-0.0102327	0.969089	-0.600223
ENSG00000182199.11	ENST00000328923.8	SHMT2	0.849673	5.31511e-08	0.818624	3.51303e-05	0.0310486	0.662786	0.000270799	0.636326	0.0011913	0.02646
ENSG00000128272.17	ENST00000674920.3	ATF4	1.1345	6.67228e-08	0.158924	0.415042	0.975577	0.764693	0.0206866	0.0764786	0.69385	0.688214
ENSG00000126787.13	ENST00000247191.7	DLGAP5	-1.33828	1.1124e-07	-0.919634	5.4281e-07	-0.418643	-0.815195	0.0553538	-0.430874	0.0143107	-0.384322
ENSG00000139269.3	ENST00000266646.3	INHBE	2.04433	1.18263e-07	1.84444	0.000117558	0.199881	0.179659	0.128958	1.63988	0.000748394	-1.46023
ENSG00000131747.15	ENST00000423485.6	TOP2A	-1.09391	1.30169e-07	-0.530246	0.0152012	-0.563659	-0.654878	0.0634061	-0.155497	0.425927	-0.499381
ENSG00000113083.15	ENST00000231004.5	LOX	2.70903	1.92418e-07	2.38304	8.67351e-07	0.325988	2.20345	0.000607063	2.24254	3.69711e-06	-0.039089
ENSG00000122566.22	ENST00000618183.5	HNRNPA2B1	-1.55643	2.42391e-07	-0.759779	0.00100947	-0.796651	-0.0956332	0.472422	-0.18721	0.362319	0.0915763
ENSG00000187735.14	ENST00000521604.7	TCEA1	0.890948	2.55126e-07	1.44717	8.70138e-24	-0.556218	0.866087	0.000631699	1.33445	2.84718e-25	-0.468365
ENSG00000105993.15	ENST00000429029.6	DNAJB6	-1.04762	2.83496e-07	-0.248939	0.214176	-0.798686	-1.01766	0.00122351	-0.267905	0.171471	-0.74975
ENSG00000182481.10	ENST00000330459.8	KPNA2	-1.23609	2.84614e-07	-0.457763	0.0554327	-0.778326	-0.416815	0.190758	-0.155306	0.434862	-0.261509
ENSG00000169136.12	ENST00000423777.7	ATF5	2.35695	3.0522e-07	1.6639	1.12941e-08	0.693054	2.36118	1.60163e-05	0.738572	0.0197436	1.6226
ENSG00000163347.6	ENST00000295522.4	CLDN1	1.26689	3.0522e-07	0.995829	0.000510433	0.271063	0.74785	0.0440449	1.16058	1.33441e-05	-0.412726
ENSG00000130827.6	ENST00000369682.4	PLXNA3	0.858809	3.0522e-07	0.0868808	0.679977	0.771928	0.355488	0.199852	-0.0777772	0.720411	0.433265
ENSG00000170965.10	ENST00000359237.9	PLAC1	2.7317	3.0522e-07	2.84592	3.36668e-05	-0.11422	1.4641	0.0161194	1.70545	0.0154494	-0.241345
ENSG00000183722.9	ENST00000379589.4	LHFPL6	1.25488	3.0522e-07	0.685918	0.0144064	0.568963	0.170155	0.415449	0.391449	0.124348	-0.221294
ENSG00000132964.12	ENST00000381527.8	CDK8	-0.82732	6.46052e-07	-0.256516	0.215941	-0.570804	-0.421532	0.168964	-0.214934	0.159449	-0.206597
ENSG00000130513.6	ENST00000252809.3	GDF15	1.70829	6.66585e-07	1.03975	0.0190804	0.66854	1.62622	0.00107299	0.202958	0.118025	1.42326
ENSG00000183671.12	ENST00000407325.6	GPR1	2.2485	6.66585e-07	1.3637	0.00396844	0.884794	2.14584	4.21539e-06	2.37284	1.92095e-07	-0.227
ENSG00000205426.10	ENST00000327741.9	KRT81	0.988043	6.82671e-07	0.179311	0.32959	0.808732	0.344502	0.220197	-0.0246273	0.930303	0.369129
ENSG00000157456.8	ENST00000288207.7	CCNB2	-0.906722	9.04874e-07	-0.262358	0.221963	-0.644364	-0.443585	0.156863	-0.137697	0.471113	-0.305887
ENSG00000116132.12	ENST00000239461.11	PRRX1	1.33903	9.04874e-07	1.06353	1.05103e-05	0.275509	1.26219	2.51133e-05	1.57482	3.85904e-12	-0.312639
ENSG00000029363.17	ENST00000527536.5	BCLAF1	-1.42526	9.49773e-07	-0.518238	0.0562291	-0.907024	-0.168428	0.359812	-0.142273	0.475876	-0.0261548
ENSG00000221968.9	ENST00000278829.7	FADS3	0.912404	9.61274e-07	0.39929	0.151222	0.513114	0.459512	0.122844	0.137412	0.493446	0.3221
ENSG00000139146.14	ENST00000337682.9	SINHCAF	-0.861006	1.03063e-06	-0.213156	0.279578	-0.64785	-0.345826	0.218373	-0.0745338	0.732503	-0.271292
ENSG00000169692.13	ENST00000371696.7	AGPAT2	0.681337	1.12845e-06	0.071873	0.735778	0.609464	0.177852	0.459004	-0.0936119	0.650244	0.271464
ENSG00000168078.10	ENST00000301905.9	PBK	-1.21015	1.19264e-06	-0.301841	0.221963	-0.908312	-0.617919	0.125636	-0.068012	0.742029	-0.549907
ENSG00000087586.18	ENST00000395915.8	AURKA	-1.06221	1.27197e-06	-0.617943	0.00268583	-0.44427	-0.266127	0.295401	-0.327263	0.078373	0.0611364
ENSG00000136826.15	ENST00000374672.5	KLF4	1.53965	1.2775e-06	0.284529	0.234808	1.25512	1.22725	0.00493892	0.496246	0.0880761	0.731008
ENSG00000135406.14	ENST00000257860.9	PRPH	2.87182	1.53239e-06	3.89387	1.49111e-05	-1.02205	4.17967	9.72198e-09	4.30554	2.1859e-06	-0.125871
ENSG00000139343.10	ENST00000266735.9	SNRPF	-0.853883	1.65945e-06	0.0179544	0.936316	-0.871838	-0.538814	0.102287	-0.035912	0.796708	-0.502902
ENSG00000204525.17	ENST00000376228.9	HLA-C	0.840455	1.65945e-06	0.465265	0.0257677	0.37519	0.699557	0.0376307	0.379515	0.0421524	0.320042
ENSG00000109606.13	ENST00000336812.5	DHX15	-1.29023	1.67464e-06	-0.651541	0.000395447	-0.638686	-0.525312	0.153843	-0.197938	0.333041	-0.327374
ENSG00000119812.19	ENST00000238823.13	FAM98A	-1.00485	1.71993e-06	-0.65053	0.00346521	-0.354322	-0.191421	0.416488	-0.0602552	0.798572	-0.131166
ENSG00000138668.19	ENST00000353341.8	HNRNPD	-1.05341	1.89399e-06	-0.0993677	0.601776	-0.954043	-0.238492	0.327787	-0.0478673	0.828485	-0.190625
ENSG00000075643.6	ENST00000261326.6	MOCOS	1.97525	2.00273e-06	1.62477	4.18051e-05	0.350486	2.48232	1.19601e-09	2.61141	1.46454e-12	-0.129088
ENSG00000114416.18	ENST00000445140.6	FXR1	-1.31577	2.12427e-06	-0.192981	0.378639	-1.12279	-0.418361	0.186978	-0.129147	0.539335	-0.289215
ENSG00000049249.9	ENST00000377507.8	TNFRSF9	3.50123	2.31319e-06	3.13597	8.20507e-08	0.365269	3.53174	1.31964e-05	2.88725	2.72728e-06	0.644489
ENSG00000188157.15	ENST00000379370.7	AGRN	0.805501	2.57105e-06	0.821385	0.00310263	-0.0158842	0.12392	0.555464	0.185741	0.361949	-0.061821
ENSG00000095002.15	ENST00000543555.6	MSH2	-1.42502	2.57105e-06	-0.379183	0.173616	-1.04584	-0.22665	0.247685	-0.0718703	0.743056	-0.15478
ENSG00000113161.17	ENST00000343975.9	HMGCR	-0.879241	2.81108e-06	-0.417103	0.0682068	-0.462139	-0.26509	0.290381	-0.0936786	0.655271	-0.171411
ENSG00000143933.19	ENST00000272298.12	CALM2	-1.0701	3.33693e-06	-0.17539	0.402679	-0.894714	-0.286446	0.253039	-0.0584638	0.796963	-0.227982
ENSG00000088325.16	ENST00000300403.11	TPX2	-1.2894	3.40085e-06	-0.768963	6.07856e-05	-0.520433	-0.504537	0.165577	-0.384114	0.0469253	-0.120423
ENSG00000103769.10	ENST00000565075.5	RAB11A	-0.886726	3.40085e-06	-0.0952682	0.640514	-0.791458	-0.210312	0.336063	-0.12526	0.452235	-0.0850514
ENSG00000187109.15	ENST00000393263.7	NAP1L1	-1.16097	3.42671e-06	0.0497007	0.844948	-1.21067	-0.291567	0.241714	0.0517411	0.815925	-0.343308
ENSG00000115053.17	ENST00000676690.1	NCL	-1.55243	3.86403e-06	-0.645699	0.00584621	-0.90673	-0.0818172	0.498142	-0.460131	0.0821789	0.378314
ENSG00000183696.14	ENST00000395564.9	UPP1	1.12673	4.63798e-06	1.2889	2.15611e-06	-0.162171	2.26253	2.19106e-22	2.39455	1.32856e-26	-0.132018
ENSG00000149428.19	ENST00000617285.5	HYOU1	0.622236	4.69275e-06	0.643016	0.0126914	-0.0207796	0.616241	0.00400853	0.351188	0.068452	0.265052
ENSG00000135919.14	ENST00000409304.6	SERPINE2	1.08538	4.7749e-06	1.56871	0.00237287	-0.483329	1.15634	2.31247e-05	1.28865	0.0154494	-0.132302
ENSG00000135829.17	ENST00000367549.4	DHX9	-1.3714	4.92842e-06	-0.517614	0.0299172	-0.853788	-0.309804	0.243905	-0.116107	0.581373	-0.193697
ENSG00000005981.13	ENST00000325885.6	ASB4	-0.642097	5.42536e-06	-0.678485	4.95823e-05	0.0363887	-0.475357	0.0668004	-0.365193	0.0461614	-0.110165
ENSG00000197982.14	ENST00000373042.5	C1orf122	1.09564	5.5145e-06	0.0901218	0.661929	1.00552	0.606035	0.111264	0.181443	0.372221	0.424591
ENSG00000117650.13	ENST00000366999.9	NEK2	-0.920329	5.5145e-06	-0.559884	0.0202977	-0.360445	-0.233423	0.328669	-0.212756	0.288328	-0.0206672
ENSG00000086065.14	ENST00000223500.9	CHMP5	-0.800113	5.66623e-06	-0.0545613	0.827917	-0.745552	-0.184251	0.413338	-0.00245619	0.994606	-0.181795
ENSG00000107281.10	ENST00000371601.5	NPDC1	0.997663	6.88602e-06	0.0970675	0.59528	0.900596	0.246138	0.31621	0.0554404	0.789727	0.190697
ENSG00000092929.12	ENST00000207549.9	UNC13D	0.796256	7.11886e-06	0.364236	0.181375	0.43202	0.437113	0.124664	0.194741	0.345335	0.242373
ENSG00000143228.13	ENST00000367900.7	NUF2	-1.31288	7.42098e-06	-0.395823	0.106243	-0.917053	-0.860014	0.0523174	-0.101319	0.630479	-0.758696
ENSG00000122545.20	ENST00000435235.6	SEPTIN7	-1.02616	8.01687e-06	-0.275327	0.210037	-0.750837	-0.316028	0.247685	-0.00640095	0.984807	-0.309627
ENSG00000125089.18	ENST00000245105.8	SH3TC1	1.09436	1.02208e-05	0.640005	0.0792665	0.454359	0.510649	0.116519	0.199656	0.304869	0.310992
ENSG00000119688.21	ENST00000356924.9	ABCD4	0.818989	1.02208e-05	0.0813809	0.683739	0.737608	0.570586	0.0161194	0.0203546	0.930303	0.550232
ENSG00000137710.17	ENST00000645495.2	RDX	-1.11909	1.0225e-05	-0.0189137	0.945689	-1.10018	-0.729	0.0638216	-0.0330633	0.888761	-0.695936
ENSG00000108953.17	ENST00000264335.13	YWHAE	-0.617845	1.04536e-05	-0.198859	0.32738	-0.418986	-0.232815	0.342823	-0.194913	0.353101	-0.0379023
ENSG00000240972.2	ENST00000215754.8	MIF	0.644435	1.12801e-05	-0.0974756	0.643678	0.741911	0.112701	0.629108	-0.198397	0.330941	0.311098
ENSG00000213983.12	ENST00000397120.8	AP1G2	0.91569	1.21634e-05	0.352138	0.185634	0.563552	0.679073	0.0302922	0.311284	0.199938	0.367789
ENSG00000139734.19	ENST00000400324.9	DIAPH3	-1.07996	1.29904e-05	-0.131219	0.537959	-0.948741	-0.684922	0.0883331	-0.159528	0.394446	-0.525394
ENSG00000179477.11	ENST00000647874.1	ALOX12B	1.78435	1.29904e-05	0.0521996	0.558911	1.73215	1.50041	0.00152761	0.0697044	0.414098	1.4307
ENSG00000126945.9	ENST00000316594.6	HNRNPH2	-1.11607	1.32212e-05	-0.358817	0.125759	-0.757258	-0.312259	0.250516	-0.212409	0.300605	-0.0998506
ENSG00000090013.11	ENST00000263368.9	BLVRB	0.811623	1.33075e-05	0.50129	0.0682068	0.310333	0.952394	0.000178531	0.498349	0.0661432	0.454045
ENSG00000156531.17	ENST00000370803.8	PHF6	-1.32289	1.389e-05	-0.26596	0.199059	-1.05693	-0.64789	0.0953597	-0.00881043	0.979803	-0.639079
ENSG00000172432.19	ENST00000307126.10	GTPBP2	1.31511	1.389e-05	0.912146	0.00268583	0.402961	1.78651	3.32103e-10	1.01173	0.000694953	0.774785
ENSG00000164754.15	ENST00000297338.7	RAD21	-0.747082	1.39005e-05	-0.0807317	0.697163	-0.66635	-0.539587	0.0479348	-0.0499626	0.842877	-0.489624
ENSG00000204267.16	ENST00000374897.4	TAP2	0.587327	1.39005e-05	0.0731875	0.743628	0.514139	0.368586	0.111264	0.162104	0.414098	0.206481
ENSG00000176731.12	ENST00000612977.4	RBIS	-1.27886	1.49427e-05	-0.311723	0.199622	-0.967141	-0.461211	0.177485	-0.0395009	0.871256	-0.42171
ENSG00000170144.21	ENST00000679328.1	HNRNPA3	-1.10083	1.58075e-05	-0.585875	0.00730419	-0.514959	-0.176709	0.405955	-0.067283	0.771207	-0.109426
ENSG00000088826.18	ENST00000339123.10	SMOX	1.92923	1.58075e-05	0.818969	0.104584	1.11026	1.89221	0.000132616	0.173267	0.162621	1.71894
ENSG00000233276.8	ENST00000419783.3	GPX1	0.755815	1.61035e-05	0.00431775	0.993316	0.751497	0.419766	0.117576	-0.0366916	0.880372	0.456457
ENSG00000205323.9	ENST00000336133.8	SARNP	-0.803355	1.61436e-05	-0.110035	0.607302	-0.69332	-0.425783	0.177485	-0.0953068	0.643825	-0.330476
ENSG00000139514.13	ENST00000380752.10	SLC7A1	0.57974	1.70934e-05	0.37259	0.0534631	0.20715	0.564841	0.00182007	0.244704	0.218143	0.320137
ENSG00000011028.14	ENST00000303375.10	MRC2	0.930361	1.72507e-05	0.281978	0.236713	0.648384	0.100914	0.603264	0.0216	0.911839	0.0793136
ENSG00000270757.1	ENST00000604458.1	HSPE1-MOB4	-0.615632	1.86697e-05	0.099884	0.593143	-0.715516	-0.472938	0.100989	0.471873	0.123018	-0.94481
ENSG00000123975.5	ENST00000314355.7	CKS2	-1.17729	1.93678e-05	-0.428621	0.0859865	-0.748671	-0.661916	0.0412141	-0.116771	0.584544	-0.545146
ENSG00000004897.12	ENST00000527547.5	CDC27	-1.03428	2.02557e-05	-0.230182	0.278593	-0.804097	-0.572958	0.103841	-0.00376643	0.984351	-0.569192
ENSG00000197019.5	ENST00000357949.5	SERTAD1	0.920486	2.03652e-05	-0.0177024	0.940734	0.938188	0.640134	0.0639812	0.0246269	0.895948	0.615507
ENSG00000006634.8	ENST00000265728.6	DBF4	-1.03722	2.03652e-05	-0.134162	0.536851	-0.90306	-0.533113	0.12197	0.0160707	0.954736	-0.549183
ENSG00000196517.13	ENST00000372310.8	SLC6A9	1.45368	2.06944e-05	1.33841	0.000236818	0.115267	1.00779	0.0304742	1.21381	0.00095055	-0.206017
ENSG00000100299.18	ENST00000216124.10	ARSA	0.936199	2.07835e-05	0.0311695	0.791216	0.90503	0.183591	0.401316	0.0334697	0.778295	0.150121
ENSG00000138182.15	ENST00000260753.8	KIF20B	-1.1144	2.2112e-05	-0.382941	0.11717	-0.731461	-0.828623	0.0651317	-0.16372	0.366119	-0.664903
ENSG00000113387.12	ENST00000515355.5	SUB1	-1.11737	2.35562e-05	-0.0934662	0.688917	-1.0239	-0.404686	0.193027	0.0370636	0.880108	-0.441749
ENSG00000111684.11	ENST00000261407.9	LPCAT3	0.79677	2.43788e-05	0.465206	0.0634118	0.331564	0.493576	0.059102	0.628851	0.0131621	-0.135275
ENSG00000175216.15	ENST00000529230.6	CKAP5	-1.19092	2.57808e-05	-0.608541	0.00107745	-0.582382	-0.25746	0.28856	-0.322319	0.113434	0.064859
ENSG00000163655.16	ENST00000295920.7	GMPS	-0.893758	2.63348e-05	-0.140311	0.504418	-0.753447	-0.184043	0.397214	-0.153957	0.378068	-0.0300866
ENSG00000156453.14	ENST00000394536.4	PCDH1	0.901113	2.76147e-05	0.621673	0.0301752	0.27944	0.461492	0.168618	0.31551	0.18095	0.145982
ENSG00000198730.9	ENST00000361367.7	CTR9	-1.07434	2.79858e-05	-0.53724	0.00968738	-0.537097	-0.562379	0.130802	-0.375663	0.083383	-0.186716
ENSG00000116062.17	ENST00000234420.11	MSH6	-1.09068	3.11807e-05	-0.464096	0.0562714	-0.626585	-0.275802	0.268326	-0.12657	0.541916	-0.149232
ENSG00000163814.8	ENST00000296129.6	CDCP1	0.685635	3.11807e-05	0.722751	0.000239065	-0.0371152	0.420102	0.117805	0.539764	0.00679959	-0.119662
ENSG00000198791.12	ENST00000523917.5	CNOT7	-0.73756	3.11807e-05	-0.054604	0.821857	-0.682956	-0.257009	0.308963	0.0457523	0.85244	-0.302762
ENSG00000196890.4	ENST00000620438.1	H2BU1	0.944755	3.11807e-05	0.171555	0.41213	0.7732	0.311321	0.248946	-0.126634	0.531879	0.437955
ENSG00000140105.18	ENST00000392882.7	WARS1	0.847499	3.12557e-05	1.07659	1.37006e-10	-0.229095	1.17158	2.69831e-07	1.24863	1.96595e-16	-0.0770451
ENSG00000108509.21	ENST00000381311.9	CAMTA2	1.165	3.3087e-05	0.261469	0.253111	0.903528	0.948739	0.00542752	0.176168	0.41936	0.772571
ENSG00000120539.15	ENST00000342386.10	MASTL	-1.0361	3.54879e-05	-0.383978	0.0616815	-0.652119	-0.83534	0.00542752	-0.0830636	0.690649	-0.752277
ENSG00000178057.15	ENST00000326925.11	NDUFAF3	0.865445	3.55204e-05	0.12395	0.425909	0.741495	0.596736	0.0574513	0.0626858	0.742029	0.534051
ENSG00000129625.13	ENST00000504247.1	REEP5	0.658949	3.55204e-05	0.00983685	0.970705	0.649112	0.0422905	0.867152	-0.14585	0.450512	0.18814
ENSG00000137207.12	ENST00000372422.7	YIPF3	0.568759	3.57279e-05	0.403317	0.126764	0.165442	0.227999	0.31405	0.00333195	0.994352	0.224667
ENSG00000023734.11	ENST00000419869.7	STRAP	-0.80923	3.78326e-05	-0.0115651	0.962898	-0.797665	-0.164296	0.398977	0.157766	0.388156	-0.322062
ENSG00000142945.13	ENST00000372224.9	KIF2C	-0.894024	4.10544e-05	-0.801035	1.29839e-05	-0.0929888	-0.241372	0.330818	-0.432736	0.069701	0.191364
ENSG00000072415.10	ENST00000678380.1	MPP5	-1.14586	4.16618e-05	-0.180114	0.3708	-0.965744	-0.513767	0.129324	-0.0794341	0.69377	-0.434333
ENSG00000143742.14	ENST00000304786.12	SRP9	-1.0358	4.27433e-05	-0.135588	0.517387	-0.900215	-0.333125	0.23276	0.0641496	0.745275	-0.397275
ENSG00000101974.15	ENST00000327569.7	ATP11C	-0.789316	4.58796e-05	-0.0357851	0.901323	-0.753531	-0.700033	0.00624792	-2.76638e-05	0.99991	-0.700005
ENSG00000080986.13	ENST00000261597.9	NDC80	-1.2357	4.63257e-05	-0.582798	0.0161294	-0.652903	-0.244238	0.277815	-0.0803752	0.71144	-0.163863
ENSG00000174938.15	ENST00000308713.9	SEZ6L2	0.949149	4.63508e-05	0.0797363	0.536804	0.869413	0.166588	0.456877	0.00334498	0.986596	0.163243
ENSG00000164830.19	ENST00000312046.10	OXR1	-0.803232	4.68836e-05	-0.352867	0.0964515	-0.450365	-0.518963	0.129151	-0.287375	0.108436	-0.231589
ENSG00000139178.12	ENST00000266542.9	C1RL	1.17428	4.68836e-05	0.308128	0.231633	0.866155	0.739429	0.0429329	0.0661367	0.751899	0.673293
ENSG00000130766.5	ENST00000253063.4	SESN2	1.55636	4.79099e-05	1.02702	0.0167984	0.529343	1.90046	8.09059e-06	1.47827	1.55322e-05	0.422192
ENSG00000029993.15	ENST00000325307.12	HMGB3	-0.985101	4.94756e-05	-0.203824	0.321917	-0.781277	-0.277245	0.287892	-0.0500074	0.833177	-0.227237
ENSG00000182871.16	ENST00000651438.1	COL18A1	0.639858	4.94756e-05	0.169083	0.452592	0.470775	0.0346083	0.875446	-0.0697283	0.74183	0.104337
ENSG00000153132.13	ENST00000325617.10	CLGN	2.12797	5.33855e-05	3.15437	1.19315e-14	-1.0264	2.65111	4.06776e-06	3.45382	4.42998e-22	-0.802714
ENSG00000020922.13	ENST00000323977.7	MRE11	-1.35328	5.38509e-05	-0.122191	0.552392	-1.23109	-0.532374	0.161428	0.00665809	0.951894	-0.539032
ENSG00000213676.13	ENST00000375203.8	ATF6B	0.792807	5.56926e-05	0.25044	0.271073	0.542367	0.258128	0.318522	-0.0182386	0.942216	0.276366
ENSG00000114779.20	ENST00000361143.10	ABHD14B	0.753916	5.67531e-05	0.276579	0.226312	0.477337	0.569906	0.0114599	0.358534	0.113959	0.211372
ENSG00000131051.24	ENST00000361162.10	RBM39	-1.01393	5.74506e-05	-0.119742	0.574407	-0.894188	-0.594945	0.0499966	-0.0323842	0.90077	-0.562561
ENSG00000145833.16	ENST00000354283.8	DDX46	-1.17985	5.76036e-05	-0.370979	0.115151	-0.80887	-0.224768	0.291348	-0.0708525	0.746815	-0.153915
ENSG00000124767.7	ENST00000373365.5	GLO1	-0.735898	6.02061e-05	-0.121489	0.560345	-0.614409	-0.37212	0.201014	-0.014572	0.947916	-0.357548
ENSG00000118193.12	ENST00000367350.5	KIF14	-1.21967	6.02061e-05	-0.560869	0.0218448	-0.658803	-0.711988	0.101471	-0.197917	0.282834	-0.514071
ENSG00000101188.5	ENST00000370501.4	NTSR1	0.9643	6.07693e-05	0.684225	0.0892058	0.280075	1.39153	9.71986e-06	1.37033	0.000503114	0.0212001
ENSG00000082641.16	ENST00000362042.8	NFE2L1	0.577518	6.07693e-05	0.413546	0.130349	0.163972	0.344374	0.133305	0.0635915	0.798572	0.280782
ENSG00000221823.11	ENST00000234310.8	PPP3R1	-0.780476	6.15819e-05	0.00726489	0.98614	-0.787741	-0.101528	0.582132	0.0981912	0.582619	-0.19972
ENSG00000164078.13	ENST00000296474.8	MST1R	0.639657	6.63867e-05	0.0503435	0.825863	0.589313	0.223105	0.357781	-0.0244354	0.924383	0.247541
ENSG00000142864.15	ENST00000370995.6	SERBP1	-0.949735	7.1248e-05	-0.51264	0.0142027	-0.437095	-0.154432	0.467239	-0.279091	0.170586	0.124658
ENSG00000102109.9	ENST00000218230.6	PCSK1N	0.856099	7.17144e-05	0.817998	0.0722011	0.0381011	0.0619786	0.747095	0.0248279	0.879774	0.0371506
ENSG00000105223.20	ENST00000409735.9	PLD3	0.874507	7.74693e-05	0.886294	0.0033652	-0.0117872	0.152153	0.438306	0.230427	0.258095	-0.0782737
ENSG00000137812.20	ENST00000399668.7	KNL1	-1.03913	7.77426e-05	-0.421255	0.0711954	-0.617878	-0.614324	0.0911517	-0.120058	0.542785	-0.494266
ENSG00000196787.3	ENST00000359193.3	H2AC11	0.698161	7.86e-05	-0.0392863	0.866592	0.737448	0.0356664	0.88781	-0.395633	0.0815038	0.4313
ENSG00000170606.15	ENST00000304858.7	HSPA4	-0.94521	7.97828e-05	-0.194081	0.366898	-0.751128	-0.22248	0.350179	-0.0124569	0.929233	-0.210023
ENSG00000149761.9	ENST00000279206.8	NUDT22	0.656069	8.03558e-05	-0.0111792	0.983113	0.667248	0.159365	0.495633	0.0427093	0.880567	0.116655
ENSG00000163714.18	ENST00000493598.6	U2SURP	-1.22356	8.03796e-05	-0.521234	0.0295318	-0.702322	-0.624836	0.122145	-0.0939342	0.66066	-0.530902
ENSG00000132356.11	ENST00000397128.6	PRKAA1	-0.865143	8.03796e-05	-0.0912513	0.673133	-0.773892	-0.168095	0.458203	0.00464691	0.987099	-0.172742
ENSG00000068489.13	ENST00000262293.9	PRR11	-1.00664	8.19508e-05	-0.102349	0.626585	-0.90429	-0.326496	0.238304	-0.0386802	0.859229	-0.287816
ENSG00000168140.5	ENST00000304735.4	VASN	0.714008	8.23185e-05	0.0879712	0.565406	0.626037	0.116535	0.573798	0.00397087	0.98665	0.112564
ENSG00000023608.5	ENST00000216294.5	SNAPC1	-1.26149	8.23185e-05	-0.301043	0.208425	-0.960448	-1.17785	0.000137487	-0.0269555	0.916199	-1.15089
ENSG00000174851.16	ENST00000359461.10	YIF1A	0.561802	8.23185e-05	0.0664534	0.770975	0.495348	0.107279	0.644551	-0.00522185	0.972724	0.112501
ENSG00000100219.16	ENST00000216037.10	XBP1	0.831412	8.65569e-05	0.342203	0.0955927	0.489209	0.78587	0.00772839	0.63108	0.00542673	0.154791
ENSG00000030582.18	ENST00000053867.8	GRN	0.632347	8.65569e-05	0.22144	0.302998	0.410906	0.0979566	0.644256	-0.0534987	0.805872	0.151455
ENSG00000123689.6	ENST00000367029.5	G0S2	1.1283	8.725e-05	1.01967	0.000818157	0.108631	0.434921	0.181491	0.656347	0.0290145	-0.221426
ENSG00000164134.13	ENST00000296543.10	NAA15	-1.50558	8.78293e-05	-0.471946	0.0904353	-1.03364	-0.119562	0.320836	-0.0525632	0.833424	-0.0669985
ENSG00000100941.9	ENST00000216832.9	PNN	-1.17012	8.78293e-05	-0.271049	0.232428	-0.899067	-0.779088	0.056017	-0.309009	0.159709	-0.470079
ENSG00000213699.9	ENST00000344420.10	SLC35F6	0.649457	8.80862e-05	0.365653	0.0769662	0.283804	0.202922	0.393955	0.162595	0.361949	0.0403266
ENSG00000113810.16	ENST00000357388.8	SMC4	-1.26929	9.06602e-05	-0.559023	0.0328218	-0.71027	-0.800964	0.0512315	-0.272737	0.136636	-0.528227
ENSG00000156802.13	ENST00000287394.10	ATAD2	-1.34083	9.10028e-05	-0.563819	0.00646122	-0.777013	-0.760328	0.0383558	-0.224469	0.260595	-0.535859
ENSG00000011132.12	ENST00000316757.4	APBA3	0.892242	9.25317e-05	0.0266777	0.895633	0.865564	0.309833	0.247685	-0.0642561	0.70037	0.374089
ENSG00000117724.13	ENST00000366955.8	CENPF	-0.849347	9.25317e-05	-0.643275	9.99981e-05	-0.206072	-0.657708	0.0290671	-0.495368	0.00176404	-0.162341
ENSG00000278677.2	ENST00000359611.4	H2AC17	0.563766	9.31659e-05	-0.048033	0.797521	0.611799	0.0895388	0.699701	-0.218859	0.300818	0.308397
ENSG00000134001.15	ENST00000256383.11	EIF2S1	-0.987761	9.34045e-05	-0.145798	0.468739	-0.841963	-0.0949463	0.628432	0.0419051	0.819122	-0.136851
ENSG00000158417.11	ENST00000289371.11	EIF5B	-1.29034	9.34045e-05	-0.253768	0.269278	-1.03657	-0.236248	0.299525	-0.156643	0.437829	-0.0796047
ENSG00000196998.19	ENST00000376372.9	WDR45	0.704478	9.47027e-05	0.288728	0.210789	0.415749	0.579949	0.00629589	0.0970283	0.635212	0.48292
ENSG00000170955.10	ENST00000303927.4	CAVIN3	0.813203	9.47027e-05	0.184022	0.384016	0.62918	0.32906	0.233902	0.0984066	0.618994	0.230653
ENSG00000154723.13	ENST00000284971.8	ATP5PF	-0.719775	9.47027e-05	-0.0515885	0.862199	-0.668186	-0.544509	0.0208685	0.0473588	0.842009	-0.591868
ENSG00000038274.17	ENST00000321757.11	MAT2B	-0.664204	9.54726e-05	-0.35028	0.114315	-0.313924	-0.0617861	0.776999	0.118854	0.601656	-0.180641
ENSG00000072571.20	ENST00000393915.9	HMMR	-1.26035	9.63508e-05	-0.456873	0.0893871	-0.803481	-1.04176	0.011501	-0.287896	0.14556	-0.753862
ENSG00000113368.12	ENST00000261366.10	LMNB1	-0.867864	0.000100177	-0.628622	0.0100686	-0.239241	-0.204588	0.391962	-0.158517	0.435287	-0.0460713
ENSG00000118680.14	ENST00000237500.10	MYL12B	-0.642999	0.000100177	-0.0394642	0.891619	-0.603535	-0.170392	0.445818	-0.0108731	0.966778	-0.159518
ENSG00000127955.17	ENST00000457358.7	GNAI1	-0.816293	0.000100276	-0.261006	0.259543	-0.555287	-0.18967	0.356966	-0.119655	0.554652	-0.0700142
ENSG00000119335.17	ENST00000322030.13	SET	-0.716012	0.000101784	0.00862614	0.952777	-0.724638	-0.104696	0.618683	0.08194	0.702525	-0.186636
ENSG00000138326.21	ENST00000645440.1	RPS24	-1.03612	0.000102285	0.0388238	0.887672	-1.07494	-0.184524	0.337604	-0.0355429	0.884249	-0.148981
ENSG00000141510.18	ENST00000620739.4	TP53	0.747924	0.000105023	0.422754	0.0634118	0.32517	0.717641	4.10275e-05	0.253706	0.235942	0.463935
ENSG00000073008.15	ENST00000403059.8	PVR	0.569903	0.000106603	0.0560182	0.824268	0.513885	0.0731773	0.756956	-0.108457	0.576455	0.181634
ENSG00000244754.9	ENST00000674484.1	N4BP2L2	-1.00167	0.000106603	-0.0360643	0.895368	-0.965602	-0.574897	0.0812481	0.0959662	0.59868	-0.670863
ENSG00000169679.15	ENST00000302759.11	BUB1	-0.692594	0.000109333	-0.564314	0.00889445	-0.12828	-0.490529	0.0592704	-0.334148	0.0759062	-0.156381
ENSG00000205138.4	ENST00000378887.4	SDHAF1	1.2908	0.000111533	0.090672	0.567912	1.20013	0.969786	0.023609	-0.0304714	0.884272	1.00026
ENSG00000132780.17	ENST00000351223.7	NASP	-0.888679	0.00011176	-0.228447	0.302998	-0.660232	-0.153931	0.44122	-0.181504	0.361949	0.0275735
ENSG00000128944.13	ENST00000608100.5	KNSTRN	-0.738006	0.000114253	-0.357344	0.116374	-0.380661	-0.253445	0.31405	-0.243004	0.205973	-0.0104413
ENSG00000103197.18	ENST00000642797.1	TSC2	0.797597	0.000122778	0.202344	0.346312	0.595253	0.538292	0.0352679	0.0338039	0.879676	0.504488
ENSG00000153140.9	ENST00000522083.5	CETN3	-1.58726	0.000125391	-0.314576	0.144069	-1.27269	-0.0889369	0.429369	-0.0581409	0.797242	-0.030796
ENSG00000110066.15	ENST00000401547.6	KMT5B	-1.11422	0.000129502	-0.0348053	0.904368	-1.07942	-0.314797	0.247685	0.0601667	0.790604	-0.374964
ENSG00000166925.9	ENST00000300181.7	TSC22D4	0.813499	0.000129502	0.199877	0.339107	0.613622	0.76949	0.0376307	-0.0430162	0.842877	0.812506
ENSG00000183010.17	ENST00000403172.8	PYCR1	0.570827	0.000135772	0.144388	0.485376	0.426439	0.19178	0.40251	-0.0365186	0.901237	0.228298
ENSG00000148773.14	ENST00000368654.8	MKI67	-0.940672	0.000136607	-0.0807524	0.553849	-0.85992	-0.652855	0.0292071	-0.540485	0.018126	-0.112369
ENSG00000197223.12	ENST00000407324.5	C1D	-0.848324	0.000136922	-0.0964452	0.660308	-0.751879	-0.426547	0.177963	0.0283153	0.876934	-0.454862
ENSG00000054118.15	ENST00000354618.10	THRAP3	-1.08262	0.000153994	-0.698741	0.000504009	-0.38388	-0.355733	0.220792	-0.396527	0.0917878	0.0407937
ENSG00000068796.19	ENST00000381103.7	KIF2A	-0.892098	0.000159564	-0.0320335	0.909351	-0.860064	-0.202347	0.394117	0.0175436	0.945094	-0.21989
ENSG00000116459.11	ENST00000483994.1	ATP5PB	-0.734325	0.000160494	-0.0644018	0.757655	-0.669924	-0.520583	0.0845611	-0.102577	0.62728	-0.418007
ENSG00000036257.13	ENST00000409096.5	CUL3	-0.887588	0.000162728	-0.119549	0.574407	-0.768039	-0.198009	0.394117	0.0198236	0.941692	-0.217833
ENSG00000131263.13	ENST00000349225.2	RLIM	-0.908646	0.000162728	-0.130904	0.536369	-0.777742	-0.18105	0.421894	0.0432155	0.856213	-0.224266
ENSG00000101363.13	ENST00000373606.8	MANBAL	0.652602	0.000169654	0.0227737	0.9379	0.629828	0.00114497	0.997375	-0.0401299	0.869537	0.0412748
ENSG00000160124.9	ENST00000291458.9	MIX23	-0.941831	0.000170228	-0.00354577	0.994139	-0.938285	-0.467282	0.154965	0.0425525	0.835748	-0.509834
ENSG00000113739.11	ENST00000265087.9	STC2	0.699722	0.000191601	0.455849	0.0261447	0.243872	0.458221	0.102287	0.457549	0.0378713	0.000671306
ENSG00000126522.17	ENST00000673518.1	ASL	0.684582	0.000192625	0.0687617	0.701256	0.615821	0.293677	0.253039	0.0401684	0.854265	0.253509
ENSG00000130702.15	ENST00000252999.7	LAMA5	0.841176	0.000194123	0.0772795	0.682786	0.763897	0.0273688	0.895038	-0.00256871	0.999845	0.0299375
ENSG00000115275.14	ENST00000448666.7	MOGS	0.526226	0.000200005	0.213872	0.32643	0.312354	0.15677	0.498142	0.0436723	0.854935	0.113098
ENSG00000099998.19	ENST00000327365.10	GGT5	0.833759	0.000202763	0.0553288	0.662084	0.77843	0.0351777	0.8777	-0.0270742	0.859034	0.0622519
ENSG00000105793.16	ENST00000257659.12	GTPBP10	-0.948234	0.000203252	-0.0903417	0.660682	-0.857892	-0.312615	0.249959	0.065605	0.782746	-0.37822
ENSG00000123143.13	ENST00000342216.8	PKN1	0.604945	0.00020351	0.499245	0.0499355	0.1057	0.573935	0.0137077	0.271725	0.193191	0.30221
ENSG00000008710.20	ENST00000262304.9	PKD1	1.16638	0.000212297	0.277374	0.227092	0.889003	0.0124186	0.936341	0.0695952	0.785667	-0.0571766
ENSG00000127337.7	ENST00000247843.7	YEATS4	-1.37764	0.000212297	-0.125972	0.535843	-1.25167	-0.811853	0.0674773	0.0226637	0.930303	-0.834516
ENSG00000124574.15	ENST00000372530.9	ABCC10	0.669666	0.00021534	0.0315369	0.882691	0.638129	0.677029	0.017872	-0.0209859	0.916826	0.698015
ENSG00000119953.14	ENST00000369592.1	SMNDC1	-0.857597	0.000217086	-0.495056	0.0400511	-0.362542	-0.44687	0.172177	-0.0358335	0.873101	-0.411036
ENSG00000106443.17	ENST00000634607.2	PHF14	-0.927868	0.000218376	-0.133916	0.527256	-0.793952	-0.301162	0.259632	-0.0682116	0.764933	-0.23295
ENSG00000128965.13	ENST00000617768.5	CHAC1	1.1377	0.000218581	0.818986	0.0605631	0.318713	1.36407	0.00616712	0.944201	0.0306309	0.419867
ENSG00000137807.16	ENST00000352331.8	KIF23	-0.908999	0.000222252	-0.102851	0.623791	-0.806148	-0.611654	0.0953597	-0.126787	0.539335	-0.484867
ENSG00000120742.11	ENST00000239944.7	SERP1	0.596505	0.00022398	0.432925	0.00700606	0.16358	0.243315	0.233664	0.162592	0.335274	0.0807231
ENSG00000124207.17	ENST00000262982.3	CSE1L	-0.832318	0.000224506	-0.252319	0.266011	-0.579998	-0.356581	0.225963	-0.126223	0.513508	-0.230358
ENSG00000167699.13	ENST00000301329.10	GLOD4	-0.555351	0.000225265	-0.0502942	0.845017	-0.505057	-0.359799	0.165758	0.00320698	0.9898	-0.363006
ENSG00000084207.18	ENST00000398606.10	GSTP1	0.491919	0.000225628	0.147201	0.460303	0.344718	0.248805	0.288955	0.00515945	0.998425	0.243645
ENSG00000214753.4	ENST00000301785.7	HNRNPUL2	-0.84017	0.000232828	-0.273097	0.189921	-0.567073	-0.207547	0.377596	-0.152743	0.448437	-0.0548035
ENSG00000115902.11	ENST00000234256.4	SLC1A4	0.7042	0.000236401	0.891662	0.000602858	-0.187462	0.387917	0.177744	0.647024	0.00535651	-0.259106
ENSG00000160179.19	ENST00000361802.6	ABCG1	2.25643	0.000237037	2.15597	0.00011966	0.100461	2.10094	0.00137445	1.63983	0.00799865	0.461108
ENSG00000103249.18	ENST00000382745.9	CLCN7	0.520347	0.000237486	0.345681	0.177229	0.174666	0.292438	0.194938	0.061121	0.785667	0.231317
ENSG00000108679.13	ENST00000262776.8	LGALS3BP	0.591147	0.000237486	0.148793	0.501335	0.442354	0.0340796	0.896515	-0.560734	0.0213448	0.594813
ENSG00000263001.7	ENST00000620879.4	GTF2I	-0.619443	0.000237486	-0.136261	0.525439	-0.483182	-0.378014	0.169947	-0.100477	0.62661	-0.277538
ENSG00000105409.19	ENST00000648268.1	ATP1A3	0.688716	0.000241715	0.0571072	0.594471	0.631609	0.0446049	0.861994	-0.0892189	0.402639	0.133824
ENSG00000156970.13	ENST00000287598.11	BUB1B	-1.01142	0.000246214	-0.637782	0.000238511	-0.373641	-0.757019	0.062572	-0.42314	0.0232221	-0.333879
ENSG00000189403.15	ENST00000326004.4	HMGB1	-0.698313	0.000257138	-0.317977	0.185634	-0.380336	-0.233529	0.336063	-0.104444	0.608374	-0.129085
ENSG00000106682.16	ENST00000353999.6	EIF4H	-0.565249	0.000268507	-0.0524377	0.835641	-0.512812	-0.16196	0.487282	-0.203609	0.319671	0.0416491
ENSG00000124762.14	ENST00000244741.10	CDKN1A	0.585648	0.000273572	0.210327	0.32311	0.375321	0.655984	0.00281169	0.249243	0.200366	0.406741
ENSG00000178209.16	ENST00000527303.2	PLEC	1.00384	0.000273572	0.104108	0.606209	0.89973	1.15848	0.00147586	0.0361814	0.906687	1.1223
ENSG00000185650.10	ENST00000439696.3	ZFP36L1	0.86718	0.000274505	0.0320802	0.913325	0.8351	0.78264	0.04127	0.0879365	0.573335	0.694703
ENSG00000092853.14	ENST00000251195.9	CLSPN	-1.44359	0.000274505	-0.150876	0.460485	-1.29272	-0.719305	0.105805	-0.0584869	0.78093	-0.660819
ENSG00000123200.17	ENST00000679008.1	ZC3H13	-1.02916	0.000282644	-0.118039	0.574407	-0.911117	-0.220585	0.353954	-0.140054	0.479804	-0.0805309
ENSG00000187840.5	ENST00000338825.5	EIF4EBP1	0.794358	0.00028863	0.571923	0.0104646	0.222435	0.3254	0.233902	0.150224	0.434862	0.175176
ENSG00000108828.16	ENST00000420567.7	VAT1	0.529011	0.000291944	0.246758	0.271073	0.282253	0.310253	0.146679	0.0836423	0.678061	0.226611
ENSG00000151247.13	ENST00000450253.7	EIF4E	-0.608255	0.000292372	-0.237034	0.277373	-0.37122	-0.239555	0.31072	-0.0638377	0.777507	-0.175718
ENSG00000133134.12	ENST00000372677.8	BEX2	1.4377	0.000294739	2.24359	1.86757e-13	-0.805882	1.65113	0.000647731	2.68848	8.02029e-22	-1.03735
ENSG00000102738.8	ENST00000323563.8	MRPS31	-0.69248	0.000294739	-0.261625	0.25498	-0.430855	-0.314108	0.240288	-0.0509415	0.825479	-0.263167
ENSG00000138778.13	ENST00000265148.9	CENPE	-1.10546	0.000297428	-0.497127	0.0306073	-0.608334	-0.263598	0.265503	-0.2258	0.231502	-0.037798
ENSG00000128311.14	ENST00000249042.8	TST	0.551838	0.00029967	0.0170771	0.969148	0.534761	0.240529	0.290828	0.0357446	0.886225	0.204785
ENSG00000077152.11	ENST00000646651.1	UBE2T	-0.566858	0.000299717	-0.505291	0.0682068	-0.0615669	-0.544186	0.00542752	-0.220507	0.288472	-0.323679
ENSG00000171161.13	ENST00000306562.8	ZNF672	1.48828	0.000301232	0.0115068	0.961251	1.47677	0.316432	0.207072	-0.0810286	0.686904	0.39746
ENSG00000198301.12	ENST00000356260.10	SDAD1	-1.00203	0.000314785	0.0293347	0.896682	-1.03136	-0.188445	0.407838	0.185303	0.340238	-0.373748
ENSG00000094916.16	ENST00000209875.9	CBX5	-0.862113	0.000314785	-0.202422	0.325821	-0.659692	-0.114137	0.569438	0.00278211	0.9898	-0.116919
ENSG00000143569.19	ENST00000343815.10	UBAP2L	-0.876566	0.000316934	-0.156221	0.451125	-0.720345	-0.142081	0.510605	-0.14204	0.471113	-4.0825e-05
ENSG00000172732.12	ENST00000308110.9	MUS81	0.87561	0.000323363	-0.0172573	0.945477	0.892867	0.554516	0.115154	0.0339741	0.871498	0.520542
ENSG00000033867.16	ENST00000455077.5	SLC4A7	-1.07821	0.000323661	-0.215708	0.311268	-0.862507	-0.888483	0.00400853	-0.0287087	0.906687	-0.859775
ENSG00000103342.13	ENST00000563468.5	GSPT1	-1.00635	0.000326356	-0.171902	0.420659	-0.834447	-0.0964658	0.571776	0.207893	0.225971	-0.304359
ENSG00000005884.18	ENST00000320031.13	ITGA3	0.86904	0.000358569	0.562832	0.0682068	0.306208	0.147684	0.467862	0.226072	0.309543	-0.0783878
ENSG00000143537.14	ENST00000271836.10	ADAM15	0.599578	0.000363142	0.0961271	0.640514	0.503451	0.151362	0.506768	-0.0426906	0.890769	0.194052
ENSG00000108588.14	ENST00000225726.10	CCDC47	-0.681025	0.000363142	-0.0531823	0.835368	-0.627843	-0.381105	0.125499	0.0183574	0.941854	-0.399462
ENSG00000041357.16	ENST00000413382.6	PSMA4	-0.770226	0.000372801	-0.11944	0.572256	-0.650785	-0.203193	0.362076	0.0944284	0.671674	-0.297622
ENSG00000186871.7	ENST00000334463.4	ERCC6L	-1.09386	0.000377425	-0.95505	6.15452e-05	-0.138808	-0.80325	0.0674773	-0.2858	0.188081	-0.51745
ENSG00000139648.7	ENST00000267119.6	KRT71	-1.62381	0.000378583	-0.0850999	0.470454	-1.53871	-1.13077	0.0214957	-0.264062	0.141639	-0.866707
ENSG00000109445.11	ENST00000262990.9	ZNF330	-0.886349	0.000378583	-0.0320573	0.889568	-0.854292	-0.22342	0.348443	-0.0860746	0.640573	-0.137345
ENSG00000024526.17	ENST00000456315.7	DEPDC1	-0.875821	0.000378583	-0.346144	0.1768	-0.529676	-0.53996	0.093555	0.0215563	0.932368	-0.561516
ENSG00000138071.14	ENST00000260641.10	ACTR2	-0.633566	0.00038166	-0.214198	0.323512	-0.419368	-0.171197	0.466821	0.0501854	0.829294	-0.221382
ENSG00000163636.11	ENST00000295901.9	PSMD6	-0.827245	0.000383542	-0.150089	0.473357	-0.677156	-0.237562	0.327787	0.00130659	0.994352	-0.238868
ENSG00000115091.12	ENST00000535589.3	ACTR3	-0.646563	0.000394064	-0.068728	0.762817	-0.577835	-0.131082	0.528518	-0.0476927	0.840461	-0.0833896
ENSG00000132510.11	ENST00000254846.9	KDM6B	1.28967	0.000394064	0.0574278	0.566853	1.23224	0.528924	0.150438	0.107395	0.340238	0.421529
ENSG00000197496.6	ENST00000359271.4	SLC2A10	1.37734	0.000398011	0.487974	0.149801	0.889366	1.04682	0.0318969	0.824444	0.0183646	0.222371
ENSG00000163605.15	ENST00000356692.10	PPP4R2	-0.82654	0.000403517	-0.0496634	0.829159	-0.776877	-0.281012	0.281456	0.0625287	0.778354	-0.343541
ENSG00000130768.15	ENST00000373894.8	SMPDL3B	1.07842	0.000409345	0.226588	0.179907	0.851828	0.141756	0.481683	0.083368	0.542889	0.0583879
ENSG00000221890.6	ENST00000333039.4	NPTXR	1.11327	0.000412294	0.133676	0.36517	0.979596	0.217711	0.316637	0.00204928	0.987099	0.215662
ENSG00000123219.13	ENST00000396679.6	CENPK	-1.20667	0.000416992	-0.168623	0.415767	-1.03805	-0.176937	0.360653	-0.0577167	0.803844	-0.11922
ENSG00000066279.19	ENST00000367409.9	ASPM	-1.03728	0.000430461	-0.545633	0.013963	-0.491644	-0.941739	0.00335823	-0.237945	0.22475	-0.703795
ENSG00000067064.12	ENST00000381344.8	IDI1	-0.939084	0.000431214	-0.693767	0.00265866	-0.245317	-0.291048	0.270801	-0.13426	0.503326	-0.156787
ENSG00000130733.11	ENST00000253031.6	YIPF2	0.74383	0.000431214	0.0942863	0.625747	0.649543	0.355517	0.216402	-0.0377836	0.88651	0.3933
ENSG00000142166.13	ENST00000652450.1	IFNAR1	-0.993934	0.000441426	0.0133798	0.962898	-1.00731	-0.602896	0.132967	0.128544	0.527535	-0.73144
ENSG00000152795.18	ENST00000602300.5	HNRNPDL	-1.01189	0.000447097	-0.280284	0.235284	-0.731605	-0.064148	0.654322	-0.106761	0.610216	0.0426133
ENSG00000146242.9	ENST00000369750.4	TPBG	0.656721	0.000449588	0.110219	0.605415	0.546503	0.331372	0.204957	0.193722	0.344744	0.137649
ENSG00000163510.14	ENST00000410053.8	CWC22	-1.13002	0.000456737	-0.00990351	0.980886	-1.12012	-0.211917	0.334498	0.0696989	0.747218	-0.281616
ENSG00000206503.13	ENST00000376809.10	HLA-A	0.600221	0.000461211	0.317536	0.125455	0.282684	0.403688	0.169391	0.19736	0.291302	0.206328
ENSG00000168092.14	ENST00000527958.6	PAFAH1B2	-0.597283	0.000461211	-0.0518039	0.832812	-0.545479	-0.385143	0.124637	-0.203061	0.326239	-0.182081
ENSG00000143162.9	ENST00000370509.5	CREG1	0.585598	0.000465318	0.0148257	0.917762	0.570772	-0.0240942	0.91594	0.026304	0.901788	-0.0503982
ENSG00000170312.16	ENST00000395284.8	CDK1	-0.6668	0.000465814	-0.495331	0.0774719	-0.171469	-0.274385	0.288313	-0.0365085	0.883246	-0.237876
ENSG00000092758.18	ENST00000649368.1	COL9A3	0.603131	0.000466966	0.428188	0.0931139	0.174943	0.124956	0.563998	0.0444064	0.854284	0.0805494
ENSG00000104635.15	ENST00000381237.6	SLC39A14	0.461116	0.000466966	0.118758	0.569926	0.342357	0.0640499	0.796563	0.141233	0.468263	-0.0771832
ENSG00000136536.15	ENST00000409591.5	MARCHF7	-1.00562	0.000468789	-0.341438	0.071896	-0.664178	-0.376543	0.20353	-0.0429377	0.858872	-0.333605
ENSG00000139410.15	ENST00000403593.9	SDSL	1.05161	0.000468789	0.0275497	0.831821	1.02406	1.12149	0.00185088	0.0530367	0.648455	1.06846
ENSG00000101104.13	ENST00000255136.8	PABPC1L	1.57867	0.000471354	0.0986195	0.475866	1.48005	0.141355	0.305923	0.21705	0.278735	-0.0756948
ENSG00000112195.9	ENST00000483722.2	TREML2	1.19648	0.000471572	1.44124	0.000665386	-0.244757	1.53795	0.000782228	1.29505	0.0064505	0.242903
ENSG00000067334.14	ENST00000436063.7	DNTTIP2	-1.18535	0.000471572	-0.248429	0.266601	-0.936922	-0.0567536	0.62592	-0.0269085	0.916866	-0.0298452
ENSG00000026559.14	ENST00000371571.5	KCNG1	1.32915	0.000474741	1.26639	0.00732224	0.0627613	1.45835	0.00514531	0.987898	0.0254052	0.470456
ENSG00000198900.7	ENST00000361337.3	TOP1	-1.19609	0.000474741	-0.118513	0.576999	-1.07758	-0.181641	0.374237	0.0211948	0.942216	-0.202836
ENSG00000135636.15	ENST00000410020.8	DYSF	2.32383	0.000482618	2.56883	0.00287462	-0.244995	3.90048	2.75544e-10	3.34719	0.000160098	0.553286
ENSG00000167325.15	ENST00000300738.10	RRM1	-0.907087	0.00049504	-0.26634	0.233333	-0.640747	-0.237944	0.311549	-0.152047	0.421708	-0.0858971
ENSG00000171360.4	ENST00000246646.4	KRT38	2.44395	0.000508611	2.06262	0.007648	0.381326	0.0956012	0.235337	1.62927	0.0380653	-1.53367
ENSG00000136045.12	ENST00000412830.8	PWP1	-0.785816	0.000508611	-0.214594	0.314057	-0.571222	-0.11752	0.589986	-0.0485724	0.832157	-0.0689478
ENSG00000205220.12	ENST00000358514.9	PSMB10	0.605639	0.000513152	0.0672931	0.745846	0.538345	0.64473	0.00833578	0.115893	0.556331	0.528836
ENSG00000069345.12	ENST00000317089.10	DNAJA2	-0.871962	0.00051824	-0.0666518	0.770975	-0.80531	-0.0899705	0.658563	0.0483354	0.777925	-0.138306
ENSG00000105429.13	ENST00000251268.11	MEGF8	0.876669	0.00051824	0.304779	0.221963	0.57189	0.0204679	0.934763	0.0100583	0.968058	0.0104096
ENSG00000110435.13	ENST00000227868.9	PDHX	-0.588438	0.00051824	-0.0533359	0.829159	-0.535102	-0.280403	0.186978	0.0696468	0.744193	-0.35005
ENSG00000166200.15	ENST00000299259.10	COPS2	-1.18074	0.00051824	-0.0604548	0.789992	-1.12029	-0.201503	0.319287	-0.0260287	0.919066	-0.175474
ENSG00000081870.12	ENST00000194214.10	HSPB11	-0.771733	0.000522464	-0.150615	0.471889	-0.621118	-0.68308	0.026779	-0.059715	0.799653	-0.623365
ENSG00000114346.14	ENST00000232458.9	ECT2	-1.0296	0.00053138	-0.637447	0.00565057	-0.392153	-0.570441	0.116519	-0.144272	0.471857	-0.426168
ENSG00000122884.13	ENST00000394890.7	P4HA1	-0.703677	0.000533176	-0.0272574	0.918562	-0.67642	-0.65056	0.0376307	0.00709716	0.959445	-0.657657
ENSG00000170876.8	ENST00000306077.5	TMEM43	0.646001	0.000544393	0.114113	0.592252	0.531889	0.437439	0.110183	0.151043	0.417675	0.286396
ENSG00000189057.11	ENST00000343597.4	FAM111B	-1.33379	0.000553666	-0.203657	0.297581	-1.13013	-0.72682	0.111244	-0.0779508	0.716652	-0.648869
ENSG00000139726.11	ENST00000280557.11	DENR	-0.931036	0.000553666	0.0773324	0.731263	-1.00837	-0.167152	0.398828	0.355059	0.0685134	-0.52221
ENSG00000161671.17	ENST00000376918.7	EMC10	0.516564	0.000567512	0.196299	0.325065	0.320265	0.215683	0.355362	0.0636151	0.785667	0.152068
ENSG00000155959.12	ENST00000286428.7	VBP1	-0.741486	0.000570162	-0.321449	0.197598	-0.420037	-0.230309	0.350179	0.0506246	0.830395	-0.280933
ENSG00000120802.14	ENST00000556029.6	TMPO	-0.975025	0.000571307	-0.19692	0.354429	-0.778105	-0.376077	0.202784	-0.0861195	0.681798	-0.289957
ENSG00000163082.10	ENST00000321276.8	SGPP2	2.26024	0.000571425	1.70218	0.00287462	0.558055	1.73387	0.0262022	2.03539	0.000202287	-0.301513
ENSG00000147813.16	ENST00000449291.7	NAPRT	0.646811	0.000571425	0.0840821	0.619133	0.562729	0.355269	0.186978	0.0189092	0.932436	0.336359
ENSG00000087053.20	ENST00000352297.11	MTMR2	-0.775946	0.000580353	-0.191806	0.342205	-0.584141	-0.414481	0.158956	-0.0507416	0.833177	-0.36374
ENSG00000136824.19	ENST00000374793.8	SMC2	-1.16936	0.000580852	-0.221599	0.304291	-0.947766	-0.217261	0.290828	-0.12041	0.554449	-0.0968505
ENSG00000123989.14	ENST00000243776.11	CHPF	0.59062	0.000584308	0.111243	0.595769	0.479377	0.156981	0.504815	-0.0764277	0.73093	0.233409
ENSG00000108784.10	ENST00000225927.7	NAGLU	0.754741	0.000585175	0.0849275	0.627972	0.669813	0.0616927	0.780044	-0.0562046	0.762135	0.117897
ENSG00000121621.7	ENST00000263181.7	KIF18A	-0.941585	0.000589506	-0.260275	0.24474	-0.681311	-0.573243	0.0984947	-0.2991	0.0671613	-0.274143
ENSG00000115524.17	ENST00000414963.2	SF3B1	-1.04989	0.000590448	-0.843578	0.000117558	-0.206307	-0.147606	0.464264	-0.429329	0.0698298	0.281723
ENSG00000197324.9	ENST00000359591.9	LRP10	0.66559	0.000590448	0.3708	0.149433	0.29479	0.226042	0.34911	0.134926	0.505021	0.0911159
ENSG00000164307.13	ENST00000443439.7	ERAP1	0.684698	0.000590448	0.595844	0.0150523	0.0888541	0.269855	0.244075	0.403578	0.072791	-0.133723
ENSG00000123562.18	ENST00000441076.7	MORF4L2	-0.623621	0.000590448	-0.289375	0.177229	-0.334246	-0.122083	0.595031	-0.071404	0.745632	-0.0506794
ENSG00000126432.14	ENST00000265462.9	PRDX5	0.653829	0.000590448	0.536462	0.0310372	0.117367	0.560837	0.0535586	0.518071	0.0186646	0.0427661
ENSG00000089737.17	ENST00000555054.1	DDX24	-0.879753	0.000603241	-0.593848	0.00628247	-0.285904	-0.265207	0.294111	-0.31815	0.159569	0.0529426
ENSG00000116161.18	ENST00000367679.7	CACYBP	-0.79799	0.000610417	-0.0526775	0.820385	-0.745313	-0.410285	0.177081	-0.0194482	0.940719	-0.390837
ENSG00000116679.16	ENST00000367498.8	IVNS1ABP	-0.847681	0.000612367	-0.156218	0.460485	-0.691463	-0.528165	0.124967	-0.0800313	0.715227	-0.448134
ENSG00000198836.11	ENST00000392437.6	OPA1	-0.82003	0.000612367	-0.098553	0.64221	-0.721477	-0.197354	0.359812	0.0539292	0.817047	-0.251284
ENSG00000128165.9	ENST00000395737.2	ADM2	1.92821	0.000623651	0.997977	0.0499355	0.930231	1.51551	0.0405661	1.00844	0.0378713	0.507063
ENSG00000182158.15	ENST00000330387.11	CREB3L2	0.662937	0.000636589	0.262108	0.245335	0.40083	0.159048	0.492194	0.185807	0.322401	-0.0267592
ENSG00000139697.14	ENST00000602398.3	SBNO1	-0.800365	0.000638563	-0.115544	0.587617	-0.684821	-0.411763	0.152508	-0.105143	0.589023	-0.30662
ENSG00000001630.17	ENST00000003100.13	CYP51A1	-0.604076	0.000645808	-0.169868	0.413303	-0.434208	-0.419622	0.0765197	-0.00560736	0.99991	-0.414014
ENSG00000164070.12	ENST00000505726.1	HSPA4L	-1.28713	0.000645808	-0.35844	0.176123	-0.928692	-1.09049	0.0425511	-0.294218	0.207313	-0.796272
ENSG00000163808.17	ENST00000326047.9	KIF15	-0.904283	0.000646714	-0.210944	0.32643	-0.69334	-0.478518	0.132762	-0.198113	0.307305	-0.280405
ENSG00000122550.18	ENST00000322275.9	KLHL7	-0.925293	0.000648814	-0.105412	0.622185	-0.819881	-0.847999	0.0314191	0.0265187	0.923232	-0.874518
ENSG00000131174.7	ENST00000647835.1	COX7B	-0.844438	0.000650213	-0.139575	0.527256	-0.704863	-0.590278	0.0772531	-0.224297	0.252553	-0.365982
ENSG00000214022.12	ENST00000425389.2	REPIN1	0.728587	0.000660794	0.0927344	0.68088	0.635853	0.315289	0.238304	-0.00155812	0.974581	0.316847
ENSG00000106355.10	ENST00000409987.5	LSM5	-1.24138	0.000660794	-0.167814	0.436587	-1.07357	-0.957015	0.0681552	-0.014652	0.956692	-0.942363
ENSG00000074370.18	ENST00000397041.8	ATP2A3	0.882758	0.000661453	0.0666112	0.628934	0.816147	0.129837	0.53318	-0.0294829	0.871717	0.15932
ENSG00000123473.17	ENST00000371877.8	STIL	-0.754916	0.000681289	-0.143407	0.494161	-0.611509	-0.497023	0.123436	-0.116821	0.545135	-0.380202
ENSG00000171100.15	ENST00000370396.7	MTM1	-0.820992	0.000681289	-0.456446	0.0481477	-0.364546	-0.119852	0.592964	-0.0770549	0.721713	-0.0427968
ENSG00000167005.14	ENST00000300291.10	NUDT21	-0.520327	0.00069501	-0.145289	0.501335	-0.375039	-0.100197	0.670091	0.061664	0.780224	-0.161861
ENSG00000138180.16	ENST00000371485.8	CEP55	-0.884821	0.000702953	-0.187678	0.371785	-0.697143	-0.56557	0.0771126	-0.0526838	0.817047	-0.512886
ENSG00000133657.16	ENST00000642744.1	ATP13A3	-0.590568	0.00071581	-0.0989571	0.641683	-0.491611	-0.725585	5.79852e-05	-0.0422623	0.865877	-0.683323
ENSG00000118246.14	ENST00000403094.3	FASTKD2	-0.822343	0.000727012	-0.304352	0.198649	-0.517991	-0.440532	0.165758	0.0432945	0.833424	-0.483827
ENSG00000063241.8	ENST00000425675.7	ISOC2	0.56663	0.000729672	-0.0442176	0.854222	0.610848	0.0279915	0.913394	-0.297456	0.166322	0.325447
ENSG00000115233.12	ENST00000409682.8	PSMD14	-0.733549	0.000732565	-0.00111901	0.99838	-0.73243	-0.105535	0.576933	0.0982523	0.640901	-0.203788
ENSG00000128708.13	ENST00000264108.5	HAT1	-0.94989	0.000734161	-0.079329	0.706864	-0.870561	-0.171502	0.367162	-0.00463495	0.984478	-0.166867
ENSG00000149100.13	ENST00000524896.5	EIF3M	-0.925296	0.000734161	-0.0221942	0.946417	-0.903102	-0.0813289	0.563583	0.0656338	0.800552	-0.146963
ENSG00000224051.7	ENST00000343938.9	CPTP	0.824026	0.000734161	0.0494743	0.822401	0.774552	0.404398	0.180427	-0.00439012	0.984351	0.408788
ENSG00000232119.8	ENST00000371315.3	MCTS1	-0.733514	0.00074736	-0.0466001	0.845017	-0.686914	-0.504875	0.129151	0.09243	0.602582	-0.597305
ENSG00000111247.15	ENST00000352618.9	RAD51AP1	-0.792704	0.00074736	-0.272041	0.20323	-0.520663	-0.692103	0.0344169	-0.19142	0.336412	-0.500683
ENSG00000166855.9	ENST00000300107.7	CLPX	-0.715933	0.000756264	-0.213507	0.300277	-0.502426	-0.288474	0.263631	-0.099123	0.62728	-0.189351
ENSG00000129451.12	ENST00000358789.8	KLK10	1.84467	0.00076283	1.77867	0.000164134	0.0659978	1.09038	0.0861057	1.54693	0.000668788	-0.456547
ENSG00000204335.4	ENST00000375281.4	SP5	0.551006	0.000767834	0.00301307	0.994653	0.547993	0.0515639	0.828054	-0.258698	0.203882	0.310262
ENSG00000112304.11	ENST00000230048.5	ACOT13	-0.680391	0.000771632	0.00827596	0.980558	-0.688667	-0.225716	0.358861	0.0110905	0.930303	-0.236807
ENSG00000128973.13	ENST00000249806.11	CLN6	0.588024	0.000780427	-0.00133765	0.99783	0.589362	0.155018	0.495184	-0.200883	0.332535	0.355901
ENSG00000013288.9	ENST00000285599.8	MAN2B2	0.696555	0.000798133	0.117311	0.545612	0.579244	0.258883	0.26914	0.0635982	0.77558	0.195284
ENSG00000157240.4	ENST00000287934.4	FZD1	0.687136	0.000803577	0.173182	0.414557	0.513954	0.223138	0.353954	0.183021	0.3486	0.0401167
ENSG00000071553.18	ENST00000369762.7	ATP6AP1	0.458517	0.000807442	0.163206	0.463075	0.295311	0.0660485	0.793465	-0.0253935	0.921558	0.091442
ENSG00000168209.6	ENST00000307365.4	DDIT4	0.95162	0.000808217	0.57249	0.0629032	0.37913	0.962238	0.0593911	0.499944	0.115489	0.462294
ENSG00000001631.16	ENST00000394505.7	KRIT1	-0.939967	0.000808217	-0.0944189	0.663253	-0.845548	-0.380688	0.208282	0.00470092	0.980803	-0.385389
ENSG00000181885.18	ENST00000360325.11	CLDN7	1.08329	0.000808268	1.01401	0.0183119	0.0692816	0.531427	0.157526	1.55909	1.34668e-05	-1.02766
ENSG00000140259.7	ENST00000267812.4	MFAP1	-1.16836	0.000808268	0.0883091	0.463386	-1.25667	-0.106307	0.545684	-0.0295928	0.871346	-0.0767144
ENSG00000119707.14	ENST00000527432.5	RBM25	-1.27859	0.00080877	-0.316859	0.188584	-0.961735	-0.343065	0.201014	-0.120767	0.55965	-0.222298
ENSG00000058262.10	ENST00000243253.8	SEC61A1	0.457681	0.00080877	0.439876	0.0247064	0.0178053	0.268974	0.137955	0.293815	0.130542	-0.0248408
ENSG00000121690.11	ENST00000241051.8	DEPDC7	-0.913321	0.000824319	-0.426432	0.126741	-0.486889	-0.214656	0.328669	-0.0217499	0.932815	-0.192906
ENSG00000022267.19	ENST00000618438.4	FHL1	1.69603	0.000829131	0.901116	0.0699215	0.794917	1.57043	0.0239971	1.50163	0.00582574	0.0688014
ENSG00000100567.13	ENST00000216455.9	PSMA3	-0.742663	0.000834219	0.0521201	0.809906	-0.794783	-0.23239	0.344541	0.0803852	0.702343	-0.312775
ENSG00000109255.11	ENST00000264218.7	NMU	-0.875803	0.00085511	-0.12635	0.527256	-0.749453	-0.590308	0.0202068	-0.167934	0.399764	-0.422374
ENSG00000135521.9	ENST00000367576.6	LTV1	-0.840424	0.000869694	-0.0670029	0.74332	-0.773421	-0.170855	0.408862	0.0269637	0.892217	-0.197819
ENSG00000117335.20	ENST00000354848.5	CD46	-0.58435	0.000869694	-0.337457	0.161546	-0.246893	-0.465204	0.093555	-0.0915878	0.66625	-0.373617
ENSG00000130313.7	ENST00000252603.7	PGLS	0.574052	0.000870897	0.211709	0.325349	0.362343	0.35686	0.177963	0.215006	0.307305	0.141853
ENSG00000167566.17	ENST00000335999.7	NCKAP5L	0.82356	0.000871268	0.4327	0.157628	0.39086	0.350484	0.220197	0.0126576	0.959056	0.337827
ENSG00000135318.12	ENST00000257770.8	NT5E	1.11999	0.000875869	0.949129	0.000270629	0.170863	1.84349	3.13986e-07	1.92234	4.9987e-18	-0.0788562
ENSG00000204272.13	ENST00000637096.1	NBDY	0.841455	0.00088345	0.112685	0.598501	0.72877	0.25843	0.275104	0.464466	0.0351899	-0.206035
ENSG00000161714.12	ENST00000619929.5	PLCD3	0.734467	0.000898335	0.191588	0.369024	0.542879	0.321154	0.241753	0.02406	0.921211	0.297094
ENSG00000186010.19	ENST00000507754.9	NDUFA13	0.521957	0.000898335	0.0840493	0.682272	0.437908	0.170716	0.452458	-0.113068	0.576455	0.283784
ENSG00000058729.11	ENST00000283109.8	RIOK2	-1.18706	0.000898335	-0.0742107	0.694593	-1.11285	-0.338514	0.204246	0.0061248	0.987512	-0.344639
ENSG00000100979.15	ENST00000372431.8	PLTP	0.650141	0.000898335	0.412243	0.157114	0.237898	0.086215	0.707473	0.0398182	0.848968	0.0463968
ENSG00000118971.9	ENST00000261254.8	CCND2	0.681485	0.000916953	0.297874	0.220085	0.383611	0.47171	0.0556725	0.461785	0.0280405	0.00992485
ENSG00000102554.14	ENST00000377687.6	KLF5	0.471015	0.000936769	0.0841229	0.698508	0.386892	0.702053	0.00270996	0.667762	0.00186206	0.0342909
ENSG00000135387.21	ENST00000532820.5	CAPRIN1	-0.859566	0.000936769	-0.252205	0.183726	-0.607361	-0.448976	0.172024	-0.353358	0.0183646	-0.0956176
ENSG00000163393.13	ENST00000369503.9	SLC22A15	1.79291	0.000939856	0.824849	0.0562714	0.968063	1.24916	0.0559704	0.945883	0.0163045	0.303273
ENSG00000198901.14	ENST00000394249.8	PRC1	-0.733932	0.000962075	-0.490117	0.0229886	-0.243814	-0.362164	0.169391	-0.225303	0.291302	-0.136862
ENSG00000100644.17	ENST00000323441.10	HIF1A	-0.907	0.000962075	-0.474575	0.0306073	-0.432425	-0.170625	0.40554	-0.0248784	0.929774	-0.145747
ENSG00000102854.16	ENST00000563941.5	MSLN	0.882023	0.000962332	0.102853	0.28906	0.77917	0.0534792	0.789996	0.103382	0.316961	-0.0499028
ENSG00000100258.18	ENST00000474879.7	LMF2	0.55496	0.000962933	0.143549	0.451125	0.411411	0.0847058	0.672553	-0.0137309	0.956747	0.0984367
ENSG00000166266.14	ENST00000393094.7	CUL5	-0.824272	0.000962933	-0.0440435	0.834814	-0.780228	-0.506242	0.0734497	0.242899	0.187592	-0.749141
ENSG00000184831.14	ENST00000379226.9	APOO	-0.77551	0.000965577	-0.0823266	0.711576	-0.693183	-0.327453	0.220197	-0.0516805	0.823226	-0.275772
ENSG00000067560.14	ENST00000418115.6	RHOA	-0.564726	0.00097479	-0.106461	0.626585	-0.458265	-0.0517903	0.833688	0.0962644	0.621138	-0.148055
ENSG00000113141.18	ENST00000417647.7	IK	-0.83199	0.000975299	-0.326606	0.200215	-0.505384	-0.109608	0.558572	-0.123441	0.533913	0.0138328
ENSG00000096746.18	ENST00000265866.12	HNRNPH3	-0.868786	0.000977612	-0.206272	0.333561	-0.662513	-0.092211	0.592964	-0.0437774	0.847659	-0.0484336
ENSG00000198087.7	ENST00000359314.5	CD2AP	-0.886875	0.000977612	-0.0703381	0.727491	-0.816537	-0.508256	0.125636	0.106929	0.601656	-0.615185
ENSG00000125676.20	ENST00000355725.8	THOC2	-0.908742	0.000977612	-0.236141	0.300412	-0.672601	-0.151759	0.441153	-0.065314	0.775927	-0.0864455
ENSG00000172167.8	ENST00000305949.6	MTBP	-1.22973	0.00098104	-0.0669379	0.688917	-1.16279	-0.431873	0.185207	0.0340155	0.871256	-0.465888
ENSG00000178105.11	ENST00000322536.8	DDX10	-0.801016	0.000991151	-0.164166	0.434064	-0.636851	-0.352311	0.225334	-0.0935064	0.659707	-0.258804
ENSG00000155368.17	ENST00000355857.8	DBI	-0.653059	0.000995528	-0.0652423	0.802224	-0.587817	-0.248586	0.297691	-0.203393	0.22475	-0.045193
ENSG00000120526.12	ENST00000427660.6	NUDCD1	-1.00715	0.000995528	-0.328217	0.206899	-0.678933	-0.350779	0.20834	-0.0582191	0.785087	-0.29256
ENSG00000006118.15	ENST00000005286.8	TMEM132A	0.674343	0.00100143	0.172562	0.386851	0.501781	0.0412164	0.895914	-0.103881	0.585484	0.145098
ENSG00000107951.15	ENST00000263063.9	MTPAP	-0.694588	0.00100143	-0.225737	0.266601	-0.468851	-0.0800356	0.719802	-0.0804677	0.702315	0.000432096
ENSG00000070831.17	ENST00000344548.7	CDC42	-0.494182	0.00100143	-0.211269	0.309587	-0.282912	-0.345898	0.186978	-0.0855373	0.690649	-0.260361
ENSG00000117984.15	ENST00000236671.7	CTSD	0.581115	0.00100153	0.53374	0.0473791	0.0473749	0.131756	0.553015	0.0618404	0.778849	0.0699157
ENSG00000171530.15	ENST00000380377.9	TBCA	-0.878069	0.00100228	-0.0284261	0.922643	-0.849643	-0.173795	0.432842	-0.0587934	0.792092	-0.115002
ENSG00000124191.18	ENST00000341197.9	TOX2	0.982051	0.0010047	0.220281	0.282988	0.761771	0.858935	0.0219786	0.298012	0.209143	0.560923
ENSG00000167011.9	ENST00000300303.7	NAT16	1.50917	0.00101614	0.0721002	0.640159	1.43707	0.150577	0.34671	0.0383898	0.82925	0.112188
ENSG00000197930.13	ENST00000395686.8	ERO1A	-0.732995	0.00101614	-0.0900258	0.666461	-0.642969	-0.491607	0.100425	0.0310184	0.885587	-0.522626
ENSG00000166987.15	ENST00000355673.8	MBD6	0.720963	0.00101698	0.0479152	0.764352	0.673048	0.0809191	0.70099	-0.0388473	0.828217	0.119766
ENSG00000110944.9	ENST00000228534.6	IL23A	1.50366	0.001017	0.117504	0.245672	1.38616	1.19243	0.0265768	0.245921	0.117089	0.946513
ENSG00000010438.17	ENST00000361005.10	PRSS3	0.831956	0.00101995	0.00250455	0.999951	0.829451	0.14001	0.529682	-0.0399313	0.846656	0.179941
ENSG00000127914.19	ENST00000680513.1	AKAP9	-0.675139	0.00102748	-0.0905506	0.679438	-0.584588	-0.318515	0.213759	-0.0285924	0.906283	-0.289922
ENSG00000112029.10	ENST00000229758.8	FBXO5	-1.07275	0.00102914	-0.151739	0.471039	-0.921008	-0.892698	0.04127	-0.00128319	0.996013	-0.891415
ENSG00000134602.16	ENST00000394334.7	STK26	-0.758449	0.00102914	-0.0535301	0.850159	-0.704919	-0.596323	0.0557146	0.128848	0.516337	-0.725171
ENSG00000186081.12	ENST00000252242.9	KRT5	-0.734119	0.0010551	-0.616545	0.00632657	-0.117574	-0.352516	0.220197	-0.802165	0.00152461	0.449648
ENSG00000169764.16	ENST00000394417.7	UGP2	-0.71625	0.00106024	-0.0805257	0.72544	-0.635724	-0.173531	0.413858	0.0990948	0.590832	-0.272626
ENSG00000132463.14	ENST00000502323.5	GRSF1	-0.67595	0.00106074	-0.0595048	0.787334	-0.616445	-0.176281	0.438922	-0.00855719	0.993959	-0.167723
ENSG00000285920.2	ENST00000661438.1	RP11-16O9.3	-0.653359	0.00106323	-0.0729465	0.553921	-0.580413	-0.415364	0.116519	-0.0165495	0.918273	-0.398814
ENSG00000280987.4	ENST00000361059.7	MATR3	-0.718272	0.00106482	-0.0148752	0.963006	-0.703397	-0.123275	0.583958	-0.0370727	0.880547	-0.0862025
ENSG00000121775.18	ENST00000336294.10	TMEM39B	0.620907	0.0010692	0.119341	0.35835	0.501566	0.244161	0.318522	-0.0402348	0.799917	0.284396
ENSG00000108654.16	ENST00000578804.5	DDX5	-0.892014	0.00111885	-0.258079	0.222741	-0.633935	-0.134762	0.484378	-0.0206532	0.934792	-0.114109
ENSG00000120647.10	ENST00000412006.6	CCDC77	-1.28424	0.00111885	-0.554711	0.0314418	-0.729528	-0.208875	0.257377	-0.174148	0.388555	-0.0347266
ENSG00000149541.10	ENST00000265471.10	B3GAT3	0.73801	0.00111885	0.0883987	0.632732	0.649611	0.0710482	0.730951	0.011483	0.959452	0.0595652
ENSG00000066230.12	ENST00000264938.8	SLC9A3	1.47132	0.00113251	0.325232	0.161344	1.14609	0.0908561	0.382656	0.211548	0.314348	-0.120692
ENSG00000198554.12	ENST00000420358.2	WDHD1	-1.10387	0.00116944	-0.154687	0.460303	-0.949181	-0.0958163	0.613354	-0.107815	0.597422	0.0119987
ENSG00000169607.13	ENST00000302450.11	CKAP2L	-0.944495	0.00116976	-0.746871	0.010839	-0.197624	-0.40185	0.177744	-0.161285	0.419064	-0.240565
ENSG00000136261.15	ENST00000258761.8	BZW2	-0.615748	0.00116976	-0.0247795	0.932265	-0.590968	-0.380238	0.17141	-0.162629	0.414523	-0.217609
ENSG00000185480.12	ENST00000327680.7	PARPBP	-0.832764	0.0011885	-0.217801	0.316449	-0.614963	-0.825425	0.017872	-0.0662967	0.773987	-0.759129
ENSG00000138398.17	ENST00000409714.7	PPIG	-1.28214	0.00118877	-0.559152	0.0220289	-0.722988	-0.666895	0.129035	-0.131003	0.521145	-0.535892
ENSG00000138385.16	ENST00000260956.9	SSB	-1.42341	0.0011888	-0.16191	0.435353	-1.2615	-0.0705946	0.515415	-0.0362978	0.886146	-0.0342968
ENSG00000150316.12	ENST00000279839.8	CWC15	-0.686891	0.0011888	-0.0307431	0.914759	-0.656148	-0.2971	0.256354	-0.0100388	0.971216	-0.287062
ENSG00000151466.12	ENST00000281142.10	SCLT1	-1.21948	0.00120814	-0.138218	0.505565	-1.08127	-0.992194	0.062572	-0.00414576	0.986201	-0.988048
ENSG00000089048.15	ENST00000617257.2	ESF1	-1.44176	0.00120814	-0.337835	0.172849	-1.10392	-0.22651	0.252656	-0.174058	0.37732	-0.0524517
ENSG00000198736.12	ENST00000361871.8	MSRB1	0.549339	0.00121313	-0.0332386	0.908628	0.582577	0.11212	0.623525	-0.246152	0.200366	0.358272
ENSG00000100599.16	ENST00000216487.12	RIN3	0.804956	0.00121313	0.0238122	0.918776	0.781144	0.0765288	0.737356	-0.0345468	0.868755	0.111076
ENSG00000113649.13	ENST00000296702.9	TCERG1	-0.709472	0.00121436	-0.387932	0.0596544	-0.32154	-0.178642	0.44122	-0.191321	0.307305	0.0126793
ENSG00000101624.11	ENST00000262127.7	CEP76	-0.786081	0.00122895	-0.403836	0.0769662	-0.382245	-0.585775	0.0727352	-0.299692	0.156741	-0.286083
ENSG00000116750.14	ENST00000367451.8	UCHL5	-0.91011	0.00123385	0.0196822	0.92779	-0.929792	-0.186214	0.398977	0.106147	0.622995	-0.292362
ENSG00000135316.19	ENST00000676542.1	SYNCRIP	-0.974761	0.00125169	-0.342952	0.176123	-0.631808	-0.0732397	0.582707	-0.0653266	0.771592	-0.00791306
ENSG00000164118.13	ENST00000503780.6	CEP44	-1.02907	0.00125169	-0.0917609	0.633795	-0.937308	-0.339317	0.232176	-0.00452299	0.999724	-0.334794
ENSG00000174276.7	ENST00000310597.6	ZNHIT2	0.679533	0.00125332	-0.00754007	0.978083	0.687073	0.226393	0.349398	-0.0301405	0.890287	0.256534
ENSG00000131408.15	ENST00000253727.10	NR1H2	0.625674	0.00125332	-0.0030929	0.995654	0.628767	0.269863	0.298212	-0.346487	0.147335	0.61635
ENSG00000127314.18	ENST00000393436.9	RAP1B	-0.887679	0.00126418	-0.0167411	0.945477	-0.870938	-0.750985	0.059632	0.00185055	0.992821	-0.752835
ENSG00000126767.18	ENST00000247161.7	ELK1	0.648149	0.00126769	-0.0249399	0.92779	0.673089	0.115698	0.599562	-0.050172	0.830312	0.16587
ENSG00000069275.13	ENST00000367142.5	NUCKS1	-0.697562	0.00131822	-0.145	0.489755	-0.552562	-0.113046	0.559636	0.0350642	0.901788	-0.148111
ENSG00000100902.11	ENST00000261479.9	PSMA6	-0.776149	0.00131822	-0.148703	0.473841	-0.627446	-0.205161	0.384083	0.0263655	0.920338	-0.231526
ENSG00000153187.20	ENST00000440865.2	HNRNPU	-1.06131	0.00131822	-0.423216	0.142848	-0.638094	-0.0805897	0.564485	-0.104125	0.656009	0.0235351
ENSG00000120727.13	ENST00000265192.9	PAIP2	-0.75864	0.0013205	-0.118471	0.574407	-0.640169	-0.669653	0.0674773	-0.116965	0.563442	-0.552688
ENSG00000111229.16	ENST00000228825.12	ARPC3	-0.615565	0.00132167	-0.0299765	0.921439	-0.585588	-0.392335	0.132762	0.117826	0.528669	-0.510161
ENSG00000154582.17	ENST00000284811.12	ELOC	-0.592634	0.00132961	-0.0695978	0.757262	-0.523036	-0.490052	0.0709814	0.0467984	0.844011	-0.536851
ENSG00000187514.17	ENST00000409115.8	PTMA	-0.769583	0.0013409	-0.14876	0.470454	-0.620823	-0.175033	0.426026	-0.153281	0.404736	-0.0217522
ENSG00000197498.13	ENST00000441448.7	RPF2	-0.878421	0.00135059	-0.0483247	0.840035	-0.830097	-0.1319	0.483062	0.10679	0.550834	-0.23869
ENSG00000079459.13	ENST00000220584.9	FDFT1	-0.532287	0.00135059	-0.590509	0.00164242	0.0582225	-0.235384	0.277815	-0.355361	0.065759	0.119977
ENSG00000198898.14	ENST00000361183.8	CAPZA2	-0.57931	0.00138666	-0.0452053	0.860097	-0.534105	-0.125223	0.559636	0.0971261	0.617741	-0.222349
ENSG00000162368.14	ENST00000371873.10	CMPK1	-0.692008	0.00139991	0.00593026	0.964486	-0.697938	-1.09203	0.000258467	-0.215239	0.282425	-0.876796
ENSG00000162298.19	ENST00000377190.8	SYVN1	0.538539	0.00140578	0.047981	0.795029	0.490558	0.131447	0.590177	0.0121861	0.954105	0.119261
ENSG00000198498.10	ENST00000358572.10	TMA16	-0.826098	0.00140578	-0.0618064	0.791753	-0.764291	-0.15815	0.480792	0.0193306	0.958545	-0.177481
ENSG00000096401.8	ENST00000371477.4	CDC5L	-0.972126	0.00140578	-0.28597	0.170986	-0.686156	-0.156225	0.456843	-0.107401	0.599624	-0.0488239
ENSG00000103742.12	ENST00000352385.3	IGDCC4	1.61228	0.00140578	0.0929167	0.223174	1.51936	0.1799	0.26613	0.118125	0.207566	0.0617759
ENSG00000102054.18	ENST00000380087.7	RBBP7	-0.45086	0.00141242	-0.0385564	0.891837	-0.412303	-0.0724852	0.754926	0.0431911	0.856213	-0.115676
ENSG00000116489.13	ENST00000263168.4	CAPZA1	-0.630561	0.0014251	-0.111808	0.601156	-0.518753	-0.132214	0.52465	0.0791814	0.701631	-0.211395
ENSG00000161179.14	ENST00000292778.11	YDJC	0.678225	0.00143028	-0.130642	0.535163	0.808867	0.214404	0.370067	-0.0640802	0.776266	0.278484
ENSG00000164305.19	ENST00000523916.5	CASP3	-0.729008	0.00144173	-0.208178	0.332652	-0.52083	-0.377191	0.204589	-0.108507	0.601534	-0.268684
ENSG00000106153.13	ENST00000395422.4	CHCHD2	0.479917	0.00144693	-0.10422	0.614403	0.584137	0.0669088	0.796544	-0.00947482	0.971912	0.0763837
ENSG00000164111.15	ENST00000296511.10	ANXA5	-0.652668	0.00144946	0.0100781	0.978083	-0.662746	-0.101796	0.622352	0.0566211	0.799653	-0.158417
ENSG00000213516.10	ENST00000652648.1	RBMXL1	-0.889726	0.00145126	-0.0404257	0.86206	-0.849301	-0.241167	0.287331	0.0419112	0.853695	-0.283078
ENSG00000111361.13	ENST00000424014.7	EIF2B1	-0.623123	0.00145595	-1.03331	0.000271367	0.410191	0.0153449	0.95735	-0.00914995	0.991652	0.0244949
ENSG00000107937.19	ENST00000360803.9	GTPBP4	-0.910984	0.00146144	-0.478695	0.0616815	-0.432288	-0.382594	0.201014	-0.276539	0.223197	-0.106055
ENSG00000123983.15	ENST00000392066.7	ACSL3	-0.690593	0.00146144	-0.131025	0.536974	-0.559567	-0.20303	0.396083	0.12022	0.544164	-0.323251
ENSG00000114209.15	ENST00000497056.6	PDCD10	-0.871621	0.00147923	-0.0294664	0.916388	-0.842154	-0.17319	0.429955	0.152945	0.371599	-0.326135
ENSG00000188761.13	ENST00000393320.3	BCL2L15	-0.704981	0.00148359	-0.0930621	0.678471	-0.611919	-0.643416	0.0304742	-0.235592	0.278052	-0.407824
ENSG00000085840.13	ENST00000371568.8	ORC1	-1.20645	0.0014968	-0.545203	0.023291	-0.661245	-0.406585	0.194414	-0.469167	0.0687691	0.0625822
ENSG00000184661.14	ENST00000330560.8	CDCA2	-0.682429	0.00150902	-0.678528	0.000381971	-0.00390105	-0.317828	0.246859	-0.320523	0.0554753	0.00269457
ENSG00000189060.6	ENST00000340857.4	H1-0	0.584671	0.00152201	0.910641	3.95545e-11	-0.325971	0.744379	0.00260111	1.02809	1.36276e-13	-0.283707
ENSG00000176978.14	ENST00000371579.7	DPP7	0.586117	0.00152201	0.133997	0.51692	0.45212	0.16504	0.470744	-0.0517902	0.823652	0.21683
ENSG00000197265.9	ENST00000355904.9	GTF2E2	-0.88029	0.00152201	-0.0298802	0.918268	-0.85041	-0.214847	0.342255	0.0939674	0.651996	-0.308815
ENSG00000124795.17	ENST00000244776.11	DEK	-0.738959	0.00152201	0.0497176	0.834368	-0.788677	-0.121023	0.553649	0.077833	0.6694	-0.198856
ENSG00000152359.15	ENST00000428202.7	POC5	-0.964337	0.00152995	-0.159325	0.449713	-0.805012	-0.614623	0.102287	0.0204505	0.939316	-0.635073
ENSG00000127947.16	ENST00000248594.11	PTPN12	-0.717402	0.00154442	-0.0320019	0.911582	-0.6854	-0.199279	0.398977	0.17357	0.29013	-0.372849
ENSG00000124299.15	ENST00000244137.12	PEPD	0.496026	0.00154442	0.0890643	0.678815	0.406962	0.503536	0.0209993	0.128369	0.570291	0.375167
ENSG00000164548.11	ENST00000297071.9	TRA2A	-0.992416	0.00154442	-0.134846	0.517387	-0.85757	-0.0718545	0.687791	0.00820196	0.963061	-0.0800565
ENSG00000134057.15	ENST00000256442.10	CCNB1	-0.893735	0.00155921	-0.562922	0.032845	-0.330813	-0.212804	0.346154	-0.22255	0.291199	0.0097461
ENSG00000135334.9	ENST00000257787.6	AKIRIN2	-0.669449	0.00159269	-0.0751017	0.737766	-0.594348	-0.467339	0.0322767	-0.100537	0.632697	-0.366802
ENSG00000125944.21	ENST00000374612.5	HNRNPR	-0.78577	0.00159269	-0.396829	0.0931139	-0.388941	-0.13742	0.517439	-0.124768	0.544164	-0.0126518
ENSG00000109929.10	ENST00000534230.5	SC5D	-0.694417	0.00159269	-0.0747271	0.742813	-0.61969	-0.493035	0.1681	0.00747922	0.979515	-0.500514
ENSG00000163577.8	ENST00000295822.7	EIF5A2	-0.748993	0.00161327	-0.0868399	0.693117	-0.662153	-0.527783	0.062572	-0.152515	0.401146	-0.375268
ENSG00000125351.13	ENST00000276201.7	UPF3B	-1.01989	0.00161365	-0.141719	0.499335	-0.878174	-0.220197	0.344094	-0.133442	0.51373	-0.0867547
ENSG00000081181.8	ENST00000261783.4	ARG2	0.561712	0.00161961	0.765826	0.000153646	-0.204115	0.468702	0.0334465	0.918867	3.06447e-11	-0.450166
ENSG00000005175.10	ENST00000380650.4	RPAP3	-0.927343	0.00164159	-0.129451	0.511864	-0.797891	-0.219809	0.320283	0.0672798	0.768798	-0.287089
ENSG00000265972.6	ENST00000582401.6	TXNIP	1.10111	0.00165243	1.07172	0.00257471	0.0293845	2.07887	7.7988e-08	1.92122	3.27612e-14	0.157651
ENSG00000186468.13	ENST00000512493.5	RPS23	-0.758913	0.00165622	0.0169386	0.953662	-0.775851	-0.126746	0.502213	-0.00419626	0.988428	-0.12255
ENSG00000094880.11	ENST00000394886.7	CDC23	-0.590338	0.00165672	-0.192732	0.367188	-0.397605	-0.22521	0.336063	0.0164131	0.951158	-0.241623
ENSG00000105486.14	ENST00000263274.12	LIG1	-0.668048	0.00167495	-0.463331	0.126194	-0.204717	-0.569539	0.0265768	-0.697768	0.0327305	0.128229
ENSG00000115875.19	ENST00000409276.5	SRSF7	-0.559823	0.00169879	-0.181059	0.384535	-0.378764	-0.14203	0.534367	-0.0996352	0.628347	-0.0423943
ENSG00000182628.13	ENST00000581068.5	SKA2	-0.969138	0.001702	-0.0699171	0.758144	-0.899221	-0.69828	0.0742233	-0.138479	0.472922	-0.559801
ENSG00000167113.11	ENST00000300452.8	COQ4	0.571017	0.00170841	-0.031108	0.910701	0.602125	0.334263	0.174513	-0.0641876	0.777925	0.398451
ENSG00000111011.18	ENST00000331738.12	RSRC2	-1.06123	0.00170841	-0.321152	0.155505	-0.740074	-0.14956	0.467596	-0.211263	0.300685	0.0617033
ENSG00000154642.11	ENST00000284881.9	C21orf91	-0.877843	0.00173882	-0.195553	0.356289	-0.68229	-0.304205	0.242107	-0.0773331	0.742048	-0.226872
ENSG00000110958.16	ENST00000262033.11	PTGES3	-0.950613	0.00176035	-0.14613	0.486093	-0.804483	-0.094503	0.498142	0.00266008	0.980803	-0.097163
ENSG00000165678.21	ENST00000372134.6	GHITM	0.482422	0.0017713	0.387146	0.082146	0.0952756	0.126813	0.560288	0.373463	0.020753	-0.24665
ENSG00000110717.13	ENST00000313468.10	NDUFS8	0.499334	0.00178887	-0.0334046	0.899599	0.532739	0.0882154	0.739789	-0.0714172	0.746815	0.159633
ENSG00000116830.12	ENST00000369466.9	TTF2	-0.779784	0.00181364	-0.613179	0.00537651	-0.166605	-0.425639	0.181602	-0.18819	0.350896	-0.237448
ENSG00000078902.16	ENST00000317204.11	TOLLIP	0.551122	0.001818	-0.00486728	0.987898	0.555989	0.17403	0.456002	-0.199113	0.319671	0.373143
ENSG00000153147.6	ENST00000283131.4	SMARCA5	-0.858858	0.00184128	-0.0643671	0.7589	-0.794491	-0.160526	0.413044	0.0573535	0.8049	-0.217879
ENSG00000204386.12	ENST00000375631.5	NEU1	0.547766	0.00184494	0.104202	0.621954	0.443564	0.226509	0.353028	0.0410744	0.885003	0.185435
ENSG00000164050.13	ENST00000296440.11	PLXNB1	0.703184	0.00186128	0.0697626	0.731434	0.633421	0.0620337	0.783446	-0.0515655	0.830312	0.113599
ENSG00000141367.12	ENST00000269122.8	CLTC	-0.794217	0.00186381	-0.297969	0.155505	-0.496248	-0.138719	0.495184	-0.140819	0.457215	0.0021002
ENSG00000116030.17	ENST00000392246.7	SUMO1	-0.692529	0.00186381	-0.141366	0.501335	-0.551164	-0.505076	0.155226	-0.0241051	0.930303	-0.480971
ENSG00000244687.12	ENST00000371674.8	UBE2V1	-0.510063	0.00186381	-0.0653672	0.774623	-0.444696	-0.165548	0.470095	-0.0216562	0.935564	-0.143891
ENSG00000139641.13	ENST00000394048.10	ESYT1	0.410676	0.00186477	0.162593	0.435719	0.248084	0.139052	0.520937	0.0715049	0.751347	0.0675476
ENSG00000175832.13	ENST00000393664.6	ETV4	0.445935	0.00186675	0.212491	0.256619	0.233444	0.443283	0.0376307	0.0888829	0.654263	0.3544
ENSG00000198363.18	ENST00000517903.5	ASPH	-0.604635	0.00186675	0.00161656	0.997761	-0.606251	-0.477892	0.104226	-0.0365366	0.884177	-0.441356
ENSG00000183735.11	ENST00000331710.10	TBK1	-0.827377	0.00187184	0.00474803	0.98671	-0.832125	-0.195433	0.385556	0.112393	0.583812	-0.307826
ENSG00000185883.12	ENST00000330398.9	ATP6V0C	1.31884	0.00187184	0.00301931	0.993046	1.31582	0.30489	0.192585	-0.0264744	0.886225	0.331364
ENSG00000107581.13	ENST00000369144.8	EIF3A	-0.697313	0.00188222	-0.0062391	0.995654	-0.691073	-0.0969785	0.656602	-0.00102401	0.999142	-0.0959545
ENSG00000153922.11	ENST00000614616.5	CHD1	-0.799513	0.00189036	-0.136027	0.513334	-0.663486	-0.117151	0.553649	0.0635605	0.764933	-0.180711
ENSG00000091140.14	ENST00000437604.6	DLD	-0.70366	0.00189036	-0.0692407	0.753827	-0.634419	-0.171171	0.441153	0.0427546	0.863141	-0.213925
ENSG00000089041.17	ENST00000328963.10	P2RX7	1.03213	0.00189036	0.110502	0.476818	0.921626	0.215069	0.355362	0.0157739	0.935304	0.199295
ENSG00000112312.10	ENST00000356509.7	GMNN	-0.736172	0.00189036	-0.267702	0.245658	-0.46847	-0.331044	0.238375	-0.0467962	0.847557	-0.284247
ENSG00000081320.11	ENST00000263955.9	STK17B	-0.992518	0.00190906	-0.260445	0.260865	-0.732073	-0.976662	0.014587	-0.0223121	0.933941	-0.95435
ENSG00000187800.14	ENST00000292357.8	PEAR1	1.71101	0.00190906	0.2351	0.119874	1.47591	0.27816	0.145409	0.129333	0.223525	0.148827
ENSG00000183128.7	ENST00000369783.4	CALHM3	0.678538	0.00190906	0.222197	0.289974	0.456341	0.467156	0.165577	0.143483	0.417496	0.323674
ENSG00000102172.16	ENST00000404933.7	SMS	-0.493276	0.00190906	-0.0429346	0.862199	-0.450341	-0.312299	0.201014	-0.0198493	0.937777	-0.29245
ENSG00000145220.14	ENST00000343470.9	LYAR	-0.795844	0.00193146	-0.0726373	0.682803	-0.723207	-0.116534	0.546426	0.0139825	0.945744	-0.130516
ENSG00000167716.19	ENST00000409644.6	WDR81	0.552656	0.00195728	0.00990103	0.971721	0.542755	0.289335	0.257263	-0.0962662	0.568077	0.385601
ENSG00000273611.5	ENST00000617429.5	ZNHIT3	-0.669926	0.00195755	-0.109721	0.607639	-0.560205	-0.693806	0.0135262	-0.0111267	0.961287	-0.68268
ENSG00000120705.13	ENST00000503014.5	ETF1	-0.733422	0.00196438	-0.12146	0.559553	-0.611963	-0.143763	0.495946	0.0618267	0.789235	-0.20559
ENSG00000171155.8	ENST00000304661.6	C1GALT1C1	-0.526933	0.00196438	-0.22561	0.271073	-0.301323	-0.437759	0.129151	-0.0752845	0.732532	-0.362474
ENSG00000141385.11	ENST00000269143.8	AFG3L2	-0.601719	0.00199098	-0.0531908	0.82107	-0.548528	-0.428716	0.112654	-0.0249432	0.924383	-0.403773
ENSG00000129235.11	ENST00000570330.5	TXNDC17	-0.617732	0.0019932	0.0270406	0.925139	-0.644772	-0.446849	0.110786	-0.0374132	0.878994	-0.409436
ENSG00000136868.11	ENST00000374212.5	SLC31A1	0.58595	0.0019932	0.536555	0.00246974	0.0493951	-0.0422119	0.899843	0.108352	0.593247	-0.150564
ENSG00000204899.6	ENST00000377818.4	MZT1	-0.637651	0.00201162	-0.110361	0.408765	-0.52729	-0.500994	0.125524	0.0116095	0.95261	-0.512604
ENSG00000155961.5	ENST00000369454.4	RAB39B	1.55574	0.00201673	1.85571	8.67351e-07	-0.299973	1.29982	0.0221988	1.83606	6.74258e-06	-0.536243
ENSG00000288702.1	ENST00000482026.6	UGT1A3	0.617469	0.00201708	0.0637886	0.526053	0.553681	0.448655	0.111264	0.0495342	0.340238	0.399121
ENSG00000140740.11	ENST00000268379.9	UQCRC2	-0.582735	0.00203138	-0.080447	0.724077	-0.502288	-0.153522	0.495886	-0.0197112	0.938146	-0.133811
ENSG00000135698.10	ENST00000258169.9	MPHOSPH6	-0.858783	0.00204161	-0.0807456	0.636781	-0.778037	-0.684754	0.0709814	-0.031184	0.886146	-0.65357
ENSG00000164105.4	ENST00000296504.4	SAP30	-0.739308	0.00204353	-0.000837137	0.997017	-0.73847	-0.513407	0.0674773	-0.0572335	0.801422	-0.456173
ENSG00000109736.15	ENST00000514800.5	MFSD10	0.539163	0.00204713	0.106774	0.574407	0.432389	0.0848375	0.707821	0.0854103	0.66625	-0.000572795
ENSG00000108622.11	ENST00000579788.6	ICAM2	0.593182	0.00205032	0.0742753	0.706864	0.518907	0.163557	0.496371	0.068101	0.741753	0.0954557
ENSG00000163060.8	ENST00000295201.5	TEKT4	0.882068	0.00205256	0.0294931	0.825601	0.852575	1.11378	0.0011193	0.0359083	0.78089	1.07787
ENSG00000125841.13	ENST00000382291.7	NRSN2	0.760147	0.00206044	0.113751	0.524382	0.646396	0.263509	0.29783	0.0447348	0.836488	0.218774
ENSG00000120694.20	ENST00000630972.2	HSPH1	-1.44834	0.0020743	-0.220962	0.30585	-1.22738	-0.138334	0.315331	-0.0664791	0.761794	-0.0718546
ENSG00000204574.14	ENST00000441867.6	ABCF1	-0.824281	0.00207843	-0.141085	0.483421	-0.683197	-0.285936	0.277815	-0.209945	0.322073	-0.0759906
ENSG00000213186.8	ENST00000309784.9	TRIM59	-1.00983	0.00208717	-0.146477	0.48795	-0.863354	-0.628146	0.098325	0.0222071	0.928626	-0.650353
ENSG00000111530.13	ENST00000545606.6	CAND1	-0.786871	0.00208717	-0.21399	0.32272	-0.572881	-0.111844	0.559974	-0.0294746	0.906895	-0.0823691
ENSG00000080608.10	ENST00000397885.3	PUM3	-1.11286	0.00208762	-0.376692	0.126104	-0.736167	-0.281711	0.247685	-0.119958	0.553389	-0.161753
ENSG00000144034.16	ENST00000272424.11	TPRKB	-0.84843	0.00208762	-0.102259	0.625747	-0.746172	-0.510168	0.156656	0.027316	0.906895	-0.537484
ENSG00000273155.1	ENST00000410042.1	RP11-38C17.1	-1.01055	0.00208813	-0.0941749	0.570403	-0.91638	-0.316892	0.207072	0.0198596	0.877802	-0.336751
ENSG00000185101.13	ENST00000332826.7	ANO9	0.91119	0.00208813	0.0190203	0.910701	0.89217	1.05762	0.00880323	-0.0323981	0.821643	1.09001
ENSG00000058272.19	ENST00000546369.5	PPP1R12A	-0.99499	0.00208813	-0.0232782	0.936361	-0.971712	-0.125274	0.50698	0.106757	0.60252	-0.232031
ENSG00000132485.14	ENST00000370920.8	ZRANB2	-0.78001	0.00209313	-0.290048	0.216306	-0.489962	-0.478819	0.1681	-0.0136741	0.965719	-0.465145
ENSG00000240065.8	ENST00000374859.3	PSMB9	0.566145	0.00212596	0.0695506	0.727491	0.496595	0.411561	0.0845916	0.0320619	0.884272	0.379499
ENSG00000146828.18	ENST00000354161.8	SLC12A9	0.579633	0.00214527	0.0767014	0.673133	0.502932	0.155111	0.487661	-0.00865309	0.971912	0.163764
ENSG00000167904.15	ENST00000434581.7	TMEM68	-0.879055	0.00214527	-0.191711	0.370355	-0.687343	-0.819617	0.0523174	-0.0607323	0.774884	-0.758884
ENSG00000262664.3	ENST00000572195.3	OVCA2	0.693549	0.00215635	0.0467053	0.846861	0.646844	0.608024	0.0431396	0.0139252	0.959445	0.594098
ENSG00000135336.16	ENST00000257789.4	ORC3	-0.809898	0.00216224	-0.0717696	0.734627	-0.738128	-0.279033	0.283346	0.061392	0.782206	-0.340425
ENSG00000185304.15	ENST00000398146.4	RGPD2	-0.695196	0.0021633	-0.012757	0.685175	-0.682439	-0.449381	0.177223	-0.0569606	0.51307	-0.39242
ENSG00000115084.15	ENST00000245680.7	SLC35F5	-0.705391	0.0021633	-0.132126	0.535163	-0.573265	-0.700743	0.00537583	0.0679074	0.764739	-0.76865
ENSG00000138433.16	ENST00000342016.8	CIR1	-1.2631	0.00217337	-0.0763447	0.710018	-1.18675	-0.290802	0.241753	0.0407361	0.866342	-0.331539
ENSG00000115514.12	ENST00000264255.8	TXNDC9	-0.684074	0.00222045	-0.0463263	0.858193	-0.637748	-0.101361	0.553649	0.169284	0.398379	-0.270645
ENSG00000180488.15	ENST00000643390.1	MIGA1	-0.90031	0.00223011	-0.112711	0.560958	-0.787599	-0.385629	0.195413	0.0879026	0.639673	-0.473532
ENSG00000103222.20	ENST00000399410.8	ABCC1	0.463713	0.00223356	0.113004	0.592409	0.350709	0.123967	0.592392	0.0147118	0.953482	0.109255
ENSG00000100442.11	ENST00000396062.4	FKBP3	-0.456247	0.00226186	-0.0211776	0.940489	-0.435069	-0.133563	0.552764	0.348584	0.0700647	-0.482147
ENSG00000196199.14	ENST00000361479.10	MPHOSPH8	-1.05437	0.00226798	-0.108518	0.599806	-0.945855	-0.141359	0.462984	-0.0302783	0.901208	-0.111081
ENSG00000119969.15	ENST00000348459.10	HELLS	-1.09684	0.00229553	-0.436878	0.116909	-0.659961	-0.2876	0.218373	-0.0705522	0.747335	-0.217048
ENSG00000253276.4	ENST00000523505.3	CCDC71L	0.917024	0.00234506	0.106238	0.535144	0.810785	1.21604	0.00317877	0.615913	0.0352585	0.600131
ENSG00000198517.10	ENST00000343242.9	MAFK	0.906749	0.00234751	0.00536858	0.987898	0.90138	0.652589	0.102287	0.0214272	0.924383	0.631162
ENSG00000162300.13	ENST00000294258.8	ZFPL1	0.534853	0.00236409	0.0835644	0.681062	0.451289	0.386328	0.0812481	0.0719312	0.757015	0.314396
ENSG00000158106.14	ENST00000289013.11	RHPN1	0.948232	0.00236716	0.0530814	0.730835	0.895151	0.360997	0.214647	0.0444923	0.773934	0.316504
ENSG00000114686.9	ENST00000264995.8	MRPL3	-0.449538	0.00236971	-0.0273088	0.925811	-0.422229	-0.123826	0.592964	0.0679875	0.73685	-0.191813
ENSG00000166750.10	ENST00000299977.9	SLFN5	1.13522	0.00237782	1.48976	5.4517e-08	-0.354536	2.12401	2.062e-05	1.87808	8.73027e-12	0.245926
ENSG00000174917.9	ENST00000309324.9	MICOS13	0.522661	0.00239823	-0.0817484	0.678471	0.60441	0.081412	0.706147	-0.0907858	0.66625	0.172198
ENSG00000079785.16	ENST00000233084.8	DDX1	-0.794157	0.00239823	-0.129782	0.527428	-0.664374	-0.10492	0.553717	-0.0228369	0.930321	-0.0820832
ENSG00000185561.10	ENST00000330676.8	TLCD2	1.49721	0.00239823	0.890695	0.00846734	0.606512	1.46526	0.0127417	1.0933	0.00108627	0.371966
ENSG00000162512.16	ENST00000339394.7	SDC3	0.625948	0.00240938	0.423532	0.126551	0.202415	0.213401	0.374831	0.0813454	0.70037	0.132055
ENSG00000113068.10	ENST00000524074.1	PFDN1	-1.1634	0.00242392	0.0403859	0.884648	-1.20378	-1.01902	0.0194742	0.00717034	0.979131	-1.02619
ENSG00000113328.19	ENST00000340828.7	CCNG1	-0.513349	0.00242392	-0.0384262	0.882691	-0.474923	-0.328394	0.238304	-0.0138509	0.956747	-0.314543
ENSG00000162585.17	ENST00000378546.9	FAAP20	0.729087	0.00243168	0.31787	0.214176	0.411218	0.229123	0.313267	0.0553613	0.789386	0.173761
ENSG00000151012.13	ENST00000280612.9	SLC7A11	0.871693	0.00247532	0.146097	0.256706	0.725596	0.956848	0.0232241	0.646903	0.108436	0.309946
ENSG00000188343.13	ENST00000423990.6	CIBAR1	-0.567503	0.0025181	0.00973393	0.981337	-0.577237	-0.475472	0.101615	-0.0243933	0.92945	-0.451079
ENSG00000166986.15	ENST00000262027.10	MARS1	0.404644	0.00253811	0.502866	0.0175307	-0.0982224	0.333971	0.0772531	0.200496	0.307262	0.133475
ENSG00000133119.13	ENST00000380071.8	RFC3	-0.685299	0.00254176	-0.456873	0.055629	-0.228425	-0.298505	0.263002	-0.0590299	0.799917	-0.239475
ENSG00000126777.18	ENST00000438792.6	KTN1	-0.681019	0.00254269	0.0416812	0.878235	-0.7227	-0.344034	0.213759	0.0144583	0.945985	-0.358493
ENSG00000173598.14	ENST00000549992.5	NUDT4	-0.715429	0.00254963	-0.0667492	0.770484	-0.64868	-0.621745	0.0487765	-0.0325495	0.89091	-0.589196
ENSG00000079332.15	ENST00000373238.5	SAR1A	-0.490392	0.00255351	-0.0400393	0.882972	-0.450352	-0.156178	0.502869	0.216175	0.236924	-0.372353
ENSG00000152133.16	ENST00000674370.2	GPATCH11	-1.06136	0.0025978	-0.132812	0.527256	-0.928545	-0.242614	0.269259	-0.00335548	0.995985	-0.239259
ENSG00000164985.15	ENST00000380733.9	PSIP1	-0.791921	0.0025978	-0.0484685	0.84777	-0.743453	-0.163062	0.470095	0.120336	0.525454	-0.283399
ENSG00000115947.14	ENST00000392857.10	ORC4	-0.999844	0.00263246	0.011344	0.94802	-1.01119	-0.435244	0.181491	0.0829233	0.686413	-0.518168
ENSG00000163191.6	ENST00000271638.3	S100A11	0.598765	0.00263562	0.0475651	0.797262	0.5512	0.0537269	0.822779	0.0261222	0.893557	0.0276046
ENSG00000173156.7	ENST00000308831.7	RHOD	0.624912	0.00263696	0.32913	0.188525	0.295782	0.201708	0.398561	0.111746	0.623547	0.0899619
ENSG00000115368.10	ENST00000314761.9	WDR75	-0.896335	0.00263696	-0.21793	0.313053	-0.678405	-0.371605	0.200885	-0.0566538	0.803051	-0.314952
ENSG00000127989.14	ENST00000351870.8	MTERF1	-1.14435	0.00264008	-0.221748	0.300277	-0.922607	-0.346162	0.204452	-0.0797442	0.697177	-0.266418
ENSG00000075213.11	ENST00000436949.5	SEMA3A	-0.646371	0.00264008	-0.184321	0.382696	-0.46205	-0.856049	0.00548681	-0.601252	0.0145382	-0.254797
ENSG00000033800.14	ENST00000545237.1	PIAS1	-0.835335	0.00264263	-0.181324	0.393726	-0.654011	-0.3449	0.235337	-0.0376103	0.877802	-0.30729
ENSG00000102384.14	ENST00000423383.3	CENPI	-0.98044	0.00264263	-0.89316	7.53842e-05	-0.0872795	-0.612369	0.0964641	-0.353957	0.119668	-0.258412
ENSG00000122643.23	ENST00000610140.7	NT5C3A	-0.714229	0.00264933	0.0725735	0.757262	-0.786803	-0.252042	0.300253	0.12021	0.491079	-0.372252
ENSG00000163535.18	ENST00000357799.9	SGO2	-1.31253	0.00265432	-0.759289	0.00268583	-0.553242	-1.20789	0.0219418	-0.161085	0.422402	-1.0468
ENSG00000165304.8	ENST00000298048.7	MELK	-0.619501	0.00266142	-0.270046	0.157726	-0.349455	-0.680873	0.00614968	-0.213627	0.184998	-0.467246
ENSG00000112972.15	ENST00000433297.2	HMGCS1	-0.905373	0.00266142	-0.793215	0.00444913	-0.112158	-0.201991	0.356852	-0.103051	0.621003	-0.0989404
ENSG00000145907.16	ENST00000520177.6	G3BP1	-0.769606	0.00266142	-0.450036	0.055629	-0.31957	-0.0764176	0.693128	-0.0490469	0.840728	-0.0273708
ENSG00000135250.17	ENST00000393651.8	SRPK2	-0.509566	0.00266142	-0.0466858	0.859681	-0.462881	-0.510882	0.062572	-0.129436	0.512081	-0.381447
ENSG00000243279.4	ENST00000553851.3	PRAF2	0.521112	0.00270474	-0.0210643	0.917456	0.542177	0.0814968	0.692112	-0.0690244	0.66216	0.150521
ENSG00000188483.8	ENST00000372491.4	IER5L	0.65879	0.00272116	-0.00650004	0.981774	0.66529	0.239446	0.327787	-0.0283915	0.89091	0.267837
ENSG00000125430.9	ENST00000360954.3	HS3ST3B1	1.07739	0.00272578	0.505382	0.114359	0.572006	0.161523	0.384875	0.737941	0.0422922	-0.576419
ENSG00000115942.9	ENST00000234296.7	ORC2	-0.820386	0.00272578	-0.0877192	0.692809	-0.732667	-0.206752	0.336926	-0.00553255	0.993376	-0.20122
ENSG00000140497.16	ENST00000268099.13	SCAMP2	0.453424	0.00273702	0.060944	0.791216	0.39248	0.142409	0.534168	0.0842094	0.679787	0.0582
ENSG00000115159.16	ENST00000438166.7	GPD2	-0.727357	0.00273702	-0.23492	0.28906	-0.492437	-0.289755	0.272335	-0.0738912	0.737916	-0.215864
ENSG00000198246.9	ENST00000373189.6	SLC29A3	0.700501	0.00276163	0.165788	0.392602	0.534713	0.141976	0.504057	0.00988937	0.965361	0.132086
ENSG00000133997.12	ENST00000554963.5	MED6	-0.768777	0.00278786	-0.025791	0.918562	-0.742986	-0.150018	0.460822	0.000427031	0.992991	-0.150445
ENSG00000156411.10	ENST00000286953.8	ATP5MJ	-0.999498	0.00278786	-0.111781	0.60686	-0.887717	-0.279615	0.273679	-0.0899612	0.663102	-0.189653
ENSG00000111716.14	ENST00000673047.2	LDHB	-0.708911	0.00278786	-0.00367031	0.994653	-0.705241	-0.13935	0.480792	-0.105647	0.604744	-0.0337033
ENSG00000168116.14	ENST00000370733.5	KIAA1586	-1.34411	0.00279874	-0.0882168	0.626585	-1.2559	-1.04404	0.0558727	-0.00321795	0.990981	-1.04082
ENSG00000133067.18	ENST00000255432.11	LGR6	0.706571	0.00281836	0.690769	0.0220465	0.0158018	-0.0140824	0.971384	-0.0396628	0.864867	0.0255804
ENSG00000163482.12	ENST00000295709.8	STK36	0.805968	0.00287921	-0.0143754	0.970839	0.820343	0.595512	0.0719475	0.00913083	0.973084	0.586381
ENSG00000010244.19	ENST00000394673.6	ZNF207	-0.76198	0.00292201	-0.482052	0.00497297	-0.279928	-0.259304	0.310646	-0.193424	0.312626	-0.0658799
ENSG00000164162.14	ENST00000309439.9	ANAPC10	-0.867298	0.0029253	-0.087097	0.680713	-0.780201	-0.307626	0.254056	0.0596867	0.738897	-0.367313
ENSG00000224877.4	ENST00000431388.3	NDUFAF8	0.862448	0.00298523	0.118312	0.564557	0.744136	0.131107	0.466821	-0.309218	0.144299	0.440325
ENSG00000105329.11	ENST00000221930.6	TGFB1	0.568823	0.00303948	0.126209	0.459864	0.442614	0.139187	0.538839	0.0486103	0.8049	0.0905766
ENSG00000101132.10	ENST00000371419.7	PFDN4	-1.02172	0.00305888	-0.0611726	0.807287	-0.960544	-0.323924	0.236681	0.0314648	0.895357	-0.355389
ENSG00000092140.16	ENST00000206595.11	G2E3	-0.928472	0.00307718	-0.344737	0.148927	-0.583735	-0.457145	0.177081	-0.0128088	0.961713	-0.444336
ENSG00000168522.13	ENST00000302279.8	FNTA	-0.548571	0.00307823	0.0221298	0.910348	-0.5707	-0.52056	0.0231921	0.0935185	0.651996	-0.614079
ENSG00000233493.4	ENST00000444469.4	TMEM238	0.843839	0.00308575	0.240204	0.101074	0.603635	0.205325	0.352539	0.05267	0.656719	0.152655
ENSG00000138442.10	ENST00000261015.5	WDR12	-0.722557	0.00309653	-0.145117	0.485203	-0.577441	-0.114072	0.575629	-0.082717	0.701683	-0.0313551
ENSG00000126814.7	ENST00000261249.7	TRMT5	-0.904345	0.00318113	-0.102319	0.628172	-0.802025	-0.229911	0.326635	0.0285653	0.899085	-0.258476
ENSG00000076944.16	ENST00000221283.10	STXBP2	0.537241	0.00318113	0.0245124	0.923505	0.512729	0.497275	0.0168481	0.0401786	0.855953	0.457096
ENSG00000126653.18	ENST00000247026.10	NSRP1	-1.06766	0.00320628	-0.229721	0.300277	-0.837941	-0.186171	0.333937	-0.0955024	0.639673	-0.0906685
ENSG00000078304.19	ENST00000445439.7	PPP2R5C	-0.605628	0.00323231	-0.127446	0.548362	-0.478183	-0.27446	0.255888	0.00744271	0.982073	-0.281902
ENSG00000077147.16	ENST00000371142.9	TM9SF3	-0.522601	0.00325017	-0.00447964	0.994653	-0.518121	-0.33448	0.186978	0.117398	0.510036	-0.451878
ENSG00000197299.13	ENST00000355112.8	BLM	-1.01377	0.0032649	-0.503026	0.0499355	-0.510747	-0.846037	0.0605885	-0.0915998	0.665802	-0.754437
ENSG00000104998.4	ENST00000263379.4	IL27RA	0.541888	0.0032649	0.0790359	0.709939	0.462852	0.125382	0.560133	-0.0440753	0.85132	0.169457
ENSG00000101266.19	ENST00000643600.1	CSNK2A1	-0.93547	0.0032649	0.0606511	0.734627	-0.996121	-0.0969033	0.560288	0.289672	0.090844	-0.386575
ENSG00000100749.9	ENST00000216639.8	VRK1	-0.85667	0.0032649	-0.143072	0.508264	-0.713598	-0.209977	0.348768	-0.0348807	0.88651	-0.175097
ENSG00000131467.11	ENST00000592169.2	PSME3	-0.5095	0.0032649	-0.0981238	0.649202	-0.411377	-0.182215	0.438312	0.0238909	0.927901	-0.206106
ENSG00000002330.14	ENST00000309032.8	BAD	0.835243	0.0032649	0.0443056	0.850437	0.790938	0.0889141	0.606421	-0.0868464	0.665502	0.17576
ENSG00000116560.11	ENST00000357214.6	SFPQ	-0.861867	0.00326819	-0.351567	0.106679	-0.5103	-0.129705	0.518592	-0.197315	0.346665	0.0676099
ENSG00000064547.14	ENST00000407877.8	LPAR2	0.860096	0.00327469	0.148793	0.34501	0.711303	0.763968	0.0380057	0.0254913	0.892591	0.738477
ENSG00000115641.19	ENST00000322142.13	FHL2	0.511122	0.00330007	0.483961	0.0133354	0.0271611	0.356965	0.0755967	0.450938	0.0153272	-0.0939735
ENSG00000100883.13	ENST00000216774.11	SRP54	-0.842572	0.00330085	-0.0919572	0.656984	-0.750614	-0.160831	0.421653	0.0356587	0.895669	-0.19649
ENSG00000122515.15	ENST00000413916.5	ZMIZ2	0.724037	0.00333747	0.0639226	0.758198	0.660114	0.335443	0.235955	-0.0413254	0.850421	0.376768
ENSG00000111142.14	ENST00000551840.5	METAP2	-0.802789	0.00333747	-0.161906	0.414557	-0.640883	-0.271783	0.293559	-0.116786	0.560547	-0.154997
ENSG00000108848.16	ENST00000240304.5	LUC7L3	-0.935645	0.00333747	-0.442339	0.0951619	-0.493306	-0.142964	0.486277	-0.253302	0.230158	0.110338
ENSG00000232112.3	ENST00000438607.2	TMA7	-0.752285	0.00337146	-0.0191729	0.949362	-0.733112	-0.126558	0.563639	-0.0553992	0.806043	-0.0711592
ENSG00000242802.9	ENST00000649063.2	AP5Z1	0.656127	0.00338162	0.0782103	0.680751	0.577917	0.648546	0.0202068	0.0292594	0.88671	0.619287
ENSG00000008283.16	ENST00000360793.8	CYB561	0.664002	0.00342012	0.138546	0.493698	0.525457	0.148293	0.511099	-0.000311023	0.985162	0.148604
ENSG00000272196.2	ENST00000607355.2	H2AC19	0.465796	0.00343879	0.0237525	0.908953	0.442044	0.224609	0.34671	-0.0808076	0.703451	0.305416
ENSG00000117748.10	ENST00000373912.8	RPA2	-0.490352	0.00344172	-0.2774	0.210863	-0.212952	-0.396429	0.115154	-0.0883785	0.67894	-0.308051
ENSG00000141540.11	ENST00000269346.9	TTYH2	0.942571	0.00344977	0.0813132	0.525439	0.861258	0.105529	0.50961	0.0486385	0.709244	0.0568907
ENSG00000148362.11	ENST00000371620.4	PAXX	0.610944	0.00344977	0.0225288	0.917449	0.588416	0.171858	0.442006	0.0400102	0.838641	0.131848
ENSG00000187522.16	ENST00000378372.8	HSPA14	-0.645026	0.00344977	-0.229402	0.28781	-0.415624	-0.207177	0.388938	-0.000999653	0.990981	-0.206178
ENSG00000007129.18	ENST00000401445.4	CEACAM21	0.710257	0.00345564	0.856767	0.00821232	-0.14651	0.225184	0.337315	0.291424	0.213778	-0.0662404
ENSG00000163029.16	ENST00000402989.5	SMC6	-0.845475	0.00345585	-0.181784	0.391257	-0.66369	-0.378715	0.208267	0.0870436	0.679398	-0.465759
ENSG00000173852.15	ENST00000638088.2	DPY19L1	-0.562615	0.00346947	-0.151524	0.475866	-0.411091	-0.371997	0.17141	0.170398	0.371621	-0.542395
ENSG00000182095.15	ENST00000399537.8	TNRC18	0.553107	0.00346947	0.140419	0.48795	0.412688	0.176834	0.419422	-0.0660843	0.746761	0.242919
ENSG00000163002.13	ENST00000295119.9	NUP35	-0.584684	0.00348364	-0.246707	0.250041	-0.337977	-0.174973	0.429955	-0.0373705	0.878361	-0.137603
ENSG00000120253.14	ENST00000340413.7	NUP43	-0.581671	0.00348933	-0.0351111	0.899288	-0.54656	-0.35648	0.185374	0.0333391	0.880108	-0.389819
ENSG00000196531.14	ENST00000678376.1	NACA	-0.743219	0.0035092	-0.0233203	0.930375	-0.719899	-0.124097	0.529345	-0.0335716	0.844976	-0.0905255
ENSG00000171703.17	ENST00000343484.10	TCEA2	0.749395	0.00351403	0.0364549	0.865952	0.71294	0.0900119	0.672553	-0.0680959	0.740795	0.158108
ENSG00000198743.7	ENST00000381151.5	SLC5A3	-0.765042	0.00351826	-0.759633	0.00613912	-0.0054089	-0.568727	0.0846109	-0.272108	0.218318	-0.296619
ENSG00000144674.16	ENST00000361924.6	GOLGA4	-0.800284	0.00353858	-0.0379493	0.891837	-0.762335	-0.0936533	0.657064	-0.0184633	0.94581	-0.07519
ENSG00000146143.19	ENST00000615550.5	PRIM2	-0.954173	0.00353858	-0.199325	0.311878	-0.754848	-0.200396	0.315331	-0.0307805	0.90077	-0.169616
ENSG00000068323.17	ENST00000315869.8	TFE3	0.49468	0.00354873	0.181432	0.420239	0.313247	0.130701	0.557785	0.0796458	0.68245	0.0510552
ENSG00000171443.7	ENST00000301073.4	ZNF524	1.02397	0.0035577	0.0682631	0.679762	0.955703	0.670774	0.113613	0.0423983	0.807289	0.628376
ENSG00000148187.18	ENST00000373729.5	MRRF	-0.601128	0.00355906	-0.00830101	0.980558	-0.592827	-0.0990131	0.643931	-0.0220501	0.932684	-0.0769631
ENSG00000134697.13	ENST00000373062.8	GNL2	-0.867619	0.00355906	-0.234956	0.250041	-0.632663	-0.241696	0.310471	-0.101904	0.615587	-0.139791
ENSG00000120306.11	ENST00000261811.6	CYSTM1	0.564824	0.00358795	0.0666627	0.762817	0.498161	0.0676402	0.741988	0.072892	0.740795	-0.00525179
ENSG00000164323.14	ENST00000458385.7	CFAP97	-0.541119	0.00360578	-0.0226032	0.953243	-0.518516	-0.169052	0.491675	0.113551	0.583854	-0.282603
ENSG00000164031.17	ENST00000442697.7	DNAJB14	-0.768307	0.00360578	-0.086557	0.657224	-0.68175	-0.592444	0.0605885	0.183544	0.367045	-0.775988
ENSG00000106615.10	ENST00000472642.5	RHEB	-0.904714	0.00361905	-0.126165	0.526491	-0.778549	-0.431994	0.181491	0.0613515	0.790161	-0.493345
ENSG00000107745.19	ENST00000361114.10	MICU1	-0.520277	0.00363416	-0.152725	0.457211	-0.367553	-0.0825281	0.718766	-0.0500149	0.832748	-0.0325132
ENSG00000134333.14	ENST00000430553.6	LDHA	-0.662506	0.00366573	-0.437349	0.0805305	-0.225157	-0.217605	0.378123	-0.200699	0.330004	-0.0169055
ENSG00000113048.17	ENST00000261413.10	MRPS27	-0.527295	0.00366808	-0.538049	0.0161294	0.0107538	-0.342815	0.183238	-0.220788	0.280096	-0.122027
ENSG00000173905.9	ENST00000470487.6	GOLIM4	-0.64301	0.00367412	0.0051026	0.993612	-0.648112	-0.505862	0.0674979	-0.239564	0.203882	-0.266298
ENSG00000125534.10	ENST00000370179.8	PPDPF	0.575839	0.00368346	0.0269519	0.874721	0.548887	0.185776	0.407599	-0.00127618	0.98739	0.187052
ENSG00000152518.8	ENST00000282388.4	ZFP36L2	0.589875	0.00369161	-0.0191536	0.945477	0.609028	0.844139	0.00298404	0.031553	0.906895	0.812586
ENSG00000096433.11	ENST00000605930.3	ITPR3	0.519904	0.00369161	0.240446	0.273773	0.279457	0.154037	0.506237	-0.0263411	0.916826	0.180378
ENSG00000097046.13	ENST00000234626.11	CDC7	-0.80326	0.00373418	-0.467002	0.0454897	-0.336258	-0.592339	0.116519	-0.131842	0.519	-0.460498
ENSG00000178773.15	ENST00000319518.13	CPNE7	0.676889	0.00373418	0.0559007	0.773056	0.620988	0.259839	0.284133	0.0294706	0.887518	0.230369
ENSG00000012171.20	ENST00000616701.5	SEMA3B	0.496316	0.00374403	0.0215764	0.923615	0.474739	0.0475304	0.823828	-0.140506	0.475095	0.188036
ENSG00000176410.8	ENST00000395176.3	DNAJC30	0.652828	0.00375528	0.0459626	0.857803	0.606865	0.159085	0.510029	0.0437135	0.868831	0.115372
ENSG00000181830.9	ENST00000314134.4	SLC35C1	0.64438	0.00382746	0.00182294	0.994139	0.642557	0.140949	0.511032	-0.0524454	0.825479	0.193394
ENSG00000196683.11	ENST00000358435.9	TOMM7	0.542353	0.00389778	0.120566	0.548258	0.421787	0.0611906	0.807113	-0.0719072	0.703451	0.133098
ENSG00000163918.12	ENST00000296273.7	RFC4	-0.548907	0.00390212	-0.0177606	0.954919	-0.531146	-0.244284	0.332486	0.00145378	0.999845	-0.245737
ENSG00000156261.13	ENST00000286788.9	CCT8	-0.735658	0.00390212	-0.310918	0.158354	-0.42474	-0.189091	0.392625	-0.160107	0.396193	-0.0289835
ENSG00000115816.15	ENST00000234170.10	CEBPZ	-0.720809	0.00390706	-0.123335	0.561477	-0.597473	-0.238999	0.336063	0.00685457	0.983933	-0.245853
ENSG00000134283.18	ENST00000552761.5	PPHLN1	-0.64385	0.00392309	-0.311688	0.124705	-0.332163	-0.255777	0.31405	-0.0865303	0.686812	-0.169247
ENSG00000184613.11	ENST00000452445.6	NELL2	-0.472054	0.003934	-0.165093	0.454887	-0.306961	-0.670036	0.0011437	-0.409232	0.0504664	-0.260804
ENSG00000103174.13	ENST00000312251.8	NAGPA	0.536546	0.003934	0.0374234	0.865491	0.499122	0.1483	0.504658	-0.0384094	0.863062	0.18671
ENSG00000188612.12	ENST00000314523.7	SUMO2	-1.00627	0.00394203	-0.104343	0.640514	-0.901925	-0.16201	0.353028	-0.207003	0.237333	0.0449934
ENSG00000172037.14	ENST00000305544.9	LAMB2	0.75141	0.00394238	0.203724	0.339632	0.547686	0.0417413	0.831134	-0.016502	0.949156	0.0582433
ENSG00000171204.13	ENST00000358867.11	TMEM126B	-0.701998	0.00396839	-0.0633858	0.788401	-0.638612	-0.526858	0.0611058	0.138676	0.472459	-0.665534
ENSG00000009844.16	ENST00000367621.1	VTA1	-0.733244	0.00398343	-0.251774	0.245804	-0.481471	-0.152261	0.478466	0.0210735	0.933941	-0.173335
ENSG00000148337.21	ENST00000372938.10	CIZ1	0.438982	0.0039846	0.397119	0.0991125	0.0418636	0.14123	0.502338	0.14209	0.472922	-0.000860036
ENSG00000104067.17	ENST00000400011.6	TJP1	-0.691686	0.00400526	-0.179708	0.392026	-0.511978	-0.167264	0.451459	-0.163723	0.403459	-0.00354072
ENSG00000055044.11	ENST00000264279.10	NOP58	-0.784673	0.00400526	-0.0954276	0.648056	-0.689245	-0.232389	0.306522	-0.0282108	0.917227	-0.204178
ENSG00000167323.12	ENST00000300737.8	STIM1	0.412913	0.00400526	0.515041	0.0289031	-0.102128	0.204332	0.362076	0.0823897	0.718102	0.121942
ENSG00000002726.21	ENST00000360937.9	AOC1	0.754273	0.00400526	0.133014	0.288726	0.621258	0.0794614	0.657156	0.0182812	0.915321	0.0611802
ENSG00000176244.7	ENST00000356189.6	ACBD7	-0.907202	0.00401078	-0.0204277	0.945196	-0.886774	-0.402215	0.199852	-0.0184113	0.945985	-0.383804
ENSG00000162073.14	ENST00000572687.1	PAQR4	0.620283	0.00401902	0.0419901	0.86793	0.578293	0.156083	0.475812	-0.125926	0.531879	0.282009
ENSG00000163938.17	ENST00000418458.6	GNL3	-0.764249	0.00401902	-0.315441	0.178008	-0.448809	-0.556066	0.0977425	-0.137333	0.496852	-0.418733
ENSG00000104412.8	ENST00000220853.8	EMC2	-0.817253	0.00404728	-0.133227	0.511558	-0.684026	-0.430392	0.185656	-0.0535651	0.81305	-0.376827
ENSG00000159593.15	ENST00000290810.8	NAE1	-0.70683	0.00405675	-0.0594839	0.802224	-0.647346	-0.445327	0.146679	0.0597882	0.769523	-0.505115
ENSG00000170242.19	ENST00000399455.2	USP47	-0.71402	0.00405675	0.00176938	0.996836	-0.715789	-0.0897654	0.627451	0.113782	0.57878	-0.203547
ENSG00000147889.18	ENST00000579755.2	CDKN2A	0.624807	0.00409471	0.0713987	0.767905	0.553408	0.312689	0.243905	0.0529015	0.801422	0.259788
ENSG00000112167.10	ENST00000229903.5	SAYSD1	0.706321	0.00410159	0.0566164	0.784147	0.649704	0.14039	0.497158	0.0333261	0.886146	0.107064
ENSG00000179111.9	ENST00000541682.7	HES7	0.864111	0.0041458	0.061924	0.549783	0.802187	0.554366	0.116519	-0.00654847	0.963347	0.560914
ENSG00000178498.16	ENST00000337737.8	DTX3	0.99394	0.00414676	0.125516	0.495099	0.868424	0.232206	0.318509	0.0216422	0.912392	0.210564
ENSG00000092201.10	ENST00000216297.7	SUPT16H	-0.75815	0.00417069	-0.322128	0.186786	-0.436022	-0.144804	0.487282	-0.0970102	0.632885	-0.0477942
ENSG00000130005.13	ENST00000252288.8	GAMT	0.533541	0.00418435	0.441861	0.116374	0.0916799	0.00211148	0.989197	-0.0784029	0.709244	0.0805144
ENSG00000119013.10	ENST00000237889.9	NDUFB3	-0.679662	0.00418435	-0.108088	0.602848	-0.571574	-0.167721	0.47781	-0.0697827	0.763141	-0.0979383
ENSG00000108506.13	ENST00000444766.7	INTS2	-0.881012	0.00427642	-0.150743	0.454118	-0.730269	-0.222944	0.323495	0.0548753	0.805607	-0.277819
ENSG00000101868.13	ENST00000379068.8	POLA1	-0.827796	0.00428588	-0.201356	0.3373	-0.626441	-0.154805	0.441153	-0.0328187	0.892217	-0.121986
ENSG00000178719.17	ENST00000395068.9	GRINA	0.460957	0.00428781	0.168012	0.421507	0.292945	0.034622	0.88756	-0.000391392	0.991652	0.0350134
ENSG00000148841.17	ENST00000358187.2	ITPRIP	0.672001	0.00430416	0.15648	0.43913	0.515522	0.362966	0.197154	0.298898	0.206188	0.0640681
ENSG00000183779.7	ENST00000331569.6	ZNF703	0.55019	0.00430416	0.0213639	0.927535	0.528826	0.297165	0.261883	-0.0501921	0.84666	0.347357
ENSG00000152558.15	ENST00000398136.7	TMEM123	-0.704191	0.00436641	0.259529	0.221372	-0.96372	-0.304713	0.247221	0.0713181	0.741068	-0.376031
ENSG00000117036.12	ENST00000368192.9	ETV3	-0.606167	0.00439605	-0.74279	0.000238511	0.136623	-0.471023	0.0952099	-0.572496	0.00505843	0.101474
ENSG00000160972.10	ENST00000435887.2	PPP1R16A	1.18449	0.00441127	0.186146	0.333561	0.998344	0.513057	0.161746	0.0908083	0.59984	0.422249
ENSG00000068784.13	ENST00000263736.5	SRBD1	-0.988605	0.00441127	-0.066068	0.770975	-0.922537	-0.53847	0.155201	-0.0384794	0.871256	-0.499991
ENSG00000128283.7	ENST00000249014.5	CDC42EP1	0.833083	0.00441127	0.238792	0.178665	0.594292	0.258539	0.256155	0.0553567	0.710457	0.203182
ENSG00000181163.14	ENST00000296930.10	NPM1	-0.67333	0.00441907	-0.104054	0.625986	-0.569276	-0.127732	0.51879	-0.053929	0.826342	-0.0738034
ENSG00000187118.14	ENST00000423894.5	CMC1	-0.940617	0.00444859	-0.0673976	0.759559	-0.87322	-0.631067	0.123229	0.0728011	0.750945	-0.703868
ENSG00000099812.9	ENST00000215582.8	MISP	0.86801	0.00446121	0.115256	0.341199	0.752753	1.68718	4.79355e-07	0.155449	0.28641	1.53174
ENSG00000134056.12	ENST00000256441.5	MRPS36	-0.767923	0.00451725	-0.0302217	0.910369	-0.737701	-0.576258	0.0559704	-0.0308112	0.887518	-0.545447
ENSG00000168394.12	ENST00000354258.5	TAP1	0.47835	0.00451745	0.0553225	0.857509	0.423027	0.0856833	0.713703	0.00787768	0.956246	0.0778057
ENSG00000138081.22	ENST00000402508.5	FBXO11	-0.830345	0.00451745	0.104902	0.625747	-0.935247	-0.182007	0.384736	0.0464969	0.83809	-0.228503
ENSG00000167562.13	ENST00000301093.6	ZNF701	-1.30565	0.00452896	-0.14558	0.418905	-1.16007	-0.121478	0.440662	-0.0333089	0.861439	-0.0881692
ENSG00000095637.23	ENST00000306402.10	SORBS1	-0.603277	0.00458705	-0.219994	0.270646	-0.383282	-0.235266	0.338599	-0.231669	0.253492	-0.00359769
ENSG00000076382.17	ENST00000321765.10	SPAG5	-0.406066	0.00458813	-0.505012	0.00412282	0.0989456	-0.37043	0.0459261	-0.495502	0.0158782	0.125072
ENSG00000127399.15	ENST00000359623.9	LRRC61	0.832078	0.00465513	0.105386	0.560456	0.726692	0.0692868	0.747607	-0.0123781	0.954736	0.0816649
ENSG00000288722.1	ENST00000610495.2	F8A1	0.507462	0.00466098	0.299055	0.192245	0.208407	0.23077	0.332766	-0.0443202	0.858884	0.275091
ENSG00000164924.18	ENST00000353245.7	YWHAZ	-0.554371	0.00473906	-0.0330686	0.91439	-0.521302	-0.15686	0.491675	0.0804351	0.702617	-0.237295
ENSG00000080824.19	ENST00000216281.13	HSP90AA1	-1.27662	0.00476253	-0.184285	0.203216	-1.09233	-0.09459	0.459004	-0.0602927	0.701683	-0.0342973
ENSG00000189067.14	ENST00000622633.5	LITAF	0.607888	0.00476603	-0.00681085	0.986489	0.614699	0.0208181	0.93736	-0.0518244	0.801422	0.0726426
ENSG00000146963.18	ENST00000354926.9	LUC7L2	-0.791854	0.00476697	-0.0373538	0.879853	-0.7545	-0.0734564	0.694249	0.0775791	0.741019	-0.151036
ENSG00000257103.9	ENST00000544216.8	LSM14A	-0.556589	0.00477551	-0.086993	0.688718	-0.469596	-0.794543	0.000233559	-0.381149	0.0415651	-0.413394
ENSG00000065548.18	ENST00000337859.11	ZC3H15	-0.911348	0.00477551	0.0270442	0.914367	-0.938392	-0.192901	0.328669	0.0901409	0.66625	-0.283042
ENSG00000203760.9	ENST00000368328.5	CENPW	-0.727361	0.00477551	-0.236607	0.271073	-0.490754	-0.404557	0.150099	-0.0572501	0.801602	-0.347307
ENSG00000144580.14	ENST00000295701.9	CNOT9	-0.51096	0.00477975	-0.0374811	0.892705	-0.473479	-0.523289	0.0634061	0.0012696	0.999845	-0.524559
ENSG00000070669.17	ENST00000444334.5	ASNS	0.83751	0.0048304	0.948235	0.00632782	-0.110726	1.00916	0.0141634	1.59066	3.58312e-10	-0.581508
ENSG00000177889.10	ENST00000552442.1	UBE2N	-0.602557	0.00485214	-0.48708	0.0213615	-0.115477	-0.316015	0.245297	-0.153661	0.411641	-0.162355
ENSG00000161638.11	ENST00000293379.9	ITGA5	0.473458	0.00487748	0.206098	0.337033	0.26736	0.0442303	0.85151	-0.0590617	0.787257	0.103292
ENSG00000187608.10	ENST00000649529.1	ISG15	0.570179	0.00487748	0.0619637	0.755507	0.508216	0.279259	0.270749	-0.0110678	0.976207	0.290326
ENSG00000151503.13	ENST00000534548.7	NCAPD3	-0.538289	0.00492341	-0.445294	0.0180937	-0.0929945	-0.332092	0.181602	-0.198482	0.293459	-0.13361
ENSG00000155850.8	ENST00000286298.5	SLC26A2	-0.710308	0.00492341	-0.0792844	0.702135	-0.631024	-0.144309	0.518592	0.0738021	0.728935	-0.218111
ENSG00000143337.19	ENST00000435319.8	TOR1AIP1	-0.467755	0.00494255	-0.33336	0.0730789	-0.134396	-0.296931	0.214753	-0.120445	0.522381	-0.176486
ENSG00000105204.14	ENST00000323039.10	DYRK1B	0.992419	0.00494987	0.0645543	0.56764	0.927864	0.947926	0.0318969	-0.00197209	0.990981	0.949898
ENSG00000105835.13	ENST00000679951.1	NAMPT	-0.622095	0.00494987	-0.0134263	0.967203	-0.608669	-0.200459	0.37627	0.0107289	0.970314	-0.211188
ENSG00000086061.16	ENST00000330899.5	DNAJA1	-0.872808	0.00499327	-0.163174	0.409733	-0.709633	-0.156458	0.423463	-0.0234209	0.924127	-0.133037
ENSG00000198931.11	ENST00000378364.8	APRT	0.460395	0.00501265	0.0175122	0.942015	0.442883	0.189436	0.42291	-0.0870368	0.703451	0.276473
ENSG00000157637.13	ENST00000374759.8	SLC38A10	0.470376	0.0050525	0.150279	0.468551	0.320097	0.0773699	0.744896	-0.0962271	0.644689	0.173597
ENSG00000132424.17	ENST00000438806.5	PNISR	-0.908784	0.00505857	-0.572283	0.0383459	-0.336501	-0.560338	0.103833	-0.227328	0.289673	-0.33301
ENSG00000132300.19	ENST00000254630.12	PTCD3	-0.711491	0.00505857	-0.197372	0.368475	-0.51412	-0.420761	0.183074	-0.0827349	0.701683	-0.338026
ENSG00000108468.15	ENST00000225603.9	CBX1	-0.585699	0.00508643	-0.431179	0.0978659	-0.15452	-0.300904	0.197154	-0.167293	0.409574	-0.133611
ENSG00000163947.12	ENST00000338458.8	ARHGEF3	-0.784381	0.00511522	-0.488899	0.0423814	-0.295482	-0.20877	0.378614	-0.0900589	0.675935	-0.118711
ENSG00000197136.5	ENST00000355703.4	PCNX3	0.552728	0.00511522	0.174119	0.382696	0.378609	0.114515	0.592476	0.0783183	0.712603	0.0361972
ENSG00000139192.12	ENST00000266556.8	TAPBPL	0.816134	0.0051477	0.311653	0.210789	0.504481	0.261612	0.263631	0.214681	0.26341	0.0469305
ENSG00000013810.21	ENST00000313288.9	TACC3	-0.445266	0.00516164	-0.245797	0.276071	-0.199469	-0.34831	0.111264	-0.117709	0.563442	-0.230601
ENSG00000055118.17	ENST00000262186.10	KCNH2	1.76831	0.00516164	1.07286	0.0953032	0.695456	2.03647	0.00805403	1.4986	0.0327305	0.53787
ENSG00000137955.16	ENST00000370826.3	RABGGTB	-0.901712	0.00519952	0.0119078	0.978795	-0.91362	-0.176373	0.389243	0.00839712	0.970796	-0.18477
ENSG00000102024.18	ENST00000355899.8	PLS3	-0.654469	0.00521245	-0.334399	0.166562	-0.32007	-0.315792	0.247221	-0.0894959	0.674137	-0.226296
ENSG00000228716.7	ENST00000439211.7	DHFR	-0.58692	0.00521245	-0.226676	0.290147	-0.360244	-0.18187	0.441153	0.0244802	0.927901	-0.20635
ENSG00000113643.9	ENST00000231572.8	RARS1	-0.655421	0.00521302	-0.149868	0.473357	-0.505553	-0.133616	0.483402	0.0755452	0.722288	-0.209161
ENSG00000197191.6	ENST00000650725.2	CYSRT1	1.09415	0.00521302	0.0427828	0.69051	1.05137	0.41796	0.185883	0.064036	0.635212	0.353924
ENSG00000175634.15	ENST00000312629.10	RPS6KB2	0.653439	0.00521768	0.107726	0.596222	0.545714	0.168899	0.441153	-0.0141648	0.954105	0.183064
ENSG00000136710.10	ENST00000259229.7	CCDC115	0.621257	0.00525534	0.135419	0.51692	0.485838	0.535185	0.0589323	0.261352	0.213778	0.273833
ENSG00000177683.14	ENST00000415914.4	THAP5	-0.90888	0.00525534	-0.0433169	0.854557	-0.865563	-0.101717	0.604795	0.067722	0.762298	-0.169439
ENSG00000182379.10	ENST00000349394.6	NXPH4	0.547696	0.00531174	0.463447	0.156682	0.0842495	0.128754	0.563583	0.0111108	0.954105	0.117643
ENSG00000108055.10	ENST00000361804.5	SMC3	-0.870727	0.00531642	-0.148615	0.471825	-0.722112	-0.316054	0.247221	-0.109602	0.585484	-0.206452
ENSG00000174371.17	ENST00000366548.8	EXO1	-0.842541	0.00531793	-0.220326	0.297359	-0.622215	-0.187924	0.379932	-0.197479	0.329242	0.00955441
ENSG00000095906.17	ENST00000262302.14	NUBP2	0.597415	0.00538288	0.0621954	0.750531	0.53522	0.0671812	0.753581	-0.0209196	0.940142	0.0881009
ENSG00000165410.15	ENST00000673315.1	CFL2	-0.656248	0.00545439	-0.113642	0.592409	-0.542606	-0.118796	0.528002	-0.032366	0.895669	-0.0864302
ENSG00000105755.8	ENST00000292147.7	ETHE1	0.642643	0.00545439	0.494297	0.0933585	0.148346	0.349377	0.185207	0.121612	0.54719	0.227765
ENSG00000182287.15	ENST00000450644.2	AP1S2	-0.578382	0.00546066	0.0251546	0.927033	-0.603537	-0.0514599	0.806291	0.335365	0.107475	-0.386825
ENSG00000117360.13	ENST00000324862.7	PRPF3	-0.846913	0.00547471	-0.270148	0.238546	-0.576765	-0.156717	0.454169	-0.211669	0.315229	0.0549527
ENSG00000076053.12	ENST00000545678.1	RBM7	-0.803291	0.00547538	0.183802	0.384999	-0.987092	-0.620564	0.0666146	0.249027	0.253041	-0.869591
ENSG00000011451.21	ENST00000599910.6	WIZ	0.582399	0.00547538	0.106341	0.591846	0.476058	0.260213	0.283346	0.0338245	0.890769	0.226388
ENSG00000068079.8	ENST00000438323.2	IFI35	0.667641	0.00549028	0.745311	0.0893871	-0.0776702	0.808707	0.00518739	0.263537	0.184998	0.54517
ENSG00000066557.6	ENST00000370952.4	LRRC40	-0.793948	0.00549342	-0.102197	0.595769	-0.691751	-0.400925	0.189355	0.0268065	0.924006	-0.427732
ENSG00000160326.14	ENST00000371899.9	SLC2A6	0.565968	0.0054977	-0.024801	0.910701	0.590769	0.115666	0.606248	-0.0804631	0.679787	0.196129
ENSG00000116266.11	ENST00000370008.4	STXBP3	-0.701462	0.00551021	-0.0442912	0.859806	-0.657171	-0.181069	0.388197	0.084201	0.693133	-0.265271
ENSG00000100139.14	ENST00000215957.10	MICALL1	0.676094	0.00552748	0.669941	0.0415747	0.00615252	0.122448	0.592726	0.0812485	0.679787	0.0411994
ENSG00000167088.11	ENST00000579618.1	SNRPD1	-0.861291	0.0056173	-0.11286	0.591191	-0.748431	-0.225353	0.336932	-0.259193	0.195028	0.0338393
ENSG00000088205.13	ENST00000263239.7	DDX18	-0.831857	0.00562292	-0.333928	0.189921	-0.497929	-0.28318	0.2552	-0.041993	0.861831	-0.241187
ENSG00000107949.17	ENST00000278100.11	BCCIP	-0.701538	0.00562292	-0.0642663	0.779758	-0.637272	-0.249506	0.32297	-0.051673	0.828402	-0.197833
ENSG00000111605.18	ENST00000456847.7	CPSF6	-0.567771	0.00566152	-0.0166117	0.95762	-0.551159	-0.0733155	0.785279	0.00710943	0.97426	-0.080425
ENSG00000151304.6	ENST00000339397.5	SRFBP1	-1.00459	0.00566152	-0.0882886	0.662392	-0.9163	-0.101731	0.569916	0.106427	0.598057	-0.208158
ENSG00000110075.15	ENST00000524904.5	PPP6R3	-0.537958	0.00566152	-0.250639	0.238546	-0.287319	-0.13643	0.557785	0.0733372	0.734847	-0.209768
ENSG00000058056.10	ENST00000496897.5	USP13	-0.582216	0.00567947	-0.0956525	0.666461	-0.486564	-0.3479	0.219056	-0.163458	0.414098	-0.184442
ENSG00000104408.11	ENST00000521297.2	EIF3E	-0.668759	0.00569437	0.0143776	0.940489	-0.683137	-0.147584	0.487964	0.0521637	0.812359	-0.199748
ENSG00000221914.11	ENST00000315985.7	PPP2R2A	-0.703003	0.00574061	-0.0215284	0.981038	-0.681475	-0.516757	0.112654	0.176312	0.331415	-0.693068
ENSG00000072832.15	ENST00000397890.6	CRMP1	0.895028	0.00574089	0.731091	0.0641038	0.163937	-0.0272274	0.901922	0.0328588	0.865877	-0.0600862
ENSG00000080345.18	ENST00000428287.6	RIF1	-0.676195	0.00577197	-0.170045	0.409733	-0.50615	-0.131186	0.533174	-0.00316219	0.971641	-0.128023
ENSG00000171497.5	ENST00000307720.4	PPID	-0.815626	0.00581858	-0.0458914	0.84777	-0.769734	-0.251865	0.297496	0.0741751	0.731463	-0.326041
ENSG00000198910.14	ENST00000370060.7	L1CAM	0.702494	0.00585937	0.0883214	0.398107	0.614172	0.190322	0.378614	0.0276466	0.885618	0.162676
ENSG00000285053.1	ENST00000647186.1	TBCE	-0.622665	0.00587709	0.00427135	0.987898	-0.626937	-0.4826	0.0879551	-0.0103392	0.948346	-0.472261
ENSG00000139233.7	ENST00000446587.2	LLPH	-0.784407	0.00587709	-0.0777652	0.691629	-0.706642	-0.323459	0.233764	0.00919279	0.961287	-0.332652
ENSG00000198816.7	ENST00000597229.2	ZNF358	0.860524	0.00587709	0.116211	0.535163	0.744313	0.100676	0.569045	0.0440389	0.824867	0.0566371
ENSG00000132963.8	ENST00000380842.5	POMP	-0.69539	0.00587709	-0.105373	0.604108	-0.590018	-0.167413	0.452458	-0.00871387	0.986926	-0.158699
ENSG00000108094.16	ENST00000421317.4	CUL2	-0.746421	0.00587709	-0.0313609	0.895552	-0.71506	-0.379365	0.199852	0.0696835	0.707801	-0.449048
ENSG00000213619.11	ENST00000263774.9	NDUFS3	0.452413	0.00587709	0.259087	0.203547	0.193326	0.252953	0.248367	0.157462	0.428936	0.0954906
ENSG00000115194.11	ENST00000233535.9	SLC30A3	0.831766	0.00587709	0.019014	0.908984	0.812752	0.058981	0.766248	-0.0651984	0.615244	0.124179
ENSG00000164880.16	ENST00000404767.8	INTS1	0.438492	0.00594448	0.132171	0.523534	0.306321	0.0873719	0.682499	-0.0484686	0.828312	0.13584
ENSG00000137814.12	ENST00000260372.8	HAUS2	-0.844189	0.00596385	-0.00771678	0.981476	-0.836472	-0.449053	0.162176	0.0355069	0.885003	-0.48456
ENSG00000133226.17	ENST00000323848.14	SRRM1	-0.779182	0.00596385	-0.129189	0.50306	-0.649993	-0.281161	0.282742	-0.111286	0.566624	-0.169874
ENSG00000165487.14	ENST00000382374.9	MICU2	-0.762498	0.00596385	-0.0826579	0.666461	-0.67984	-0.142721	0.504609	0.0805111	0.731463	-0.223232
ENSG00000164211.13	ENST00000296632.8	STARD4	-0.647273	0.00596385	-0.255779	0.244555	-0.391494	-0.188206	0.397192	-0.0304862	0.930138	-0.15772
ENSG00000039123.16	ENST00000230640.10	MTREX	-0.818577	0.00596385	-0.223051	0.302998	-0.595526	-0.128472	0.492194	-0.0126568	0.979631	-0.115815
ENSG00000120686.12	ENST00000239878.9	UFM1	-0.681997	0.00596457	0.0344715	0.901703	-0.716469	-0.68744	0.0569875	0.27464	0.184998	-0.96208
ENSG00000151332.19	ENST00000416007.9	MBIP	-0.570424	0.00598321	-0.319348	0.197536	-0.251076	-0.142064	0.510029	-0.0398497	0.864891	-0.102215
ENSG00000152229.18	ENST00000409746.5	PSTPIP2	-0.771776	0.00598321	-0.548527	0.0289031	-0.223249	-0.559772	0.122363	-0.174516	0.388555	-0.385256
ENSG00000092531.10	ENST00000249647.8	SNAP23	-0.638489	0.00601944	0.041073	0.877705	-0.679562	-0.202	0.421894	0.128268	0.535244	-0.330269
ENSG00000196262.15	ENST00000620047.5	PPIA	-0.559207	0.00607133	-0.139513	0.503141	-0.419694	-0.0592377	0.808558	-0.121372	0.576708	0.0621343
ENSG00000100263.14	ENST00000216085.12	RHBDD3	0.73023	0.00608261	0.0302556	0.86793	0.699975	0.249867	0.312805	0.072391	0.635212	0.177476
ENSG00000165935.9	ENST00000298876.8	SMCO2	0.77429	0.00608438	0.742449	0.0290461	0.0318412	0.743852	0.0403694	0.783213	0.00651082	-0.0393611
ENSG00000179344.16	ENST00000434651.6	HLA-DQB1	1.41837	0.00613529	0.0837036	0.183341	1.33466	0.936915	0.100425	0.0980265	0.17836	0.838888
ENSG00000160888.7	ENST00000292433.4	IER2	0.726451	0.00615907	0.0689328	0.726804	0.657519	0.626572	0.0558727	0.0483742	0.827569	0.578198
ENSG00000067704.10	ENST00000366922.3	IARS2	-0.441283	0.00620674	-0.140377	0.503446	-0.300906	-0.429458	0.0500442	-0.119767	0.533913	-0.309691
ENSG00000178607.17	ENST00000433197.4	ERN1	0.706821	0.00620674	0.303877	0.214176	0.402944	0.245236	0.32297	0.113597	0.563167	0.131639
ENSG00000180921.7	ENST00000388913.4	FAM83H	0.60772	0.00622803	0.0640111	0.762266	0.543709	0.709913	0.0115459	0.0263766	0.925453	0.683536
ENSG00000159256.13	ENST00000400485.6	MORC3	-0.891537	0.00623613	-0.340849	0.176123	-0.550688	-0.315624	0.247221	0.0299266	0.886949	-0.34555
ENSG00000183734.5	ENST00000331289.5	ASCL2	0.616036	0.00623613	-0.0203129	0.941848	0.636349	0.0844473	0.699922	-0.158635	0.427915	0.243082
ENSG00000167740.10	ENST00000301391.8	CYB5D2	0.677039	0.00626906	0.0247517	0.910369	0.652288	0.453817	0.161746	0.00345823	0.986044	0.450359
ENSG00000144827.9	ENST00000273359.8	ABHD10	-0.613148	0.00626952	-0.196476	0.355946	-0.416672	-0.49536	0.108679	-0.0200587	0.938799	-0.475302
ENSG00000163527.10	ENST00000295770.4	STT3B	-0.452608	0.00631227	0.0186079	0.943423	-0.471216	-0.423933	0.108406	0.0195026	0.940719	-0.443436
ENSG00000172775.17	ENST00000569266.5	PSME3IP1	-0.673712	0.00647158	-0.0268539	0.925316	-0.646858	-0.193414	0.416488	-0.0268295	0.91369	-0.166585
ENSG00000051523.11	ENST00000261623.8	CYBA	0.531922	0.00648779	0.0882507	0.677588	0.443671	0.232406	0.337152	0.00994282	0.971641	0.222463
ENSG00000091039.17	ENST00000393249.6	OSBPL8	-0.612452	0.00649865	0.00820507	0.971721	-0.620657	-0.330274	0.239243	0.217805	0.221611	-0.548079
ENSG00000101003.10	ENST00000262460.5	GINS1	-0.563412	0.0065629	-0.236617	0.256345	-0.326795	-0.255636	0.311549	-0.0181026	0.945985	-0.237533
ENSG00000133393.13	ENST00000255759.11	CEP20	-0.565572	0.00659502	-0.247801	0.265993	-0.31777	-0.203532	0.375591	0.0154595	0.921558	-0.218991
ENSG00000072682.20	ENST00000166534.8	P4HA2	0.399432	0.00659502	0.217269	0.306373	0.182162	0.332232	0.177485	0.119363	0.560007	0.212869
ENSG00000128309.17	ENST00000429360.6	MPST	0.657576	0.00660374	0.080254	0.700078	0.577323	0.276349	0.277815	-0.0341377	0.89925	0.310487
ENSG00000089006.17	ENST00000377768.7	SNX5	-0.520345	0.00672603	-0.100201	0.626585	-0.420144	-0.419937	0.116519	-0.063827	0.762623	-0.35611
ENSG00000111642.16	ENST00000544040.7	CHD4	-0.729352	0.00675636	-0.233145	0.245528	-0.496207	-0.453167	0.139783	-0.175757	0.377295	-0.27741
ENSG00000129968.17	ENST00000292577.12	ABHD17A	0.84242	0.00676547	0.0504713	0.833447	0.791948	0.0290382	0.897041	-0.12741	0.531879	0.156448
ENSG00000120963.12	ENST00000519744.5	ZNF706	-0.703291	0.00676901	-0.0470877	0.853103	-0.656203	-0.281233	0.282423	-0.0185117	0.945744	-0.262722
ENSG00000171298.13	ENST00000390015.7	GAA	0.67676	0.00676901	0.29334	0.214471	0.38342	0.110811	0.576674	0.0728046	0.668415	0.0380063
ENSG00000126005.17	ENST00000456790.2	MMP24OS	0.906861	0.00677097	-0.0345069	0.865277	0.941368	0.126545	0.488456	-0.175972	0.330941	0.302518
ENSG00000011478.13	ENST00000012049.10	QPCTL	0.588305	0.00677097	0.0188353	0.942015	0.569469	0.0998381	0.649067	-0.104202	0.584544	0.20404
ENSG00000164117.14	ENST00000393674.7	FBXO8	-0.871305	0.0068134	-0.0183311	0.953733	-0.852974	-0.497824	0.136737	0.102166	0.640281	-0.599989
ENSG00000117632.23	ENST00000374291.5	STMN1	-0.572742	0.00684942	-0.0683665	0.779758	-0.504376	-0.24007	0.324293	-0.0400757	0.872435	-0.199995
ENSG00000116539.14	ENST00000677825.1	ASH1L	-0.925647	0.00684942	-0.0639333	0.787398	-0.861714	-0.22977	0.327787	0.0111196	0.966778	-0.24089
ENSG00000131899.11	ENST00000316843.9	LLGL1	0.539985	0.00684942	0.0818373	0.688917	0.458148	0.0698043	0.749696	-0.0260299	0.932436	0.0958342
ENSG00000164934.14	ENST00000612750.5	DCAF13	-0.644607	0.00684989	-0.162325	0.43913	-0.482282	-0.316336	0.247221	-0.0281154	0.914241	-0.288221
ENSG00000110880.11	ENST00000261401.8	CORO1C	-0.4639	0.00685571	-0.364219	0.136851	-0.0996809	-0.167287	0.47644	-0.19464	0.344606	0.0273531
ENSG00000128512.23	ENST00000437633.6	DOCK4	-0.517645	0.00689917	-0.359081	0.105837	-0.158564	-0.190841	0.413989	-0.252083	0.180074	0.0612417
ENSG00000169738.8	ENST00000306869.7	DCXR	0.444339	0.00689917	0.059655	0.780695	0.384684	0.129058	0.553649	-0.0394679	0.867086	0.168526
ENSG00000132470.14	ENST00000450894.7	ITGB4	0.5134	0.00689917	0.206258	0.306373	0.307142	0.129205	0.515458	0.0506029	0.84194	0.078602
ENSG00000155097.12	ENST00000521514.5	ATP6V1C1	-0.644092	0.00690878	-0.0970889	0.650529	-0.547003	-0.196458	0.396242	0.00909245	0.974121	-0.205551
ENSG00000115541.11	ENST00000233893.10	HSPE1	-0.56094	0.00690878	-0.166473	0.41001	-0.394467	-0.495576	0.116346	-0.0680451	0.745691	-0.427531
ENSG00000168159.14	ENST00000305943.9	RNF187	0.518125	0.00696411	0.698658	0.00420204	-0.180533	0.635041	0.0244865	0.346063	0.0999884	0.288978
ENSG00000116120.11	ENST00000281828.8	FARSB	-0.628689	0.00699851	-0.0564909	0.821048	-0.572198	-0.220191	0.365451	0.00756901	0.974237	-0.22776
ENSG00000253368.4	ENST00000522111.3	TRNP1	1.00446	0.00699851	0.179094	0.351773	0.825367	0.158745	0.391923	0.153359	0.401024	0.00538569
ENSG00000198826.11	ENST00000543522.5	ARHGAP11A	-0.771065	0.00703123	-0.362018	0.107306	-0.409047	-0.726324	0.098481	-0.167439	0.384533	-0.558885
ENSG00000197771.13	ENST00000360003.7	MCMBP	-0.598287	0.00703123	-0.0745416	0.740025	-0.523745	-0.474172	0.108079	0.0129193	0.961572	-0.487092
ENSG00000165175.16	ENST00000378474.3	MID1IP1	0.522774	0.00703123	0.083747	0.684077	0.439027	0.688043	0.0206866	0.0630178	0.785667	0.625025
ENSG00000073584.20	ENST00000644701.1	SMARCE1	-0.502595	0.00707807	-0.0995205	0.652279	-0.403075	-0.110429	0.631336	-0.0211236	0.934613	-0.0893054
ENSG00000278463.2	ENST00000615868.2	H2AC4	0.462824	0.00708748	-0.155841	0.43913	0.618666	0.126204	0.606774	-0.319613	0.176336	0.445818
ENSG00000127580.17	ENST00000293883.9	WDR24	0.606951	0.00712123	-0.00051112	0.99838	0.607462	0.354676	0.214753	-0.061071	0.688407	0.415747
ENSG00000130294.18	ENST00000649096.1	KIF1A	0.725529	0.00719952	0.159311	0.315628	0.566218	0.2553	0.311549	0.0158228	0.943781	0.239478
ENSG00000167965.18	ENST00000569417.6	MLST8	0.458852	0.00721702	0.127808	0.542352	0.331044	0.0470882	0.855146	-0.0608239	0.78093	0.107912
ENSG00000006712.15	ENST00000221265.8	PAF1	-0.572845	0.00726786	-0.031579	0.905338	-0.541266	-0.146395	0.51751	-0.0869153	0.665614	-0.0594792
ENSG00000138600.10	ENST00000261854.10	SPPL2A	-0.520801	0.00726786	0.0278115	0.927033	-0.548612	-0.211649	0.378614	0.351554	0.142647	-0.563203
ENSG00000132376.20	ENST00000421807.7	INPP5K	0.510599	0.00726786	0.451878	0.0519875	0.0587212	0.52464	0.0412141	0.378152	0.0921693	0.146488
ENSG00000069667.16	ENST00000449337.6	RORA	-0.703939	0.00730836	-0.0861824	0.691629	-0.617756	-0.489374	0.113613	-0.413129	0.022667	-0.0762451
ENSG00000243147.8	ENST00000296102.8	MRPL33	-0.756675	0.00730836	-0.132047	0.517387	-0.624628	-0.659413	0.0734681	-0.00322803	0.989339	-0.656185
ENSG00000145725.20	ENST00000613674.4	PPIP5K2	-0.659621	0.00733997	-0.135591	0.51692	-0.524031	-0.504771	0.0674773	-0.0321651	0.888435	-0.472606
ENSG00000160410.15	ENST00000291842.10	SHKBP1	0.387866	0.00736795	0.0154361	0.95193	0.37243	0.220947	0.315606	-0.0417378	0.821547	0.262684
ENSG00000055332.19	ENST00000233057.9	EIF2AK2	-0.751266	0.00738359	0.050868	0.808218	-0.802134	-0.28133	0.279896	0.130925	0.519846	-0.412255
ENSG00000053371.13	ENST00000235835.8	AKR7A2	0.388385	0.00738359	0.0605302	0.821857	0.327854	0.205692	0.344094	-0.0397196	0.874872	0.245411
ENSG00000005486.17	ENST00000006777.11	RHBDD2	0.568958	0.00738359	0.300978	0.185634	0.26798	0.0771221	0.707473	0.16579	0.414943	-0.0886676
ENSG00000177565.18	ENST00000673974.1	TBL1XR1	-0.499821	0.00738401	-0.0702984	0.759983	-0.429522	-0.196959	0.388162	0.0458607	0.844749	-0.242819
ENSG00000113658.18	ENST00000545279.6	SMAD5	-0.60684	0.00742892	-0.315043	0.189082	-0.291798	-0.331077	0.223528	0.015838	0.95261	-0.346915
ENSG00000147804.10	ENST00000301305.8	SLC39A4	0.655248	0.00743323	0.0342732	0.779758	0.620975	0.207168	0.377342	0.00167367	0.991623	0.205494
ENSG00000159840.16	ENST00000322764.10	ZYX	0.436149	0.00746919	0.138837	0.487989	0.297312	0.181058	0.413858	-0.0114449	0.973741	0.192503
ENSG00000112739.17	ENST00000337659.11	PRPF4B	-0.962777	0.00751966	-0.552115	0.0199215	-0.410662	-0.0881423	0.645805	-0.219532	0.29013	0.131389
ENSG00000055130.17	ENST00000325222.9	CUL1	-0.578845	0.00751966	-0.0828586	0.706729	-0.495986	-0.328826	0.212775	-0.0634171	0.777925	-0.265409
ENSG00000136856.18	ENST00000373371.8	SLC2A8	0.830498	0.00751966	0.027615	0.81836	0.802883	0.0502447	0.742672	0.03861	0.739489	0.0116347
ENSG00000237649.8	ENST00000428849.7	KIFC1	-0.604328	0.00751966	-0.757147	0.007648	0.152819	-0.0943704	0.689564	-0.533213	0.0590204	0.438842
ENSG00000116918.15	ENST00000366639.9	TSNAX	-0.641041	0.00751966	-0.0438497	0.859838	-0.597191	-0.389353	0.183238	0.124286	0.542889	-0.513638
ENSG00000137992.15	ENST00000681780.1	DBT	-1.02001	0.00754129	-0.158668	0.450893	-0.861338	-0.234294	0.275104	-0.0489117	0.83797	-0.185383
ENSG00000167700.9	ENST00000301327.5	MFSD3	0.646105	0.00756568	-0.0423013	0.758144	0.688407	0.125898	0.553115	-0.247327	0.186315	0.373226
ENSG00000117143.13	ENST00000367926.8	UAP1	-0.647844	0.00757587	-0.0762863	0.7418	-0.571557	-0.472274	0.118883	0.131255	0.479118	-0.603529
ENSG00000121390.19	ENST00000338910.9	PSPC1	-0.78963	0.00757587	-0.654013	0.0257677	-0.135617	-0.130998	0.496371	-0.224348	0.284543	0.0933499
ENSG00000092199.18	ENST00000554455.5	HNRNPC	-0.713759	0.00757587	-0.390028	0.0830672	-0.323731	-0.157704	0.425925	-0.370141	0.122194	0.212438
ENSG00000270647.6	ENST00000605844.6	TAF15	-0.637891	0.00765011	0.00272687	0.997545	-0.640618	-0.0808442	0.698053	-0.00813197	0.974211	-0.0727122
ENSG00000198130.16	ENST00000359678.10	HIBCH	-0.63271	0.00766253	-0.384181	0.155558	-0.248529	-0.37971	0.206843	-0.0377204	0.871256	-0.341989
ENSG00000009954.11	ENST00000339594.9	BAZ1B	-0.605278	0.00772366	-0.0574355	0.809906	-0.547843	-0.205973	0.384875	-0.0120556	0.965888	-0.193918
ENSG00000105808.18	ENST00000262940.12	RASA4	0.762378	0.00772366	0.242247	0.195176	0.52013	0.206282	0.365635	0.0375225	0.833177	0.16876
ENSG00000148834.13	ENST00000369713.10	GSTO1	-0.495709	0.00773459	-0.29695	0.106679	-0.198759	-0.214877	0.349359	-0.105845	0.58398	-0.109032
ENSG00000186522.15	ENST00000397714.6	SEPTIN10	-0.498407	0.00774897	0.0290295	0.911321	-0.527436	-0.25075	0.319658	0.0144199	0.955819	-0.26517
ENSG00000165644.11	ENST00000372538.8	COMTD1	0.555917	0.00784891	-0.0143937	0.950697	0.57031	0.0770068	0.742348	-0.100484	0.581373	0.177491
ENSG00000132522.16	ENST00000380728.7	GPS2	0.501851	0.00785088	0.0925099	0.682786	0.409341	0.157474	0.496555	0.0413604	0.860367	0.116113
ENSG00000108961.14	ENST00000226105.11	RANGRF	0.562947	0.00785865	0.0762158	0.719913	0.486731	0.153422	0.505954	0.0532934	0.805872	0.100129
ENSG00000166598.16	ENST00000299767.10	HSP90B1	-0.503029	0.0079299	0.0587662	0.805485	-0.561795	-0.454787	0.102287	-0.00642229	0.979132	-0.448364
ENSG00000173545.5	ENST00000308683.3	ZNF622	-0.823833	0.00793707	-0.0957698	0.610249	-0.728063	-0.247863	0.299624	-0.0859968	0.602582	-0.161866
ENSG00000168016.15	ENST00000429976.5	TRANK1	1.35177	0.00793886	0.108687	0.219305	1.24309	2.04351	0.00304654	0.144093	0.167727	1.89942
ENSG00000074201.9	ENST00000525064.5	CLNS1A	-0.497033	0.00797345	-0.0800153	0.728133	-0.417018	-0.764169	0.00118442	-0.529906	0.00311726	-0.234263
ENSG00000164687.11	ENST00000297258.11	FABP5	-0.51769	0.00798954	-0.0605298	0.77876	-0.45716	-0.405061	0.1804	-0.0373172	0.874872	-0.367744
ENSG00000100614.18	ENST00000325642.7	PPM1A	-0.66586	0.00798954	0.0239347	0.923734	-0.689795	-0.506187	0.130802	0.129124	0.484321	-0.635311
ENSG00000196878.15	ENST00000356082.9	LAMB3	0.806315	0.00804323	0.685662	0.0893871	0.120653	0.101307	0.560288	0.0188569	0.923216	0.0824501
ENSG00000186298.12	ENST00000335007.10	PPP1CC	-0.42803	0.00804323	-0.163147	0.435555	-0.264884	-0.183596	0.436844	0.0305664	0.892217	-0.214163
ENSG00000077984.6	ENST00000480798.2	CST7	0.494554	0.00807236	0.536942	0.00232213	-0.0423872	0.207858	0.304191	0.285225	0.144075	-0.0773673
ENSG00000143156.14	ENST00000367811.8	NME7	-0.699829	0.00809016	-0.0234242	0.927033	-0.676404	-0.31571	0.247221	0.119204	0.528669	-0.434914
ENSG00000213930.12	ENST00000378842.8	GALT	0.559235	0.00812519	0.285987	0.22416	0.273248	0.461407	0.101111	-0.0692545	0.70392	0.530662
ENSG00000072501.19	ENST00000674590.1	SMC1A	-0.664278	0.00812519	-0.439306	0.10543	-0.224972	-0.107865	0.616634	-0.382408	0.123018	0.274543
ENSG00000088451.11	ENST00000261296.7	TGDS	-0.939939	0.00813744	-0.066524	0.748754	-0.873415	-0.145078	0.454329	0.0388679	0.871256	-0.183946
ENSG00000203667.10	ENST00000366528.3	COX20	-0.724339	0.00815692	-0.00909067	0.989665	-0.715249	-0.16678	0.405955	0.0429501	0.871717	-0.20973
ENSG00000152253.9	ENST00000282074.7	SPC25	-0.69611	0.00815692	-0.286865	0.214181	-0.409245	-0.540744	0.0499966	-0.0880597	0.676922	-0.452684
ENSG00000107872.14	ENST00000369956.8	FBXL15	0.683972	0.00816508	0.00425432	0.987898	0.679717	0.407304	0.180427	-0.0382637	0.802963	0.445568
ENSG00000164897.14	ENST00000476627.5	TMUB1	0.582318	0.00824808	0.0433226	0.81848	0.538996	0.081126	0.682429	-0.0282682	0.890592	0.109394
ENSG00000141429.14	ENST00000269195.6	GALNT1	-0.618369	0.00827091	-0.00532931	0.996736	-0.61304	-1.0324	0.000315297	-0.195128	0.326595	-0.837271
ENSG00000079819.19	ENST00000337057.8	EPB41L2	-0.722734	0.00831155	-0.0977938	0.64206	-0.62494	-0.159057	0.481414	-0.160787	0.420566	0.00173003
ENSG00000168646.13	ENST00000307078.10	AXIN2	-0.37772	0.00846887	-0.236517	0.188584	-0.141202	-0.437701	0.0235809	-0.539926	0.000183872	0.102225
ENSG00000121211.8	ENST00000240488.8	MND1	-0.586501	0.00846887	-0.198472	0.343141	-0.388029	-0.468582	0.090465	-0.253419	0.208027	-0.215163
ENSG00000119523.10	ENST00000476832.2	ALG2	0.487481	0.00851864	0.0477617	0.845107	0.43972	0.40554	0.0883331	0.14309	0.512081	0.26245
ENSG00000160404.18	ENST00000373284.10	TOR2A	0.60145	0.00851864	0.0477723	0.787797	0.553677	0.241814	0.277815	0.0087183	0.97131	0.233095
ENSG00000018510.18	ENST00000681449.1	AGPS	-0.625264	0.00851864	-0.105493	0.624888	-0.519771	-0.100009	0.637073	0.0482333	0.838579	-0.148242
ENSG00000100591.8	ENST00000216479.8	AHSA1	-0.553726	0.00865216	-0.215579	0.318568	-0.338146	-0.152214	0.502869	-0.184359	0.363331	0.0321442
ENSG00000179526.17	ENST00000398712.7	SHARPIN	0.70054	0.00865628	0.111583	0.526053	0.588957	0.128512	0.515415	0.0284456	0.899217	0.100066
ENSG00000141873.11	ENST00000269740.9	SLC39A3	0.507058	0.00865628	0.0460158	0.834814	0.461043	0.0883388	0.707473	-0.0391657	0.865933	0.127505
ENSG00000196747.4	ENST00000358739.4	H2AC13	0.397384	0.00867605	-0.0168528	0.955672	0.414237	0.0743556	0.750818	-0.173221	0.3978	0.247577
ENSG00000137845.15	ENST00000260408.8	ADAM10	-0.483112	0.00867605	0.0434843	0.87614	-0.526597	-0.296971	0.222102	0.024125	0.914994	-0.321096
ENSG00000120438.12	ENST00000321394.12	TCP1	-0.669874	0.00870805	-0.176128	0.38597	-0.493747	-0.384497	0.201014	-0.108118	0.599745	-0.276379
ENSG00000134265.13	ENST00000322897.11	NAPG	-0.489088	0.00870805	-0.10038	0.638515	-0.388708	-0.267426	0.285737	0.11704	0.555578	-0.384466
ENSG00000188342.12	ENST00000340473.8	GTF2F2	-0.55416	0.00880877	-0.00227081	0.994653	-0.551889	-0.218044	0.370074	0.0672355	0.763994	-0.28528
ENSG00000243927.6	ENST00000399312.3	MRPS6	-0.641413	0.00880877	-0.0272667	0.940617	-0.614147	-0.226552	0.345286	0.0435545	0.840461	-0.270107
ENSG00000187555.16	ENST00000381886.8	USP7	-0.653668	0.00880877	-0.0531327	0.795029	-0.600535	-0.156727	0.479431	0.041605	0.841188	-0.198332
ENSG00000115355.17	ENST00000646796.1	CCDC88A	-0.714644	0.00880877	-0.0246871	0.926198	-0.689957	-0.285184	0.275104	0.0477519	0.857569	-0.332936
ENSG00000177663.14	ENST00000319363.11	IL17RA	0.53251	0.00880877	0.104569	0.600427	0.427941	0.166048	0.499052	-0.00808216	0.976207	0.17413
ENSG00000132432.14	ENST00000352861.9	SEC61G	-0.639504	0.00880877	0.0318967	0.902395	-0.671401	-0.129559	0.558584	-0.00507648	0.976691	-0.124483
ENSG00000165813.20	ENST00000369287.8	CCDC186	-0.866083	0.00880877	-0.00394747	0.996836	-0.862136	-0.247935	0.303263	0.00931364	0.970489	-0.257249
ENSG00000151239.14	ENST00000395510.7	TWF1	-0.501066	0.00880877	0.0284587	0.909351	-0.529524	-0.0802752	0.74435	0.411242	0.0108204	-0.491518
ENSG00000134107.5	ENST00000256495.4	BHLHE40	-0.617463	0.00883791	-0.548315	0.0140785	-0.0691482	-0.0678989	0.78084	-0.164503	0.405701	0.0966041
ENSG00000138780.15	ENST00000515279.6	GSTCD	-0.646878	0.00884584	-0.0611804	0.796903	-0.585698	-0.714294	0.0171015	-0.128808	0.513508	-0.585486
ENSG00000136891.14	ENST00000374902.9	TEX10	-0.740231	0.00884584	-0.314205	0.173616	-0.426026	-0.238812	0.299624	-0.0416775	0.865929	-0.197134
ENSG00000134375.11	ENST00000367287.5	TIMM17A	-0.504531	0.00884953	-0.328748	0.136736	-0.175782	-0.353106	0.214221	-0.0892616	0.671116	-0.263844
ENSG00000013588.9	ENST00000014914.6	GPRC5A	0.673113	0.00885023	0.169248	0.362957	0.503865	1.14665	0.00339386	0.904219	0.0112093	0.242427
ENSG00000170860.4	ENST00000306024.4	LSM3	-0.776022	0.00887073	-0.165236	0.426958	-0.610787	-0.240193	0.311549	-0.0737773	0.771229	-0.166415
ENSG00000137492.9	ENST00000682527.1	THAP12	-0.800903	0.00887723	0.128841	0.543067	-0.929743	-0.633909	0.116519	0.209498	0.208308	-0.843407
ENSG00000022567.10	ENST00000517878.6	SLC45A4	0.924573	0.00894495	-0.1001	0.548902	1.02467	0.348048	0.216525	-0.122755	0.464325	0.470803
ENSG00000157214.14	ENST00000394622.6	STEAP2	0.580098	0.00897232	0.344658	0.156103	0.23544	0.386298	0.15753	0.761729	0.000812463	-0.375431
ENSG00000198604.11	ENST00000360310.6	BAZ1A	-0.948091	0.00919347	-0.530585	0.0374695	-0.417506	-0.24626	0.269847	-0.194506	0.341902	-0.0517538
ENSG00000168994.14	ENST00000380283.5	PXDC1	0.757729	0.00920921	0.43361	0.0641255	0.324119	0.0729063	0.737657	0.3694	0.105337	-0.296493
ENSG00000127507.18	ENST00000315576.8	ADGRE2	0.449141	0.00924962	0.12453	0.561269	0.324612	0.0680664	0.752213	-0.0476021	0.836719	0.115669
ENSG00000164543.7	ENST00000319357.6	STK17A	-0.673367	0.00925937	-0.0997249	0.631315	-0.573642	-0.532355	0.116519	-0.0464733	0.84666	-0.485882
ENSG00000198668.13	ENST00000553542.5	CALM1	-0.768276	0.00926001	-0.0194024	0.949196	-0.748873	-0.216006	0.343997	0.13641	0.472922	-0.352416
ENSG00000177666.17	ENST00000336615.9	PNPLA2	0.515605	0.00932429	0.111814	0.497531	0.403791	0.0924167	0.669899	-0.0059506	0.974211	0.0983673
ENSG00000103502.14	ENST00000219789.11	CDIPT	0.522314	0.00935045	0.0688302	0.757262	0.453484	0.0823646	0.722686	-0.0128798	0.974934	0.0952444
ENSG00000147419.19	ENST00000522915.5	CCDC25	-0.902106	0.00937502	0.0139448	0.944888	-0.916051	-0.387505	0.206267	0.0730194	0.725961	-0.460524
ENSG00000143952.20	ENST00000409558.8	VPS54	-0.734318	0.00937502	0.0212126	0.92779	-0.75553	-0.231622	0.352539	0.297151	0.177443	-0.528773
ENSG00000091127.14	ENST00000469408.6	PUS7	-0.510818	0.00937601	-0.125242	0.550323	-0.385576	-0.131648	0.557785	0.0149133	0.951421	-0.146561
ENSG00000117597.18	ENST00000491415.7	UTP25	-0.754076	0.00937601	-0.0909023	0.660981	-0.663174	-0.223951	0.351457	0.0700685	0.749122	-0.294019
ENSG00000138772.13	ENST00000264908.11	ANXA3	-0.376727	0.00939361	0.0911423	0.68088	-0.467869	-0.0696697	0.780127	0.422866	0.00615331	-0.492535
ENSG00000133318.14	ENST00000537981.5	RTN3	0.471787	0.00939361	0.203565	0.217227	0.268222	0.136716	0.549126	0.223782	0.217064	-0.0870659
ENSG00000163704.12	ENST00000412055.6	PRRT3	1.07512	0.00939361	0.00965104	0.954227	1.06547	0.0455191	0.758459	0.0563796	0.628003	-0.0108605
ENSG00000146858.8	ENST00000275766.2	ZC3HAV1L	0.506507	0.0094266	-0.022447	0.940601	0.528954	0.116296	0.601032	0.00111727	0.994352	0.115178
ENSG00000198157.11	ENST00000358130.7	HMGN5	-1.36751	0.00943393	-0.0304981	0.911582	-1.33702	-0.127414	0.315331	-0.0302579	0.900632	-0.097156
ENSG00000104549.12	ENST00000265896.10	SQLE	-0.534637	0.00947917	-0.633632	0.00679322	0.0989952	-0.531145	0.0324971	-0.131205	0.516337	-0.39994
ENSG00000014123.10	ENST00000369278.5	UFL1	-0.547514	0.00954834	-0.0218125	0.931566	-0.525702	-0.337753	0.221864	0.0318305	0.854284	-0.369583
ENSG00000261221.4	ENST00000568956.2	ZNF865	0.853483	0.00960015	0.783298	0.0518068	0.0701854	0.090856	0.66089	0.030449	0.870243	0.0604071
ENSG00000129810.15	ENST00000421451.5	SGO1	-1.03486	0.00960015	-0.297913	0.22743	-0.736951	-1.05857	0.0202068	-0.132577	0.510036	-0.925991
ENSG00000035687.10	ENST00000366535.4	ADSS2	-0.670432	0.00962087	-0.0105758	0.962898	-0.659857	-0.0675128	0.742551	0.176457	0.384557	-0.243969
ENSG00000129933.21	ENST00000262815.13	MAU2	0.516448	0.0097054	0.0731436	0.744349	0.443305	0.386399	0.132762	0.0300956	0.906687	0.356303
ENSG00000128789.21	ENST00000317615.11	PSMG2	-0.546439	0.0097584	-0.0503027	0.84292	-0.496136	-0.273064	0.253893	0.0343831	0.885618	-0.307447
ENSG00000135269.18	ENST00000358204.9	TES	0.517984	0.0097584	0.374739	0.0523012	0.143245	0.669978	0.0290671	0.743725	2.7528e-07	-0.0737473
ENSG00000154001.14	ENST00000337537.8	PPP2R5E	-0.638076	0.00976095	0.0100338	0.97408	-0.64811	-0.315829	0.249959	0.208235	0.249396	-0.524065
ENSG00000184445.12	ENST00000333479.12	KNTC1	-0.557202	0.00976095	-0.278192	0.230835	-0.27901	-0.434489	0.169576	-0.209039	0.29369	-0.22545
ENSG00000156469.9	ENST00000287025.4	MTERF3	-0.652013	0.00976095	-0.137041	0.50329	-0.514972	-0.36926	0.168964	-0.00917178	0.970083	-0.360088
ENSG00000102753.10	ENST00000261667.8	KPNA3	-0.599098	0.00976384	-0.12048	0.572604	-0.478618	-0.466205	0.149299	-0.152454	0.358089	-0.313751
ENSG00000006282.21	ENST00000006658.11	SPATA20	0.666774	0.00976501	0.421957	0.119784	0.244817	-0.00508543	0.97992	-0.235978	0.278209	0.230893
ENSG00000007168.14	ENST00000397195.10	PAFAH1B1	-0.551001	0.00976501	-0.0579976	0.812548	-0.493003	-0.191619	0.419422	0.063808	0.767452	-0.255427
ENSG00000116717.13	ENST00000617962.2	GADD45A	0.680525	0.00976501	0.593819	0.0220289	0.0867062	0.379837	0.203382	0.695869	0.00177524	-0.316032
ENSG00000143157.12	ENST00000367875.1	POGK	0.456866	0.00979692	0.198307	0.300819	0.258559	0.246006	0.268706	0.0861723	0.66625	0.159833
ENSG00000100028.12	ENST00000402849.5	SNRPD3	-0.495159	0.00979692	-0.0268396	0.914759	-0.468319	-0.3201	0.223528	-0.155168	0.421314	-0.164933
ENSG00000107902.14	ENST00000392757.8	LHPP	0.646978	0.00979692	0.115827	0.516328	0.531151	0.208124	0.384736	0.095429	0.59407	0.112695
ENSG00000065320.9	ENST00000173229.7	NTN1	0.506018	0.00979692	0.0104535	0.967885	0.495565	-0.039578	0.867325	-0.0855532	0.626742	0.0459753
ENSG00000119787.14	ENST00000378954.9	ATL2	-0.502207	0.00979692	-0.299327	0.104381	-0.20288	-0.432643	0.108679	-0.0912863	0.639216	-0.341357
ENSG00000197885.11	ENST00000412028.5	NKIRAS1	-1.10745	0.00982343	-0.0395103	0.862393	-1.06794	-0.31595	0.218173	0.0169973	0.940719	-0.332948
ENSG00000065243.20	ENST00000370521.8	PKN2	-0.680661	0.00982983	-0.012014	0.970839	-0.668646	-0.14061	0.520447	0.14527	0.402922	-0.28588
ENSG00000214367.9	ENST00000506763.5	HAUS3	-1.05492	0.00990058	-0.0327058	0.90435	-1.02221	-0.170367	0.385352	0.0330351	0.888453	-0.203403
ENSG00000004766.17	ENST00000251739.9	VPS50	-0.858423	0.00994998	-0.170276	0.41213	-0.688147	-0.243673	0.296361	0.0802525	0.691766	-0.323926
ENSG00000161011.20	ENST00000389805.9	SQSTM1	0.452975	0.0100961	0.0785589	0.728754	0.374416	0.789267	2.67676e-05	0.265543	0.171471	0.523724
ENSG00000105612.9	ENST00000222219.8	DNASE2	0.527946	0.0101276	0.233353	0.290488	0.294593	0.0394264	0.867152	0.0349119	0.904408	0.00451444
ENSG00000125870.11	ENST00000377943.9	SNRPB2	-0.539014	0.0101276	-0.0373609	0.900334	-0.501653	-0.0765399	0.721416	0.0368971	0.863062	-0.113437
ENSG00000286140.1	ENST00000519520.6	DERPC	0.549613	0.0101276	-0.0457835	0.585766	0.595397	0.156842	0.495886	-0.0866548	0.284543	0.243497
ENSG00000137692.12	ENST00000531543.1	DCUN1D5	-0.650027	0.0101276	-0.0226711	0.940489	-0.627356	-0.333739	0.235337	0.0180023	0.930303	-0.351741
ENSG00000106344.8	ENST00000415472.6	RBM28	-0.842117	0.0101276	-0.118065	0.56663	-0.724052	-0.33456	0.235761	-0.107344	0.565064	-0.227216
ENSG00000131236.18	ENST00000372805.8	CAP1	-0.527251	0.0101296	-0.174137	0.409733	-0.353114	-0.0877568	0.710265	-0.060594	0.777561	-0.0271628
ENSG00000198586.14	ENST00000434911.6	TLK1	-0.588578	0.0101725	0.0366665	0.896276	-0.625244	-0.429046	0.141357	0.0912379	0.637752	-0.520284
ENSG00000136938.9	ENST00000339399.5	ANP32B	-0.621057	0.0102439	0.0127631	0.95193	-0.63382	-0.183565	0.394393	-0.0707499	0.743182	-0.112815
ENSG00000166411.14	ENST00000558554.5	IDH3A	-0.540022	0.0102738	-0.0384489	0.891619	-0.501574	-0.121824	0.58352	-0.0517952	0.826868	-0.0700284
ENSG00000205339.10	ENST00000379719.8	IPO7	-0.65593	0.0102988	-0.00624528	0.987898	-0.649685	-0.176082	0.408305	0.0503726	0.826451	-0.226454
ENSG00000143314.12	ENST00000361531.6	MRPL24	-0.425369	0.0103212	-0.0668879	0.768261	-0.358481	-0.0865119	0.718736	-0.213566	0.29013	0.127054
ENSG00000096384.20	ENST00000371646.10	HSP90AB1	-0.769083	0.0103212	-0.247482	0.273281	-0.521601	-0.108561	0.569438	-0.198165	0.337346	0.0896037
ENSG00000165704.15	ENST00000298556.8	HPRT1	-0.458043	0.0103805	-0.144338	0.493698	-0.313705	-0.349918	0.200734	-0.00617233	0.990306	-0.343745
ENSG00000243317.8	ENST00000507606.3	STMP1	-1.1834	0.0104364	-0.0156467	0.951597	-1.16775	-0.131913	0.438152	0.15851	0.43054	-0.290423
ENSG00000163346.17	ENST00000368463.8	PBXIP1	0.6233	0.0104524	0.0489142	0.768261	0.574386	0.23145	0.36438	-0.0257616	0.887651	0.257212
ENSG00000130202.10	ENST00000252483.10	NECTIN2	0.464134	0.0105105	0.0673319	0.762817	0.396802	0.133868	0.553649	-0.102793	0.620388	0.236661
ENSG00000171262.11	ENST00000397609.6	FAM98B	-0.601674	0.0105331	-0.0904619	0.664897	-0.511212	-0.122471	0.556479	0.0945817	0.650244	-0.217053
ENSG00000146918.20	ENST00000356309.8	NCAPG2	-0.484573	0.0105331	-0.225116	0.288726	-0.259457	-0.552039	0.0347537	-0.279966	0.190124	-0.272074
ENSG00000178127.13	ENST00000318388.11	NDUFV2	-0.398964	0.0105331	-0.126886	0.552344	-0.272078	-0.313309	0.059632	-0.008059	0.971912	-0.30525
ENSG00000147687.19	ENST00000276692.11	TATDN1	-0.731402	0.0105331	0.0520824	0.855001	-0.783485	-0.478781	0.137277	0.202433	0.331029	-0.681214
ENSG00000104047.15	ENST00000558653.5	DTWD1	-0.860921	0.0105331	0.0355812	0.907301	-0.896502	-0.778335	0.0846109	0.103759	0.604582	-0.882095
ENSG00000101940.18	ENST00000218056.9	WDR13	0.476888	0.0105331	0.342178	0.169816	0.13471	0.265509	0.278611	-0.0164558	0.956863	0.281964
ENSG00000164609.10	ENST00000297151.9	SLU7	-0.705105	0.0105636	-0.262465	0.199622	-0.442639	-0.174285	0.413989	-0.0987833	0.633769	-0.0755017
ENSG00000130821.17	ENST00000253122.10	SLC6A8	0.498497	0.0105636	0.0709328	0.790301	0.427564	0.0523801	0.826499	-0.0212648	0.933941	0.0736449
ENSG00000197037.11	ENST00000394152.7	ZSCAN25	0.689471	0.0105636	0.0248083	0.923565	0.664663	0.637692	0.056017	-0.0184167	0.939993	0.656109
ENSG00000126353.3	ENST00000246657.2	CCR7	0.551425	0.0105636	0.0945322	0.583978	0.456892	0.0468384	0.842887	-0.0361945	0.863671	0.0830329
ENSG00000149503.13	ENST00000394818.8	INCENP	-0.60892	0.0105934	-0.668503	0.0119675	0.059584	-0.229959	0.348443	-0.526367	0.0415651	0.296408
ENSG00000141349.9	ENST00000269097.9	G6PC3	0.41721	0.0106183	0.0946488	0.656388	0.322561	0.00437897	0.987171	-0.0350232	0.886146	0.0394021
ENSG00000125967.17	ENST00000375238.8	NECAB3	0.535715	0.0106383	0.0580883	0.777546	0.477627	0.278726	0.277815	-0.016181	0.947916	0.294907
ENSG00000137166.17	ENST00000409208.5	FOXP4	0.538958	0.0106472	0.0923159	0.415042	0.446642	0.204355	0.406305	0.0139507	0.932784	0.190404
ENSG00000158290.19	ENST00000336592.11	CUL4B	-0.651258	0.0107188	-0.0967175	0.666983	-0.554541	-0.403358	0.186978	-0.00950912	0.971912	-0.393848
ENSG00000014138.9	ENST00000265465.8	POLA2	-0.584017	0.0107957	-0.200768	0.348855	-0.383249	-0.186327	0.427825	-0.109537	0.586483	-0.0767894
ENSG00000185022.12	ENST00000338483.7	MAFF	0.680494	0.0107957	0.0995771	0.578875	0.580917	0.561866	0.0953597	0.0677846	0.727628	0.494081
ENSG00000142856.17	ENST00000271002.15	ITGB3BP	-0.72982	0.0108454	-0.0679169	0.738448	-0.661903	-0.479689	0.177081	0.0542646	0.796708	-0.533954
ENSG00000183598.4	ENST00000331491.2	H3C13	0.513973	0.0108768	-0.0287621	0.868783	0.542735	0.0596063	0.816227	-0.114995	0.571246	0.174601
ENSG00000082898.19	ENST00000406957.5	XPO1	-0.691914	0.0108909	-0.161878	0.441339	-0.530036	-0.22473	0.34671	0.0505596	0.833424	-0.27529
ENSG00000113460.13	ENST00000336767.6	BRIX1	-0.772704	0.010943	-0.230268	0.297359	-0.542436	-0.388332	0.204589	0.00973658	0.987285	-0.398069
ENSG00000119318.13	ENST00000358015.8	RAD23B	-0.48449	0.0109441	-0.153258	0.452592	-0.331233	-0.333958	0.213781	-0.035208	0.870064	-0.29875
ENSG00000083520.15	ENST00000377780.8	DIS3	-0.769377	0.0109468	-0.110977	0.604301	-0.6584	-0.196811	0.385346	0.0733995	0.737916	-0.27021
ENSG00000180628.15	ENST00000336126.6	PCGF5	-0.847933	0.0109954	-0.043859	0.847562	-0.804074	-0.342856	0.233902	0.165188	0.397169	-0.508044
ENSG00000141293.16	ENST00000336915.11	SKAP1	-0.580192	0.0109954	-0.0624622	0.79367	-0.51773	-0.323858	0.227697	-0.160832	0.414648	-0.163026
ENSG00000167755.15	ENST00000310157.7	KLK6	0.520035	0.011038	0.321051	0.112605	0.198984	0.402471	0.161778	0.361118	0.0995983	0.0413522
ENSG00000197766.8	ENST00000327726.11	CFD	0.633288	0.011038	0.0858365	0.485376	0.547451	0.185458	0.384875	-0.019183	0.906895	0.204641
ENSG00000137947.12	ENST00000370500.10	GTF2B	-0.521279	0.0110468	-0.249954	0.271073	-0.271325	-0.189242	0.415316	-0.0415816	0.857367	-0.147661
ENSG00000136518.17	ENST00000450518.6	ACTL6A	-0.506809	0.0110955	-0.195299	0.361593	-0.311511	-0.13405	0.524412	0.00933474	0.966489	-0.143384
ENSG00000068366.21	ENST00000672401.1	ACSL4	-0.440846	0.0111134	-0.089476	0.659459	-0.35137	-0.0929474	0.694464	0.0588753	0.789235	-0.151823
ENSG00000076685.19	ENST00000343289.9	NT5C2	-0.541985	0.0111173	0.0173077	0.937747	-0.559292	-0.122416	0.57731	0.123773	0.522336	-0.246189
ENSG00000125734.15	ENST00000264080.11	GPR108	0.417365	0.0111173	0.286803	0.214176	0.130562	0.132598	0.566263	0.000643137	0.984799	0.131955
ENSG00000183431.12	ENST00000373019.5	SF3A3	-0.693573	0.0111173	-0.303193	0.213606	-0.39038	-0.13583	0.499873	-0.137408	0.475876	0.00157782
ENSG00000132952.12	ENST00000255304.9	USPL1	-0.799777	0.0111173	-0.175703	0.406278	-0.624074	-0.213979	0.34911	-0.0587433	0.794469	-0.155236
ENSG00000125952.20	ENST00000358402.8	MAX	0.498326	0.0111173	0.0414649	0.875659	0.456862	0.131591	0.563583	-0.145117	0.472922	0.276708
ENSG00000154358.23	ENST00000570156.7	OBSCN	0.87246	0.0111779	-0.0550929	0.758144	0.927553	0.424484	0.194996	-0.288229	0.203882	0.712713
ENSG00000248098.12	ENST00000269980.7	BCKDHA	0.543455	0.0113615	0.0968622	0.620157	0.446593	0.299159	0.217941	-0.112177	0.553727	0.411336
ENSG00000070423.18	ENST00000292363.10	RNF126	0.494172	0.0113848	0.0630371	0.773056	0.431135	0.0618646	0.80127	-0.0213479	0.930303	0.0832125
ENSG00000180957.18	ENST00000335272.10	PITPNB	-0.499849	0.0113848	-0.0820544	0.706864	-0.417794	-0.0595888	0.796681	-0.0448499	0.847732	-0.0147389
ENSG00000260001.7	ENST00000565886.2	TGFBR3L	0.841964	0.0113848	0.00367142	0.986489	0.838293	0.267337	0.239764	-0.00256086	0.987285	0.269898
ENSG00000086062.13	ENST00000379731.5	B4GALT1	0.479788	0.0113848	0.25944	0.214176	0.220348	0.0985489	0.668406	0.272036	0.216936	-0.173487
ENSG00000138346.15	ENST00000358410.8	DNA2	-0.84001	0.0113848	-0.119057	0.588849	-0.720953	-0.243295	0.31621	0.0111055	0.977929	-0.254401
ENSG00000169919.17	ENST00000304895.9	GUSB	0.439187	0.0113848	0.115556	0.569926	0.323631	-0.00794811	0.977846	-0.0931778	0.655622	0.0852296
ENSG00000124177.16	ENST00000373233.8	CHD6	-0.679864	0.0113848	-0.500092	0.0497135	-0.179773	-0.487774	0.118768	-0.437391	0.0698298	-0.0503832
ENSG00000168827.15	ENST00000264263.9	GFM1	-0.606207	0.0113848	-0.100613	0.615514	-0.505594	-0.198797	0.387443	-0.0154236	0.954105	-0.183373
ENSG00000205542.11	ENST00000451311.7	TMSB4X	-1.10099	0.0113848	0.101055	0.584793	-1.20205	-0.437838	0.181602	0.0506796	0.822742	-0.488518
ENSG00000198793.13	ENST00000361445.9	MTOR	0.374776	0.0113848	0.168363	0.392905	0.206413	0.297467	0.19539	0.0617316	0.776266	0.235736
ENSG00000101146.13	ENST00000527947.5	RAE1	-0.51678	0.0113848	-0.416936	0.106243	-0.0998434	-0.0850614	0.692112	-0.0787329	0.709121	-0.00632852
ENSG00000149554.14	ENST00000544373.5	CHEK1	-0.505159	0.0113848	-0.0647391	0.757262	-0.44042	-0.230383	0.343552	-0.00214557	0.991379	-0.228238
ENSG00000167978.17	ENST00000301740.13	SRRM2	-0.48645	0.0113848	-0.0185348	0.945988	-0.467915	-0.190327	0.409772	-0.310012	0.184998	0.119685
ENSG00000156976.17	ENST00000323963.10	EIF4A2	-0.528313	0.0114133	-0.455214	0.04996	-0.0730986	-0.130505	0.563998	-0.192976	0.340238	0.0624712
ENSG00000179820.16	ENST00000391770.9	MYADM	0.471653	0.0114184	0.0512704	0.797262	0.420383	0.167594	0.477185	-0.027294	0.886146	0.194888
ENSG00000009950.16	ENST00000313375.8	MLXIPL	1.04063	0.0114405	0.0512079	0.613039	0.98942	1.20345	0.0498051	0.0192059	0.883502	1.18424
ENSG00000176248.9	ENST00000323927.3	ANAPC2	0.52063	0.0114507	0.0165438	0.942015	0.504087	0.427216	0.115717	-0.115087	0.475095	0.542303
ENSG00000257923.12	ENST00000437600.9	CUX1	0.516577	0.0114743	0.28856	0.213923	0.228017	0.665695	0.0124588	0.173021	0.389962	0.492674
ENSG00000116473.14	ENST00000356415.5	RAP1A	-0.444679	0.0114928	-0.102964	0.627743	-0.341714	-0.0930779	0.623937	0.132197	0.51421	-0.225275
ENSG00000129071.10	ENST00000429544.7	MBD4	-0.732626	0.0115188	-0.473281	0.0539693	-0.259345	-0.599108	0.062572	-0.0666299	0.767757	-0.532478
ENSG00000166477.13	ENST00000299601.10	LEO1	-0.627275	0.0115188	-0.291673	0.225708	-0.335602	-0.207345	0.387443	-0.439678	0.0814266	0.232333
ENSG00000135486.19	ENST00000677375.1	HNRNPA1	-0.702436	0.0115188	-0.0394784	0.883287	-0.662957	-0.0480796	0.806021	-0.0698518	0.734663	0.0217721
ENSG00000093167.18	ENST00000421276.6	LRRFIP2	-0.723544	0.0115188	0.174202	0.396768	-0.897746	-0.267643	0.292074	0.283534	0.172402	-0.551177
ENSG00000143771.12	ENST00000366856.3	CNIH4	-0.636754	0.0115934	0.0387846	0.862602	-0.675539	-0.664628	0.0428811	0.057347	0.785667	-0.721975
ENSG00000126698.11	ENST00000263697.6	DNAJC8	-0.553636	0.0115958	-0.134534	0.517387	-0.419103	-0.098205	0.657231	-0.0518045	0.818706	-0.0464004
ENSG00000112659.14	ENST00000252050.9	CUL9	0.78089	0.0116345	0.0470186	0.753827	0.733871	0.592055	0.117576	-0.0618277	0.709063	0.653883
ENSG00000095209.12	ENST00000374692.8	TMEM38B	0.486117	0.0116345	0.289071	0.216306	0.197046	0.221356	0.353954	0.943503	8.61307e-05	-0.722146
ENSG00000152422.16	ENST00000338635.10	XRCC4	-0.981803	0.0117227	-0.174174	0.388924	-0.807629	-0.24051	0.31621	-0.0220944	0.924006	-0.218416
ENSG00000147874.11	ENST00000380502.8	HAUS6	-0.721934	0.011766	-0.377593	0.0931139	-0.344341	-0.671753	0.0641771	-0.206049	0.278209	-0.465704
ENSG00000173674.11	ENST00000379593.1	EIF1AX	-0.676922	0.0118332	-0.0257961	0.92412	-0.651126	-0.503034	0.154583	-0.0599922	0.780396	-0.443042
ENSG00000123213.23	ENST00000380985.10	NLN	-0.60981	0.0119199	-0.0513583	0.82961	-0.558451	-0.308101	0.243905	-0.00056832	0.997828	-0.307533
ENSG00000115904.14	ENST00000395038.6	SOS1	-0.690955	0.0119199	0.0210621	0.942015	-0.712017	-0.312331	0.244075	0.20809	0.268273	-0.520421
ENSG00000111275.13	ENST00000416293.7	ALDH2	0.549926	0.0119199	0.185281	0.391257	0.364646	0.620784	0.0088257	0.414865	0.125305	0.205919
ENSG00000188529.15	ENST00000343255.9	SRSF10	-0.62401	0.012065	-0.0163727	0.962898	-0.607637	-0.12454	0.556288	0.0300595	0.906895	-0.1546
ENSG00000138759.20	ENST00000512123.4	FRAS1	0.548873	0.0122251	0.597167	0.00719224	-0.0482935	0.0807402	0.711464	0.151513	0.44924	-0.0707725
ENSG00000006015.18	ENST00000450195.6	REX1BD	0.629786	0.0122428	0.119822	0.463284	0.509964	0.168332	0.433816	0.0712319	0.690948	0.0971001
ENSG00000123992.20	ENST00000523282.5	DNPEP	0.359718	0.0122545	0.0474779	0.827917	0.31224	0.211776	0.332486	0.0626725	0.797003	0.149104
ENSG00000197872.11	ENST00000381323.7	CYRIA	0.862031	0.0123073	0.503595	0.151222	0.358436	0.350119	0.215699	1.17648	0.00490449	-0.826356
ENSG00000101294.18	ENST00000340852.9	HM13	0.398923	0.0123352	0.183684	0.348855	0.215239	0.139484	0.55656	-0.0420264	0.854973	0.18151
ENSG00000167703.15	ENST00000571650.5	SLC43A2	0.601093	0.0123516	0.0152481	0.938795	0.585845	0.217749	0.346319	-0.00380988	0.985439	0.221558
ENSG00000104870.13	ENST00000221466.10	FCGRT	0.77596	0.0123539	0.0857119	0.534894	0.690248	0.0670272	0.710068	0.0369538	0.817468	0.0300734
ENSG00000213339.9	ENST00000250237.10	QTRT1	0.51865	0.012419	-0.0207596	0.92418	0.539409	0.556103	0.0405661	-0.0648915	0.70037	0.620994
ENSG00000123485.12	ENST00000411486.7	HJURP	-0.518061	0.0124774	-0.393049	0.0830672	-0.125012	-0.146312	0.521571	-0.128761	0.524284	-0.0175509
ENSG00000083535.16	ENST00000326291.11	PIBF1	-0.918975	0.0125411	-0.0155602	0.952346	-0.903414	-0.614228	0.130802	0.0214526	0.930303	-0.63568
ENSG00000120915.14	ENST00000518379.5	EPHX2	0.600966	0.0125525	0.114591	0.534595	0.486374	0.497258	0.0727352	0.0212132	0.926828	0.476045
ENSG00000090020.11	ENST00000263980.8	SLC9A1	0.449589	0.0125525	0.194137	0.263388	0.255452	0.553471	0.0374212	0.177602	0.31257	0.375868
ENSG00000178691.11	ENST00000322652.10	SUZ12	-0.641637	0.0125551	-0.0550073	0.809906	-0.58663	-0.142415	0.497821	0.0998036	0.62661	-0.242219
ENSG00000124279.12	ENST00000264669.10	FASTKD3	-0.702488	0.0125936	-0.13875	0.488123	-0.563738	-0.26581	0.304107	-0.0314934	0.908525	-0.234316
ENSG00000143198.13	ENST00000367889.8	MGST3	0.442429	0.0126287	-0.0264672	0.92622	0.468896	0.0547063	0.81981	0.0210104	0.906895	0.0336959
ENSG00000164466.13	ENST00000502393.5	SFXN1	-0.485425	0.0126883	-0.150507	0.469388	-0.334918	-0.530273	0.0290671	-0.284064	0.158238	-0.246209
ENSG00000105699.17	ENST00000427250.5	LSR	0.464528	0.0126883	0.256008	0.265807	0.208521	0.397825	0.179515	0.101059	0.626461	0.296767
ENSG00000157873.18	ENST00000355716.5	TNFRSF14	0.826313	0.0127417	0.0121022	0.955672	0.814211	0.123248	0.487282	-0.0441719	0.79289	0.16742
ENSG00000053900.11	ENST00000315368.8	ANAPC4	-0.640961	0.012746	-0.0391459	0.866592	-0.601815	-0.109558	0.559636	0.0630687	0.774884	-0.172627
ENSG00000096872.17	ENST00000429045.6	IFT74	-1.15008	0.0128127	-0.0924456	0.615447	-1.05764	-0.0666026	0.683023	0.215088	0.299263	-0.28169
ENSG00000132646.11	ENST00000379143.10	PCNA	-0.48147	0.01289	-0.793417	0.000363032	0.311947	-0.2687	0.265177	-0.183523	0.350586	-0.0851769
ENSG00000087995.16	ENST00000311506.10	METTL2A	-0.464207	0.0129419	0.0371614	0.889839	-0.501369	-0.131239	0.569916	0.190012	0.374722	-0.321251
ENSG00000121774.18	ENST00000327300.12	KHDRBS1	-0.652103	0.0129419	-0.282453	0.197536	-0.36965	-0.0747558	0.740808	-0.114737	0.563167	0.0399816
ENSG00000135655.16	ENST00000312635.10	USP15	-0.956801	0.0129419	-0.404554	0.0887879	-0.552248	-0.114436	0.521403	-0.0270105	0.91369	-0.0874258
ENSG00000115866.11	ENST00000264161.9	DARS1	-0.659798	0.0129419	-0.16929	0.412939	-0.490508	-0.208016	0.36644	-0.0195659	0.944581	-0.18845
ENSG00000165915.14	ENST00000354884.8	SLC39A13	0.484686	0.0129509	0.0139679	0.960918	0.470718	0.0440381	0.849478	-0.0743707	0.731615	0.118409
ENSG00000147883.12	ENST00000276925.7	CDKN2B	0.706584	0.0129749	0.439343	0.161626	0.267241	0.403655	0.187563	1.73908	1.53734e-07	-1.33542
ENSG00000145014.18	ENST00000381975.7	TMEM44	0.647847	0.012994	0.240022	0.271639	0.407824	0.13503	0.515924	0.124595	0.499568	0.0104358
ENSG00000131435.13	ENST00000379018.7	PDLIM4	0.520131	0.0130228	0.160043	0.435872	0.360089	0.249668	0.317777	0.0113074	0.952601	0.238361
ENSG00000140350.15	ENST00000560303.1	ANP32A	-0.603654	0.0130347	-0.441386	0.0773566	-0.162269	-0.0948277	0.66493	-0.177578	0.375008	0.0827504
ENSG00000182544.9	ENST00000329548.5	MFSD5	0.457808	0.013043	0.0851586	0.680863	0.372649	0.0512484	0.833688	0.0783535	0.699089	-0.0271051
ENSG00000244187.8	ENST00000290079.9	TMEM141	0.63584	0.0130728	0.11339	0.569926	0.52245	0.219057	0.355362	0.04874	0.83797	0.170317
ENSG00000104738.18	ENST00000649973.1	MCM4	-0.708568	0.0131157	-0.436693	0.0711954	-0.271874	-0.200272	0.371948	-0.439188	0.0973839	0.238916
ENSG00000116857.17	ENST00000367334.9	TMEM9	0.380429	0.0131189	0.0423931	0.868659	0.338036	0.00497485	0.989061	-0.0803752	0.711059	0.08535
ENSG00000145817.17	ENST00000274496.10	YIPF5	-0.506231	0.0132001	0.0824324	0.705852	-0.588663	-0.196304	0.387626	-0.0555856	0.799653	-0.140719
ENSG00000198715.13	ENST00000362007.6	GLMP	0.484586	0.0132537	0.0961858	0.662906	0.388401	0.0614075	0.782741	-0.0196779	0.934509	0.0810854
ENSG00000138399.18	ENST00000453929.6	FASTKD1	-0.679381	0.0132903	-0.456075	0.0773566	-0.223306	-0.577997	0.0964641	-0.0533015	0.822742	-0.524695
ENSG00000112559.15	ENST00000373051.6	MDFI	0.726866	0.0133635	0.0577004	0.735176	0.669166	0.352122	0.213759	0.0849263	0.595517	0.267195
ENSG00000061794.13	ENST00000081029.8	MRPS35	-0.560554	0.0133635	-0.0902104	0.688917	-0.470344	-0.16714	0.478466	0.160242	0.400594	-0.327382
ENSG00000120800.5	ENST00000261637.5	UTP20	-0.893361	0.0133635	-0.22603	0.306014	-0.667331	-0.158978	0.414431	-0.0221622	0.928066	-0.136816
ENSG00000160753.16	ENST00000368349.8	RUSC1	0.59159	0.0134894	0.065618	0.756195	0.525972	0.439564	0.154583	0.0801017	0.702226	0.359462
ENSG00000135972.9	ENST00000258455.8	MRPS9	-0.64913	0.0134945	-0.130564	0.545511	-0.518567	-0.118589	0.576762	-0.0794008	0.720411	-0.0391887
ENSG00000132286.12	ENST00000254616.11	TIMM10B	0.506131	0.0136374	0.0275669	0.922753	0.478564	0.197163	0.388197	0.0633665	0.77659	0.133796
ENSG00000167779.9	ENST00000301464.4	IGFBP6	0.678897	0.0136374	0.327678	0.179907	0.351218	0.0734936	0.700686	0.0724508	0.723413	0.00104282
ENSG00000108846.16	ENST00000285238.13	ABCC3	0.627704	0.0136374	0.0770809	0.682786	0.550623	0.120615	0.541669	0.235656	0.278554	-0.115041
ENSG00000147400.10	ENST00000370277.5	CETN2	-0.565878	0.0136412	-0.114626	0.589976	-0.451252	-0.076005	0.750112	0.0260678	0.927901	-0.102073
ENSG00000136381.13	ENST00000258886.13	IREB2	-0.618106	0.0138063	-0.113254	0.603688	-0.504852	-0.162982	0.48932	0.112037	0.557862	-0.275019
ENSG00000197858.11	ENST00000355091.9	GPAA1	0.373112	0.0138063	0.0280589	0.914787	0.345054	0.014919	0.954785	-0.0445376	0.847723	0.0594567
ENSG00000164104.12	ENST00000438704.6	HMGB2	-0.504609	0.0138095	-0.185759	0.382887	-0.31885	-0.206835	0.373121	-0.104665	0.613976	-0.10217
ENSG00000003509.16	ENST00000002125.9	NDUFAF7	-0.522274	0.0138095	-0.0649584	0.779851	-0.457316	-0.438844	0.100425	-0.0394743	0.872435	-0.39937
ENSG00000070814.22	ENST00000323668.11	TCOF1	-0.565129	0.0138429	-0.437758	0.0923826	-0.127372	-0.124551	0.582132	-0.550144	0.0319445	0.425593
ENSG00000214113.11	ENST00000330636.9	LYRM4	-0.730001	0.0138431	-0.185539	0.384535	-0.544462	-0.685731	0.102287	0.0491609	0.859034	-0.734891
ENSG00000085491.17	ENST00000370041.4	SLC25A24	-0.50706	0.0138486	-0.0536764	0.799005	-0.453384	-0.30155	0.229198	0.141374	0.479248	-0.442924
ENSG00000103490.14	ENST00000247470.10	PYCARD	0.512034	0.0138636	0.094815	0.616324	0.417219	0.13492	0.535497	0.0132797	0.956692	0.121641
ENSG00000145604.17	ENST00000274255.11	SKP2	-0.545045	0.0139059	-0.337986	0.149801	-0.207059	-0.310869	0.226962	-0.261221	0.226627	-0.0496481
ENSG00000122008.15	ENST00000241436.8	POLK	-1.021	0.0139527	-0.071688	0.716212	-0.949313	-0.1463	0.359197	-0.0581383	0.790729	-0.0881613
ENSG00000176046.9	ENST00000395641.2	NUPR1	1.13326	0.0139681	0.0495949	0.472246	1.08366	0.063645	0.443792	0.0383945	0.563341	0.0252505
ENSG00000165233.18	ENST00000375464.7	CARD19	0.438465	0.0139796	0.0448934	0.854557	0.393571	0.108931	0.596819	0.019855	0.929118	0.089076
ENSG00000162402.14	ENST00000294383.7	USP24	-0.503518	0.0140515	-0.0327082	0.912343	-0.47081	-0.213502	0.387443	0.0575853	0.739489	-0.271087
ENSG00000185803.12	ENST00000329994.7	SLC52A2	0.39478	0.0140515	0.0636643	0.753801	0.331116	0.156236	0.497259	0.0132127	0.974581	0.143024
ENSG00000168303.9	ENST00000306984.8	MPLKIP	0.478935	0.0141172	-0.0522213	0.838222	0.531156	0.330276	0.146679	-0.0475512	0.842877	0.377828
ENSG00000129534.14	ENST00000310806.9	MIS18BP1	-0.864633	0.0141172	-0.342458	0.183452	-0.522175	-0.430287	0.194839	-0.143301	0.46496	-0.286986
ENSG00000110619.18	ENST00000278224.13	CARS1	0.450207	0.0141172	0.263343	0.246844	0.186864	0.604299	0.00159525	0.407006	0.0865922	0.197293
ENSG00000023318.8	ENST00000262455.7	ERP44	-0.449722	0.0141172	0.0368034	0.882344	-0.486525	-0.157837	0.524244	0.0576912	0.798572	-0.215529
ENSG00000125977.7	ENST00000374980.3	EIF2S2	-0.472798	0.0141172	0.00465549	0.988093	-0.477454	-0.0589507	0.812324	0.0902878	0.66625	-0.149238
ENSG00000117859.19	ENST00000462759.5	OSBPL9	-0.502229	0.0141172	0.0440357	0.814173	-0.546264	-0.207448	0.370074	0.0397672	0.867568	-0.247215
ENSG00000108592.17	ENST00000427159.7	FTSJ3	-0.8011	0.0141393	-0.29486	0.226605	-0.50624	-0.0589316	0.762948	-0.132872	0.397869	0.0739406
ENSG00000158987.22	ENST00000509018.6	RAPGEF6	-0.67207	0.0141818	-0.706549	0.0174705	0.034479	-0.122484	0.536704	-0.17047	0.397684	0.0479858
ENSG00000130158.14	ENST00000294618.12	DOCK6	0.717194	0.0141818	0.425256	0.169816	0.291938	0.198479	0.363483	0.0566623	0.743056	0.141816
ENSG00000040275.17	ENST00000265295.9	SPDL1	-0.66462	0.0142123	-0.195297	0.360188	-0.469324	-0.76949	0.0167134	-0.0871911	0.683897	-0.682299
ENSG00000196363.10	ENST00000358625.4	WDR5	-0.471369	0.0142555	-0.0555001	0.818814	-0.415869	-0.356054	0.150169	-0.125211	0.51463	-0.230843
ENSG00000165733.8	ENST00000374518.6	BMS1	-0.564661	0.0142572	-0.122183	0.549783	-0.442479	-0.22311	0.359812	-0.120555	0.545135	-0.102555
ENSG00000180817.12	ENST00000373232.8	PPA1	-0.4483	0.0142898	0.0168629	0.937748	-0.465163	-0.0759334	0.731082	0.0816307	0.693133	-0.157564
ENSG00000105063.19	ENST00000412770.7	PPP6R1	0.453446	0.0143155	0.0814808	0.684801	0.371966	0.320404	0.175222	-0.0547478	0.8049	0.375151
ENSG00000157693.15	ENST00000288502.9	TMEM268	0.753609	0.0143155	0.293474	0.226605	0.460135	0.16579	0.438595	0.627931	0.0149323	-0.462141
ENSG00000139154.16	ENST00000360995.8	AEBP2	-0.623234	0.0143155	-0.00803591	0.986846	-0.615198	-0.31594	0.241714	-0.032103	0.898374	-0.283837
ENSG00000035499.13	ENST00000265036.10	DEPDC1B	-0.603361	0.0143289	-0.224755	0.288208	-0.378606	-0.572064	0.062572	-0.155126	0.410022	-0.416939
ENSG00000125868.16	ENST00000474024.5	DSTN	-0.442589	0.0143594	0.0434789	0.914606	-0.486068	-0.0626543	0.801011	0.119858	0.583281	-0.182513
ENSG00000159086.15	ENST00000331923.9	PAXBP1	-0.71358	0.014364	-0.360666	0.10133	-0.352914	-0.396601	0.181491	-0.060756	0.790019	-0.335845
ENSG00000033050.9	ENST00000287844.7	ABCF2	-0.649277	0.0144524	-0.0196799	0.945196	-0.629597	-0.102994	0.639728	0.0309089	0.893705	-0.133903
ENSG00000171109.19	ENST00000263969.9	MFN1	-0.546702	0.0144579	-0.186295	0.384016	-0.360407	-0.0437358	0.836157	-0.0382254	0.878994	-0.00551044
ENSG00000203896.10	ENST00000309546.8	LIME1	0.505237	0.0145708	-0.0106839	0.966592	0.515921	0.010512	0.966133	-0.0632971	0.751003	0.0738091
ENSG00000162851.8	ENST00000366514.5	TFB2M	-0.478045	0.014571	-0.151141	0.447846	-0.326904	-0.254301	0.253039	-0.0336645	0.886146	-0.220636
ENSG00000132481.7	ENST00000254816.6	TRIM47	0.472902	0.0146073	-0.0244741	0.914367	0.497376	0.602225	0.026779	-0.102977	0.55965	0.705202
ENSG00000008952.17	ENST00000480708.5	SEC62	-0.405628	0.0146367	-0.0093505	0.978795	-0.396278	-0.133362	0.553649	0.0595147	0.765721	-0.192877
ENSG00000169955.7	ENST00000395094.3	ZNF747	1.21196	0.0146417	0.045706	0.740762	1.16626	0.11501	0.456877	0.0055408	0.97814	0.109469
ENSG00000178718.7	ENST00000322177.6	RPP25	0.521468	0.0146417	0.0437763	0.874547	0.477692	0.526797	0.0830154	0.011293	0.959445	0.515504
ENSG00000129317.15	ENST00000551923.5	PUS7L	-0.795978	0.0146417	-0.0379336	0.884104	-0.758044	-0.125914	0.477682	0.159324	0.361808	-0.285239
ENSG00000131876.17	ENST00000254193.11	SNRPA1	-0.495138	0.014645	-0.186364	0.366203	-0.308774	-0.263781	0.261883	-0.144305	0.445763	-0.119476
ENSG00000158470.5	ENST00000371711.4	B4GALT5	-0.561502	0.0146961	-0.256148	0.186435	-0.305355	-0.180184	0.439189	0.0094013	0.965719	-0.189585
ENSG00000062650.20	ENST00000298767.10	WAPL	-0.630601	0.0146961	-0.0590435	0.789992	-0.571557	-0.187769	0.401701	0.0271475	0.914655	-0.214916
ENSG00000142949.17	ENST00000359947.9	PTPRF	0.468356	0.0147171	0.062515	0.758144	0.405841	0.0280071	0.89965	-0.121205	0.549456	0.149213
ENSG00000138594.14	ENST00000308580.12	TMOD3	-0.503226	0.0147171	-0.14431	0.502113	-0.358916	-0.0842968	0.705183	0.157674	0.396954	-0.241971
ENSG00000060762.19	ENST00000360961.11	MPC1	0.503874	0.0147171	0.0654538	0.756342	0.43842	0.279642	0.250516	0.339448	0.153574	-0.0598056
ENSG00000136010.14	ENST00000258494.14	ALDH1L2	1.0156	0.014748	1.30787	0.00248233	-0.292269	0.183942	0.315331	0.872483	0.0600968	-0.688541
ENSG00000197056.11	ENST00000359858.9	ZMYM1	-0.705131	0.0148183	-0.377916	0.145233	-0.327216	-0.325181	0.229068	-0.00899008	0.98732	-0.316191
ENSG00000137133.11	ENST00000259667.6	HINT2	0.480284	0.0149255	0.451122	0.0829681	0.0291626	0.27417	0.254817	0.114638	0.584511	0.159533
ENSG00000115520.8	ENST00000263960.6	COQ10B	-0.476024	0.0149982	-0.110901	0.6106	-0.365123	-0.11956	0.613354	0.132696	0.503101	-0.252256
ENSG00000215440.12	ENST00000356091.11	NPEPL1	0.517091	0.0149982	0.0435003	0.828949	0.473591	0.220908	0.359068	-0.0634597	0.753973	0.284367
ENSG00000134690.11	ENST00000327331.2	CDCA8	-0.448661	0.0149982	-0.540292	0.007648	0.0916306	-0.314696	0.183074	-0.321191	0.105337	0.00649545
ENSG00000101343.15	ENST00000536226.2	CRNKL1	-0.823814	0.0150054	-0.143655	0.465176	-0.680159	-0.0664173	0.7108	-0.0476716	0.834793	-0.0187457
ENSG00000167721.11	ENST00000301364.10	TSR1	-0.661327	0.0150145	-0.193272	0.369555	-0.468055	-0.146739	0.5011	-0.228316	0.276106	0.0815778
ENSG00000071539.14	ENST00000166345.8	TRIP13	-0.576062	0.0150145	-0.317063	0.101283	-0.258998	-0.272599	0.247683	-0.215778	0.251942	-0.0568213
ENSG00000111252.11	ENST00000341259.7	SH2B3	0.717494	0.0150145	0.025141	0.921439	0.692353	0.0814567	0.629961	0.00125859	0.995368	0.0801982
ENSG00000113569.16	ENST00000381843.6	NUP155	-0.492808	0.0150835	-0.113313	0.587617	-0.379495	-0.278584	0.273349	-0.0696526	0.757015	-0.208932
ENSG00000075089.10	ENST00000188312.7	ACTR6	-0.742271	0.0150835	-0.0515267	0.84292	-0.690744	-0.453327	0.177963	0.102624	0.64304	-0.55595
ENSG00000119640.9	ENST00000238618.8	ACYP1	-0.595387	0.0151172	-0.213118	0.319521	-0.382269	-0.485036	0.0972352	0.0647394	0.785667	-0.549776
ENSG00000028839.10	ENST00000367871.5	TBPL1	-0.927227	0.0152246	0.103924	0.644762	-1.03115	-0.892946	0.0583058	0.210058	0.286052	-1.103
ENSG00000156427.8	ENST00000274625.6	FGF18	1.0759	0.0154437	0.745583	0.0306073	0.330318	0.759501	0.108999	0.706155	0.0254052	0.0533464
ENSG00000093010.15	ENST00000449653.5	COMT	0.547869	0.0154437	0.0346269	0.859039	0.513242	0.0492639	0.825659	-0.0509533	0.790047	0.100217
ENSG00000181788.4	ENST00000312960.4	SIAH2	0.646778	0.0154437	0.191562	0.34467	0.455217	0.0769203	0.710265	0.176045	0.417346	-0.099125
ENSG00000169905.13	ENST00000609928.6	TOR1AIP2	-0.39056	0.0154708	-0.129165	0.54852	-0.261394	-0.31378	0.1681	-0.0861906	0.668415	-0.227589
ENSG00000136122.18	ENST00000390667.11	BORA	-0.644541	0.0154708	-0.283863	0.215941	-0.360679	-0.460115	0.177081	0.00154134	0.993959	-0.461657
ENSG00000006210.7	ENST00000006053.7	CX3CL1	1.00857	0.0155744	0.00402585	0.981774	1.00454	1.36907	0.0124588	0.0644592	0.561163	1.30461
ENSG00000165775.18	ENST00000369498.8	FUNDC2	-0.500235	0.0155787	-0.0513997	0.841388	-0.448835	-0.191764	0.402932	-0.0876855	0.661733	-0.104079
ENSG00000148396.18	ENST00000371706.7	SEC16A	0.448702	0.0155787	0.0658369	0.787797	0.382866	0.0966233	0.686666	-0.00678629	0.987353	0.10341
ENSG00000172164.15	ENST00000517992.2	SNTB1	0.491919	0.0155975	0.0587177	0.790513	0.433202	0.219025	0.347068	0.293245	0.14403	-0.0742198
ENSG00000177971.9	ENST00000403490.3	IMP3	0.446217	0.015653	0.0487243	0.844161	0.397492	0.0911534	0.6905	-0.0153127	0.951158	0.106466
ENSG00000115286.20	ENST00000233627.14	NDUFS7	0.459728	0.015653	0.0560283	0.792883	0.4037	0.12022	0.59482	-0.169702	0.396954	0.289922
ENSG00000184292.7	ENST00000371225.4	TACSTD2	0.548091	0.0156657	0.100949	0.642049	0.447141	0.0966002	0.670091	0.0143891	0.966229	0.0822111
ENSG00000013374.17	ENST00000413040.7	NUB1	-0.440071	0.0157265	0.0377961	0.868064	-0.477867	-0.15834	0.498142	0.27379	0.155813	-0.43213
ENSG00000118705.17	ENST00000237530.11	RPN2	0.329696	0.0157398	0.0738685	0.744349	0.255827	-0.0557437	0.823828	-0.000136105	0.99991	-0.0556076
ENSG00000197601.13	ENST00000354817.8	FAR1	-0.586256	0.0157457	-0.0653444	0.762266	-0.520912	-0.136785	0.485237	0.105471	0.608194	-0.242256
ENSG00000160948.14	ENST00000292510.6	VPS28	0.416947	0.0157457	0.163923	0.408765	0.253024	0.167855	0.45618	-0.0648202	0.774326	0.232675
ENSG00000174720.16	ENST00000344442.10	LARP7	-0.939373	0.0157457	-0.150036	0.480635	-0.789337	-0.135623	0.490303	0.0088571	0.973084	-0.14448
ENSG00000116791.14	ENST00000340866.10	CRYZ	-0.649577	0.0157457	-0.216793	0.317456	-0.432785	-0.280437	0.284133	0.0217071	0.933664	-0.302144
ENSG00000166226.13	ENST00000299300.11	CCT2	-0.552876	0.0157457	-0.23953	0.286705	-0.313346	-0.139394	0.519366	-0.0752198	0.721393	-0.0641739
ENSG00000128585.18	ENST00000352689.11	MKLN1	-0.645345	0.0158447	-0.0209006	0.942015	-0.624445	-0.136404	0.504652	0.123693	0.528469	-0.260096
ENSG00000119471.15	ENST00000398805.8	HSDL2	-0.507286	0.0158489	-0.0953499	0.660308	-0.411936	-0.239224	0.336063	0.0719842	0.77629	-0.311208
ENSG00000100647.8	ENST00000342745.5	SUSD6	0.686265	0.0158489	0.0229978	0.926839	0.663267	0.160142	0.461296	0.115623	0.553357	0.0445188
ENSG00000049541.11	ENST00000055077.8	RFC2	-0.458174	0.0158489	-0.0948566	0.663483	-0.363318	-0.29305	0.229198	-0.114888	0.57953	-0.178162
ENSG00000063046.18	ENST00000262056.14	EIF4B	-0.651068	0.0158489	-0.0662078	0.775669	-0.58486	-0.0706269	0.743564	-0.118361	0.563341	0.0477342
ENSG00000102309.15	ENST00000373669.8	PIN4	-0.533784	0.0158489	0.0417444	0.865727	-0.575528	-0.0500179	0.836157	0.0353604	0.884255	-0.0853783
ENSG00000042493.16	ENST00000263867.9	CAPG	0.556783	0.0158503	0.401904	0.148211	0.154879	0.506598	0.0939926	0.365844	0.133815	0.140754
ENSG00000165280.18	ENST00000358901.11	VCP	-0.641673	0.0158503	-0.455713	0.129365	-0.18596	-0.0908383	0.613354	-0.102971	0.484079	0.0121331
ENSG00000169733.12	ENST00000310496.9	RFNG	0.562481	0.0158725	0.148451	0.422655	0.414029	0.0986329	0.657156	0.0176926	0.947916	0.0809403
ENSG00000089820.16	ENST00000350060.10	ARHGAP4	0.498635	0.0158725	-0.00858765	0.975884	0.507223	0.425937	0.144571	-0.0713984	0.742029	0.497336
ENSG00000112812.16	ENST00000421826.6	PRSS16	0.957492	0.0159564	0.08575	0.560563	0.871742	0.940492	0.0535586	0.0310449	0.867704	0.909447
ENSG00000263465.5	ENST00000587424.3	SRSF8	0.446938	0.0159931	-0.0368386	0.897929	0.483777	0.37552	0.144571	0.0909433	0.656429	0.284577
ENSG00000187796.15	ENST00000371732.10	CARD9	0.564645	0.0159931	0.105364	0.503141	0.459282	0.48336	0.0636712	0.00157672	0.994352	0.481783
ENSG00000154518.10	ENST00000409194.5	ATP5MC3	-0.566794	0.0159931	-0.29651	0.156642	-0.270284	-0.162844	0.483271	-0.0962978	0.645384	-0.0665462
ENSG00000163634.12	ENST00000295899.10	THOC7	-0.688779	0.0160159	-0.0313156	0.914145	-0.657463	-0.141442	0.511099	0.126156	0.512081	-0.267599
ENSG00000065135.12	ENST00000369851.7	GNAI3	-0.464112	0.0160159	-0.038776	0.884002	-0.425336	-0.103299	0.651721	0.0771541	0.7226	-0.180453
ENSG00000128059.8	ENST00000264220.6	PPAT	-0.548249	0.0161201	-0.12077	0.555054	-0.427479	-0.12476	0.576749	0.152374	0.431858	-0.277133
ENSG00000213015.9	ENST00000325333.10	ZNF580	0.593826	0.0161262	0.0976738	0.495199	0.496152	0.209105	0.370067	-0.0256377	0.889418	0.234743
ENSG00000154719.14	ENST00000352957.9	MRPL39	-0.524311	0.0162743	-0.034722	0.902052	-0.489589	-0.404651	0.191264	0.141055	0.516811	-0.545706
ENSG00000168785.8	ENST00000305798.8	TSPAN5	-0.557573	0.0163387	-0.0873406	0.688917	-0.470232	-0.547087	0.0909273	-0.40569	0.0449114	-0.141397
ENSG00000161791.14	ENST00000550488.5	FMNL3	0.561881	0.0163387	0.435516	0.0731511	0.126365	0.845134	0.0056417	0.401337	0.104517	0.443796
ENSG00000182718.18	ENST00000451270.7	ANXA2	-0.396333	0.0163452	-0.285401	0.153201	-0.110932	-0.21273	0.374237	-0.285221	0.156519	0.0724906
ENSG00000139746.16	ENST00000267229.11	RBM26	-0.680237	0.0163727	-0.168683	0.417924	-0.511554	-0.311794	0.250279	-0.142758	0.473944	-0.169037
ENSG00000145734.19	ENST00000358731.9	BDP1	-0.934936	0.016381	-0.103819	0.625747	-0.831117	-0.612051	0.130802	-0.0428735	0.856213	-0.569178
ENSG00000121931.16	ENST00000485275.2	LRIF1	-1.09707	0.0163876	-0.0438025	0.84777	-1.05327	-0.0828794	0.622769	0.0661861	0.765598	-0.149065
ENSG00000125652.8	ENST00000245812.8	ALKBH7	0.427075	0.0164955	-0.00152509	0.99838	0.428601	0.508306	0.105805	-0.0385918	0.836869	0.546897
ENSG00000117450.15	ENST00000319248.13	PRDX1	-0.401898	0.0164981	-0.224354	0.291045	-0.177543	-0.0982367	0.696909	-0.0284115	0.916588	-0.0698252
ENSG00000114544.17	ENST00000360370.9	SLC41A3	0.440152	0.0165214	0.117082	0.61908	0.323071	0.0964114	0.689439	0.0129066	0.927901	0.0835048
ENSG00000090339.9	ENST00000264832.8	ICAM1	0.430251	0.0165287	-0.00866942	0.977223	0.43892	0.0280345	0.919872	-0.140943	0.472922	0.168977
ENSG00000153015.16	ENST00000381070.8	CWC27	-0.76187	0.0167585	0.0348875	0.894961	-0.796758	-0.204699	0.338599	-0.0928562	0.663102	-0.111843
ENSG00000188994.13	ENST00000339907.8	ZNF292	-0.658033	0.0167995	-0.113399	0.622699	-0.544634	-0.139007	0.511032	0.0523553	0.799917	-0.191362
ENSG00000227500.10	ENST00000316097.13	SCAMP4	0.406859	0.0167995	0.261132	0.24447	0.145727	0.219657	0.356852	0.152605	0.419162	0.0670517
ENSG00000197249.14	ENST00000636712.1	SERPINA1	0.624978	0.0167995	0.69709	0.0290659	-0.0721113	0.276971	0.284133	0.395563	0.138033	-0.118592
ENSG00000085644.14	ENST00000396878.8	ZNF213	0.794418	0.0168253	0.0155124	0.933804	0.778905	1.02787	0.00718529	0.0185282	0.907225	1.00934
ENSG00000177030.18	ENST00000382409.4	DEAF1	0.603086	0.0169082	-0.01924	0.946162	0.622326	0.0192328	0.936481	-0.333601	0.136618	0.352834
ENSG00000101473.17	ENST00000217455.9	ACOT8	0.449202	0.0169082	-0.0662476	0.754778	0.51545	0.137681	0.547607	-0.027197	0.906895	0.164878
ENSG00000071537.14	ENST00000336735.9	SEL1L	0.416885	0.0169082	0.303674	0.170986	0.11321	0.198423	0.385352	0.474214	0.0421412	-0.275791
ENSG00000115762.16	ENST00000234115.10	PLEKHB2	-0.389699	0.0169082	-0.167131	0.423913	-0.222568	-0.0321628	0.898958	0.0130963	0.959478	-0.0452591
ENSG00000171223.6	ENST00000302754.6	JUNB	0.749477	0.0169239	0.0128208	0.957317	0.736657	1.11635	0.0055635	0.041601	0.836869	1.07475
ENSG00000182923.20	ENST00000684170.1	CEP63	-0.845421	0.0170597	0.0221376	0.939475	-0.867559	-0.505113	0.169391	0.00360941	0.99991	-0.508722
ENSG00000162959.14	ENST00000404530.6	MEMO1	-0.484869	0.0170597	-0.158103	0.452212	-0.326767	-0.383683	0.192053	0.0572563	0.80894	-0.440939
ENSG00000089280.19	ENST00000254108.12	FUS	-0.674155	0.0170739	-0.564219	0.0301689	-0.109936	-0.122813	0.569045	-0.395998	0.138687	0.273185
ENSG00000196081.10	ENST00000418100.6	ZNF724	-1.24301	0.0170739	-0.0979399	0.628934	-1.14507	-0.108642	0.498142	-0.213634	0.306637	0.104992
ENSG00000117000.9	ENST00000372771.5	RLF	-0.713005	0.0170739	-0.146764	0.483427	-0.566241	-0.108331	0.581584	-0.00108464	0.996917	-0.107247
ENSG00000141965.5	ENST00000269856.5	FEM1A	0.527504	0.0170739	0.866673	4.18051e-05	-0.33917	0.486218	0.0952099	0.164103	0.439989	0.322114
ENSG00000184863.11	ENST00000287912.7	RBM33	-0.975826	0.0170739	0.0530979	0.84292	-1.02892	-0.148316	0.428091	0.316396	0.139615	-0.464712
ENSG00000183808.12	ENST00000519109.6	RBM12B	-0.917469	0.0170739	-0.454137	0.125759	-0.463332	-0.0606357	0.74265	-0.0749756	0.727628	0.0143399
ENSG00000184432.11	ENST00000333188.10	COPB2	-0.462838	0.0170743	-0.0440184	0.856991	-0.41882	-0.119416	0.606421	0.0435473	0.844976	-0.162963
ENSG00000203814.6	ENST00000369167.2	H2BC18	0.408492	0.0171698	0.0387562	0.706864	0.369735	0.12243	0.586454	0.00348336	0.985162	0.118947
ENSG00000006576.16	ENST00000307305.12	PHTF2	-0.45878	0.0172979	-0.0888424	0.697163	-0.369937	-0.543626	0.00458882	-0.183881	0.330941	-0.359745
ENSG00000052841.15	ENST00000039989.9	TTC17	0.428472	0.017336	0.408093	0.0321089	0.0203794	0.0895099	0.709632	0.249695	0.201061	-0.160185
ENSG00000174165.8	ENST00000310442.5	ZDHHC24	0.472967	0.0173691	0.0671593	0.744868	0.405807	0.0879544	0.695733	-0.057596	0.785667	0.14555
ENSG00000204348.10	ENST00000337523.10	DXO	0.651641	0.0174382	0.0252641	0.904368	0.626377	0.188944	0.393955	0.0112369	0.956644	0.177707
ENSG00000156256.15	ENST00000399976.7	USP16	-0.636112	0.0174497	-0.0107864	0.972134	-0.625325	-0.600307	0.0765448	0.0852179	0.688036	-0.685525
ENSG00000025800.14	ENST00000373625.8	KPNA6	-0.555186	0.0175244	-0.279556	0.189965	-0.275631	-0.0854725	0.70663	-0.0465309	0.848447	-0.0389415
ENSG00000134058.12	ENST00000256443.8	CDK7	-0.575518	0.0175753	0.0224851	0.92418	-0.598003	-0.187741	0.448795	0.115191	0.590794	-0.302933
ENSG00000167470.13	ENST00000682408.1	MIDN	0.505723	0.0176225	-0.000196554	0.999628	0.50592	0.476092	0.124637	0.0202802	0.932436	0.455812
ENSG00000172172.8	ENST00000306185.8	MRPL13	-0.508018	0.017624	-0.234807	0.286274	-0.273211	-0.255799	0.239067	0.0273176	0.912077	-0.283117
ENSG00000163348.4	ENST00000368457.3	PYGO2	0.608088	0.0176792	0.0404546	0.878235	0.567634	0.271723	0.291974	0.0288822	0.905283	0.242841
ENSG00000168273.8	ENST00000307106.3	SMIM4	-1.17395	0.0177246	-0.0601095	0.744349	-1.11384	-0.466392	0.165758	-0.103313	0.599526	-0.363079
ENSG00000166181.13	ENST00000378852.7	API5	-0.56248	0.0178082	-0.0283707	0.914964	-0.53411	-0.201024	0.394393	0.071305	0.740176	-0.272329
ENSG00000226742.4	ENST00000451882.3	HSBP1L1	-1.0338	0.0179024	0.090861	0.651182	-1.12466	-0.801383	0.0988144	0.0907928	0.656009	-0.892176
ENSG00000079246.16	ENST00000392132.7	XRCC5	-0.571327	0.0179024	-0.223391	0.312174	-0.347936	-0.126672	0.563583	-0.072477	0.74181	-0.0541951
ENSG00000112715.25	ENST00000523950.5	VEGFA	0.806266	0.0179104	0.304149	0.153683	0.502116	0.619143	0.116665	0.101898	0.615888	0.517245
ENSG00000211584.14	ENST00000442218.3	SLC48A1	0.591779	0.0179104	0.452631	0.106243	0.139148	0.0204358	0.925322	0.00771387	0.948507	0.0127219
ENSG00000088992.18	ENST00000335209.12	TESC	0.561221	0.0179104	0.394187	0.176075	0.167035	0.756688	0.0138889	0.143886	0.424312	0.612802
ENSG00000136522.14	ENST00000392659.2	MRPL47	-0.482805	0.0179104	-0.246523	0.22118	-0.236283	-0.294223	0.265402	-0.0676154	0.767555	-0.226608
ENSG00000163781.14	ENST00000260810.10	TOPBP1	-0.49791	0.017951	-0.206193	0.286705	-0.291718	-0.480406	0.0883331	-0.116716	0.537626	-0.36369
ENSG00000142230.13	ENST00000392776.3	SAE1	-0.321223	0.017951	-0.119883	0.569294	-0.20134	-0.100587	0.669472	-0.0261171	0.916588	-0.07447
ENSG00000111276.12	ENST00000228872.9	CDKN1B	0.481053	0.0179909	0.140256	0.501438	0.340797	0.346095	0.18731	0.174863	0.384822	0.171232
ENSG00000092148.13	ENST00000553700.5	HECTD1	-0.609926	0.0179959	-0.111689	0.604583	-0.498237	-0.240414	0.315331	-0.034109	0.886146	-0.206305
ENSG00000128039.13	ENST00000679836.1	SRD5A3	0.582839	0.0181153	0.766536	0.00437318	-0.183697	0.0671946	0.784774	0.757765	0.000789772	-0.69057
ENSG00000012963.15	ENST00000013070.11	UBR7	-0.523685	0.0182225	-0.0693437	0.759544	-0.454341	-0.214729	0.381508	0.0151043	0.954105	-0.229834
ENSG00000131187.10	ENST00000253496.4	F12	0.422079	0.0182336	0.0336658	0.891837	0.388413	0.177331	0.441286	0.0349405	0.880372	0.14239
ENSG00000090263.16	ENST00000467334.1	MRPS33	-0.701887	0.018415	0.0715118	0.748754	-0.773399	-0.39408	0.144571	0.111033	0.569076	-0.505114
ENSG00000198055.11	ENST00000355958.9	GRK6	0.373227	0.0184548	0.0670228	0.770975	0.306204	0.271145	0.278611	0.00791715	0.976956	0.263228
ENSG00000119514.7	ENST00000375011.4	GALNT12	0.644843	0.0184693	0.177704	0.37759	0.467139	0.26798	0.292999	0.452315	0.0815038	-0.184336
ENSG00000163032.12	ENST00000295156.9	VSNL1	-0.439287	0.0184919	-0.103323	0.627743	-0.335965	-0.464141	0.0636712	-0.416804	0.0336709	-0.0473375
ENSG00000134900.12	ENST00000376065.8	TPP2	-0.629488	0.0185252	-0.0568971	0.80765	-0.572591	-0.184415	0.418904	0.123569	0.593158	-0.307984
ENSG00000074266.22	ENST00000351625.10	EED	-0.744684	0.0186156	-0.1992	0.3564	-0.545484	-0.183811	0.40251	-0.0858983	0.674548	-0.0979124
ENSG00000119705.10	ENST00000557342.6	SLIRP	-0.549522	0.0186195	-0.0961954	0.643678	-0.453327	-0.165252	0.487282	-0.0557179	0.804668	-0.109534
ENSG00000057608.17	ENST00000380191.9	GDI2	-0.564354	0.0186341	-0.0314378	0.914759	-0.532916	-0.119634	0.569769	0.0812982	0.685258	-0.200932
ENSG00000125885.13	ENST00000265187.4	MCM8	-0.653344	0.0186521	-0.0903606	0.672892	-0.562984	-0.493898	0.132762	-0.0268588	0.915614	-0.467039
ENSG00000107362.14	ENST00000333421.7	ABHD17B	-0.546061	0.0187177	-0.251526	0.256345	-0.294534	-0.291686	0.270749	-0.0884253	0.676702	-0.20326
ENSG00000112514.18	ENST00000607266.5	CUTA	0.344334	0.0188346	-0.0317758	0.901609	0.37611	0.0794822	0.711832	-0.0439114	0.860367	0.123394
ENSG00000205531.13	ENST00000526115.5	NAP1L4	-0.473612	0.018852	-0.0806512	0.72653	-0.392961	-0.210452	0.383647	-0.0231678	0.92945	-0.187284
ENSG00000010292.13	ENST00000315579.10	NCAPD2	-0.51036	0.0188709	-0.390297	0.0499355	-0.120063	-0.137695	0.538735	-0.362197	0.0840971	0.224502
ENSG00000130312.7	ENST00000252602.2	MRPL34	0.52741	0.0189251	-0.0515023	0.836553	0.578912	0.104741	0.601032	0.0310104	0.895214	0.0737301
ENSG00000109107.14	ENST00000226253.9	ALDOC	-0.650665	0.0189517	-0.0746508	0.552366	-0.576014	-0.568797	0.0958011	-0.099174	0.411307	-0.469622
ENSG00000089902.10	ENST00000262241.7	RCOR1	-0.514358	0.0189602	-0.238378	0.260865	-0.27598	-0.0830367	0.706914	0.00826756	0.973782	-0.0913042
ENSG00000163281.12	ENST00000295448.8	GNPDA2	-0.779522	0.0189602	-0.0951024	0.658593	-0.68442	-0.29429	0.26372	0.0297544	0.905345	-0.324045
ENSG00000119383.21	ENST00000393370.7	PTPA	-0.314556	0.0189673	0.0050645	0.987898	-0.31962	-0.0230735	0.934561	-0.0307921	0.896845	0.00771856
ENSG00000159069.14	ENST00000325285.8	FBXW5	0.443969	0.019057	0.132445	0.520253	0.311524	0.0782455	0.742773	-0.0789266	0.709461	0.157172
ENSG00000164967.10	ENST00000378959.9	RPP25L	0.42108	0.0190914	-0.00849482	0.994653	0.429574	0.0851546	0.675538	-0.034431	0.880386	0.119586
ENSG00000283782.2	ENST00000638452.2	AC116366.7	-0.713342	0.019221	0.00231223	0.68841	-0.715654	-0.528179	0.122145	0.000856068	0.980844	-0.529035
ENSG00000132128.17	ENST00000615587.4	LRRC41	0.440083	0.019221	-0.00364393	0.994653	0.443727	0.242276	0.274133	-0.131545	0.502904	0.373821
ENSG00000125827.9	ENST00000246024.7	TMX4	0.499473	0.0193014	0.475448	0.0956979	0.0240257	0.507712	0.0964641	0.977352	5.06661e-05	-0.46964
ENSG00000162600.12	ENST00000371226.8	OMA1	-0.865139	0.019307	-0.0703715	0.748754	-0.794768	-0.872507	0.0955035	0.113563	0.576708	-0.98607
ENSG00000188910.8	ENST00000373362.3	GJB3	0.599304	0.019307	0.205084	0.343021	0.39422	0.176651	0.411471	0.169472	0.381632	0.00717894
ENSG00000184216.14	ENST00000369980.8	IRAK1	0.36021	0.019307	0.0976109	0.660308	0.2626	0.0915764	0.675524	0.0544699	0.803678	0.0371066
ENSG00000133816.18	ENST00000527546.5	MICAL2	0.557637	0.019307	0.724592	0.000781407	-0.166955	0.955065	0.00297127	0.805008	0.00026798	0.150057
ENSG00000130150.12	ENST00000380492.8	MOSPD2	-0.778882	0.0193532	-0.206801	0.339107	-0.572081	-0.220915	0.343997	0.0722535	0.742048	-0.293168
ENSG00000182004.13	ENST00000367208.1	SNRPE	-1.44452	0.019385	-0.100905	0.632477	-1.34361	-0.0881489	0.346767	-0.0389771	0.871022	-0.0491718
ENSG00000171823.7	ENST00000339235.4	FBXL14	0.633502	0.019385	0.265388	0.260865	0.368115	0.389014	0.18703	0.0621936	0.755165	0.32682
ENSG00000172354.10	ENST00000393924.1	GNB2	0.353462	0.0195348	0.235517	0.266539	0.117944	0.260771	0.209738	0.259158	0.146562	0.00161357
ENSG00000114107.9	ENST00000484888.5	CEP70	-0.680832	0.0196742	0.0359015	0.890694	-0.716734	-0.164119	0.443239	0.136097	0.505955	-0.300216
ENSG00000148400.13	ENST00000651671.1	NOTCH1	0.309561	0.0196742	-0.00333863	0.990584	0.3129	0.0175277	0.943113	-0.478645	0.0551613	0.496173
ENSG00000203811.1	ENST00000369158.1	H3C14	0.445893	0.0196742	0.0966893	0.648056	0.349203	0.159814	0.484356	-0.0832396	0.693133	0.243054
ENSG00000137776.17	ENST00000380516.7	SLTM	-0.615301	0.0196742	-0.0178607	0.949962	-0.59744	-0.0117374	0.961649	0.0792602	0.703153	-0.0909977
ENSG00000173511.10	ENST00000426086.3	VEGFB	0.547444	0.0196742	0.0128089	0.969078	0.534636	0.242424	0.318975	-0.0903007	0.663206	0.332725
ENSG00000147144.13	ENST00000606812.5	CCDC120	0.648655	0.0196742	0.089694	0.617719	0.558961	0.115176	0.59627	-0.0312634	0.881235	0.14644
ENSG00000196510.14	ENST00000450008.3	ANAPC7	-0.439214	0.0197343	-0.128256	0.546597	-0.310959	-0.0549578	0.853465	-0.0546279	0.809504	-0.000329916
ENSG00000106399.11	ENST00000406109.5	RPA3	-0.6017	0.0197356	-0.165151	0.420369	-0.43655	-0.580566	0.0678026	0.00401516	0.983815	-0.584581
ENSG00000172890.13	ENST00000319023.7	NADSYN1	0.460981	0.0197356	0.123308	0.565406	0.337673	0.275432	0.254834	0.0666714	0.745691	0.20876
ENSG00000105738.11	ENST00000222345.11	SIPA1L3	0.494318	0.0197413	0.0623348	0.805485	0.431983	0.217051	0.35576	-0.135607	0.49225	0.352658
ENSG00000129559.13	ENST00000250495.10	NEDD8	-0.703403	0.0197413	-0.021983	0.940489	-0.68142	-0.469004	0.114061	-0.233634	0.237333	-0.23537
ENSG00000122042.10	ENST00000380680.5	UBL3	-0.818136	0.0197723	0.120735	0.569926	-0.938871	-0.138704	0.472967	0.462903	0.0235603	-0.601607
ENSG00000120265.19	ENST00000464889.7	PCMT1	-0.404878	0.0197949	-0.173685	0.376808	-0.231193	-0.506293	0.0290671	-0.196294	0.307262	-0.309999
ENSG00000138757.15	ENST00000357854.7	G3BP2	-0.440361	0.01989	-0.148072	0.476818	-0.292289	-0.242947	0.330818	-0.117423	0.57622	-0.125524
ENSG00000114503.11	ENST00000321256.10	NCBP2	-0.491643	0.01989	-0.0622042	0.789557	-0.429439	-0.0628522	0.794701	0.031378	0.9019	-0.0942302
ENSG00000171241.9	ENST00000303383.8	SHCBP1	-0.658036	0.0198949	-0.141305	0.443374	-0.51673	-0.318082	0.246859	-0.106521	0.574579	-0.211561
ENSG00000167925.16	ENST00000587427.6	GHDC	0.520976	0.0199065	-0.019966	0.925811	0.540942	0.227688	0.348443	-0.0304939	0.871346	0.258182
ENSG00000085224.23	ENST00000395603.7	ATRX	-0.727371	0.020018	-0.127686	0.545511	-0.599684	-0.568189	0.130802	0.0195304	0.941854	-0.587719
ENSG00000234745.13	ENST00000412585.7	HLA-B	0.61428	0.020018	0.663143	0.0152012	-0.0488629	0.584641	0.105702	0.655602	0.0157188	-0.0709614
ENSG00000164951.16	ENST00000297598.5	PDP1	-0.347594	0.0200267	-0.268115	0.0893871	-0.0794789	-0.255251	0.28025	-0.136892	0.402266	-0.118359
ENSG00000278053.5	ENST00000617633.5	DDX52	-0.730894	0.0200316	-0.172685	0.407678	-0.558209	-0.0586266	0.769994	0.0133191	0.950849	-0.0719457
ENSG00000107890.17	ENST00000436985.7	ANKRD26	-0.898596	0.0200468	0.0280519	0.890694	-0.926648	-0.118795	0.507352	0.0397614	0.87405	-0.158557
ENSG00000047644.19	ENST00000380861.9	WWC3	0.733752	0.0201094	0.202784	0.340799	0.530968	0.0473336	0.832402	0.415253	0.0879703	-0.36792
ENSG00000180964.17	ENST00000372685.8	TCEAL8	-0.502506	0.0201114	-0.031984	0.899341	-0.470522	-0.231521	0.34671	0.0421824	0.856128	-0.273703
ENSG00000181218.5	ENST00000366695.3	H2AW	0.332842	0.0201114	-0.0258056	0.923565	0.358648	0.236361	0.310334	-0.201131	0.300938	0.437492
ENSG00000069011.16	ENST00000265340.12	PITX1	0.417441	0.0203378	0.0765607	0.740399	0.34088	0.0961745	0.681719	-0.159548	0.41936	0.255722
ENSG00000165480.16	ENST00000314759.6	SKA3	-0.651142	0.0203771	-0.282735	0.230134	-0.368406	-0.222992	0.345021	-0.0343795	0.884272	-0.188613
ENSG00000166004.15	ENST00000325212.11	CEP295	-0.658498	0.0204404	-0.174967	0.396768	-0.483531	-0.597708	0.100425	-0.114011	0.563341	-0.483697
ENSG00000158234.12	ENST00000393035.6	FAIM	-0.618871	0.0205121	0.0932701	0.662416	-0.712141	-0.0511262	0.776442	0.28556	0.16133	-0.336686
ENSG00000198887.9	ENST00000361138.7	SMC5	-0.681315	0.0205121	-0.0489855	0.837424	-0.632329	-0.170256	0.4683	0.0482318	0.838579	-0.218488
ENSG00000184574.10	ENST00000329858.9	LPAR5	0.736427	0.0206262	0.011747	0.978083	0.72468	0.0688585	0.718439	0.00293678	0.989203	0.0659218
ENSG00000139624.14	ENST00000317551.12	CERS5	0.411332	0.0206262	0.36578	0.138149	0.0455515	-0.00906398	0.985726	0.157334	0.43054	-0.166398
ENSG00000115268.10	ENST00000592588.7	RPS15	0.429689	0.0207251	-0.0104243	0.97408	0.440113	0.119525	0.604143	-0.341044	0.0719926	0.460569
ENSG00000140522.12	ENST00000268125.10	RLBP1	0.870494	0.0207772	0.205533	0.0984299	0.664961	2.02772	4.98129e-07	1.88129	0.00085867	0.146427
ENSG00000198538.11	ENST00000457749.7	ZNF28	-0.735659	0.020916	-0.020025	0.95762	-0.715634	-0.231245	0.346486	-0.0900738	0.6694	-0.141171
ENSG00000164902.14	ENST00000297540.5	PHAX	-0.675921	0.020916	-0.0844351	0.680458	-0.591486	-0.17004	0.413989	-0.0106837	0.969089	-0.159356
ENSG00000110455.14	ENST00000263776.9	ACCS	0.720366	0.020916	0.0561301	0.666784	0.664236	0.910097	0.04127	0.0638342	0.641594	0.846263
ENSG00000181852.18	ENST00000394013.6	RNF41	0.448162	0.0209311	0.59667	0.00537651	-0.148508	0.677158	0.0117804	0.532612	0.0130097	0.144546
ENSG00000151461.20	ENST00000357604.10	UPF2	-0.802358	0.0209321	-0.143348	0.50306	-0.65901	-0.0588906	0.752673	-0.0584238	0.799917	-0.000466721
ENSG00000176208.9	ENST00000321990.5	ATAD5	-1.09709	0.0209457	-0.456268	0.0957115	-0.640823	-0.20705	0.218425	-0.0565113	0.802101	-0.150539
ENSG00000122786.20	ENST00000361901.6	CALD1	-0.502938	0.0209457	-0.0328542	0.910701	-0.470084	-0.220407	0.360695	0.0547384	0.806043	-0.275145
ENSG00000111581.10	ENST00000539906.5	NUP107	-0.569866	0.0209457	-0.357157	0.151155	-0.21271	-0.193865	0.405432	-0.102722	0.625672	-0.0911426
ENSG00000090889.12	ENST00000374403.4	KIF4A	-0.604388	0.0211174	-0.357535	0.0614104	-0.246853	-0.180085	0.421086	-0.232146	0.238653	0.052061
ENSG00000087266.17	ENST00000511747.6	SH3BP2	0.591247	0.0212504	0.193899	0.36517	0.397348	0.437801	0.139996	0.15293	0.445763	0.284871
ENSG00000074696.13	ENST00000261875.10	HACD3	-0.409123	0.0212504	-0.106928	0.626585	-0.302195	-0.602604	0.00457076	0.00548997	0.976691	-0.608094
ENSG00000028137.19	ENST00000376259.7	TNFRSF1B	0.398936	0.0212983	0.18993	0.37518	0.209006	0.0670137	0.762948	-0.0487926	0.830312	0.115806
ENSG00000153310.19	ENST00000517654.5	CYRIB	-0.480663	0.0213141	-0.0789442	0.726663	-0.401719	-0.190904	0.428091	0.0376189	0.863427	-0.228522
ENSG00000101367.9	ENST00000375571.6	MAPRE1	-0.385239	0.021322	-0.23893	0.260865	-0.146309	-0.129365	0.576749	-0.195517	0.313239	0.0661515
ENSG00000138376.11	ENST00000617164.5	BARD1	-0.676055	0.0213395	-0.0476052	0.854222	-0.62845	-0.366492	0.223751	-0.0961345	0.64469	-0.270357
ENSG00000123154.12	ENST00000418543.8	WDR83	0.550612	0.021411	0.0345545	0.761311	0.516058	0.737005	0.023609	0.0190168	0.885003	0.717988
ENSG00000147535.17	ENST00000419686.2	PLPP5	0.623395	0.0214395	0.151687	0.465034	0.471708	0.0428662	0.846483	0.164465	0.453797	-0.121599
ENSG00000197081.16	ENST00000356956.6	IGF2R	0.320627	0.0214395	0.188443	0.370659	0.132184	0.034916	0.899843	-0.0393316	0.871717	0.0742476
ENSG00000076003.5	ENST00000264156.3	MCM6	-0.659618	0.0214996	-0.122747	0.515931	-0.53687	-0.222165	0.333937	-0.122281	0.53085	-0.0998844
ENSG00000104388.15	ENST00000529579.5	RAB2A	-0.533713	0.0215021	0.0152301	0.945196	-0.548943	-0.0637165	0.780072	0.00453724	0.959207	-0.0682538
ENSG00000162385.11	ENST00000371470.8	MAGOH	-0.486003	0.0215164	0.0340146	0.878556	-0.520017	-0.153	0.460719	0.0773122	0.72235	-0.230313
ENSG00000112062.11	ENST00000229794.9	MAPK14	-0.469169	0.0215598	-0.0962343	0.628926	-0.372935	-0.229329	0.332016	0.0386314	0.870064	-0.26796
ENSG00000172058.16	ENST00000317633.14	SERF1A	-0.668508	0.0216144	-0.0336393	0.917836	-0.634868	-0.32307	0.230444	0.00525697	0.942129	-0.328327
ENSG00000182866.17	ENST00000336890.10	LCK	1.18201	0.0216144	0.0926373	0.22743	1.08937	0.0297432	0.855617	0.0322535	0.772651	-0.00251039
ENSG00000027847.14	ENST00000029410.10	B4GALT7	0.454115	0.0216496	0.211797	0.31514	0.242318	0.0345131	0.883062	0.00740329	0.966778	0.0271098
ENSG00000096063.16	ENST00000373825.7	SRPK1	-0.517066	0.0217091	-0.101822	0.623926	-0.415244	-0.142796	0.528002	-0.00287481	0.992821	-0.139921
ENSG00000147601.15	ENST00000679115.1	TERF1	-0.745205	0.0217641	-0.00207486	0.99838	-0.743131	-0.10464	0.637508	0.0542291	0.785087	-0.158869
ENSG00000130522.6	ENST00000252818.5	JUND	0.581413	0.0217688	0.136464	0.495199	0.444949	0.19205	0.391962	0.0277405	0.885146	0.16431
ENSG00000053747.17	ENST00000269217.11	LAMA3	0.54848	0.0217723	0.209194	0.340757	0.339286	0.274881	0.286904	0.246564	0.24903	0.028317
ENSG00000127993.16	ENST00000481551.5	RBM48	-0.655951	0.0217931	-0.074902	0.719209	-0.581049	-0.142256	0.487296	0.0167241	0.947916	-0.15898
ENSG00000100764.14	ENST00000543772.2	PSMC1	-0.460083	0.0219193	-0.0951717	0.652026	-0.364911	-0.0435644	0.858617	-0.0334777	0.886225	-0.0100867
ENSG00000182704.8	ENST00000333090.5	TSKU	0.572463	0.0219579	0.460858	0.0885207	0.111606	0.0984819	0.633668	0.148442	0.458265	-0.0499597
ENSG00000168374.11	ENST00000303436.11	ARF4	-0.37149	0.0220661	-0.00207196	0.990999	-0.369418	-0.0689895	0.749482	0.231405	0.264776	-0.300394
ENSG00000078747.16	ENST00000665484.1	ITCH	-0.462184	0.0220814	-0.0771347	0.738472	-0.385049	-0.128843	0.560133	0.0911819	0.62661	-0.220025
ENSG00000137055.15	ENST00000397292.8	PLAA	-0.485445	0.0220814	0.0175538	0.953243	-0.502998	-0.0405379	0.84777	0.0753409	0.727628	-0.115879
ENSG00000136153.20	ENST00000526202.5	LMO7	-0.550189	0.0221026	-0.227065	0.266601	-0.323124	-0.162358	0.482762	-0.192451	0.346908	0.0300937
ENSG00000181649.8	ENST00000314222.5	PHLDA2	0.530881	0.0221581	-0.0250794	0.918912	0.555961	0.443361	0.163567	0.00328531	0.974121	0.440076
ENSG00000164327.13	ENST00000357387.8	RICTOR	-0.586587	0.0223802	-0.029361	0.896225	-0.557226	-0.391572	0.192599	-0.00561012	0.994352	-0.385962
ENSG00000077348.9	ENST00000221233.9	EXOSC5	0.391576	0.0224773	-0.0188357	0.964323	0.410412	0.111899	0.633172	-0.0329484	0.886146	0.144847
ENSG00000161243.9	ENST00000292853.9	FBXO27	0.708685	0.0226545	0.752547	0.00506794	-0.0438622	0.239651	0.305766	0.548424	0.00780453	-0.308773
ENSG00000002834.18	ENST00000318008.11	LASP1	-0.392907	0.0227326	-0.164409	0.409733	-0.228498	0.00790501	0.979002	-0.0607409	0.8049	0.0686459
ENSG00000184083.12	ENST00000375180.7	FAM120C	0.581724	0.0227767	0.2533	0.25498	0.328424	0.258811	0.307297	0.0362594	0.874579	0.222551
ENSG00000099204.20	ENST00000392952.7	ABLIM1	-0.337192	0.022895	-0.106441	0.588129	-0.230751	-0.38823	0.0300859	-0.395027	0.0149323	0.00679715
ENSG00000185127.6	ENST00000332290.3	C6orf120	0.481651	0.0230482	-0.076703	0.733472	0.558354	0.0237086	0.925322	-0.0177425	0.947686	0.0414511
ENSG00000140682.19	ENST00000394863.8	TGFB1I1	0.44905	0.0230482	0.181295	0.384999	0.267754	0.331234	0.197154	0.0136915	0.961322	0.317542
ENSG00000126088.14	ENST00000246337.9	UROD	0.294599	0.0230744	0.0433688	0.868324	0.251231	0.137289	0.521571	-0.00447291	0.985459	0.141762
ENSG00000108424.11	ENST00000540627.5	KPNB1	-0.508942	0.0231063	-0.0825984	0.695277	-0.426344	-0.0910933	0.676354	-0.107899	0.597072	0.0168058
ENSG00000105974.13	ENST00000341049.7	CAV1	-0.475907	0.023166	-0.197573	0.35835	-0.278334	-0.776761	0.000122559	-0.559342	0.0085596	-0.217419
ENSG00000111678.11	ENST00000229281.6	C12orf57	0.480688	0.0231774	0.268838	0.23019	0.21185	0.115353	0.614945	0.0881108	0.66625	0.0272424
ENSG00000165629.20	ENST00000356708.12	ATP5F1C	-0.338639	0.0233617	-0.194293	0.322217	-0.144346	-0.365142	0.0980612	-0.0163228	0.951356	-0.348819
ENSG00000284753.2	ENST00000324557.9	EEF1AKMT4	0.469654	0.0233976	-0.048467	0.821812	0.518121	0.161686	0.457841	-0.0087826	0.971912	0.170468
ENSG00000122873.12	ENST00000333926.6	CISD1	-0.495533	0.0235096	-0.0928684	0.673133	-0.402665	-0.232607	0.346712	-0.0408874	0.871346	-0.191719
ENSG00000196498.13	ENST00000405201.5	NCOR2	0.42149	0.0235997	0.0481699	0.828641	0.373321	0.106048	0.645472	-0.161822	0.414098	0.26787
ENSG00000124614.16	ENST00000648437.1	RPS10	-0.716382	0.0235997	0.0238167	0.93593	-0.740199	-0.014973	0.946946	-0.0936252	0.619599	0.0786522
ENSG00000161513.12	ENST00000293195.10	FDXR	0.484783	0.0236503	0.0152018	0.944618	0.469581	0.340999	0.205973	0.0235005	0.900083	0.317498
ENSG00000179632.10	ENST00000322428.10	MAF1	0.382873	0.023713	0.00687518	0.994139	0.375997	0.175195	0.412671	-0.172765	0.388954	0.34796
ENSG00000137825.11	ENST00000260386.7	ITPKA	0.596914	0.023713	0.209881	0.313656	0.387033	0.682975	0.0589323	0.650383	0.0433187	0.0325921
ENSG00000109762.16	ENST00000504273.5	SNX25	-0.492168	0.0237357	-0.136508	0.482577	-0.35566	-0.825713	0.000806898	-0.0991526	0.608194	-0.726561
ENSG00000122966.17	ENST00000392521.7	CIT	-0.417733	0.0237811	-0.3635	0.0431096	-0.0542326	-0.204634	0.36782	-0.434907	0.0364592	0.230273
ENSG00000149636.16	ENST00000373750.9	DSN1	-0.46438	0.0238662	-0.248649	0.260865	-0.215731	-0.394053	0.185207	-0.0665137	0.768798	-0.327539
ENSG00000153827.14	ENST00000675423.1	TRIP12	-0.480426	0.0240072	-0.0727534	0.753541	-0.407672	-0.125783	0.58352	0.0241743	0.926828	-0.149957
ENSG00000078668.14	ENST00000022615.9	VDAC3	-0.353524	0.0240072	-0.093392	0.661624	-0.260132	-0.385132	0.0496143	-0.0201495	0.939728	-0.364983
ENSG00000197208.6	ENST00000200652.4	SLC22A4	0.648448	0.0240072	0.132611	0.361593	0.515838	0.377033	0.198486	0.243843	0.213378	0.13319
ENSG00000055483.19	ENST00000542802.7	USP36	0.523258	0.0240072	0.093807	0.629767	0.429451	0.542746	0.0597035	-0.0577192	0.817838	0.600465
ENSG00000213928.9	ENST00000396864.8	IRF9	0.911055	0.0240329	0.0141444	0.92779	0.89691	1.39978	0.0142274	0.00891906	0.95261	1.39086
ENSG00000138796.18	ENST00000309522.8	HADH	-0.364621	0.0240753	-0.0177227	0.956879	-0.346898	-0.176919	0.43857	-0.0654348	0.772992	-0.111485
ENSG00000172922.11	ENST00000527610.1	RNASEH2C	0.44094	0.0241182	-0.014235	0.967521	0.455175	0.0743949	0.742551	-0.147009	0.454538	0.221404
ENSG00000134901.13	ENST00000376004.5	POGLUT2	-0.548888	0.0241182	-0.090349	0.627519	-0.458539	-0.140807	0.500512	-0.158466	0.379399	0.0176592
ENSG00000010270.14	ENST00000009041.12	STARD3NL	-0.421064	0.0241182	-0.0370104	0.889327	-0.384054	-0.554161	0.0301185	-0.0508624	0.826555	-0.503298
ENSG00000119711.13	ENST00000553458.6	ALDH6A1	0.55364	0.0241182	0.130112	0.537348	0.423527	0.120777	0.603264	0.0322448	0.884272	0.0885319
ENSG00000185085.2	ENST00000330574.2	INTS5	0.383287	0.0241583	0.0640642	0.758082	0.319223	0.173306	0.454	0.0717938	0.731615	0.101512
ENSG00000167315.18	ENST00000587994.5	ACAA2	-0.465893	0.0241583	-0.183155	0.380981	-0.282737	-0.33143	0.201014	-0.13847	0.491079	-0.19296
ENSG00000139644.13	ENST00000267115.10	TMBIM6	0.331391	0.0241583	0.328978	0.0887879	0.00241315	0.204087	0.269259	0.418771	0.0265234	-0.214684
ENSG00000121741.17	ENST00000382871.3	ZMYM2	-0.559449	0.0241583	0.0267216	0.921035	-0.586171	-0.739212	0.0263269	-0.103476	0.589023	-0.635736
ENSG00000162729.14	ENST00000314485.12	IGSF8	0.516138	0.0241846	0.0999998	0.527256	0.416138	0.106043	0.640234	-0.0232442	0.906895	0.129287
ENSG00000127870.17	ENST00000346166.7	RNF6	-0.479327	0.024338	-0.0559509	0.81836	-0.423376	-0.094449	0.676941	0.206647	0.235942	-0.301096
ENSG00000100994.12	ENST00000216962.9	PYGB	0.416022	0.0244802	0.184603	0.370818	0.231419	0.66007	0.000143741	0.309077	0.177822	0.350993
ENSG00000204839.9	ENST00000398882.8	MROH6	0.608977	0.0246705	0.248153	0.164656	0.360823	0.558358	0.0809403	0.0132895	0.935153	0.545068
ENSG00000037474.15	ENST00000264670.11	NSUN2	-0.542516	0.024741	-0.166186	0.425738	-0.37633	-0.107715	0.62592	-0.105408	0.599526	-0.00230689
ENSG00000111850.11	ENST00000229570.9	SMIM8	-0.720675	0.024741	0.00178454	0.997081	-0.72246	-0.237397	0.326635	0.0482694	0.824915	-0.285666
ENSG00000180573.10	ENST00000377791.4	H2AC6	0.330045	0.024741	0.0154758	0.941722	0.314569	0.135738	0.553649	-0.097998	0.641594	0.233736
ENSG00000274944.4	ENST00000621281.1	RP5-864K19.6	-0.467199	0.0247469	-0.0173965	0.930118	-0.449802	-0.273352	0.278674	-0.0218313	0.896068	-0.251521
ENSG00000034693.15	ENST00000367591.5	PEX3	-0.57129	0.0247469	-0.131854	0.508664	-0.439436	-0.623693	0.0543855	-0.0534276	0.808588	-0.570266
ENSG00000183161.6	ENST00000327470.6	FANCF	0.513513	0.0247469	-0.0478131	0.840795	0.561326	0.190842	0.411108	0.0808335	0.697336	0.110009
ENSG00000138231.13	ENST00000260803.9	DBR1	-0.532967	0.0248182	-0.0990912	0.610249	-0.433876	-0.563369	0.112654	-0.0875929	0.663328	-0.475776
ENSG00000215301.11	ENST00000644876.2	DDX3X	-0.528033	0.024828	-0.111756	0.601776	-0.416277	-0.00700022	0.978564	0.0732864	0.758735	-0.0802866
ENSG00000214194.9	ENST00000397764.8	SMIM30	0.511298	0.024828	-0.0766981	0.689716	0.587996	-0.0346664	0.88756	0.09551	0.633822	-0.130176
ENSG00000143799.14	ENST00000366794.10	PARP1	-0.627339	0.0248469	-0.404053	0.0964515	-0.223286	-0.110981	0.590177	-0.197254	0.340045	0.0862738
ENSG00000124508.17	ENST00000416795.6	BTN2A2	0.791034	0.0250495	0.279677	0.228694	0.511357	0.0747093	0.702039	0.0344998	0.859934	0.0402095
ENSG00000084733.11	ENST00000264710.5	RAB10	-0.630358	0.0250501	0.0567715	0.837292	-0.68713	-0.154106	0.460622	0.172378	0.367495	-0.326484
ENSG00000138758.12	ENST00000264893.11	SEPTIN11	-0.474265	0.0251243	-0.0142154	0.964915	-0.460049	-0.0953734	0.647258	-0.00897519	0.992159	-0.0863982
ENSG00000119616.11	ENST00000534938.6	FCF1	-0.558499	0.0251243	-0.0515838	0.840792	-0.506915	-0.146203	0.51036	0.00617569	0.976691	-0.152378
ENSG00000004700.16	ENST00000444129.7	RECQL	-0.665167	0.0251365	-0.0413263	0.878235	-0.623841	-0.0756429	0.511099	0.0992107	0.62661	-0.174854
ENSG00000144231.11	ENST00000409955.1	POLR2D	-0.497522	0.0252372	-0.16633	0.415661	-0.331192	-0.0544701	0.79338	-0.0381791	0.871717	-0.016291
ENSG00000111676.15	ENST00000356654.8	ATN1	0.441776	0.0252445	0.0836088	0.677761	0.358167	0.029069	0.907229	-0.134187	0.497492	0.163256
ENSG00000198837.10	ENST00000361217.9	DENND4B	0.630762	0.0253363	-0.0241305	0.923734	0.654892	0.0911592	0.637508	-0.159224	0.41022	0.250383
ENSG00000168259.17	ENST00000457167.9	DNAJC7	-0.548332	0.0253403	-0.0450538	0.859806	-0.503278	-0.0869554	0.720229	-0.051392	0.817047	-0.0355633
ENSG00000100867.15	ENST00000250383.11	DHRS2	0.696614	0.0253403	0.113626	0.446075	0.582987	0.321133	0.204957	0.0564716	0.569411	0.264661
ENSG00000171017.11	ENST00000306708.11	LRRC8E	0.493615	0.0253927	-0.000305006	0.999516	0.49392	0.183088	0.454169	-0.0947995	0.585484	0.277888
ENSG00000135506.16	ENST00000315970.12	OS9	0.361855	0.0254613	0.403117	0.0772848	-0.0412613	0.182436	0.366102	0.0247391	0.92945	0.157696
ENSG00000263513.6	ENST00000584486.6	FAM72C	-0.786433	0.0254613	0.0137346	0.299352	-0.800167	-0.206173	0.35377	0.0038576	0.921626	-0.210031
ENSG00000168672.4	ENST00000304916.4	LRATD2	0.818766	0.0254683	0.635961	0.00687983	0.182804	0.646156	0.129035	1.12696	8.14053e-06	-0.480806
ENSG00000129680.16	ENST00000316077.14	MAP7D3	-0.626854	0.0254683	-0.0621633	0.787977	-0.56469	-0.402273	0.192053	-0.0345784	0.886146	-0.367694
ENSG00000060709.15	ENST00000261655.8	RIMBP2	0.652985	0.0254757	0.0979755	0.632477	0.55501	0.23203	0.338224	0.0169017	0.933664	0.215128
ENSG00000139182.15	ENST00000266546.11	CLSTN3	0.593654	0.0255703	0.539871	0.0931139	0.0537829	0.444425	0.170995	0.478059	0.0893792	-0.0336344
ENSG00000189227.6	ENST00000557807.1	C15orf61	0.896566	0.0255703	-0.0504691	0.769611	0.947035	0.0891653	0.59627	0.087009	0.589447	0.00215635
ENSG00000103018.17	ENST00000515314.6	CYB5B	-0.507853	0.0255789	-0.211469	0.211607	-0.296384	-0.269823	0.261883	-0.271612	0.0687691	0.00178925
ENSG00000204427.12	ENST00000395952.8	ABHD16A	0.39078	0.0256403	0.0761461	0.719215	0.314634	0.164829	0.470095	-0.00355044	0.99212	0.16838
ENSG00000029153.14	ENST00000542388.1	ARNTL2	-0.609471	0.0256403	0.00255454	0.995772	-0.612025	-0.427583	0.181602	0.11066	0.550834	-0.538243
ENSG00000103152.12	ENST00000356432.8	MPG	0.470253	0.0256403	0.0611151	0.770975	0.409138	0.168792	0.458372	-0.0186225	0.942216	0.187415
ENSG00000172725.14	ENST00000341356.10	CORO1B	0.386982	0.0257004	0.0449083	0.882691	0.342073	0.394108	0.116519	0.00647284	0.950596	0.387635
ENSG00000187605.16	ENST00000409262.8	TET3	1.01926	0.025739	0.0797362	0.708189	0.939529	0.068501	0.637003	0.060787	0.79265	0.00771398
ENSG00000138069.18	ENST00000409751.1	RAB1A	-0.43385	0.0258104	-0.0041426	0.997187	-0.429707	-0.142033	0.545684	0.166501	0.413061	-0.308534
ENSG00000004487.17	ENST00000356634.7	KDM1A	-0.509222	0.025822	-0.223782	0.311014	-0.285439	-0.151583	0.504815	-0.154811	0.439673	0.00322806
ENSG00000196218.13	ENST00000355481.8	RYR1	0.688954	0.0258653	0.0862524	0.357232	0.602701	0.106363	0.585616	0.0531083	0.598245	0.0532547
ENSG00000186111.11	ENST00000335312.8	PIP5K1C	0.46745	0.025966	0.037954	0.859422	0.429496	0.323203	0.217109	-0.143461	0.458301	0.466664
ENSG00000182325.11	ENST00000331890.6	FBXL6	0.54255	0.0259755	-0.0413588	0.777546	0.583909	0.143799	0.51726	-0.0318404	0.83809	0.17564
ENSG00000105726.17	ENST00000357324.11	ATP13A1	0.421596	0.0260162	0.084926	0.655321	0.33667	0.155686	0.500512	-0.0778767	0.704499	0.233563
ENSG00000171603.18	ENST00000377298.9	CLSTN1	0.292512	0.0260162	0.0778704	0.746852	0.214642	0.0951952	0.6033	-0.0992325	0.633822	0.194428
ENSG00000258429.2	ENST00000288022.2	PDF	0.482639	0.0260588	0.115207	0.463284	0.367432	0.230533	0.346154	0.00945407	0.966574	0.221079
ENSG00000070614.15	ENST00000261797.7	NDST1	0.620409	0.0260625	-0.0557921	0.77675	0.676201	0.0431517	0.857721	-0.331914	0.184998	0.375066
ENSG00000115419.13	ENST00000338435.8	GLS	-0.601282	0.0260625	-0.0392188	0.868064	-0.562064	-0.182369	0.414431	-0.0579553	0.767346	-0.124413
ENSG00000142188.17	ENST00000542230.7	TMEM50B	-0.688727	0.0260753	-0.0931589	0.626585	-0.595568	-0.423644	0.183074	0.0640659	0.75245	-0.487709
ENSG00000198780.12	ENST00000389156.9	FAM169A	-0.563173	0.0261006	-0.169765	0.422658	-0.393408	-0.451385	0.177963	-0.0461391	0.846767	-0.405245
ENSG00000087088.20	ENST00000345358.12	BAX	0.388442	0.0261107	0.0246691	0.918562	0.363773	0.146534	0.511032	-0.0841338	0.688036	0.230668
ENSG00000164877.19	ENST00000297508.8	MICALL2	0.596631	0.0261376	-0.0858355	0.49431	0.682467	0.142561	0.509893	-0.0736454	0.57953	0.216206
ENSG00000114520.11	ENST00000251775.9	SNX4	-0.50316	0.0261633	-0.024107	0.936316	-0.479053	-0.291035	0.270801	0.0108121	0.964967	-0.301848
ENSG00000139218.18	ENST00000369367.8	SCAF11	-0.620654	0.0262506	-0.160471	0.451278	-0.460183	-0.153349	0.438152	0.0637715	0.77659	-0.21712
ENSG00000055950.16	ENST00000318364.12	MRPL43	0.40819	0.026268	-0.0493485	0.835943	0.457539	0.112385	0.638539	-0.0351426	0.885618	0.147528
ENSG00000075131.10	ENST00000261881.9	TIPIN	-0.726956	0.0263565	-0.00926379	0.971721	-0.717692	-0.0539724	0.657231	-0.0213366	0.932368	-0.0326358
ENSG00000147224.13	ENST00000372435.10	PRPS1	-0.341455	0.0263676	-0.0679269	0.756933	-0.273528	-0.107544	0.644256	-0.0252565	0.916199	-0.0822873
ENSG00000157107.14	ENST00000430046.7	FCHO2	-0.704106	0.0264107	-0.0343151	0.901703	-0.669791	-0.12388	0.55207	0.254667	0.215424	-0.378547
ENSG00000150593.18	ENST00000280154.12	PDCD4	-0.59153	0.0264144	-0.0953186	0.625747	-0.496212	-0.0693299	0.731699	0.072779	0.720815	-0.142109
ENSG00000129925.11	ENST00000250930.7	PGAP6	0.635166	0.0264144	0.106855	0.612211	0.528311	0.156054	0.432547	0.0373321	0.871346	0.118722
ENSG00000171634.18	ENST00000342579.8	BPTF	-0.524289	0.0264242	0.0102997	0.957595	-0.534589	-0.540423	0.0812481	-0.079832	0.716652	-0.460591
ENSG00000164403.15	ENST00000378679.8	SHROOM1	0.558774	0.02649	-0.0489439	0.832849	0.607718	0.583523	0.1058	0.0431545	0.837927	0.540369
ENSG00000163960.12	ENST00000296328.9	UBXN7	-0.481167	0.0265601	-0.125523	0.565914	-0.355644	-0.113741	0.626834	-0.118065	0.549456	0.00432433
ENSG00000214517.10	ENST00000328257.13	PPME1	-0.439262	0.0267245	-0.364694	0.125455	-0.0745679	-0.444141	0.0668004	-0.472407	0.0403142	0.0282668
ENSG00000198753.12	ENST00000361971.10	PLXNB3	0.626149	0.0267348	0.0816166	0.516879	0.544532	0.0695599	0.713703	0.105119	0.439673	-0.0355591
ENSG00000112592.14	ENST00000392092.7	TBP	-0.545641	0.0267687	-0.0718622	0.735035	-0.473778	-0.0724316	0.759524	0.0154613	0.951356	-0.0878929
ENSG00000085231.14	ENST00000512561.5	AK6	-0.733992	0.0268075	-0.00457809	0.993316	-0.729414	-0.136363	0.440662	0.166704	0.427915	-0.303067
ENSG00000047621.12	ENST00000545746.5	C12orf4	-0.619677	0.026821	-0.16305	0.423913	-0.456627	-0.295989	0.261883	-0.00583815	0.999042	-0.29015
ENSG00000225190.11	ENST00000430334.8	PLEKHM1	0.512789	0.026833	0.0923451	0.662035	0.420444	0.264041	0.291408	0.081687	0.66625	0.182354
ENSG00000067900.8	ENST00000399799.3	ROCK1	-0.681553	0.0268819	0.0410768	0.84777	-0.72263	-0.179977	0.422473	0.0578938	0.776266	-0.237871
ENSG00000140400.17	ENST00000267978.10	MAN2C1	0.544134	0.0269222	0.0077263	0.973066	0.536407	0.0071236	0.977152	-0.0146537	0.937923	0.0217773
ENSG00000083896.13	ENST00000355665.7	YTHDC1	-0.693026	0.0270255	-0.360567	0.156642	-0.332459	-0.210161	0.336926	-0.0533728	0.801662	-0.156788
ENSG00000166037.11	ENST00000325542.10	CEP57	-0.560821	0.0270943	0.163063	0.425578	-0.723884	-0.212604	0.382214	0.243625	0.145409	-0.456228
ENSG00000175455.16	ENST00000409697.8	CCDC14	-0.770276	0.0270943	-0.171144	0.412318	-0.599131	-0.158311	0.441153	-0.0619249	0.773995	-0.0963861
ENSG00000130720.13	ENST00000372338.9	FIBCD1	1.05303	0.0271043	1.01922	0.025556	0.0338129	0.169464	0.318522	0.285354	0.182812	-0.115891
ENSG00000183520.12	ENST00000373014.5	UTP11	-0.600115	0.0271887	-0.318451	0.197828	-0.281664	-0.304856	0.253425	-0.0298013	0.906895	-0.275054
ENSG00000116478.12	ENST00000373548.8	HDAC1	-0.325376	0.0272941	-0.0740144	0.743806	-0.251362	-0.0709187	0.773773	-0.0157291	0.949226	-0.0551896
ENSG00000221944.9	ENST00000408957.7	TIGD1	-0.899394	0.0274171	-0.113264	0.574407	-0.78613	-0.140832	0.442209	-0.0564291	0.798572	-0.0844034
ENSG00000118965.16	ENST00000281405.9	WDR35	-0.475301	0.027438	-0.555758	0.0260705	0.0804566	-0.175085	0.44525	-0.153175	0.444876	-0.0219103
ENSG00000141337.13	ENST00000621439.5	ARSG	0.602252	0.027438	0.330952	0.187365	0.2713	0.175979	0.419422	0.106169	0.599624	0.0698097
ENSG00000121281.13	ENST00000394697.7	ADCY7	0.576678	0.027438	0.0416995	0.853397	0.534978	0.108249	0.592964	-0.0819746	0.665614	0.190223
ENSG00000113593.12	ENST00000261308.10	PPWD1	-0.530928	0.0275878	0.00630618	0.987898	-0.537234	-0.0847836	0.663267	-0.0082875	0.976197	-0.0764961
ENSG00000233954.6	ENST00000483273.2	UQCRHL	-0.655468	0.0276129	0.0648709	0.680751	-0.720339	-0.20326	0.37561	0.0713114	0.672533	-0.274571
ENSG00000093144.19	ENST00000454859.8	ECHDC1	-0.502681	0.0276129	-0.0845457	0.698375	-0.418135	-0.336038	0.229198	0.0116053	0.976207	-0.347643
ENSG00000174953.14	ENST00000308361.10	DHX36	-0.700473	0.0276269	-0.060839	0.794154	-0.639634	-0.186539	0.351232	0.295536	0.133715	-0.482075
ENSG00000110697.13	ENST00000356404.8	PITPNM1	0.554983	0.0276269	0.122769	0.549784	0.432214	0.0230443	0.913004	0.014028	0.955349	0.00901633
ENSG00000198561.16	ENST00000529986.5	CTNND1	-0.455519	0.02763	-0.301721	0.169816	-0.153798	-0.171335	0.464008	-0.101753	0.601973	-0.0695812
ENSG00000131759.18	ENST00000394089.6	RARA	0.466258	0.02763	0.0953769	0.607076	0.370881	0.107248	0.639728	0.0628036	0.764106	0.0444447
ENSG00000118007.13	ENST00000383202.7	STAG1	-0.653223	0.0277691	-0.00666454	0.986489	-0.646558	-0.0941281	0.638666	0.0548761	0.808304	-0.149004
ENSG00000120756.13	ENST00000457734.7	PLS1	-0.636017	0.0279218	-0.14902	0.464799	-0.486996	-0.15161	0.470744	-0.0676627	0.764933	-0.0839469
ENSG00000120533.13	ENST00000521662.5	ENY2	-0.511586	0.0279572	0.0642461	0.742813	-0.575832	-0.180444	0.423852	0.00643869	0.981573	-0.186883
ENSG00000088727.14	ENST00000432493.5	KIF9	-0.754311	0.0279578	-0.0182555	0.923695	-0.736055	-0.114825	0.573636	-0.0122278	0.945744	-0.102598
ENSG00000172006.12	ENST00000317243.10	ZNF554	0.905102	0.0279761	1.01191	0.0499355	-0.106813	1.35925	0.0171543	1.7745	0.000392879	-0.415244
ENSG00000124172.10	ENST00000395663.1	ATP5F1E	-0.614013	0.0280135	-0.0440649	0.842934	-0.569948	-0.191049	0.359068	-0.149567	0.472752	-0.041482
ENSG00000102189.17	ENST00000322349.13	EEA1	-0.542796	0.0280135	-0.0139971	0.963158	-0.528799	-0.28084	0.282423	0.0961964	0.643981	-0.377037
ENSG00000172939.9	ENST00000311806.8	OXSR1	-0.602331	0.0280135	-0.325241	0.185895	-0.27709	-0.0262587	0.915373	-0.0439998	0.856213	0.017741
ENSG00000164346.10	ENST00000610426.5	NSA2	-0.640128	0.0280215	0.084683	0.68088	-0.724811	-0.0830434	0.676829	-0.0298588	0.904319	-0.0531846
ENSG00000119396.11	ENST00000373840.9	RAB14	-0.408145	0.0280215	-0.0475231	0.834986	-0.360622	-0.159569	0.497821	0.0672251	0.755767	-0.226794
ENSG00000146909.8	ENST00000275820.4	NOM1	-0.655013	0.0280215	-0.29094	0.217011	-0.364073	-0.0277157	0.909918	0.00191531	0.993376	-0.029631
ENSG00000148672.10	ENST00000682507.1	GLUD1	-0.438194	0.0280314	0.0728991	0.74332	-0.511093	-0.340074	0.231288	-0.106235	0.604309	-0.233839
ENSG00000241973.11	ENST00000255882.11	PI4KA	0.412141	0.0280756	0.096466	0.643678	0.315675	0.144733	0.524552	0.0422185	0.860335	0.102514
ENSG00000197903.8	ENST00000356950.2	H2BC12	0.458326	0.0280756	0.0131119	0.945477	0.445214	0.0587265	0.807113	-0.41641	0.0799754	0.475137
ENSG00000185122.11	ENST00000528838.6	HSF1	0.412385	0.0280841	0.0148486	0.937747	0.397537	0.175306	0.442006	-0.0856223	0.689278	0.260928
ENSG00000134575.13	ENST00000672636.2	ACP2	0.404107	0.0281418	0.12981	0.512775	0.274297	0.0405878	0.87493	-0.103216	0.621003	0.143804
ENSG00000124831.19	ENST00000244815.9	LRRFIP1	-0.411848	0.0281534	-0.0582826	0.804255	-0.353566	-0.028516	0.91502	0.12928	0.482156	-0.157796
ENSG00000186193.9	ENST00000409687.5	SAPCD2	0.499176	0.0281599	-0.118848	0.574561	0.618024	0.0795142	0.698355	-0.116958	0.559937	0.196472
ENSG00000179119.15	ENST00000336349.6	SPTY2D1	-0.801627	0.0281599	-0.0959382	0.650721	-0.705688	-0.0645655	0.742551	0.0551122	0.8049	-0.119678
ENSG00000006695.12	ENST00000429152.6	COX10	-0.722132	0.0283159	0.00912808	0.978795	-0.73126	-0.237701	0.277162	-0.0640861	0.774884	-0.173615
ENSG00000221909.3	ENST00000449309.2	FAM200A	-0.873049	0.0283287	-0.0966129	0.631074	-0.776436	-0.20079	0.295401	0.0065742	0.978594	-0.207364
ENSG00000167775.11	ENST00000301458.10	CD320	0.384447	0.028344	-0.050082	0.84777	0.434529	0.0578151	0.805587	-0.399159	0.0712322	0.456974
ENSG00000081791.9	ENST00000194118.8	DELE1	0.424043	0.0283469	-0.0600137	0.794998	0.484056	0.0549751	0.825867	-0.246962	0.258095	0.301937
ENSG00000133027.18	ENST00000255389.10	PEMT	0.505538	0.0283469	0.0955935	0.625599	0.409944	0.0297379	0.894603	-0.0825224	0.694269	0.11226
ENSG00000162104.10	ENST00000294016.8	ADCY9	0.536943	0.0283469	0.105873	0.578283	0.43107	0.0613367	0.791262	-0.067515	0.762623	0.128852
ENSG00000164074.16	ENST00000444616.5	ABHD18	-0.791585	0.0283469	-0.0799193	0.704125	-0.711665	-0.299165	0.238304	-0.0279219	0.907225	-0.271243
ENSG00000091542.9	ENST00000399138.5	ALKBH5	0.404841	0.0283684	0.251354	0.17438	0.153487	0.264604	0.285591	0.202184	0.258042	0.0624203
ENSG00000165029.17	ENST00000374736.8	ABCA1	1.40276	0.0283747	2.20008	0.00332137	-0.797317	0.14797	0.220959	0.0936195	0.211806	0.0543507
ENSG00000173818.17	ENST00000323854.9	ENDOV	0.55856	0.0284058	0.0482313	0.744744	0.510329	0.0729572	0.735436	0.0143201	0.934509	0.0586371
ENSG00000205302.7	ENST00000514949.1	SNX2	-0.512754	0.0285377	0.0142103	0.964171	-0.526964	-0.108695	0.591388	-0.0123681	0.963428	-0.0963267
ENSG00000152484.14	ENST00000282344.11	USP12	-0.720888	0.0285377	-0.0327037	0.89853	-0.688184	-0.331649	0.233488	0.0498799	0.79289	-0.381528
ENSG00000124383.9	ENST00000244230.7	MPHOSPH10	-0.6682	0.0285377	-0.17083	0.415042	-0.49737	-0.100545	0.630373	-0.0622097	0.777925	-0.0383351
ENSG00000078804.13	ENST00000374809.6	TP53INP2	0.657512	0.0286134	0.123393	0.447634	0.534119	0.402143	0.193665	0.0858545	0.619272	0.316288
ENSG00000231925.12	ENST00000434618.7	TAPBP	0.490793	0.0286588	0.12382	0.550778	0.366973	0.138617	0.508917	-0.0315744	0.892153	0.170191
ENSG00000132467.4	ENST00000254803.4	UTP3	-0.738431	0.0286663	-0.256014	0.254458	-0.482417	-0.12557	0.51579	-0.0415972	0.863062	-0.0839727
ENSG00000147383.11	ENST00000370274.8	NSDHL	-0.44077	0.0287182	-0.13308	0.52553	-0.30769	-0.214379	0.34671	-0.196944	0.337249	-0.0174359
ENSG00000137876.11	ENST00000677730.1	RSL24D1	-0.534992	0.0287182	-0.041906	0.866592	-0.493086	-0.0797574	0.710068	0.175025	0.371659	-0.254783
ENSG00000170903.11	ENST00000301919.9	MSANTD4	-0.69987	0.028802	-0.131247	0.515528	-0.568623	-0.220222	0.336063	0.0216753	0.930303	-0.241897
ENSG00000134318.14	ENST00000315872.11	ROCK2	-0.502033	0.028802	0.0187989	0.949196	-0.520832	-0.0608544	0.782895	0.0659175	0.76765	-0.126772
ENSG00000101558.14	ENST00000340541.4	VAPA	-0.429811	0.0288861	-0.103434	0.629202	-0.326377	-0.207816	0.384736	0.0694701	0.765598	-0.277286
ENSG00000186432.10	ENST00000678765.1	KPNA4	-0.50824	0.0288911	-0.0719427	0.76195	-0.436297	-0.046698	0.831134	0.198429	0.250529	-0.245127
ENSG00000131149.19	ENST00000253458.12	GSE1	0.513991	0.0290156	-0.058067	0.78882	0.572058	0.326197	0.215159	-0.0661841	0.764933	0.392381
ENSG00000100714.17	ENST00000652337.1	MTHFD1	-0.566047	0.029079	-0.277637	0.221963	-0.288409	-0.163521	0.452647	-0.126976	0.528469	-0.036545
ENSG00000148291.10	ENST00000371964.5	SURF2	0.487263	0.029079	0.262803	0.254458	0.22446	0.495319	0.108406	0.110369	0.5695	0.384951
ENSG00000125505.17	ENST00000245615.6	MBOAT7	0.373076	0.0291157	0.0623328	0.775257	0.310743	0.10907	0.631336	0.0114183	0.965888	0.0976513
ENSG00000094975.14	ENST00000263688.4	SUCO	-0.521991	0.0291184	0.0281367	0.910701	-0.550128	-0.464488	0.111335	0.0343026	0.869971	-0.49879
ENSG00000144848.11	ENST00000283290.10	ATG3	-0.556896	0.0291184	0.00772149	0.967203	-0.564617	-0.129397	0.518592	0.0272572	0.912969	-0.156654
ENSG00000147852.17	ENST00000681618.1	VLDLR	-0.371257	0.0292671	-0.0909515	0.666983	-0.280306	-0.414857	0.0681212	-0.321623	0.14433	-0.0932334
ENSG00000009307.16	ENST00000339438.10	CSDE1	-0.4539	0.0293155	0.128596	0.51692	-0.582496	-0.0843282	0.710265	0.118365	0.491222	-0.202694
ENSG00000185787.15	ENST00000558502.5	MORF4L1	-0.522952	0.0293155	-0.156574	0.425227	-0.366378	-0.102324	0.684671	-0.00926741	0.970822	-0.0930568
ENSG00000128791.12	ENST00000262120.10	TWSG1	-0.431297	0.0293756	-0.173114	0.415042	-0.258183	-0.379068	0.10226	0.00315382	0.990981	-0.382222
ENSG00000112782.19	ENST00000339561.12	CLIC5	0.894232	0.0294082	0.140215	0.326227	0.754017	0.330127	0.183074	-0.0280076	0.871346	0.358134
ENSG00000115484.15	ENST00000394440.8	CCT4	-0.574338	0.0294348	-0.155326	0.463284	-0.419013	-0.103228	0.606421	-0.0367435	0.878994	-0.0664841
ENSG00000155254.13	ENST00000285605.8	MARVELD1	0.564799	0.0295831	0.3418	0.127222	0.223	0.0731279	0.713231	0.018225	0.947916	0.0549029
ENSG00000078140.14	ENST00000445950.2	UBE2K	-0.390757	0.0297796	-0.0796278	0.731434	-0.311129	-0.223946	0.357781	0.0768501	0.722501	-0.300796
ENSG00000115596.4	ENST00000233948.4	WNT6	0.384967	0.0298027	-0.0612571	0.767905	0.446225	-0.0292178	0.907726	-0.648149	0.0341745	0.618931
ENSG00000149257.16	ENST00000358171.8	SERPINH1	0.385871	0.0299584	0.0875032	0.694899	0.298368	0.0315919	0.896515	-0.0786048	0.716008	0.110197
ENSG00000108312.15	ENST00000529383.5	UBTF	-0.5907	0.030033	-0.183692	0.392602	-0.407008	-0.176424	0.450828	-0.130759	0.513508	-0.0456652
ENSG00000113595.15	ENST00000231524.14	TRIM23	-0.648448	0.0302087	-0.24637	0.270081	-0.402078	-0.160398	0.456375	-0.0744971	0.711059	-0.0859007
ENSG00000164611.13	ENST00000352433.10	PTTG1	-0.495618	0.0302087	-0.258545	0.241147	-0.237074	-0.304832	0.185207	-0.200161	0.334045	-0.104671
ENSG00000197150.13	ENST00000297504.10	ABCB8	0.415585	0.0302308	-0.0599135	0.743527	0.475499	0.0918346	0.692112	-0.102594	0.582084	0.194429
ENSG00000171757.17	ENST00000522830.5	LRRC34	-0.610883	0.0302308	-0.040446	0.871874	-0.570436	-0.58461	0.115475	0.0129955	0.958416	-0.597606
ENSG00000085377.15	ENST00000369110.8	PREP	-0.531895	0.0302308	-0.0350252	0.860739	-0.49687	-0.0507977	0.809862	-0.0293727	0.880455	-0.021425
ENSG00000111144.10	ENST00000228740.7	LTA4H	-0.476043	0.0302725	0.00104862	0.99838	-0.477092	-0.0979481	0.667922	0.021201	0.940177	-0.119149
ENSG00000004139.14	ENST00000585482.6	SARM1	0.886068	0.0303768	1.07499	0.071896	-0.188926	0.126369	0.413338	0.0670224	0.563167	0.0593464
ENSG00000139168.9	ENST00000552235.2	ZCRB1	-0.541902	0.0303855	-0.0419881	0.891837	-0.499914	-0.48836	0.102287	0.0463276	0.840923	-0.534688
ENSG00000145425.10	ENST00000274065.9	RPS3A	-0.463376	0.0304011	-0.00875118	0.980558	-0.454625	-0.0840324	0.687672	0.0117367	0.965888	-0.0957692
ENSG00000174483.20	ENST00000318312.12	BBS1	0.518513	0.0304537	0.00775239	0.978083	0.51076	0.351304	0.199599	0.00243401	0.986588	0.34887
ENSG00000176105.14	ENST00000314574.5	YES1	-0.427203	0.0305277	0.0208383	0.936361	-0.448041	-0.204722	0.384875	0.248593	0.199082	-0.453315
ENSG00000104517.13	ENST00000520539.6	UBR5	-0.480214	0.0305277	-0.184648	0.390838	-0.295566	-0.211605	0.378123	-0.206377	0.29013	-0.00522877
ENSG00000133773.12	ENST00000256151.8	CCDC59	-0.53905	0.0305277	-0.0183227	0.944888	-0.520728	-0.114434	0.575629	0.106642	0.601973	-0.221076
ENSG00000272391.6	ENST00000615331.5	POM121C	0.521545	0.0305277	-0.0244285	0.932306	0.545973	0.116742	0.601032	-0.107115	0.604543	0.223857
ENSG00000117523.17	ENST00000367742.7	PRRC2C	-0.518333	0.0306167	-0.156055	0.455693	-0.362278	-0.0964688	0.646946	-0.124915	0.539335	0.0284461
ENSG00000169926.11	ENST00000307145.4	KLF13	0.631396	0.0306369	-0.00987085	0.969905	0.641266	0.747405	0.0584402	0.100444	0.599614	0.646961
ENSG00000147324.11	ENST00000276282.7	MFHAS1	0.763913	0.0307026	0.0505304	0.837566	0.713383	0.106231	0.540781	0.305619	0.16732	-0.199389
ENSG00000084463.8	ENST00000261167.7	WBP11	-0.481623	0.0308118	-0.20046	0.323908	-0.281163	-0.0669017	0.78753	-0.33213	0.118642	0.265229
ENSG00000127184.13	ENST00000247655.4	COX7C	-0.56867	0.0308118	-0.0924862	0.605552	-0.476184	-0.448954	0.0734681	-0.0859682	0.599526	-0.362986
ENSG00000065183.16	ENST00000349139.6	WDR3	-0.660158	0.0308118	-0.219308	0.31452	-0.44085	-0.305604	0.243905	-0.0678795	0.757015	-0.237725
ENSG00000168275.16	ENST00000366613.1	COA6	-0.524001	0.0308203	-0.0861504	0.632477	-0.43785	-0.216886	0.346154	0.0878396	0.663328	-0.304726
ENSG00000142186.17	ENST00000420247.6	SCYL1	0.347583	0.0308203	-0.0106038	0.994139	0.358187	0.268567	0.236681	-0.0204774	0.943591	0.289044
ENSG00000165138.18	ENST00000353234.5	ANKS6	0.535531	0.0309582	0.0868665	0.732752	0.448665	0.0959572	0.672274	-0.00918314	0.993376	0.10514
ENSG00000114062.22	ENST00000630424.2	UBE3A	-0.478173	0.0309582	-0.0608569	0.795581	-0.417316	-0.272592	0.286283	0.0866666	0.665614	-0.359258
ENSG00000227345.9	ENST00000402038.7	PARG	-0.545843	0.0309701	-0.105355	0.625747	-0.440488	-0.184869	0.431963	-0.0266664	0.914655	-0.158203
ENSG00000067992.16	ENST00000379162.9	PDK3	-0.605182	0.0309983	-0.0601081	0.787797	-0.545074	-0.180128	0.435048	0.112415	0.58314	-0.292543
ENSG00000105829.13	ENST00000222547.8	BET1	-0.549509	0.0310323	-0.00775868	0.979014	-0.54175	-0.153692	0.481414	0.186617	0.360625	-0.340308
ENSG00000139990.18	ENST00000554215.5	DCAF5	0.499488	0.0310596	0.0188492	0.953797	0.480639	0.171966	0.457841	-0.0871452	0.675935	0.259112
ENSG00000146555.19	ENST00000404826.7	SDK1	0.488501	0.0310596	0.255376	0.265076	0.233126	0.0201124	0.933179	-0.0356685	0.893189	0.0557809
ENSG00000163975.12	ENST00000296350.10	MELTF	0.663094	0.0312355	0.676742	0.0887879	-0.0136478	0.0961954	0.592964	0.0381191	0.806043	0.0580762
ENSG00000119397.18	ENST00000373855.7	CNTRL	-0.839819	0.0312531	-0.438463	0.151502	-0.401356	-0.252006	0.243905	-0.187168	0.354586	-0.0648375
ENSG00000162736.17	ENST00000294785.10	NCSTN	0.458234	0.0312885	0.395724	0.0451602	0.0625104	0.122806	0.576853	0.206301	0.27385	-0.083495
ENSG00000164022.18	ENST00000684504.1	AIMP1	-0.479819	0.0313554	0.00947398	0.97408	-0.489293	-0.264232	0.259632	0.102034	0.598245	-0.366266
ENSG00000117410.14	ENST00000498664.1	ATP6V0B	0.344447	0.0313554	-0.111943	0.601156	0.45639	0.0479489	0.834619	-0.0853901	0.682471	0.133339
ENSG00000145241.11	ENST00000273853.11	CENPC	-0.894304	0.0313554	-0.538536	0.106243	-0.355768	-1.23217	0.0443328	-0.109984	0.531879	-1.12218
ENSG00000029639.11	ENST00000367166.5	TFB1M	-0.453536	0.0313651	-0.0958138	0.643678	-0.357722	-0.153639	0.517958	-0.0753078	0.731615	-0.0783314
ENSG00000160087.21	ENST00000400929.6	UBE2J2	0.428718	0.0314729	0.0221378	0.9329	0.40658	0.329305	0.204589	0.0100493	0.971727	0.319256
ENSG00000100519.12	ENST00000445930.7	PSMC6	-0.523679	0.0315286	-0.14455	0.47981	-0.379129	-0.217187	0.355362	0.00188	0.994177	-0.219067
ENSG00000267855.6	ENST00000301457.3	NDUFA7	0.409866	0.0315913	0.00322773	0.998812	0.406639	0.0476991	0.844547	-0.0872118	0.662699	0.134911
ENSG00000105397.14	ENST00000525621.6	TYK2	0.411946	0.0315913	0.0521117	0.82189	0.359834	0.130386	0.559636	-0.0680753	0.753973	0.198461
ENSG00000160551.12	ENST00000261716.8	TAOK1	-0.596778	0.0316778	0.0996275	0.641683	-0.696405	-0.099663	0.65851	0.0656738	0.771495	-0.165337
ENSG00000241837.7	ENST00000290299.7	ATP5PO	-0.368409	0.0317009	-0.0382389	0.890694	-0.33017	-0.240298	0.229372	-0.0118114	0.954105	-0.228486
ENSG00000006327.14	ENST00000326577.9	TNFRSF12A	0.461055	0.0317145	0.116998	0.523815	0.344056	0.0577617	0.801011	-0.014423	0.956537	0.0721847
ENSG00000165714.11	ENST00000542728.5	BORCS5	0.480377	0.0317874	0.0929547	0.512775	0.387422	0.100165	0.663165	-0.015485	0.951358	0.11565
ENSG00000178409.14	ENST00000369042.6	BEND3	0.598026	0.0318077	-0.0139954	0.964171	0.612021	0.269509	0.293073	0.017438	0.949859	0.252071
ENSG00000181610.13	ENST00000578444.1	MRPS23	-0.424964	0.0318777	-0.152858	0.466223	-0.272106	-0.132696	0.568341	-0.0456069	0.851465	-0.0870892
ENSG00000143748.18	ENST00000281701.11	NVL	-0.724069	0.0319616	0.0106095	0.955801	-0.734679	-0.0979044	0.643063	0.0737069	0.739823	-0.171611
ENSG00000105327.18	ENST00000300880.11	BBC3	0.940329	0.0320583	0.143619	0.267363	0.79671	0.108396	0.388162	0.0776184	0.563341	0.0307779
ENSG00000120889.13	ENST00000276431.9	TNFRSF10B	0.361373	0.0320583	0.111878	0.599687	0.249495	0.697174	0.00159525	0.21607	0.23865	0.481105
ENSG00000168591.16	ENST00000589856.1	TMUB2	0.66216	0.0320846	-0.00654805	0.981774	0.668708	0.0423033	0.836157	0.0119154	0.969089	0.0303878
ENSG00000164414.18	ENST00000369552.9	SLC35A1	-0.450434	0.0320933	-0.0511974	0.837856	-0.399236	-0.570784	0.04302	-0.00153513	0.993343	-0.569249
ENSG00000131446.17	ENST00000446023.6	MGAT1	0.392774	0.0320933	0.234876	0.275341	0.157897	0.1628	0.48208	-0.026683	0.915016	0.189483
ENSG00000153767.10	ENST00000283875.6	GTF2E1	-0.614458	0.0322419	-0.204736	0.339801	-0.409722	-0.200641	0.387626	-0.0628304	0.769152	-0.137811
ENSG00000100353.18	ENST00000216190.13	EIF3D	-0.506196	0.032294	0.0085371	0.94291	-0.514733	-0.141199	0.523843	-0.0339528	0.886578	-0.107246
ENSG00000154727.11	ENST00000354828.7	GABPA	-0.526112	0.0323399	-0.067883	0.744349	-0.458229	-0.132404	0.520447	0.0938674	0.621589	-0.226271
ENSG00000115128.7	ENST00000233468.5	SF3B6	-0.37944	0.0323399	-0.0480378	0.854222	-0.331402	-0.159189	0.4683	0.0415	0.853867	-0.200689
ENSG00000101040.19	ENST00000360911.7	ZMYND8	-0.489274	0.0323399	-0.20097	0.343906	-0.288303	-0.189307	0.422011	-0.159866	0.417346	-0.0294415
ENSG00000177728.17	ENST00000314256.12	TMEM94	0.406005	0.0323399	0.0435333	0.882223	0.362471	0.00491887	0.98542	-0.135977	0.488655	0.140896
ENSG00000108774.15	ENST00000346213.9	RAB5C	-0.312964	0.0323399	0.0293397	0.918262	-0.342304	-0.0584585	0.817465	0.0181503	0.951356	-0.0766088
ENSG00000130813.18	ENST00000253110.16	SHFL	0.714243	0.0323399	0.0676608	0.669759	0.646582	0.569911	0.125499	0.0535764	0.772449	0.516335
ENSG00000163214.21	ENST00000457308.6	DHX57	-0.749047	0.0323421	-0.186175	0.380881	-0.562873	-0.212899	0.291302	0.0556494	0.831353	-0.268548
ENSG00000125875.15	ENST00000354200.5	TBC1D20	0.456593	0.0323652	0.15613	0.466147	0.300463	0.448771	0.0883331	0.205071	0.273923	0.243699
ENSG00000139618.17	ENST00000380152.8	BRCA2	-0.600105	0.0323854	-0.113756	0.59528	-0.486349	-0.259665	0.290381	-0.00636288	0.98249	-0.253302
ENSG00000198435.4	ENST00000356628.4	NRARP	0.593739	0.0325268	-0.0803826	0.720989	0.674121	0.0356318	0.884103	0.0165994	0.955626	0.0190324
ENSG00000197969.14	ENST00000376636.7	VPS13A	-0.48858	0.0325738	-0.036475	0.909832	-0.452105	-0.51367	0.0757138	0.0142541	0.921425	-0.527924
ENSG00000147065.17	ENST00000360270.7	MSN	-0.462159	0.0326405	-0.261819	0.161475	-0.20034	-0.024744	0.954785	-0.0141141	0.958101	-0.0106299
ENSG00000100228.14	ENST00000263116.8	RAB36	0.661309	0.0326405	0.139004	0.415042	0.522305	0.218457	0.330818	0.0518108	0.772992	0.166647
ENSG00000196417.13	ENST00000396408.8	ZNF765	-0.739204	0.0326489	-0.0841943	0.693117	-0.655009	-0.0687786	0.731699	-0.0186351	0.934509	-0.0501435
ENSG00000111726.13	ENST00000229329.7	CMAS	-0.44618	0.0327154	-0.114272	0.594759	-0.331907	-0.200194	0.379401	0.0115407	0.965888	-0.211735
ENSG00000132383.12	ENST00000254719.10	RPA1	-0.542809	0.0327262	-0.478138	0.0651087	-0.0646703	-0.112714	0.600577	-0.155171	0.43493	0.0424563
ENSG00000172663.9	ENST00000393877.3	TMEM134	0.602771	0.0327262	-0.0184664	0.935274	0.621238	0.14927	0.434522	-0.0647888	0.718102	0.214058
ENSG00000144120.13	ENST00000401466.5	TMEM177	0.417133	0.0328442	-0.0200727	0.941848	0.437205	0.0256864	0.903689	-0.0995111	0.631482	0.125197
ENSG00000151835.17	ENST00000402364.1	SACS	-0.518271	0.0328442	-0.0211835	0.896682	-0.497088	-0.32684	0.241753	-0.0091407	0.974581	-0.317699
ENSG00000132182.12	ENST00000254508.7	NUP210	0.351872	0.0328572	0.0427551	0.895552	0.309117	0.0372229	0.907726	-0.0972542	0.637708	0.134477
ENSG00000166997.8	ENST00000262932.5	CNPY4	0.414994	0.0328572	0.0625285	0.74332	0.352465	0.218836	0.357034	-0.0912131	0.654263	0.310049
ENSG00000116001.17	ENST00000282574.8	TIA1	-0.584239	0.0329056	-0.0925948	0.665648	-0.491644	-0.153927	0.471149	-0.0824505	0.702226	-0.0714764
ENSG00000123545.6	ENST00000316149.8	NDUFAF4	-0.509589	0.0329056	-0.183667	0.391257	-0.325922	-0.302323	0.238026	0.010421	0.953596	-0.312744
ENSG00000166451.14	ENST00000428963.6	CENPN	-0.493958	0.0329056	-0.201634	0.297359	-0.292324	-0.264751	0.26613	-0.020424	0.932368	-0.244327
ENSG00000164024.12	ENST00000296411.11	METAP1	-0.371502	0.0329056	-0.114826	0.593861	-0.256676	-0.14876	0.518633	0.0168188	0.934509	-0.165579
ENSG00000159479.17	ENST00000372457.9	MED8	0.381926	0.0329678	0.135589	0.550201	0.246337	0.335706	0.110183	0.0683444	0.762135	0.267362
ENSG00000126391.14	ENST00000317568.10	FRMD8	0.448908	0.0329722	-0.000193509	0.999798	0.449101	-0.00939474	0.974758	-0.179226	0.335274	0.169832
ENSG00000117528.14	ENST00000370214.9	ABCD3	-0.46533	0.0330974	-0.0585727	0.780226	-0.406757	-0.23735	0.341106	0.162109	0.395789	-0.399459
ENSG00000178295.15	ENST00000381254.7	GEN1	-0.663101	0.0330974	-0.0967582	0.623988	-0.566343	-0.128852	0.506768	0.143794	0.469719	-0.272646
ENSG00000196792.12	ENST00000355683.9	STRN3	-0.561343	0.0331981	-0.0802754	0.719209	-0.481068	-0.375691	0.205829	0.0383167	0.885379	-0.414008
ENSG00000146576.13	ENST00000344417.10	C7orf26	0.417251	0.0332077	0.323497	0.177935	0.0937541	0.316002	0.194996	0.185444	0.341405	0.130559
ENSG00000087299.12	ENST00000267436.9	L2HGDH	-0.552346	0.0332951	-0.0986705	0.649871	-0.453676	-0.434459	0.132589	-0.0254053	0.923232	-0.409053
ENSG00000130935.10	ENST00000253247.9	NOL11	-0.670837	0.0332951	-0.58696	0.0539693	-0.0838772	-0.105644	0.545684	0.0168201	0.941854	-0.122464
ENSG00000092010.15	ENST00000206451.11	PSME1	0.32059	0.0333204	0.102281	0.626585	0.218309	0.21343	0.258199	0.130747	0.471497	0.0826831
ENSG00000149089.13	ENST00000395787.4	APIP	-0.42663	0.0333398	-0.0847873	0.698295	-0.341843	-0.395132	0.177485	-0.0798354	0.713844	-0.315297
ENSG00000137962.13	ENST00000260526.11	ARHGAP29	-0.508134	0.0333398	-0.201367	0.34491	-0.306768	-0.66001	0.0383558	-0.083827	0.697785	-0.576183
ENSG00000121957.15	ENST00000675086.1	GPSM2	-0.378407	0.0333398	-0.222625	0.229123	-0.155781	-0.38552	0.102287	-0.0951947	0.610585	-0.290325
ENSG00000124225.16	ENST00000395816.7	PMEPA1	0.778102	0.0333608	0.258421	0.217379	0.519681	0.919408	0.0636712	0.310425	0.200565	0.608983
ENSG00000133477.17	ENST00000473717.1	FAM83F	0.591481	0.0334202	-0.021656	0.937597	0.613137	0.585603	0.0809403	0.217445	0.300605	0.368158
ENSG00000186480.13	ENST00000340368.9	INSIG1	-0.577042	0.0337176	-0.763962	0.0104646	0.18692	-0.520661	0.125499	-0.177596	0.367495	-0.343065
ENSG00000121966.7	ENST00000241393.4	CXCR4	-0.446619	0.0338085	-0.476721	0.0562714	0.0301028	-0.399793	0.148158	-0.418196	0.082406	0.0184032
ENSG00000064651.14	ENST00000262461.7	SLC12A2	-0.339839	0.0338085	-0.0855422	0.694595	-0.254297	-0.275535	0.214647	-0.0841845	0.693229	-0.191351
ENSG00000006534.16	ENST00000342456.11	ALDH3B1	0.493785	0.0338463	0.509312	0.124705	-0.0155269	0.304911	0.253039	0.0489489	0.798565	0.255962
ENSG00000132196.16	ENST00000254521.8	HSD17B7	-0.526453	0.0338711	-0.212727	0.311874	-0.313726	-0.252375	0.319287	-0.0397306	0.851202	-0.212645
ENSG00000145216.16	ENST00000306932.10	FIP1L1	-0.585127	0.0338864	-0.0643591	0.768261	-0.520768	-0.128082	0.556961	-0.0803738	0.697336	-0.0477086
ENSG00000176390.12	ENST00000324238.7	CRLF3	-0.505406	0.0338864	-0.0953433	0.643678	-0.410063	-0.180015	0.457161	0.02832	0.906895	-0.208335
ENSG00000187240.17	ENST00000375735.7	DYNC2H1	0.845248	0.0338864	0.0827022	0.536354	0.762546	1.29467	0.0292455	1.16919	0.00708789	0.125482
ENSG00000127666.10	ENST00000248244.6	TICAM1	0.532744	0.033999	0.0587712	0.68978	0.473973	0.482211	0.152508	0.0497334	0.757361	0.432477
ENSG00000116350.17	ENST00000373795.7	SRSF4	-0.503846	0.0341689	-0.205219	0.339107	-0.298627	-0.255198	0.318084	-0.179039	0.375113	-0.0761586
ENSG00000254999.4	ENST00000530758.2	BRK1	-0.611224	0.0342474	0.179493	0.402395	-0.790717	-0.563909	0.0993761	0.0773541	0.681387	-0.641263
ENSG00000174796.12	ENST00000311638.7	THAP6	-0.809263	0.0342909	-0.0153404	0.961251	-0.793923	-0.148619	0.404457	0.437002	0.0505354	-0.585621
ENSG00000148180.21	ENST00000432226.7	GSN	0.424324	0.0343253	0.0936505	0.631315	0.330673	0.393262	0.124664	0.0473336	0.82893	0.345929
ENSG00000110046.13	ENST00000377264.8	ATG2A	0.460216	0.0343568	0.307082	0.220085	0.153134	0.173737	0.446405	0.050044	0.809504	0.123693
ENSG00000168036.18	ENST00000349496.11	CTNNB1	-0.459238	0.0344562	-0.434999	0.0369685	-0.0242388	-0.252333	0.320283	-0.244624	0.257736	-0.0077085
ENSG00000165416.15	ENST00000343788.10	SUGT1	-0.542877	0.0344799	-0.0233376	0.931566	-0.519539	-0.197069	0.391628	0.0684573	0.760213	-0.265526
ENSG00000076108.12	ENST00000551812.5	BAZ2A	0.36286	0.0344959	0.0547493	0.823399	0.308111	0.0754501	0.718439	-0.136333	0.475095	0.211783
ENSG00000136492.10	ENST00000682453.1	BRIP1	-0.675703	0.0346084	-0.269807	0.246844	-0.405895	-0.229575	0.243905	-0.24171	0.25047	0.0121349
ENSG00000174173.7	ENST00000309922.7	TRMT10C	-0.701366	0.0346917	-0.182348	0.358247	-0.519018	-0.585134	0.108079	-0.0290653	0.904554	-0.556069
ENSG00000121749.16	ENST00000485960.7	TBC1D15	-0.552397	0.0347691	-0.0266842	0.926198	-0.525713	-0.0926684	0.631336	0.100207	0.632885	-0.192875
ENSG00000197958.13	ENST00000361436.10	RPL12	0.476929	0.0348208	0.126877	0.529157	0.350052	0.186498	0.408862	0.043393	0.85696	0.143105
ENSG00000178971.16	ENST00000651323.1	CTC1	0.433461	0.0348845	0.00547789	0.987012	0.427983	0.104051	0.645206	0.0414936	0.874872	0.0625575
ENSG00000196865.4	ENST00000369301.3	NHLRC2	-0.482273	0.0349384	-0.270136	0.248313	-0.212136	-0.259341	0.310646	0.0269073	0.916826	-0.286248
ENSG00000248905.10	ENST00000616417.5	FMN1	-0.679126	0.0349384	-0.0280059	0.924185	-0.65112	-0.157426	0.434844	-0.162116	0.420267	0.00469004
ENSG00000158092.7	ENST00000288986.6	NCK1	-0.521638	0.0349428	0.0097752	0.971877	-0.531413	-0.110457	0.633172	0.126516	0.533889	-0.236973
ENSG00000111790.14	ENST00000546072.5	FGFR1OP2	-0.489355	0.0349435	0.214472	0.285606	-0.703827	-0.248665	0.329912	0.260868	0.124348	-0.509533
ENSG00000145354.12	ENST00000503643.1	CISD2	-0.548578	0.0349597	-0.0258734	0.920466	-0.522704	-0.254265	0.31621	0.186698	0.33605	-0.440963
ENSG00000099999.15	ENST00000382363.8	RNF215	0.577445	0.0350419	0.0698238	0.503446	0.507621	0.162731	0.42807	-0.0166722	0.920143	0.179404
ENSG00000115539.14	ENST00000264254.11	PDCL3	-0.418338	0.0350419	-0.00478213	0.994653	-0.413556	-0.131655	0.576762	0.103221	0.599614	-0.234876
ENSG00000183386.10	ENST00000373016.4	FHL3	0.423914	0.0350419	-0.0211984	0.926198	0.445112	0.245396	0.320711	-0.0640288	0.731356	0.309425
ENSG00000017483.15	ENST00000620913.5	SLC38A5	0.343709	0.0350419	0.0565565	0.821115	0.287153	0.0972728	0.687791	-0.0828917	0.703153	0.180165
ENSG00000149823.9	ENST00000279281.8	VPS51	0.344908	0.0351646	0.0419871	0.840795	0.302921	0.244919	0.259632	-0.0788385	0.70392	0.323758
ENSG00000102786.15	ENST00000497989.5	INTS6	-0.549014	0.0351749	-0.0417731	0.86793	-0.507241	-0.0930375	0.682429	0.00133805	0.994352	-0.0943756
ENSG00000162664.17	ENST00000340281.9	ZNF326	-0.563058	0.035182	-0.0961568	0.650174	-0.466901	-0.150474	0.518592	0.0212543	0.935737	-0.171728
ENSG00000185262.9	ENST00000327490.8	UBALD2	0.436302	0.035182	0.0799006	0.698375	0.356401	0.0318509	0.895914	0.0415633	0.87264	-0.00971241
ENSG00000240682.10	ENST00000393292.7	ISY1	-0.47161	0.0352179	-0.252917	0.265807	-0.218693	-0.0652344	0.763492	-0.0975594	0.631067	0.032325
ENSG00000089159.17	ENST00000424649.6	PXN	0.327446	0.0352816	0.0444703	0.867129	0.282976	0.430459	0.0650211	-0.0362515	0.880108	0.46671
ENSG00000101898.6	ENST00000394552.3	MCTS2P	-0.534632	0.0353426	0.0401087	0.866592	-0.57474	-0.220021	0.336063	0.16495	0.402639	-0.384971
ENSG00000164252.13	ENST00000312916.12	AGGF1	-0.726543	0.0353426	-0.00891552	0.970705	-0.717627	-0.410378	0.197926	0.0598053	0.822424	-0.470183
ENSG00000149212.12	ENST00000536441.7	SESN3	-0.623553	0.0354079	-0.0332051	0.941828	-0.590348	-1.09322	0.022666	-0.650163	0.0200772	-0.443054
ENSG00000117054.15	ENST00000370841.9	ACADM	-0.439233	0.0354079	0.0166566	0.967764	-0.45589	-0.390584	0.183074	0.187779	0.354582	-0.578362
ENSG00000177556.12	ENST00000313115.11	ATOX1	-0.498079	0.0355249	0.010491	0.944276	-0.50857	-0.462482	0.100978	-0.128921	0.418765	-0.333561
ENSG00000122482.21	ENST00000337393.10	ZNF644	-0.584084	0.0355249	0.0236347	0.911508	-0.607719	-0.237143	0.355797	0.107887	0.599073	-0.34503
ENSG00000100385.14	ENST00000216223.10	IL2RB	0.694073	0.0355249	0.259509	0.246844	0.434563	0.189866	0.316637	0.0350798	0.869634	0.154786
ENSG00000100350.15	ENST00000397224.9	FOXRED2	0.332922	0.0355552	-0.0123434	0.964034	0.345265	-0.0172626	0.948424	-0.421472	0.132135	0.40421
ENSG00000071655.18	ENST00000590550.6	MBD3	0.427096	0.0355552	-0.0103631	0.988093	0.437459	0.251154	0.306711	-0.110321	0.597793	0.361475
ENSG00000161813.22	ENST00000518561.5	LARP4	-0.578546	0.0356082	-0.160508	0.44453	-0.418039	-0.143511	0.494109	-0.0396584	0.875289	-0.103853
ENSG00000269190.6	ENST00000292852.9	FBXO17	0.435368	0.0356876	0.411866	0.106658	0.023502	0.264077	0.294111	0.0817603	0.672195	0.182317
ENSG00000187790.11	ENST00000542564.6	FANCM	-0.663322	0.0358221	-0.259442	0.256345	-0.403881	-0.171509	0.439674	-0.13412	0.513508	-0.0373892
ENSG00000172809.13	ENST00000584577.5	RPL38	-0.805702	0.0358348	0.0127079	0.964034	-0.81841	-0.325749	0.241714	-0.257476	0.188662	-0.0682727
ENSG00000134186.12	ENST00000370021.1	PRPF38B	-0.774948	0.0358378	-0.154845	0.453978	-0.620104	-0.10794	0.581139	-0.105334	0.601973	-0.00260631
ENSG00000179913.11	ENST00000318683.7	B3GNT3	0.776904	0.0360105	0.175214	0.142461	0.60169	0.975196	0.0483325	1.31497	0.0232221	-0.339771
ENSG00000186625.14	ENST00000335647.9	KATNA1	-0.558415	0.0360217	-0.0945997	0.625747	-0.463815	-0.089453	0.642671	0.00445069	0.989961	-0.0939036
ENSG00000159692.16	ENST00000382952.8	CTBP1	0.314103	0.0360217	0.0199427	0.945689	0.294161	0.318395	0.177485	-0.0182489	0.945985	0.336644
ENSG00000256525.8	ENST00000539111.7	POLG2	-0.640374	0.0360847	-0.0510931	0.758144	-0.58928	-0.019506	0.936481	0.00521281	0.982639	-0.0247188
ENSG00000155827.12	ENST00000389120.8	RNF20	-0.574525	0.0360927	-0.111126	0.601719	-0.463399	-0.0170578	0.938198	-0.0805402	0.703548	0.0634825
ENSG00000133704.10	ENST00000256079.9	IPO8	-0.466628	0.0360972	-0.198223	0.348581	-0.268406	-0.328622	0.235337	-0.120772	0.531451	-0.20785
ENSG00000109971.14	ENST00000534624.6	HSPA8	-0.609172	0.0361052	-0.290957	0.207138	-0.318215	-0.0638794	0.742551	-0.185146	0.366119	0.121266
ENSG00000258289.10	ENST00000548752.7	CHURC1	-0.546455	0.0362422	-0.186529	0.369024	-0.359925	-0.728617	0.0524907	-0.0395373	0.872528	-0.68908
ENSG00000122692.9	ENST00000397149.4	SMU1	-0.427335	0.0363052	-0.0211461	0.938425	-0.406189	-0.0828118	0.743685	0.0730552	0.776331	-0.155867
ENSG00000079432.9	ENST00000575354.6	CIC	0.510053	0.0364658	-0.0126371	0.95762	0.52269	0.021421	0.923823	-0.0614846	0.755645	0.0829056
ENSG00000140374.16	ENST00000433983.6	ETFA	-0.370229	0.0364658	-0.107081	0.609066	-0.263148	-0.430301	0.0908445	-0.0588396	0.831355	-0.371462
ENSG00000182149.21	ENST00000329908.12	IST1	-0.361802	0.0364658	-0.299871	0.178665	-0.0619311	-0.0598363	0.817392	-0.104129	0.616305	0.0442932
ENSG00000135976.20	ENST00000461153.7	ANKRD36	-0.670787	0.0364726	-0.0438105	0.841388	-0.626976	-0.844204	0.0371658	-0.0394881	0.869609	-0.804716
ENSG00000121152.10	ENST00000455200.5	NCAPH	-0.382281	0.0365081	-0.529516	0.00504912	0.147234	-0.234023	0.313267	-0.423779	0.0297434	0.189756
ENSG00000172478.18	ENST00000388934.5	MAB21L4	0.623584	0.0366072	0.017422	0.908438	0.606162	0.0093931	0.979434	0.0298458	0.830312	-0.0204527
ENSG00000166900.17	ENST00000529177.5	STX3	-0.44679	0.0366157	0.0326644	0.906185	-0.479454	-0.17606	0.472422	-0.0570727	0.797353	-0.118987
ENSG00000090470.15	ENST00000204549.9	PDCD7	0.611211	0.0367745	-0.177945	0.398107	0.789156	0.191338	0.348443	-0.0536241	0.809338	0.244962
ENSG00000101161.8	ENST00000266079.5	PRPF6	-0.561941	0.0368638	-0.400475	0.125455	-0.161466	-0.075684	0.735066	-0.14597	0.435998	0.0702857
ENSG00000072274.13	ENST00000360110.9	TFRC	-0.454807	0.0368904	-0.137887	0.513024	-0.31692	-0.243513	0.315345	-0.000848697	0.996917	-0.242664
ENSG00000205903.7	ENST00000382252.6	ZNF316	0.537186	0.0370229	0.165925	0.352444	0.371261	0.187558	0.425721	0.0103766	0.963347	0.177181
ENSG00000118640.11	ENST00000263864.10	VAMP8	-0.546039	0.037136	0.0550128	0.819321	-0.601051	-0.208812	0.391962	-0.0554591	0.808304	-0.153353
ENSG00000047315.17	ENST00000314595.6	POLR2B	-0.382764	0.0371392	-0.0770109	0.734013	-0.305753	-0.161419	0.487282	-0.0367371	0.878361	-0.124682
ENSG00000116497.18	ENST00000373475.10	S100PBP	-0.578019	0.0373245	-0.104667	0.623745	-0.473352	-0.259871	0.306167	-0.0987318	0.62728	-0.161139
ENSG00000172183.16	ENST00000560741.5	ISG20	0.783031	0.037382	0.0488889	0.610249	0.734142	1.12877	0.0360795	0.209997	0.090844	0.918776
ENSG00000138835.22	ENST00000317613.10	RGS3	-0.50132	0.037504	0.0778358	0.68088	-0.579156	-0.2894	0.273679	0.111427	0.586483	-0.400828
ENSG00000153885.15	ENST00000683859.1	KCTD15	0.600581	0.0376539	0.210648	0.331554	0.389933	0.775936	0.02524	0.30328	0.173041	0.472656
ENSG00000089060.12	ENST00000680972.1	SLC8B1	0.509197	0.0377803	-0.0437785	0.827311	0.552976	0.128441	0.57094	-0.078295	0.659231	0.206736
ENSG00000144115.18	ENST00000674334.2	THNSL2	0.859248	0.0378047	0.142289	0.19451	0.716959	1.55874	0.00624792	0.0901074	0.460175	1.46863
ENSG00000154473.18	ENST00000368858.9	BUB3	-0.298574	0.0378047	-0.11681	0.574561	-0.181765	-0.131234	0.539793	-0.0670441	0.764933	-0.0641894
ENSG00000105854.13	ENST00000222572.8	PON2	-0.414122	0.0378047	-0.120678	0.56383	-0.293444	-1.04435	6.44523e-09	-0.646885	0.0103415	-0.397462
ENSG00000162613.17	ENST00000370767.5	FUBP1	-0.574477	0.0378089	-0.276097	0.229626	-0.298379	-0.13232	0.530924	-0.155647	0.439673	0.0233273
ENSG00000168172.9	ENST00000307602.9	HOOK3	-0.641353	0.0378089	0.0121355	0.966592	-0.653488	-0.0517139	0.797613	0.0593886	0.783451	-0.111102
ENSG00000091164.13	ENST00000590954.5	TXNL1	-0.568308	0.0378089	-0.0675701	0.765158	-0.500737	-0.162989	0.457841	0.0886642	0.639216	-0.251653
ENSG00000160014.17	ENST00000597743.5	CALM3	-0.39519	0.0378089	-0.128286	0.546965	-0.266904	-0.135997	0.557785	-0.3506	0.0998047	0.214604
ENSG00000135631.17	ENST00000258098.6	RAB11FIP5	0.65809	0.0378638	0.374363	0.182794	0.283727	0.268772	0.277192	0.222418	0.25111	0.0463545
ENSG00000091490.11	ENST00000399878.8	SEL1L3	0.389718	0.0378638	0.61036	0.00146563	-0.220641	0.200026	0.401701	0.513818	0.0107577	-0.313792
ENSG00000125356.7	ENST00000371437.5	NDUFA1	-0.480467	0.038152	-0.10383	0.625971	-0.376637	-0.13652	0.545263	-0.0234544	0.929448	-0.113066
ENSG00000104774.13	ENST00000456935.7	MAN2B1	0.369093	0.0381567	0.558926	0.0978659	-0.189834	0.14028	0.51451	0.0192543	0.934509	0.121025
ENSG00000006704.11	ENST00000424337.7	GTF2IRD1	0.401108	0.0381645	0.102972	0.627743	0.298136	0.252957	0.296361	0.029362	0.905251	0.223595
ENSG00000168813.17	ENST00000544431.5	ZNF507	-0.565972	0.0381793	-0.0788673	0.730339	-0.487105	-0.0452929	0.831814	-0.017903	0.947916	-0.0273898
ENSG00000102390.11	ENST00000373358.8	PBDC1	-0.391727	0.0382806	-0.0583975	0.793298	-0.33333	-0.0736577	0.720855	-0.0262137	0.915832	-0.047444
ENSG00000101654.18	ENST00000383314.7	RNMT	-0.600429	0.0382806	-0.0736699	0.679438	-0.526759	-0.13423	0.487282	0.0151774	0.947916	-0.149407
ENSG00000131634.14	ENST00000253934.9	TMEM204	0.687492	0.0383413	-0.0122259	0.96937	0.699718	0.0914439	0.581465	-0.07152	0.732532	0.162964
ENSG00000167815.12	ENST00000301522.3	PRDX2	0.257648	0.0385732	0.0434501	0.869818	0.214198	0.0816025	0.72029	0.0241264	0.906134	0.0574761
ENSG00000176102.13	ENST00000431742.2	CSTF3	-0.714634	0.0386457	-0.0825241	0.670159	-0.63211	-0.109792	0.559636	-0.164424	0.412385	0.054632
ENSG00000148110.16	ENST00000375344.8	MFSD14B	0.364217	0.0386457	-0.103459	0.632477	0.467676	0.0587743	0.808558	-0.0030576	0.966574	0.0618319
ENSG00000171316.12	ENST00000423902.7	CHD7	-0.556852	0.0388815	-0.131659	0.517387	-0.425193	-0.119928	0.577009	-0.184303	0.36683	0.0643753
ENSG00000180879.14	ENST00000370086.8	SSR4	0.33823	0.0389056	0.104112	0.636322	0.234118	0.0163773	0.944531	-0.0456589	0.888435	0.0620362
ENSG00000269713.7	ENST00000621645.4	NBPF9	0.708908	0.0389089	0.0652924	0.762348	0.643615	0.0673983	0.710068	0.0869869	0.711059	-0.0195886
ENSG00000151726.15	ENST00000281455.7	ACSL1	-0.342468	0.0389089	-0.104642	0.628323	-0.237825	-0.173243	0.446979	-0.0207713	0.933941	-0.152472
ENSG00000152240.13	ENST00000282058.11	HAUS1	-0.472419	0.0389089	-0.022195	0.941722	-0.450224	-0.164794	0.475055	0.025734	0.916199	-0.190528
ENSG00000100815.12	ENST00000267622.8	TRIP11	-0.524639	0.0389628	-0.0511352	0.83811	-0.473504	-0.367356	0.17211	0.0675517	0.75245	-0.434907
ENSG00000155189.12	ENST00000285518.11	AGPAT5	-0.38301	0.0389684	-0.0313626	0.914448	-0.351647	-0.117079	0.613354	0.189642	0.375455	-0.306721
ENSG00000160999.10	ENST00000536178.3	SH2B2	0.792113	0.0391156	0.0621084	0.626585	0.730005	0.061216	0.682975	0.0110836	0.949156	0.0501323
ENSG00000008282.9	ENST00000455385.7	SYPL1	-0.352387	0.0391866	-0.0206379	0.921439	-0.331749	-0.446722	0.0209993	0.010521	0.963061	-0.457243
ENSG00000140545.15	ENST00000566497.5	MFGE8	0.476913	0.0392175	0.237488	0.284447	0.239425	0.0431547	0.85115	0.0252377	0.912651	0.017917
ENSG00000100906.11	ENST00000216797.10	NFKBIA	0.445284	0.0392873	-0.129397	0.508664	0.574681	0.0160533	0.994498	-0.0914783	0.64032	0.107532
ENSG00000163848.20	ENST00000360647.9	ZNF148	-0.566065	0.0393577	-0.0725827	0.750531	-0.493482	-0.285089	0.277736	-0.08479	0.693968	-0.200299
ENSG00000088930.8	ENST00000377191.5	XRN2	-0.480809	0.0393997	-0.119575	0.574285	-0.361234	-0.120579	0.605867	0.0256286	0.925806	-0.146207
ENSG00000105048.17	ENST00000585321.6	TNNT1	0.512588	0.039508	0.195821	0.36517	0.316767	0.670436	0.0610368	0.105556	0.573335	0.564879
ENSG00000116752.6	ENST00000369541.4	BCAS2	-0.474338	0.039508	-0.0184916	0.953243	-0.455846	-0.0359194	0.897041	0.0711008	0.738897	-0.10702
ENSG00000135679.26	ENST00000258149.11	MDM2	-0.554264	0.0396338	-0.0498759	0.845017	-0.504388	-0.746042	0.0592704	-0.125768	0.53193	-0.620274
ENSG00000112655.16	ENST00000230419.9	PTK7	0.342663	0.0396399	-0.00259955	0.994737	0.345263	-0.0113205	0.962484	-0.435646	0.065759	0.424326
ENSG00000134717.18	ENST00000472944.6	BTF3L4	-0.412146	0.039646	-0.000568641	0.999757	-0.411577	-0.0909353	0.638751	0.149673	0.452235	-0.240608
ENSG00000128228.5	ENST00000248958.5	SDF2L1	0.370861	0.0396669	0.0668271	0.629767	0.304034	0.158549	0.495184	0.0348075	0.864891	0.123742
ENSG00000123159.16	ENST00000393033.9	GIPC1	0.344853	0.0397927	0.0380496	0.901609	0.306804	0.134893	0.541812	-0.0291025	0.901788	0.163995
ENSG00000103888.17	ENST00000220244.7	CEMIP	-0.435761	0.0399335	-0.360122	0.17399	-0.0756392	-0.524093	0.114295	-0.92419	0.0041822	0.400097
ENSG00000054267.22	ENST00000264183.9	ARID4B	-0.674608	0.0399437	-0.473752	0.0520869	-0.200856	-0.148149	0.435699	-0.22704	0.27528	0.0788902
ENSG00000117614.10	ENST00000354361.3	SYF2	-0.522715	0.0399481	-0.0660714	0.772028	-0.456643	-0.197354	0.384875	0.0333766	0.889418	-0.230731
ENSG00000137822.13	ENST00000564079.6	TUBGCP4	-0.427649	0.0400759	-0.254697	0.237188	-0.172952	-0.366684	0.192585	-0.205125	0.29013	-0.161559
ENSG00000106290.15	ENST00000452041.5	TAF6	0.31444	0.0402571	0.119046	0.56764	0.195394	0.0669838	0.78084	-0.0944574	0.651537	0.161441
ENSG00000115548.17	ENST00000409064.5	KDM3A	-0.463251	0.0402949	-0.185149	0.37478	-0.278101	-0.185464	0.432001	-0.104333	0.60699	-0.0811313
ENSG00000169599.13	ENST00000410022.7	NFU1	-0.435447	0.0403281	0.0758774	0.731434	-0.511324	-0.164663	0.492704	0.352122	0.0555625	-0.516784
ENSG00000080845.19	ENST00000475894.5	DLGAP4	0.389938	0.0403281	0.0235909	0.937747	0.366347	0.549565	0.0324971	-0.0679927	0.771592	0.617558
ENSG00000122376.12	ENST00000298786.5	SHLD2	-0.510148	0.0403316	-0.0590564	0.807666	-0.451092	-0.290615	0.281843	0.186206	0.259016	-0.476821
ENSG00000162688.17	ENST00000361915.8	AGL	-0.568092	0.0403319	0.0177635	0.943423	-0.585855	-0.337184	0.235337	-0.0141821	0.966778	-0.323002
ENSG00000152193.8	ENST00000282003.7	OBI1	-0.848166	0.04041	-0.134929	0.494646	-0.713237	-0.250529	0.226962	-0.0137997	0.959228	-0.236729
ENSG00000151287.17	ENST00000376032.9	TEX30	-0.443331	0.04041	-0.0938134	0.666461	-0.349518	-0.208167	0.364731	0.0725584	0.690948	-0.280726
ENSG00000083635.8	ENST00000379161.5	NUFIP1	-0.577665	0.0405443	-0.150288	0.472238	-0.427376	-0.337296	0.227087	0.0261932	0.891135	-0.363489
ENSG00000067248.10	ENST00000251636.10	DHX29	-0.663959	0.0405443	-0.0480702	0.845017	-0.615889	-0.121913	0.494177	0.0767455	0.735498	-0.198658
ENSG00000177169.10	ENST00000321867.6	ULK1	0.573484	0.040554	0.0401386	0.750892	0.533345	0.0811791	0.657156	-0.0374308	0.777925	0.11861
ENSG00000125844.16	ENST00000360807.8	RRBP1	-0.502856	0.0406358	-0.497395	0.0920271	-0.00546083	-0.0731543	0.723848	-0.398458	0.125239	0.325304
ENSG00000177628.16	ENST00000368373.8	GBA	0.361082	0.0406358	0.13162	0.52553	0.229463	0.157363	0.482373	0.0532684	0.808196	0.104095
ENSG00000126464.14	ENST00000418929.7	PRR12	0.406007	0.0406358	-0.0463595	0.733518	0.452367	0.059117	0.816454	-0.325891	0.156026	0.385008
ENSG00000146457.16	ENST00000337387.4	WTAP	-0.488921	0.0406358	-0.0362205	0.896682	-0.4527	-0.199792	0.393403	0.0793773	0.703153	-0.27917
ENSG00000134453.16	ENST00000379888.9	RBM17	-0.364036	0.0406358	0.00965966	0.978166	-0.373695	-0.311377	0.175222	0.0559908	0.803325	-0.367368
ENSG00000162542.14	ENST00000294543.11	TMCO4	0.502571	0.0406358	0.110827	0.559954	0.391744	0.122978	0.587943	0.0312585	0.878489	0.0917194
ENSG00000085719.13	ENST00000517490.6	CPNE3	-0.485299	0.0406358	-0.0139797	0.96937	-0.47132	-0.172932	0.458245	0.108419	0.617741	-0.281351
ENSG00000075711.21	ENST00000667157.1	DLG1	-0.394877	0.0406532	0.0490896	0.795633	-0.443966	-0.230461	0.34911	-0.0529142	0.801985	-0.177547
ENSG00000136802.12	ENST00000372600.9	LRRC8A	0.393663	0.0406712	0.111966	0.590093	0.281697	0.142265	0.5011	0.162601	0.397169	-0.020335
ENSG00000132854.19	ENST00000371153.9	KANK4	0.803752	0.0407096	1.28447	0.00672616	-0.480715	0.0788736	0.646386	0.0277093	0.867568	0.0511643
ENSG00000157827.20	ENST00000288670.14	FMNL2	-0.489386	0.0407304	-0.197683	0.323512	-0.291702	-0.155213	0.498142	-0.0746164	0.733951	-0.0805967
ENSG00000125877.13	ENST00000380113.8	ITPA	0.326618	0.0407731	0.0281887	0.917762	0.298429	0.0314424	0.900022	0.00268055	0.993486	0.0287619
ENSG00000086730.17	ENST00000275635.11	LAT2	0.766999	0.0409722	0.102891	0.356289	0.664108	0.170621	0.373652	0.0930796	0.482824	0.0775418
ENSG00000138658.16	ENST00000505019.6	ZGRF1	-0.826587	0.0409722	-0.138277	0.477232	-0.68831	-0.467509	0.17622	-0.0506796	0.826108	-0.41683
ENSG00000089053.13	ENST00000261819.8	ANAPC5	0.268384	0.0409722	-0.050707	0.839079	0.319091	1.61142e-05	0.998249	-0.0441734	0.84609	0.0441895
ENSG00000110871.15	ENST00000288532.11	COQ5	-0.414472	0.0409722	-0.0786658	0.702135	-0.335806	-0.210919	0.376469	0.0605849	0.7765	-0.271504
ENSG00000149809.17	ENST00000279263.14	TM7SF2	0.490082	0.040979	0.0301484	0.908953	0.459934	0.0280722	0.899843	0.00381799	0.989108	0.0242542
ENSG00000167548.17	ENST00000301067.12	KMT2D	0.358134	0.0410506	-0.0308892	0.901375	0.389023	0.0354026	0.887804	-0.159975	0.382345	0.195377
ENSG00000006757.12	ENST00000381042.9	PNPLA4	0.456709	0.0411377	0.115504	0.580605	0.341205	0.0553716	0.807915	0.0996067	0.639216	-0.044235
ENSG00000255561.7	ENST00000260257.9	FDXACB1	-0.942688	0.0412063	-0.109647	0.563794	-0.833041	-1.13254	0.105702	-0.0568243	0.776992	-1.07572
ENSG00000136156.15	ENST00000649266.1	ITM2B	-0.483734	0.0412146	0.0228847	0.9379	-0.506618	-0.201616	0.382295	0.100962	0.62661	-0.302578
ENSG00000111300.10	ENST00000261745.9	NAA25	-0.495774	0.0413119	-0.114799	0.592252	-0.380975	-0.33228	0.223528	-0.039287	0.871346	-0.292993
ENSG00000140006.12	ENST00000620954.2	WDR89	-0.742734	0.0413119	-0.0422946	0.853103	-0.700439	-0.0979269	0.606312	0.0103938	0.962983	-0.108321
ENSG00000122435.10	ENST00000370141.7	TRMT13	-0.678328	0.0413119	-0.0292838	0.903238	-0.649044	-0.697117	0.101615	0.0976574	0.596707	-0.794774
ENSG00000182712.16	ENST00000369484.8	CMC4	-0.692758	0.0413475	-0.00167046	0.99838	-0.691088	-0.721639	0.0939926	-0.00808647	0.981245	-0.713553
ENSG00000162302.13	ENST00000334205.9	RPS6KA4	0.377606	0.0415237	0.0445997	0.853596	0.333007	0.250953	0.312939	0.0707797	0.768369	0.180174
ENSG00000070756.17	ENST00000520142.2	PABPC1	-0.551298	0.0415469	0.281106	0.157726	-0.832404	-0.14651	0.481414	0.0827964	0.699089	-0.229306
ENSG00000107738.20	ENST00000394957.8	VSIR	0.502351	0.0415469	0.0151782	0.945063	0.487173	-0.0200419	0.934621	-0.0708214	0.67252	0.0507794
ENSG00000198858.10	ENST00000361574.10	R3HDM4	0.449576	0.0415625	0.18734	0.371785	0.262236	0.609039	0.0496764	0.149999	0.450512	0.459041
ENSG00000064012.22	ENST00000264275.9	CASP8	-0.642004	0.0416116	-0.13863	0.440924	-0.503374	-0.0619976	0.753442	-0.0183519	0.942216	-0.0436457
ENSG00000120837.8	ENST00000551727.5	NFYB	-0.623409	0.0419412	0.0473403	0.853596	-0.670749	-0.185916	0.350382	-0.0299134	0.901244	-0.156003
ENSG00000256646.8	ENST00000677581.1	RP11-111K18.1	-0.360055	0.0419412	-0.106427	0.507703	-0.253627	-0.341093	0.183859	-0.0756551	0.629592	-0.265438
ENSG00000132603.15	ENST00000254940.10	NIP7	-0.417805	0.0419412	-0.24678	0.266539	-0.171025	-0.0815045	0.769492	0.0336409	0.886146	-0.115145
ENSG00000175756.13	ENST00000321751.9	AURKAIP1	0.296367	0.0421273	-0.0456433	0.855569	0.34201	0.0999944	0.62592	-0.202604	0.291302	0.302599
ENSG00000183597.16	ENST00000401833.5	TANGO2	0.533551	0.0421515	0.125296	0.525439	0.408255	0.143512	0.508359	0.0150967	0.972273	0.128416
ENSG00000239672.8	ENST00000393196.8	NME1	-0.441293	0.0421781	-0.0129371	0.978083	-0.428356	-0.0506912	0.829213	-0.0210065	0.93738	-0.0296847
ENSG00000137414.6	ENST00000259963.4	FAM8A1	0.524795	0.0422021	0.029044	0.907923	0.495751	0.0759872	0.741988	0.320481	0.177443	-0.244494
ENSG00000110841.14	ENST00000318304.12	PPFIBP1	-0.377964	0.0422567	-0.237945	0.208425	-0.140019	-0.154179	0.502869	-0.10424	0.594927	-0.0499389
ENSG00000145388.15	ENST00000388822.10	METTL14	-0.657513	0.0422567	-0.134322	0.483919	-0.523191	-0.139619	0.425721	0.0370547	0.873982	-0.176674
ENSG00000155545.20	ENST00000381199.8	MIER3	-0.595833	0.0422664	-0.0494199	0.837265	-0.546413	-0.0713626	0.741751	0.0812621	0.704073	-0.152625
ENSG00000110628.16	ENST00000649076.2	SLC22A18	0.618219	0.042485	0.122118	0.227916	0.496101	0.128999	0.473686	0.0766694	0.478526	0.0523293
ENSG00000173267.14	ENST00000372017.4	SNCG	0.659118	0.0425309	0.0620073	0.548362	0.597111	1.42433	0.00154361	0.104551	0.287088	1.31978
ENSG00000135249.8	ENST00000257700.7	RINT1	-0.412448	0.0425903	-0.0170336	0.95193	-0.395414	-0.130117	0.569045	0.150016	0.439673	-0.280133
ENSG00000108946.15	ENST00000358598.6	PRKAR1A	-0.306366	0.0425953	-0.0603618	0.794794	-0.246004	0.0192265	0.962206	0.254537	0.14556	-0.23531
ENSG00000122406.14	ENST00000370321.8	RPL5	-0.474671	0.0426219	-0.0015639	0.99838	-0.473107	-0.0402641	0.855917	0.00285712	0.991652	-0.0431212
ENSG00000153914.16	ENST00000380918.7	SREK1	-0.68582	0.0426966	-0.131952	0.535163	-0.553868	-0.0612718	0.748336	-0.0633863	0.777561	0.00211447
ENSG00000120437.9	ENST00000367048.5	ACAT2	-0.348301	0.0427216	-0.293048	0.173616	-0.0552526	-0.178945	0.414431	-0.139453	0.49318	-0.0394926
ENSG00000148334.16	ENST00000338961.11	PTGES2	0.383087	0.0427358	0.0288027	0.914145	0.354285	0.164023	0.481683	-0.107442	0.599526	0.271465
ENSG00000249115.9	ENST00000203166.10	HAUS5	0.400645	0.0427511	0.0238394	0.918776	0.376805	0.342077	0.191055	-0.041153	0.849463	0.38323
ENSG00000004779.10	ENST00000007516.8	NDUFAB1	-0.423837	0.0427511	-0.205486	0.319099	-0.218351	-0.191355	0.400598	-0.0411936	0.865561	-0.150162
ENSG00000063587.15	ENST00000650114.2	ZNF275	0.570869	0.0428693	0.361105	0.148211	0.209764	0.473991	0.144571	0.639324	0.00251401	-0.165332
ENSG00000271303.2	ENST00000381962.4	SRXN1	0.495937	0.0428739	0.142443	0.47252	0.353494	0.307596	0.246449	0.240886	0.160443	0.06671
ENSG00000079134.12	ENST00000261600.11	THOC1	-0.529084	0.043051	-0.168896	0.404515	-0.360188	-0.137138	0.485565	0.117536	0.563341	-0.254674
ENSG00000135245.10	ENST00000257696.5	HILPDA	0.538722	0.0431534	-0.0603476	0.762817	0.59907	0.0764443	0.713703	-0.0652244	0.761313	0.141669
ENSG00000198039.11	ENST00000476120.1	ZNF273	-0.860526	0.0431537	-0.0561388	0.797521	-0.804387	-0.0787611	0.618899	0.0039628	0.989051	-0.0827239
ENSG00000169021.6	ENST00000304863.6	UQCRFS1	-0.330257	0.0431575	-0.107913	0.595769	-0.222344	-0.177684	0.440662	-0.0381873	0.872435	-0.139497
ENSG00000169251.13	ENST00000351193.7	NMD3	-0.472232	0.0433654	-0.0430664	0.862393	-0.429166	-0.0824855	0.704277	0.0606939	0.790604	-0.143179
ENSG00000103540.16	ENST00000381396.9	CCP110	-0.676811	0.0433654	-0.0569349	0.802193	-0.619876	-0.316781	0.224356	-0.00986541	0.981949	-0.306915
ENSG00000134480.16	ENST00000256897.9	CCNH	-0.398866	0.0433654	-0.0414204	0.876994	-0.357446	-0.413058	0.132762	0.193834	0.266075	-0.606892
ENSG00000165732.13	ENST00000354185.9	DDX21	-0.575857	0.0433654	-0.237401	0.274482	-0.338456	-0.0549876	0.758257	-0.00943116	0.977125	-0.0455564
ENSG00000196419.13	ENST00000360079.8	XRCC6	-0.447268	0.0433654	-0.414246	0.0825231	-0.033022	-0.0801073	0.727261	-0.140168	0.489585	0.0600608
ENSG00000161618.10	ENST00000293350.9	ALDH16A1	0.451568	0.0433849	-0.031248	0.846169	0.482816	0.291384	0.259921	-0.0358611	0.833424	0.327245
ENSG00000173166.18	ENST00000319170.10	RAPH1	0.44139	0.0434444	0.0564971	0.80903	0.384893	0.438178	0.108406	0.0581889	0.802986	0.379989
ENSG00000125821.13	ENST00000377452.4	DTD1	0.31311	0.043475	0.274671	0.085706	0.0384391	0.14653	0.488768	0.179529	0.287088	-0.0329989
ENSG00000008294.21	ENST00000505279.5	SPAG9	-0.376325	0.043566	-0.118007	0.579275	-0.258318	-0.131919	0.578701	-0.0264437	0.916588	-0.105475
ENSG00000100603.14	ENST00000261531.12	SNW1	-0.463798	0.0437347	-0.291687	0.194851	-0.172111	-0.0524359	0.820444	-0.0274006	0.912999	-0.0250353
ENSG00000078399.19	ENST00000343483.7	HOXA9	0.36401	0.0437357	0.116749	0.583967	0.247261	0.00982175	0.967598	0.0209853	0.933181	-0.0111636
ENSG00000139344.8	ENST00000266736.7	AMDHD1	0.68145	0.0438862	0.134556	0.41733	0.546895	0.232348	0.298212	0.674427	0.072791	-0.442079
ENSG00000100526.20	ENST00000335183.11	CDKN3	-0.485775	0.0439479	-0.028202	0.922403	-0.457573	-0.255508	0.288607	-0.0305605	0.90077	-0.224947
ENSG00000091436.17	ENST00000338983.7	MAP3K20	-0.432283	0.0439502	-0.0742386	0.744349	-0.358044	-0.163411	0.468653	-0.136478	0.453797	-0.0269325
ENSG00000135960.10	ENST00000258443.7	EDAR	0.383296	0.0439502	0.0779324	0.708739	0.305364	0.124761	0.553963	0.0144201	0.956692	0.110341
ENSG00000156110.15	ENST00000673027.1	ADK	-0.314957	0.0439502	0.0420866	0.84777	-0.357044	-0.0732919	0.778437	0.115019	0.531879	-0.188311
ENSG00000182518.13	ENST00000489298.1	FAM104B	-0.618862	0.0439502	-0.17832	0.382458	-0.440542	-0.564849	0.132352	-0.0527422	0.823153	-0.512107
ENSG00000152669.9	ENST00000282572.5	CCNO	0.507221	0.0439502	0.00461774	0.98614	0.502603	0.107843	0.571364	-0.0225951	0.890475	0.130438
ENSG00000063978.16	ENST00000314289.13	RNF4	-0.371842	0.0439502	0.0108407	0.97408	-0.382683	-0.0712557	0.773118	0.0487431	0.831805	-0.119999
ENSG00000118961.15	ENST00000237822.8	LDAH	-0.54212	0.0440173	-0.19141	0.369223	-0.35071	-0.360236	0.217029	-0.0613105	0.788897	-0.298925
ENSG00000149308.17	ENST00000278612.9	NPAT	-0.514515	0.0440928	-0.20037	0.349614	-0.314145	-0.377216	0.181291	-0.0052508	0.985262	-0.371965
ENSG00000265354.4	ENST00000580018.4	TIMM23	-0.455299	0.0441561	-0.139936	0.503043	-0.315363	-0.115341	0.622823	-0.0526173	0.82893	-0.062724
ENSG00000164038.16	ENST00000503103.5	SLC9B2	-0.692871	0.044184	-0.0558407	0.805372	-0.637031	-0.165418	0.401398	-0.158551	0.428936	-0.00686661
ENSG00000140830.9	ENST00000268483.8	TXNL4B	-0.600411	0.044201	-0.0561718	0.774282	-0.544239	-0.144046	0.454329	0.0788153	0.69816	-0.222862
ENSG00000162607.13	ENST00000339950.5	USP1	-0.551872	0.0442268	0.088418	0.641826	-0.64029	-0.136404	0.483062	0.318718	0.124213	-0.455122
ENSG00000127311.10	ENST00000247815.9	HELB	-0.776608	0.0442268	-0.096108	0.568091	-0.6805	-0.0853729	0.638666	-0.0368224	0.866299	-0.0485504
ENSG00000260916.8	ENST00000569205.5	CCPG1	0.483935	0.0442268	1.20968	6.10629e-05	-0.72575	0.561563	0.0634061	1.42983	2.70335e-08	-0.868269
ENSG00000198408.14	ENST00000361464.8	OGA	-0.493142	0.0442425	-0.0171689	0.955493	-0.475973	-0.158882	0.4683	0.0366128	0.877754	-0.195495
ENSG00000204264.12	ENST00000374882.8	PSMB8	0.360932	0.0442618	0.369449	0.132052	-0.00851774	0.318785	0.161746	0.113851	0.583018	0.204934
ENSG00000033178.13	ENST00000322244.10	UBA6	-0.566768	0.0442618	-0.123724	0.555088	-0.443045	-0.0906283	0.6325	-0.0494567	0.835748	-0.0411716
ENSG00000102781.14	ENST00000380617.7	KATNAL1	-0.626903	0.0443782	-0.147367	0.481464	-0.479536	-0.352109	0.224356	-0.0738353	0.76883	-0.278274
ENSG00000132466.19	ENST00000509867.6	ANKRD17	-0.420773	0.0443915	-0.15119	0.422658	-0.269583	-0.201591	0.397192	-0.107106	0.591823	-0.0944843
ENSG00000168944.17	ENST00000328236.10	CEP120	-0.506099	0.0444203	0.0683433	0.748754	-0.574442	-0.606615	0.0668004	0.0457445	0.839631	-0.65236
ENSG00000114650.20	ENST00000265565.10	SCAP	0.361089	0.0444621	0.0841883	0.68088	0.276901	0.0860686	0.701281	-0.0532999	0.820095	0.139368
ENSG00000136143.16	ENST00000646932.1	SUCLA2	-0.394477	0.0444621	-0.0911266	0.660308	-0.30335	-0.305883	0.247685	0.0535462	0.773178	-0.359429
ENSG00000128408.9	ENST00000614167.2	RIBC2	-0.751593	0.0445035	-0.0903709	0.495558	-0.661222	-0.0807273	0.639728	-0.057223	0.705552	-0.0235043
ENSG00000111845.5	ENST00000379568.4	PAK1IP1	-0.471256	0.0445196	-0.0187787	0.951617	-0.452477	-0.206719	0.37867	0.0444432	0.823153	-0.251162
ENSG00000132341.12	ENST00000392367.4	RAN	-0.415123	0.0447027	-0.0462633	0.845017	-0.368859	-0.153798	0.500924	-0.108216	0.596707	-0.0455817
ENSG00000143379.12	ENST00000368962.6	SETDB1	-0.591697	0.0447183	0.0563189	0.799005	-0.648015	-0.392201	0.201014	-0.163381	0.411641	-0.22882
ENSG00000198189.11	ENST00000358290.9	HSD17B11	-0.407972	0.0447183	-0.0511757	0.818565	-0.356796	-0.346097	0.121789	-0.0381993	0.883808	-0.307898
ENSG00000108578.15	ENST00000261714.11	BLMH	-0.517576	0.0448385	-0.0596352	0.768261	-0.457941	-0.133893	0.541669	-0.0415872	0.859674	-0.0923063
ENSG00000100380.14	ENST00000216218.8	ST13	-0.327075	0.0448598	-0.0072333	0.994653	-0.319842	-0.0505665	0.875446	0.0632236	0.743056	-0.11379
ENSG00000100796.18	ENST00000554684.5	PPP4R3A	-0.566942	0.0449023	-0.0079481	0.981328	-0.558994	-0.15656	0.466821	0.111675	0.593247	-0.268235
ENSG00000168818.10	ENST00000306200.7	STX18	-0.570236	0.0449023	-0.0536013	0.822401	-0.516635	-0.232857	0.348768	0.0327215	0.906895	-0.265578
ENSG00000185567.7	ENST00000557457.1	AHNAK2	0.756143	0.0449495	0.0848975	0.660103	0.671245	1.06589	0.062572	0.599038	0.0665654	0.466857
ENSG00000132541.11	ENST00000254878.8	RIDA	-0.395505	0.0452771	-0.0737296	0.740399	-0.321776	-0.298468	0.235955	-0.0139927	0.974581	-0.284475
ENSG00000134884.15	ENST00000400198.8	ARGLU1	-0.642012	0.045287	-0.161619	0.415767	-0.480393	-0.163511	0.446173	-0.0800446	0.681798	-0.0834662
ENSG00000151923.18	ENST00000436547.7	TIAL1	-0.444019	0.045287	-0.00109501	0.98854	-0.442924	-0.470741	0.116519	0.00524049	0.985603	-0.475981
ENSG00000189241.8	ENST00000368608.4	TSPYL1	0.334221	0.045338	0.00442391	0.993316	0.329797	0.718629	0.00106477	0.232244	0.240254	0.486385
ENSG00000117298.16	ENST00000415912.6	ECE1	0.319637	0.0453395	0.172123	0.404515	0.147514	0.0607808	0.800289	0.082478	0.702315	-0.0216972
ENSG00000106683.15	ENST00000336180.7	LIMK1	0.395024	0.0454379	0.0975761	0.648056	0.297448	0.288368	0.252656	-0.0216523	0.933664	0.31002
ENSG00000197976.12	ENST00000313871.9	AKAP17A	0.543165	0.0454404	-0.0128373	0.962518	0.556003	0.315605	0.243905	-0.0186798	0.930321	0.334284
ENSG00000184937.16	ENST00000640146.2	WT1	-0.716282	0.0454446	-0.504167	0.109125	-0.212116	-0.0749467	0.669969	-0.119775	0.512081	0.0448283
ENSG00000128595.17	ENST00000535011.6	CALU	-0.332829	0.0454446	-0.0189641	0.945477	-0.313865	-0.161074	0.467239	0.0341601	0.886146	-0.195234
ENSG00000119669.5	ENST00000238647.5	IRF2BPL	0.506014	0.0454446	0.283542	0.226312	0.222471	0.53979	0.140033	0.0543548	0.75245	0.485436
ENSG00000277972.2	ENST00000613478.2	CISD3	0.464131	0.0454549	-0.00331347	0.99838	0.467444	0.0976903	0.644256	-0.144509	0.471113	0.242199
ENSG00000105879.12	ENST00000440859.8	CBLL1	-0.47818	0.0454549	0.0313424	0.896682	-0.509522	-0.113527	0.618899	0.0133937	0.962077	-0.126921
ENSG00000122483.17	ENST00000401026.7	CCDC18	-0.866838	0.0454698	0.0143538	0.962898	-0.881191	-0.102044	0.474263	0.054141	0.819122	-0.156185
ENSG00000153207.16	ENST00000326225.3	AHCTF1	-0.518026	0.0454878	-0.237792	0.265633	-0.280234	-0.132499	0.560858	-0.0711351	0.746926	-0.0613634
ENSG00000085741.13	ENST00000322563.8	WNT11	0.491485	0.0455394	-0.0176187	0.918776	0.509103	0.0893893	0.643056	-0.0236037	0.865933	0.112993
ENSG00000018610.15	ENST00000644802.2	STEEP1	-0.365888	0.0455488	-0.0413265	0.889839	-0.324561	-0.00864167	0.977152	-0.108066	0.603675	0.0994244
ENSG00000153201.16	ENST00000283195.11	RANBP2	-0.489278	0.0455488	-0.0890127	0.665187	-0.400265	-0.147475	0.513365	0.0527564	0.821643	-0.200232
ENSG00000196352.16	ENST00000314754.12	CD55	0.463398	0.0456398	0.996369	0.000105236	-0.532971	0.128974	0.556994	0.615883	0.0378713	-0.486909
ENSG00000168439.17	ENST00000305218.9	STIP1	-0.541957	0.0456398	-0.459299	0.109888	-0.0826577	-0.0583708	0.780072	-0.163974	0.335579	0.105603
ENSG00000165476.14	ENST00000373758.5	REEP3	-0.432509	0.0456545	-0.0852057	0.692376	-0.347304	-0.768008	0.014587	-0.209	0.318164	-0.559008
ENSG00000183814.16	ENST00000681046.1	LIN9	-0.572127	0.0456545	-0.398818	0.0964515	-0.173308	-0.23898	0.312748	-0.073578	0.737916	-0.165402
ENSG00000145545.12	ENST00000274192.7	SRD5A1	0.391515	0.0456962	0.0298064	0.901979	0.361708	0.0755586	0.750138	0.162035	0.414098	-0.0864769
ENSG00000170515.14	ENST00000303305.11	PA2G4	-0.496376	0.0458004	-0.174429	0.415042	-0.321947	-0.0591347	0.782491	-0.093546	0.644325	0.0344113
ENSG00000163884.4	ENST00000296233.4	KLF15	0.894268	0.0458004	0.109037	0.370659	0.785231	0.0256868	0.867335	-0.00433851	0.979803	0.0300253
ENSG00000275221.2	ENST00000618958.2	H2AC15	0.370389	0.0458004	-0.0255428	0.918776	0.395932	0.0949834	0.686262	-0.148582	0.45494	0.243566
ENSG00000184007.22	ENST00000457805.6	PTP4A2	-0.500131	0.0458004	0.157918	0.370015	-0.658049	-0.149335	0.502869	0.427532	0.00176404	-0.576867
ENSG00000104356.11	ENST00000401707.7	POP1	-0.742511	0.0458004	-0.367261	0.185634	-0.375249	-0.0972111	0.557785	-0.851844	0.0085596	0.754633
ENSG00000136840.19	ENST00000335791.10	ST6GALNAC4	0.40555	0.0458004	0.192893	0.36517	0.212657	-0.0151508	0.949168	-0.117219	0.570301	0.102068
ENSG00000101752.12	ENST00000261537.7	MIB1	-0.539485	0.0458004	0.0283333	0.894961	-0.567818	-0.129851	0.530924	0.151388	0.450512	-0.281239
ENSG00000108651.10	ENST00000261708.9	UTP6	-0.455243	0.0458004	-0.182228	0.369024	-0.273016	-0.0327999	0.884441	-0.008004	0.972724	-0.0247959
ENSG00000101986.12	ENST00000218104.6	ABCD1	0.43054	0.045849	0.0203748	0.935329	0.410165	0.0570366	0.808558	-0.157181	0.397169	0.214217
ENSG00000151500.15	ENST00000352327.5	THYN1	-0.308893	0.045849	-0.0762268	0.740762	-0.232666	-0.198793	0.411639	-0.100836	0.624146	-0.0979576
ENSG00000138032.21	ENST00000282412.9	PPM1B	-0.395523	0.0459208	0.0456935	0.846861	-0.441217	-0.11036	0.603264	0.211515	0.305887	-0.321875
ENSG00000179387.10	ENST00000323570.8	ELMOD2	-0.500546	0.0459208	-0.000343572	0.999798	-0.500202	-0.0706711	0.713231	0.680392	0.00799865	-0.751063
ENSG00000143554.14	ENST00000624995.4	SLC27A3	0.399744	0.0459208	0.0702853	0.632477	0.329458	0.0365596	0.873487	0.0174128	0.925751	0.0191468
ENSG00000171202.7	ENST00000304511.7	TMEM126A	-0.472406	0.0459208	-0.0198996	0.940489	-0.452506	-0.37616	0.189097	0.089771	0.65045	-0.465931
ENSG00000144445.17	ENST00000457374.5	KANSL1L	-0.55228	0.0459208	-0.125364	0.550401	-0.426917	-0.444634	0.179515	-0.00066218	0.996982	-0.443971
ENSG00000138801.9	ENST00000265174.5	PAPSS1	-0.451353	0.0459651	-0.0925751	0.648056	-0.358778	-0.076581	0.71471	-0.00243617	0.997838	-0.0741449
ENSG00000101236.17	ENST00000358395.11	RNF24	0.598407	0.0459702	0.0934664	0.595769	0.504941	0.183297	0.378123	0.0167497	0.944701	0.166547
ENSG00000142867.14	ENST00000620248.2	BCL10	-0.529571	0.046001	-0.0497427	0.840795	-0.479828	-0.114997	0.635135	-0.0201726	0.937713	-0.0948244
ENSG00000107758.16	ENST00000360663.10	PPP3CB	-0.441958	0.0460199	-0.0290494	0.911505	-0.412909	-0.234394	0.341031	0.248727	0.234747	-0.483121
ENSG00000130653.16	ENST00000277531.8	PNPLA7	0.680265	0.0461858	0.106422	0.370015	0.573843	0.23223	0.247685	0.0182475	0.906687	0.213982
ENSG00000088970.16	ENST00000619189.5	KIZ	-0.410483	0.0461858	-0.101818	0.625414	-0.308665	-0.353986	0.179515	-0.0818691	0.651637	-0.272117
ENSG00000123384.14	ENST00000243077.8	LRP1	0.58546	0.0461858	0.0916593	0.528291	0.493801	-0.00704236	0.984681	-0.00876458	0.965888	0.00172221
ENSG00000116574.6	ENST00000366691.4	RHOU	-0.800832	0.0462112	-0.0679406	0.748754	-0.732892	-0.0603721	0.733654	-0.0267652	0.906895	-0.0336068
ENSG00000099904.16	ENST00000334554.12	ZDHHC8	0.441142	0.0462112	0.0441186	0.841278	0.397023	0.0147228	0.944321	-0.0750981	0.703153	0.0898209
ENSG00000198522.14	ENST00000407583.7	GPN1	-0.312968	0.0463017	0.0944903	0.625971	-0.407458	-0.105297	0.639158	0.097914	0.571759	-0.203211
ENSG00000103042.9	ENST00000219320.9	SLC38A7	0.42844	0.0463193	0.00615772	0.986324	0.422282	0.171078	0.457047	0.0108782	0.976124	0.1602
ENSG00000196923.14	ENST00000355841.7	PDLIM7	0.35298	0.0463193	0.0430589	0.849092	0.309921	0.627108	0.00212127	0.0751007	0.742029	0.552007
ENSG00000137501.17	ENST00000316356.8	SYTL2	-0.690673	0.0463193	-0.303957	0.216306	-0.386716	-0.188375	0.328669	-0.101896	0.604555	-0.0864786
ENSG00000109084.14	ENST00000226230.8	TMEM97	-0.433116	0.0463495	-0.266575	0.214176	-0.166541	-0.255863	0.308948	-0.349575	0.0709926	0.0937114
ENSG00000166352.18	ENST00000334307.10	IFTAP	-0.656083	0.0464506	0.0473324	0.879853	-0.703416	-0.273238	0.277379	0.021373	0.933941	-0.294611
ENSG00000118418.14	ENST00000344726.9	HMGN3	-0.464905	0.0464682	-0.200651	0.334782	-0.264254	-0.34761	0.225485	-0.111727	0.574915	-0.235883
ENSG00000115310.18	ENST00000394609.6	RTN4	-0.364234	0.0465158	-0.0409186	0.881727	-0.323315	-0.12259	0.59482	0.136751	0.474807	-0.259341
ENSG00000142156.16	ENST00000361866.8	COL6A1	0.483314	0.0465198	0.0539016	0.749556	0.429413	0.0505866	0.796681	-0.0202432	0.919208	0.0708297
ENSG00000187024.15	ENST00000543175.5	PTRH1	0.370812	0.0467561	0.0186715	0.928342	0.352141	0.223499	0.378123	0.0128986	0.951158	0.210601
ENSG00000157500.12	ENST00000288266.8	APPL1	-0.446455	0.0468427	-0.0305228	0.910353	-0.415932	-0.383037	0.180427	-0.0113757	0.972547	-0.371661
ENSG00000114859.16	ENST00000265593.9	CLCN2	0.42775	0.0468557	-0.0646402	0.733883	0.49239	0.0749153	0.743	-0.119539	0.479248	0.194455
ENSG00000070950.10	ENST00000264926.7	RAD18	-0.645656	0.0468557	-0.593231	0.0306073	-0.0524252	-0.126553	0.493433	-0.449849	0.10568	0.323296
ENSG00000172830.13	ENST00000308127.9	SSH3	0.47082	0.0469591	0.129394	0.495558	0.341426	0.178555	0.438152	0.036829	0.867807	0.141726
ENSG00000178951.9	ENST00000322357.9	ZBTB7A	0.415122	0.0469694	0.041587	0.862004	0.373535	0.499465	0.0592704	-0.0424414	0.885728	0.541907
ENSG00000062485.19	ENST00000351328.8	CS	-0.401609	0.0469694	-0.0525506	0.803493	-0.349059	-0.148802	0.517579	-0.158325	0.404366	0.00952259
ENSG00000196950.14	ENST00000359634.10	SLC39A10	-0.416598	0.0469694	-0.000210205	0.996387	-0.416388	-0.629438	0.0181496	-0.0323255	0.894785	-0.597112
ENSG00000119689.15	ENST00000334220.9	DLST	-0.378066	0.0471502	-0.187696	0.375562	-0.19037	-0.0774394	0.74265	-0.116929	0.571759	0.0394892
ENSG00000111670.16	ENST00000299314.12	GNPTAB	-0.464299	0.0471868	0.0124017	0.978083	-0.476701	-0.470041	0.116519	-0.0046085	0.987099	-0.465433
ENSG00000173473.11	ENST00000254480.10	SMARCC1	-0.448955	0.0471951	-0.0328156	0.910701	-0.416139	-0.0825019	0.722686	-0.07202	0.739823	-0.0104819
ENSG00000171320.15	ENST00000305188.13	ESCO2	-0.630663	0.0471951	-0.284707	0.234808	-0.345956	-0.60543	0.141357	0.0392655	0.869177	-0.644695
ENSG00000183726.11	ENST00000374358.5	TMEM50A	-0.543922	0.0472385	-0.00888908	0.989751	-0.535033	-0.201736	0.391962	0.264276	0.186315	-0.466011
ENSG00000110172.12	ENST00000457199.6	CHORDC1	-0.778802	0.0472731	-0.0456458	0.745846	-0.733156	-0.262968	0.235337	-0.0459538	0.715227	-0.217014
ENSG00000113597.18	ENST00000438419.6	TRAPPC13	-0.547892	0.0472916	-0.139867	0.503212	-0.408026	-0.23924	0.327787	0.0227336	0.930303	-0.261973
ENSG00000143815.15	ENST00000272163.9	LBR	-0.363458	0.0473014	-0.123325	0.553158	-0.240134	-0.299371	0.174567	0.0227465	0.930303	-0.322118
ENSG00000138443.17	ENST00000261017.9	ABI2	-0.409445	0.0473919	0.0878931	0.68088	-0.497338	-0.2464	0.322781	-0.0115602	0.965697	-0.23484
ENSG00000119431.10	ENST00000374180.4	HDHD3	0.509538	0.0475364	-0.000246033	0.999798	0.509784	0.175164	0.441711	-0.0109898	0.959066	0.186154
ENSG00000141424.13	ENST00000269187.10	SLC39A6	-0.344272	0.047651	0.0903447	0.678695	-0.434617	-0.244403	0.283025	0.0276595	0.916199	-0.272062
ENSG00000198276.16	ENST00000354216.11	UCKL1	0.320846	0.0477833	0.0880469	0.68088	0.232799	0.231734	0.259632	0.0202942	0.939162	0.21144
ENSG00000130731.16	ENST00000301686.13	METTL26	0.332386	0.0478751	0.0517147	0.84292	0.280671	0.103226	0.66089	-0.100869	0.62661	0.204094
ENSG00000153774.9	ENST00000283882.4	CFDP1	-0.418733	0.0479342	-0.168285	0.415042	-0.250448	-0.224753	0.348443	-0.0662929	0.768191	-0.158461
ENSG00000177733.7	ENST00000314940.7	HNRNPA0	0.387861	0.0479342	0.00714498	0.971877	0.380716	0.429336	0.13265	0.0693966	0.702874	0.359939
ENSG00000154511.12	ENST00000370310.5	DIPK1A	-0.641646	0.0480176	-0.26101	0.245335	-0.380635	-0.387145	0.199852	-0.0476623	0.789386	-0.339482
ENSG00000115073.8	ENST00000289228.7	ACTR1B	0.328606	0.0480205	0.234285	0.300277	0.0943211	0.0612712	0.791603	-0.0489652	0.838579	0.110236
ENSG00000041982.16	ENST00000341037.8	TNC	0.603816	0.0481554	0.0716945	0.557594	0.532121	0.364271	0.197154	0.104935	0.404366	0.259337
ENSG00000060339.14	ENST00000265872.11	CCAR1	-0.462213	0.0481554	-0.101171	0.625013	-0.361042	-0.0774286	0.726721	-0.00147155	0.99991	-0.0759571
ENSG00000100116.17	ENST00000248924.11	GCAT	0.432386	0.0483055	-0.0449671	0.762266	0.477353	0.127359	0.576853	0.0355069	0.839534	0.0918519
ENSG00000145868.17	ENST00000513826.1	FBXO38	-0.425824	0.0484676	-0.186934	0.380855	-0.238891	-0.153972	0.507894	0.00608163	0.983815	-0.160053
ENSG00000140829.12	ENST00000268482.8	DHX38	-0.518373	0.0484676	-0.0695261	0.734746	-0.448847	-0.102987	0.639371	-0.149124	0.390344	0.0461372
ENSG00000144554.13	ENST00000675286.1	FANCD2	-0.586089	0.0484676	-0.0910311	0.632285	-0.495058	-0.18605	0.400598	-0.252026	0.252541	0.0659757
ENSG00000162819.12	ENST00000340934.10	BROX	-0.442177	0.0484702	0.00446509	0.993612	-0.446642	-0.0835937	0.722686	0.254943	0.150409	-0.338537
ENSG00000163083.6	ENST00000295228.4	INHBB	0.72097	0.0485957	0.0865259	0.584627	0.634444	0.131529	0.394393	0.290114	0.201314	-0.158585
ENSG00000171492.14	ENST00000394593.7	LRRC8D	0.418272	0.0486001	0.346667	0.0770413	0.071605	0.166722	0.473686	0.268242	0.14403	-0.10152
ENSG00000072506.14	ENST00000168216.11	HSD17B10	0.27698	0.0486514	0.0862534	0.708189	0.190727	0.218151	0.296082	-0.00887276	0.994352	0.227024
ENSG00000140382.15	ENST00000336216.9	HMG20A	-0.568461	0.0488262	-0.250818	0.265633	-0.317644	-0.0674291	0.742551	-0.212955	0.291302	0.145526
ENSG00000101276.18	ENST00000488495.3	SLC52A3	0.482965	0.0488262	-0.00398486	0.989342	0.48695	0.14903	0.505954	-0.121804	0.361949	0.270834
ENSG00000141524.17	ENST00000322914.7	TMC6	0.517244	0.0490002	0.105626	0.565914	0.411618	0.22564	0.319287	0.12426	0.568589	0.101379
ENSG00000147140.17	ENST00000276079.13	NONO	-0.496936	0.0491444	-0.0863128	0.680713	-0.410624	-0.0540176	0.809862	-0.158216	0.405832	0.104198
ENSG00000128915.12	ENST00000261520.9	ICE2	-0.455157	0.0491444	-0.0701128	0.757262	-0.385044	-0.339074	0.201014	0.115766	0.533913	-0.45484
ENSG00000113272.14	ENST00000231198.12	THG1L	-0.509374	0.0493041	-0.0149707	0.953243	-0.494403	-0.146329	0.501648	-0.0863467	0.685258	-0.0599828
ENSG00000007384.15	ENST00000262316.10	RHBDF1	0.508407	0.0493041	0.0597673	0.720068	0.44864	0.326873	0.233902	-0.0344562	0.856213	0.361329
ENSG00000134987.12	ENST00000513710.4	WDR36	-0.459268	0.0493942	-0.104829	0.580605	-0.354439	-0.0836528	0.701159	0.0347768	0.871717	-0.11843
ENSG00000173726.11	ENST00000366607.5	TOMM20	-0.352518	0.0494887	-0.0152208	0.965689	-0.337298	-0.119405	0.618248	0.0675814	0.763509	-0.186987
ENSG00000197063.11	ENST00000357736.9	MAFG	0.586295	0.0495627	0.0550365	0.776598	0.531258	0.538443	0.154902	0.407203	0.146459	0.13124
ENSG00000165525.18	ENST00000298310.10	NEMF	-0.565345	0.0495648	-0.163408	0.438273	-0.401937	-0.0861596	0.65951	0.00876594	0.976691	-0.0949255
ENSG00000196154.12	ENST00000368716.9	S100A4	-0.461546	0.0495648	-0.255949	0.260865	-0.205597	-0.493719	0.0750609	-0.434581	0.042952	-0.0591374
[truncated: 8,385 more rows]

## Sheet: Dataset EV 3_Legend
Dataset EV3_Output of DEseq2 analysis performed separately for Ribosome protected fragments (RPFs) and total cytoplasmic RNA (totals)
log2FC = Fold Change in log2 scale shrunk using the apeglm method
padj = adjust p-value (default Benjamini and Hochberg correction)
log2TE is calculated as log2RPFs - log2Totals outside of the DEseq2 environment
A note on the DEseq2 design
To correct for both the shRNA and the Dox induction, the subsequent design was used in the DESeqDataSetFromMatrix function:
design = ~ batch + shRNA + condition + shRNA:condition
batch is the replicate (1 to 4)
shRNA is CTRL or 2B1 (for the 2B1 analysis) and CTRL or 2B4 (for 2B4 analysis)
condition is uninduced or Dox-induced
The coefficient to extract data is therefore coef="shRNA2B1.conditionplus" or coef="shRNA2B4.conditionplus"
Columns:
gene	ENSEMBL gene ID
transcript	ENSEMBL transcript ID
gene_sym	HUGO Gene Symbol
Columns:	shRNA
RPFs_log2FC_shEIF2B1	EIF2B1	RPFs
RPFs_padj_shEIF2B1
totals_log2FC_shEIF2B1		Totals
totals_padj_shEIF2B1
log2TE_shEIF2B1		TE
RPFs_log2FC_shEIF2B4	EIF2B4	RPFs
RPFs_padj_shEIF2B4
totals_log2FC_shEIF2B4		Totals
totals_padj_shEIF2B4
log2TE_shEIF2B4		TE
