# Supplementary material for: Maintenance of p-eIF2α levels by the eIF2B complex is vital for colorectal cancer
Source: EMBO J. 2025 Feb 27;44(7):2075–105. doi: 10.1038/s44318-025-00381-9 (PMC11962125; doi:10.1038/s44318-025-00381-9)
Supplement: Supplementary file 7 — Source data Fig. 1 [file 44318_2025_381_MOESM7_ESM.zip]

Archive with 106 entries (92 files):
- Figure 1/
- __MACOSX/._Figure 1
- Figure 1/.DS_Store
- __MACOSX/Figure 1/._.DS_Store
- Figure 1/1F/
- __MACOSX/Figure 1/._1F
- Figure 1/1A/
- __MACOSX/Figure 1/._1A
- Figure 1/1G/
- __MACOSX/Figure 1/._1G
- Figure 1/1B/
- __MACOSX/Figure 1/._1B
- Figure 1/1E/
- __MACOSX/Figure 1/._1E
- Figure 1/1D/
- __MACOSX/Figure 1/._1D
- Figure 1/1C/
- __MACOSX/Figure 1/._1C
- Figure 1/1F/LAKTP/
- __MACOSX/Figure 1/1F/._LAKTP
- Figure 1/1F/APC/
- __MACOSX/Figure 1/1F/._APC
- Figure 1/1F/AK/
- __MACOSX/Figure 1/1F/._AK
- Figure 1/1F/FAP/
- __MACOSX/Figure 1/1F/._FAP
- Figure 1/1F/T4/
- __MACOSX/Figure 1/1F/._T4
- Figure 1/1F/HD-3/
- __MACOSX/Figure 1/1F/._HD-3
- Figure 1/1A/Adenoma.jpg
- __MACOSX/Figure 1/1A/._Adenoma.jpg
- Figure 1/1A/Colon carcinoma2.jpg
- __MACOSX/Figure 1/1A/._Colon carcinoma2.jpg
- Figure 1/1A/Colon carcinoma1.jpg
- __MACOSX/Figure 1/1A/._Colon carcinoma1.jpg
- Figure 1/1A/Colon mucosa.jpg
- __MACOSX/Figure 1/1A/._Colon mucosa.jpg
- Figure 1/1G/1G.xlsx
- __MACOSX/Figure 1/1G/._1G.xlsx
- Figure 1/1B/1B.xlsx
- __MACOSX/Figure 1/1B/._1B.xlsx
- Figure 1/1E/.DS_Store
- __MACOSX/Figure 1/1E/._.DS_Store
- Figure 1/1E/1E.xlsx
- __MACOSX/Figure 1/1E/._1E.xlsx
- Figure 1/1D/.DS_Store
- __MACOSX/Figure 1/1D/._.DS_Store
- Figure 1/1D/western puromycin.Tif
- __MACOSX/Figure 1/1D/._western puromycin.Tif
- Figure 1/1D/western vinculin.tiff
- __MACOSX/Figure 1/1D/._western vinculin.tiff
- Figure 1/1C/western p-eif2a S51.tif
- __MACOSX/Figure 1/1C/._western p-eif2a S51.tif
- Figure 1/1C/western vinculin.tif
- __MACOSX/Figure 1/1C/._western vinculin.tif
- Figure 1/1C/western eIF2a.tif
- __MACOSX/Figure 1/1C/._western eIF2a.tif
- Figure 1/1F/LAKTP/LAKTP_200nM.jpg
- __MACOSX/Figure 1/1F/LAKTP/._LAKTP_200nM.jpg
- Figure 1/1F/LAKTP/LAKTP_1000nM.jpg
- __MACOSX/Figure 1/1F/LAKTP/._LAKTP_1000nM.jpg
- Figure 1/1F/LAKTP/LAKTP_500nM.jpg
- __MACOSX/Figure 1/1F/LAKTP/._LAKTP_500nM.jpg
- Figure 1/1F/LAKTP/LAKTP_DMSO.jpg
- __MACOSX/Figure 1/1F/LAKTP/._LAKTP_DMSO.jpg
- Figure 1/1F/APC/A_DMSO.png
- __MACOSX/Figure 1/1F/APC/._A_DMSO.png
- Figure 1/1F/APC/A_500nM.png
- __MACOSX/Figure 1/1F/APC/._A_500nM.png
- Figure 1/1F/APC/A_200nM.png
- __MACOSX/Figure 1/1F/APC/._A_200nM.png
- Figure 1/1F/APC/A_1000nM.png
- __MACOSX/Figure 1/1F/APC/._A_1000nM.png
- Figure 1/1F/AK/AK_500nM.png
- __MACOSX/Figure 1/1F/AK/._AK_500nM.png
- Figure 1/1F/AK/AK_200nM.png
- __MACOSX/Figure 1/1F/AK/._AK_200nM.png
- Figure 1/1F/AK/AK_1000nM.png
- __MACOSX/Figure 1/1F/AK/._AK_1000nM.png
- Figure 1/1F/AK/AK_DMSO.png
- __MACOSX/Figure 1/1F/AK/._AK_DMSO.png
- Figure 1/1F/FAP/FAP_1000nM.png
- __MACOSX/Figure 1/1F/FAP/._FAP_1000nM.png
- Figure 1/1F/FAP/FAP_DMSO.png
- __MACOSX/Figure 1/1F/FAP/._FAP_DMSO.png
- Figure 1/1F/FAP/FAP_500nM.png
- __MACOSX/Figure 1/1F/FAP/._FAP_500nM.png
- Figure 1/1F/FAP/FAP_200nM.png
- __MACOSX/Figure 1/1F/FAP/._FAP_200nM.png
- Figure 1/1F/T4/T4_1000nM.png
- __MACOSX/Figure 1/1F/T4/._T4_1000nM.png
- Figure 1/1F/T4/T4_500nM.png
- __MACOSX/Figure 1/1F/T4/._T4_500nM.png
- Figure 1/1F/T4/T4_200nM.png
- __MACOSX/Figure 1/1F/T4/._T4_200nM.png
- Figure 1/1F/T4/T4_DMSO.png
- __MACOSX/Figure 1/1F/T4/._T4_DMSO.png
- Figure 1/1F/HD-3/HD3_1000nM.png
- __MACOSX/Figure 1/1F/HD-3/._HD3_1000nM.png
- Figure 1/1F/HD-3/HD3_200nM.png
- __MACOSX/Figure 1/1F/HD-3/._HD3_200nM.png
- Figure 1/1F/HD-3/HD3_DMSO.png
- __MACOSX/Figure 1/1F/HD-3/._HD3_DMSO.png
- Figure 1/1F/HD-3/HD3_500nM.png
- __MACOSX/Figure 1/1F/HD-3/._HD3_500nM.png
