# Supplementary material for: Maintenance of p-eIF2α levels by the eIF2B complex is vital for colorectal cancer
Source: EMBO J. 2025 Feb 27;44(7):2075–105. doi: 10.1038/s44318-025-00381-9 (PMC11962125; doi:10.1038/s44318-025-00381-9)
Supplement: Supplementary file 7 — Source data Fig. 1 [file 44318_2025_381_MOESM7_ESM.zip › Figure 1/1G/1G.xlsx]

## Sheet: 1G
Source data Figure 1G
A	DMSO	1.38414	0.820345	0.956823	0.838692
	200 nM	0.945327	0.925084	0.996667	0.90344
	500 nM	0.773001	1.4666	1.25767	1.35889
	1000 nM	1.40955	1.15055	1.02085	1.26653
AK	DMSO	0.976056	1.00838	1.01556
	200 nM	0.706714	0.902335	0.82621
	500 nM	0.977811	1.10514	0.991437
	1000 nM	0.915388	1.15618	0.907184
LAKTP	DMSO	1.08683	1.00658	0.970598	0.935998
	200 nM	1.08725	1.00532	0.844984	0.978626
	500 nM	0.984147	1.00683	1.00434	0.862988
	1000 nM	0.994589	0.941418	1.27068	0.787301
T4	DMSO	0.949597	1.14085	0.909548
	200 nM	0.863824	0.560475	1.01384
	500 nM	0.801707	0.71992	0.797304
	1000 nM	0.763742	0.871883	0.871405
FAP	DMSO	0.88488	1.04859	1.19745	0.86908
	200 nM	1.17117	1.04675	0.817292	0.993889
	500 nM	1.19092	1.63719	1.02708	0.804248
	1000 nM	1.11069	1.15558	1.1104	1.19175
HD-3	DMSO	0.96531	0.770842	1.26385
	200 nM	0.803204	0.73885	0.550747
	500 nM	0.6797	0.719439	0.930334
	1000 nM	0.600856	0.750375	0.901627
