# Supplementary material for: Maintenance of p-eIF2α levels by the eIF2B complex is vital for colorectal cancer
Source: EMBO J. 2025 Feb 27;44(7):2075–105. doi: 10.1038/s44318-025-00381-9 (PMC11962125; doi:10.1038/s44318-025-00381-9)
Supplement: Supplementary file 7 — Source data Fig. 1 [file 44318_2025_381_MOESM7_ESM.zip › Figure 1/1B/1B.xlsx]

## Sheet: 1B
Source data Figure 1B
	0	1	2	3
normal	73	10	1	0
adenoma	9	23	2	0
carcinoma	1	14	32	7
