# Supplementary material for: Maintenance of p-eIF2α levels by the eIF2B complex is vital for colorectal cancer
Source: EMBO J. 2025 Feb 27;44(7):2075–105. doi: 10.1038/s44318-025-00381-9 (PMC11962125; doi:10.1038/s44318-025-00381-9)
Supplement: Supplementary file 7 — Source data Fig. 1 [file 44318_2025_381_MOESM7_ESM.zip › Figure 1/1E/1E.xlsx]

## Sheet: 1E
Source data Figure 1E
	DMSO			ISRIB 200nM			ISRIB 1000nM
1	1244	781	825	646	457	570	777	606	429
2	3176	2449	2158	2228	1478	1569	2251	1638	1329
3	6682	5486	4788	4838	3650	3786	5745	3846	3124
4	12214	9716	8922	9437	7527	7625	11258	8397	6665
