# Supplementary material for: Maintenance of p-eIF2α levels by the eIF2B complex is vital for colorectal cancer
Source: EMBO J. 2025 Feb 27;44(7):2075–105. doi: 10.1038/s44318-025-00381-9 (PMC11962125; doi:10.1038/s44318-025-00381-9)
Supplement: Supplementary file 8 — Source data Fig. 2 [file 44318_2025_381_MOESM8_ESM.zip]

Archive with 50 entries (42 files):
- Figure 2/
- __MACOSX/._Figure 2
- Figure 2/.DS_Store
- __MACOSX/Figure 2/._.DS_Store
- Figure 2/2G/
- __MACOSX/Figure 2/._2G
- Figure 2/2A/
- __MACOSX/Figure 2/._2A
- Figure 2/2F/
- __MACOSX/Figure 2/._2F
- Figure 2/2C/
- __MACOSX/Figure 2/._2C
- Figure 2/2D/
- __MACOSX/Figure 2/._2D
- Figure 2/2E/
- __MACOSX/Figure 2/._2E
- Figure 2/2B/
- __MACOSX/Figure 2/._2B
- Figure 2/2G/2G.xlsx
- __MACOSX/Figure 2/2G/._2G.xlsx
- Figure 2/2A/western eIF2Bg.tif
- __MACOSX/Figure 2/2A/._western eIF2Bg.tif
- Figure 2/2A/western eIF2Be.tif
- __MACOSX/Figure 2/2A/._western eIF2Be.tif
- Figure 2/2A/western eIF2Bd.tif
- __MACOSX/Figure 2/2A/._western eIF2Bd.tif
- Figure 2/2A/western eIF2Ba.tif
- __MACOSX/Figure 2/2A/._western eIF2Ba.tif
- Figure 2/2A/western vinculin.tif
- __MACOSX/Figure 2/2A/._western vinculin.tif
- Figure 2/2A/western eIF2Bb.tif
- __MACOSX/Figure 2/2A/._western eIF2Bb.tif
- Figure 2/2F/2F.xlsx
- __MACOSX/Figure 2/2F/._2F.xlsx
- Figure 2/2C/western chop.tif
- __MACOSX/Figure 2/2C/._western chop.tif
- Figure 2/2C/western p-eIF2a S51.tif
- __MACOSX/Figure 2/2C/._western p-eIF2a S51.tif
- Figure 2/2C/western vinculin.tif
- __MACOSX/Figure 2/2C/._western vinculin.tif
- Figure 2/2C/western eIF2a.tif
- __MACOSX/Figure 2/2C/._western eIF2a.tif
- Figure 2/2D/2D.xlsx
- __MACOSX/Figure 2/2D/._2D.xlsx
- Figure 2/2E/2E.xlsx
- __MACOSX/Figure 2/2E/._2E.xlsx
- Figure 2/2B/western puromycin.tif
- __MACOSX/Figure 2/2B/._western puromycin.tif
- Figure 2/2B/western vinculin.tif
- __MACOSX/Figure 2/2B/._western vinculin.tif
