# Supplementary material for: Maintenance of p-eIF2α levels by the eIF2B complex is vital for colorectal cancer
Source: EMBO J. 2025 Feb 27;44(7):2075–105. doi: 10.1038/s44318-025-00381-9 (PMC11962125; doi:10.1038/s44318-025-00381-9)
Supplement: Supplementary file 8 — Source data Fig. 2 [file 44318_2025_381_MOESM8_ESM.zip › Figure 2/2G/2G.xlsx]

## Sheet: 2G
Source data Figure 2G
shCTRL	11.2105
	11.4971
	10.8292
shEIF2B1	22.7629
	27.1343
	14.9421
shEIF2B2	6.88369
	8.59206
	6.51935
shEIF2B3	21.8474
	10.8517
	3.63011
shEIF2B4	16.3088
	14.8276
	3.10454
