# Supplementary material for: Maintenance of p-eIF2α levels by the eIF2B complex is vital for colorectal cancer
Source: EMBO J. 2025 Feb 27;44(7):2075–105. doi: 10.1038/s44318-025-00381-9 (PMC11962125; doi:10.1038/s44318-025-00381-9)
Supplement: Supplementary file 8 — Source data Fig. 2 [file 44318_2025_381_MOESM8_ESM.zip › Figure 2/2F/2F.xlsx]

## Sheet: 2F
Source data Figure 2F
	sub-G1			G1			S			G2/M
shCTRL	15.7	15.5	19.2	58.8	48.7	62.7	11.2	13.9	8.1	14.3	21.8	9.9
shEIF2B1	35.6	40.9	38.9	47	42.7	49.3	7.6	5.3	5.6	9.9	11.2	6.2
shEIF2B2	78	72.6	48.1	12.6	17	41.7	5.1	3.7	5.7	4.3	6.7	4.5
shEIF2B3	81.8	88.4	62.9	11.1	7.8	28	4.4	1.4	4.6	2.7	2.3	4.5
shEIF2B4	84.7	85.4	77.9	10	11.2	15.9	3.4	1.8	3.2	1.7	1.6	3
