# Supplementary material for: Maintenance of p-eIF2α levels by the eIF2B complex is vital for colorectal cancer
Source: EMBO J. 2025 Feb 27;44(7):2075–105. doi: 10.1038/s44318-025-00381-9 (PMC11962125; doi:10.1038/s44318-025-00381-9)
Supplement: Supplementary file 8 — Source data Fig. 2 [file 44318_2025_381_MOESM8_ESM.zip › Figure 2/2D/2D.xlsx]

## Sheet: 2D
Source data Figure 2D
	shCTRL			shEIF2B1			shEIF2B2			shEIF2B3			shEIF2B4
0	2.80114	2.26288	2.3166	2.14173	1.99308	1.42551	3.412	1.79332	2.0162	1.82695	3.33312	1.50149	1.99821	1.91512	1.06272
12	3.84987	3.2003	3.17619	2.61217	2.30259	1.75996	4.27923	2.22859	2.719	2.05595	3.49386	1.99404	2.2798	1.97564	1.50965
24	5.53166	4.69859	4.34137	2.96346	2.59185	2.04696	5.24821	2.7945	3.42348	2.16865	3.70028	2.57266	2.3909	2.04028	1.85071
36	8.11559	6.83906	6.65808	3.38146	2.94021	2.47533	6.42528	3.71904	4.40616	2.19698	4.06386	3.49539	2.5153	2.11438	2.33698
48	11.9802	9.97503	10.1816	3.95573	3.37138	3.11218	7.95036	4.83772	5.71473	2.32963	4.69251	4.85283	2.64693	2.36923	3.12945
60	17.6987	14.3692	15.7057	4.41849	3.82464	3.96561	9.63976	6.51797	7.26952	2.30423	5.0938	6.88142	2.70564	2.48336	4.18517
72	25.5734	19.5163	22.7268	5.30409	4.27968	5.12763	11.3947	8.39594	9.40485	2.54578	6.02076	9.44221	2.87585	2.71982	5.73107
84	35.0113	26.5576	31.6479	5.91476	4.6733	6.69971	13.5688	11.0612	11.2942	2.61108	6.84064	12.8806	2.91737	2.90379	7.75873
96	43.559	34.557	40.8157	6.78817	5.40591	8.68551	16.5618	14.3137	13.1344	2.72249	8.07117	16.7065	2.97964	3.42888	10.4104
108	50.9119	42.9145	50.4016	7.84285	6.09133	11.2222	19.5843	17.9175	15.1477	2.91277	8.71374	20.954	3.1038	3.76053	13.5244
120	57.5031	50.9721	58.6097	9.14175	6.98817	14.1401	23.3877	22.0155	17.8153	4.18295	10.4341	25.0905	3.51713	4.62005	17.1933
132	62.6178	57.2763	65.3135	10.4909	7.91253	17.4678	27.2241	26.3937	19.9195	4.40695	11.4325	29.2944	3.68301	4.98456	21.4699
144	65.5633	60.6365	69.9606	11.8814	9.02376	21.1854	30.8007	30.8131	23.2373	4.44049	12.9035	33.0722	4.2072	5.74964	26.065
168	66.7991	62.039	72.7695	13.1004	10.2823	25.1469	33.7326	35.0015	24.6796	4.45738	14.0312	36.3813	4.39178	6.29381	31.2677
