# Supplementary material for: Maintenance of p-eIF2α levels by the eIF2B complex is vital for colorectal cancer
Source: EMBO J. 2025 Feb 27;44(7):2075–105. doi: 10.1038/s44318-025-00381-9 (PMC11962125; doi:10.1038/s44318-025-00381-9)
Supplement: Supplementary file 9 — Source data Fig. 3 [file 44318_2025_381_MOESM9_ESM.zip]

Archive with 48 entries (40 files):
- Figure 3/
- __MACOSX/._Figure 3
- Figure 3/3E/
- __MACOSX/Figure 3/._3E
- Figure 3/3B/
- __MACOSX/Figure 3/._3B
- Figure 3/3C/
- __MACOSX/Figure 3/._3C
- Figure 3/3D/
- __MACOSX/Figure 3/._3D
- Figure 3/.DS_Store
- __MACOSX/Figure 3/._.DS_Store
- Figure 3/3H/
- __MACOSX/Figure 3/._3H
- Figure 3/3F/
- __MACOSX/Figure 3/._3F
- Figure 3/3G/
- __MACOSX/Figure 3/._3G
- Figure 3/3E/3E.xlsx
- __MACOSX/Figure 3/3E/._3E.xlsx
- Figure 3/3B/western vinculin.tiff
- __MACOSX/Figure 3/3B/._western vinculin.tiff
- Figure 3/3B/western eIF2Ba.tiff
- __MACOSX/Figure 3/3B/._western eIF2Ba.tiff
- Figure 3/3C/3C.xlsx
- __MACOSX/Figure 3/3C/._3C.xlsx
- Figure 3/3C/.DS_Store
- __MACOSX/Figure 3/3C/._.DS_Store
- Figure 3/3D/western chop.tiff
- __MACOSX/Figure 3/3D/._western chop.tiff
- Figure 3/3D/western p-eIF2a S51.tiff
- __MACOSX/Figure 3/3D/._western p-eIF2a S51.tiff
- Figure 3/3D/western vinculin.tiff
- __MACOSX/Figure 3/3D/._western vinculin.tiff
- Figure 3/3D/western eIF2a.tiff
- __MACOSX/Figure 3/3D/._western eIF2a.tiff
- Figure 3/3H/.DS_Store
- __MACOSX/Figure 3/3H/._.DS_Store
- Figure 3/3H/western vinculin.Tif
- __MACOSX/Figure 3/3H/._western vinculin.Tif
- Figure 3/3H/western eIF2a.tiff
- __MACOSX/Figure 3/3H/._western eIF2a.tiff
- Figure 3/3H/western HA.Tif
- __MACOSX/Figure 3/3H/._western HA.Tif
- Figure 3/3F/3F.xlsx
- __MACOSX/Figure 3/3F/._3F.xlsx
- Figure 3/3G/3G.xlsx
- __MACOSX/Figure 3/3G/._3G.xlsx
