# Supplementary material for: Maintenance of p-eIF2α levels by the eIF2B complex is vital for colorectal cancer
Source: EMBO J. 2025 Feb 27;44(7):2075–105. doi: 10.1038/s44318-025-00381-9 (PMC11962125; doi:10.1038/s44318-025-00381-9)
Supplement: Supplementary file 9 — Source data Fig. 3 [file 44318_2025_381_MOESM9_ESM.zip › Figure 3/3E/3E.xlsx]

## Sheet: 3E
Source data Figure 3E
	p-eIF2𝛼 S51			eIF2𝛼
shCTRL	1	1	1	1	1	1
shEIF2B1	0.485979	0.706803	0.329676	1.13168	1.36255	2.02522
shCTRL+eIF2Bamut	0.953611	1.48883	1.11711	1.05809	1.38576	1.38902
shEIF2B1+eIF2Bamut	0.598548	0.575574	0.542522	1.30541	2.14431	3.83033
shCTRL+eIF2Bawt	0.545431	1.14882	1.0531	0.873272	1.03391	1.42338
shEIF2B1+eIF2Bawt	0.457005	0.705206	1.12905	0.848347	0.693667	1.41654
