# Supplementary material for: Maintenance of p-eIF2α levels by the eIF2B complex is vital for colorectal cancer
Source: EMBO J. 2025 Feb 27;44(7):2075–105. doi: 10.1038/s44318-025-00381-9 (PMC11962125; doi:10.1038/s44318-025-00381-9)
Supplement: Supplementary file 9 — Source data Fig. 3 [file 44318_2025_381_MOESM9_ESM.zip › Figure 3/3C/3C.xlsx]

## Sheet: 3C
Source data Figure 3C
	shCTRL			shEIF2B1			shCTRL+eIF2Bamut			shEIF2B1+eIF2Bamut			shCTRL+eIF2Bawt			shEIF2B1+eIF2Bawt
	1	1	1	0.174644	0.214936	0.357968	1.39626	1.45283	1.33516	0.229452	0.278826	0.338858	1.46709	2.01303	1.4402	0.501882	0.523455	0.372075
