# Supplementary material for: Maintenance of p-eIF2α levels by the eIF2B complex is vital for colorectal cancer
Source: EMBO J. 2025 Feb 27;44(7):2075–105. doi: 10.1038/s44318-025-00381-9 (PMC11962125; doi:10.1038/s44318-025-00381-9)
Supplement: Supplementary file 9 — Source data Fig. 3 [file 44318_2025_381_MOESM9_ESM.zip › Figure 3/3F/3F.xlsx]

## Sheet: 3F
Source data Figure 3F
	DMSO						ISRIB						shCTRL						shEIF2B1						shCTRL+eIF2Bamut						shEIF2B1+eIF2Bamut						shCTRL+eIF2Bawt						shEIF2B1+eIF2Bawt
0	1	1	1	1	1	1	1	1	1	1	1	1	1	1	1	1	1	1	1	1	1	1	1	1	1	1	1	1	1	1	1	1	1	1	1	1	1	1	1	1	1	1	1	1	1	1	1	1
24	1.74393	1.8375	1.87337	2.02302	1.91701	2.01992	4.70845	3.28274	3.57864	2.39921	2.68966	4.42872	1.90464	1.77822	1.79255	2.01839	2.01442	1.94691	1.30926	1.27482	1.35715	1.44812	1.42537	1.3578	1.80582	1.76572	1.76913	1.96633	1.97597	2.03512	1.34581	1.24885	1.24863	1.30016	1.30372	1.26976	1.73248	1.73803	1.7292	1.97643	1.89689	1.94175	1.85676	1.75204	1.65244	1.844	1.84812	1.85012
48	3.41258	3.78213	3.78741	4.30033	3.92472	4.28908	4.24523	4.29153	4.58854	4.67751	4.36159	5.56549	3.80109	3.58185	3.63518	4.43344	4.25504	3.99888	1.65294	1.59933	1.55675	1.69224	1.72719	2.14024	3.21772	3.19547	3.12528	3.76412	3.97363	4.03154	1.56742	1.49497	1.50682	1.56874	1.59421	1.87953	3.07346	3.08122	3.09178	4.21631	3.68534	3.53294	3.39408	3.09046	3.05524	3.42431	3.19036	3.46053
72	6.40183	6.64114	7.02412	8.31633	7.61842	8.22209	7.03314	7.89043	6.67696	8.14196	8.53171	9.76302	6.6627	6.3519	6.57961	8.47883	7.96354	7.63358	1.79704	1.67465	1.98688	1.96497	2.66931	3.11114	5.65978	5.37128	5.24334	6.84633	7.32394	7.34523	1.76083	1.73193	1.72255	1.74276	1.73821	3.27853	5.22488	5.16593	5.2754	7.74178	6.9793	6.28697	5.691	4.98043	4.33196	6.16323	5.6067	6.29517
96	10.7181	11.0316	11.4606	12.9743	12.2381	13.0393	11.3523	12.512	10.042	12.9892	13.8019	15.7461	10.9583	10.5817	10.7541	14.2102	12.7775	12.8241	2.24324	2.2299	2.13333	2.29821	2.16219	2.0239	9.28274	8.58744	8.26703	10.945	11.713	11.6329	1.8986	1.83435	1.82035	1.84703	1.96506	3.32215	8.31786	8.45002	8.50775	12.9125	11.5443	10.312	8.79228	7.98506	7.07929	9.93413	8.98906	10.3076
120	17.1841	17.3207	17.0883	18.678	19.0891	19.5481	16.7579	17.5839	13.9955	19.5905	20.6456	19.2815	15.5384	15.4072	15.3597	20.5458	18.6672	19.2838	2.57191	2.52438	2.6366	2.68254	2.43437	2.29521	14.1328	13.1781	12.6072	15.7142	17.0416	16.735	2.03193	2.00508	2.03417	2.05662	2.31738	3.57867	13.0669	13.1145	12.9645	19.5748	17.6335	16.2247	12.7655	11.9927	10.782	15.2377	13.0457	16.0011
144	22.1718	22.2891	20.0861	20.9094	23.3598	22.8765	20.0535	20.547	17.4683	22.8851	24.0155	22.4919	18.6335	19.2815	18.735	24.9847	23.6214	24.0869	3.22571	2.86358	3.07366	3.17775	2.78186	2.53983	19.0644	17.7918	16.6294	19.377	21.3477	21.739	2.27447	2.11836	2.22236	2.41258	2.88497	3.48874	18.1996	18.5972	18.0698	25.8463	24.4078	23.1551	16.8996	16.3822	14.6925	21.4338	17.4531	22.5203
