# Supplementary material for: Maintenance of p-eIF2α levels by the eIF2B complex is vital for colorectal cancer
Source: EMBO J. 2025 Feb 27;44(7):2075–105. doi: 10.1038/s44318-025-00381-9 (PMC11962125; doi:10.1038/s44318-025-00381-9)
Supplement: Supplementary file 9 — Source data Fig. 3 [file 44318_2025_381_MOESM9_ESM.zip › Figure 3/3G/3G.xlsx]

## Sheet: 3G
Source data Figure 3G
shCTRL	9.2
	9.3
	11.4
	12.4
shEIF2B1	32.6
	15.9
	17.6
	16.5
shCTRL+eIF2Bamut	9.5
	12
	10.6
	4.7
shEIF2B1+eIF2Bamut	34.8
	23.4
	20.7
	18.1
shCTRL+eIF2Bawt	9.1
	10.5
	17.6
	5.6
shEIF2B1+eIF2Bawt	16
	9.7
	20.3
	8.4
