# Supplementary material for: Maintenance of p-eIF2α levels by the eIF2B complex is vital for colorectal cancer
Source: EMBO J. 2025 Feb 27;44(7):2075–105. doi: 10.1038/s44318-025-00381-9 (PMC11962125; doi:10.1038/s44318-025-00381-9)
Supplement: Supplementary file 10 — Source data Fig. 4 [file 44318_2025_381_MOESM10_ESM.zip]

Archive with 22 entries (13 files):
- Source data_Figure 4/
- Source data_Figure 4/Figure 4/
- Source data_Figure 4/Figure 4/4B/
- Source data_Figure 4/Figure 4/4B/western eIF2Bd.tif
- Source data_Figure 4/Figure 4/4B/western vinculin.tif
- Source data_Figure 4/Figure 4/4C/
- Source data_Figure 4/Figure 4/4C/4C.xlsx
- Source data_Figure 4/Figure 4/4D/
- Source data_Figure 4/Figure 4/4D/western chop.tif
- Source data_Figure 4/Figure 4/4D/western eIF2a.tif
- Source data_Figure 4/Figure 4/4D/western p-eIF2a S51.tif
- Source data_Figure 4/Figure 4/4D/western vinculin.tiff
- Source data_Figure 4/Figure 4/4E/
- Source data_Figure 4/Figure 4/4E/4E.xlsx
- Source data_Figure 4/Figure 4/4F/
- Source data_Figure 4/Figure 4/4F/4F.xlsx
- Source data_Figure 4/Figure 4/4G/
- Source data_Figure 4/Figure 4/4G/4G.xlsx
- Source data_Figure 4/Figure 4/4H/
- Source data_Figure 4/Figure 4/4H/western eIF2a.tif
- Source data_Figure 4/Figure 4/4H/western HA.tif
- Source data_Figure 4/Figure 4/4H/western vinculin.tif
