# Supplementary material for: Maintenance of p-eIF2α levels by the eIF2B complex is vital for colorectal cancer
Source: EMBO J. 2025 Feb 27;44(7):2075–105. doi: 10.1038/s44318-025-00381-9 (PMC11962125; doi:10.1038/s44318-025-00381-9)
Supplement: Supplementary file 10 — Source data Fig. 4 [file 44318_2025_381_MOESM10_ESM.zip › Source data_Figure 4/Figure 4/4C/4C.xlsx]

## Sheet: 4C
Source data Figure 4C
	shCTRL			shEIF2B4			shCTRL+eIF2B𝛿mut			shEIF2B4+eIF2B𝛿mut			shCTRL+eIF2B𝛿wt			shEIF2B4+eIF2B𝛿wt
	1	1	1	0.633535	0.277515	0.603144	1.07229	1.01968	1.38815	0.423868	0.508709	0.441736	0.859929	1.3998	1.17378	0.636554	0.739578	0.53974
