# Supplementary material for: Maintenance of p-eIF2α levels by the eIF2B complex is vital for colorectal cancer
Source: EMBO J. 2025 Feb 27;44(7):2075–105. doi: 10.1038/s44318-025-00381-9 (PMC11962125; doi:10.1038/s44318-025-00381-9)
Supplement: Supplementary file 10 — Source data Fig. 4 [file 44318_2025_381_MOESM10_ESM.zip › Source data_Figure 4/Figure 4/4E/4E.xlsx]

## Sheet: 4E
Source data Figure 4E
	p-eIF2𝛼 S51			eIF2𝛼
shCTRL	1	1	1	1	1	1
shEIF2B1	0.231241	0.436894	0.487148	1.08703	1.11997	2.17126
shCTRL+eIF2Bamut	0.357345	0.576778	1.13783	0.96542	0.830608	1.05854
shEIF2B1+eIF2Bamut	0.180947	0.276281	0.801329	0.946148	1.03535	0.903743
shCTRL+eIF2Bawt	0.360762	0.504194	1.14282	0.380025	1.26284	0.790243
shEIF2B1+eIF2Bawt	0.406973	0.580208	1.03585	0.298486	0.643261	0.78724
