# Supplementary material for: Maintenance of p-eIF2α levels by the eIF2B complex is vital for colorectal cancer
Source: EMBO J. 2025 Feb 27;44(7):2075–105. doi: 10.1038/s44318-025-00381-9 (PMC11962125; doi:10.1038/s44318-025-00381-9)
Supplement: Supplementary file 10 — Source data Fig. 4 [file 44318_2025_381_MOESM10_ESM.zip › Source data_Figure 4/Figure 4/4F/4F.xlsx]

## Sheet: 4F
Source data Figure 4F
	shCTRL			shEIF2B4			eIF2Bdmut+shCTRL			eIF2Bdmut+shEIF2B4			eIF2Bdwt+shCTRL			eIF2Bdwt+shEIF2B4
1	1308.33	1254	1149.67	580.667	727	763.333	1047	964	1173	535.333	633	505	699.667	675.667	727.667	674	839.667	824
2	3254.67	3333.67	3067.67	430	525.667	551	2609.33	2619.33	2722.33	832	921.333	759	1867.33	1954	1789.33	1117.33	1421.67	1361.67
3	6669	6716.67	6189	452.667	593.333	571	5451	5487	5673	1609.67	1660.33	1513	4142	4263	3710.33	2157	2735	2480
4	11667	12565	11249.3	447.667	624.333	620.333	10700.7	10752.7	10636.3	2358.67	2541.67	2268.33	7874.67	8049.33	6938.67	3260.33	4108	3694
5	16095.7	17414.3	15242	604.333	781.333	811	16088.7	16391	14990.7	3205.33	3322.67	3048.33	12313.3	12755.7	10656.3	5035.67	5873.33	5332.67
6	17493	19635	17088.3	833.667	976.667	1018	17318.7	19287.7	17256.3	3902.67	3860.33	3713.67	15041.7	16187	13590	7075.33	8172.33	7232.33
7	18843.3	20654	17871.3	1034.67	1327.33	1448.67	20381.3	20851	20386.7	4229.67	4474.33	4268.33	16833.3	17896.7	15534	8528.33	10155	8713.33
