# Supplementary material for: Maintenance of p-eIF2α levels by the eIF2B complex is vital for colorectal cancer
Source: EMBO J. 2025 Feb 27;44(7):2075–105. doi: 10.1038/s44318-025-00381-9 (PMC11962125; doi:10.1038/s44318-025-00381-9)
Supplement: Supplementary file 10 — Source data Fig. 4 [file 44318_2025_381_MOESM10_ESM.zip › Source data_Figure 4/Figure 4/4G/4G.xlsx]

## Sheet: 4G
Source data Figure 4G
shCTRL	9.7
	13.7
	11.7
shEIF2B4	50.2
	46.4
	34.5
shCTRL+eIF2B𝛿mut	10.2
	7.6
	7
shEIF2B4+eIF2B𝛿mut	25.5
	21.5
	30.3
shCTRL+eIF2B𝛿wt	10.1
	10.1
	12.8
shEIF2B4+eIF2B𝛿wt	13.7
	14.6
	17.9
