# Supplementary material for: Maintenance of p-eIF2α levels by the eIF2B complex is vital for colorectal cancer
Source: EMBO J. 2025 Feb 27;44(7):2075–105. doi: 10.1038/s44318-025-00381-9 (PMC11962125; doi:10.1038/s44318-025-00381-9)
Supplement: Supplementary file 11 — Source data Fig. 6 [file 44318_2025_381_MOESM11_ESM.zip]

Archive with 152 entries (131 files):
- Figure 6/
- __MACOSX/._Figure 6
- Figure 6/6F/
- __MACOSX/Figure 6/._6F
- Figure 6/6A/
- __MACOSX/Figure 6/._6A
- Figure 6/6H/
- __MACOSX/Figure 6/._6H
- Figure 6/6G/
- __MACOSX/Figure 6/._6G
- Figure 6/.DS_Store
- __MACOSX/Figure 6/._.DS_Store
- Figure 6/6B/
- __MACOSX/Figure 6/._6B
- Figure 6/6E/
- __MACOSX/Figure 6/._6E
- Figure 6/6D/
- __MACOSX/Figure 6/._6D
- Figure 6/6C/
- __MACOSX/Figure 6/._6C
- Figure 6/6F/6F.xlsx
- __MACOSX/Figure 6/6F/._6F.xlsx
- Figure 6/6A/LAKTP/
- __MACOSX/Figure 6/6A/._LAKTP
- Figure 6/6A/AK/
- __MACOSX/Figure 6/6A/._AK
- Figure 6/6A/A/
- __MACOSX/Figure 6/6A/._A
- Figure 6/6A/WT/
- __MACOSX/Figure 6/6A/._WT
- Figure 6/6H/6H.xlsx
- __MACOSX/Figure 6/6H/._6H.xlsx
- Figure 6/6G/WT Ko165/
- __MACOSX/Figure 6/6G/._WT Ko165
- Figure 6/6G/.DS_Store
- __MACOSX/Figure 6/6G/._.DS_Store
- Figure 6/6G/FAP/
- __MACOSX/Figure 6/6G/._FAP
- Figure 6/6G/T4/
- __MACOSX/Figure 6/6G/._T4
- Figure 6/6G/HD-3/
- __MACOSX/Figure 6/6G/._HD-3
- Figure 6/6B/.DS_Store
- __MACOSX/Figure 6/6B/._.DS_Store
- Figure 6/6B/6B.xlsx
- __MACOSX/Figure 6/6B/._6B.xlsx
- Figure 6/6E/WT Ko165/
- __MACOSX/Figure 6/6E/._WT Ko165
- Figure 6/6E/FAP/
- __MACOSX/Figure 6/6E/._FAP
- Figure 6/6E/T4/
- __MACOSX/Figure 6/6E/._T4
- Figure 6/6E/HD-3/
- __MACOSX/Figure 6/6E/._HD-3
- Figure 6/6D/.DS_Store
- __MACOSX/Figure 6/6D/._.DS_Store
- Figure 6/6D/6D.xlsx
- __MACOSX/Figure 6/6D/._6D.xlsx
- Figure 6/6C/western vinculin WT,A,LAKTP.tif
- __MACOSX/Figure 6/6C/._western vinculin WT,A,LAKTP.tif
- Figure 6/6C/western eIF2Ba LAKTP.tif
- __MACOSX/Figure 6/6C/._western eIF2Ba LAKTP.tif
- Figure 6/6C/western p-eIF2a S51 A,LAKTP.tif
- __MACOSX/Figure 6/6C/._western p-eIF2a S51 A,LAKTP.tif
- Figure 6/6C/western eIF2Ba A.tif
- __MACOSX/Figure 6/6C/._western eIF2Ba A.tif
- Figure 6/6C/western eIF2a WT,A.tif
- __MACOSX/Figure 6/6C/._western eIF2a WT,A.tif
- Figure 6/6C/western eIF2a AK.tif
- __MACOSX/Figure 6/6C/._western eIF2a AK.tif
- Figure 6/6C/western vinculin AK.tif
- __MACOSX/Figure 6/6C/._western vinculin AK.tif
- Figure 6/6C/western eIF2a LAKTP.tif
- __MACOSX/Figure 6/6C/._western eIF2a LAKTP.tif
- Figure 6/6C/western p-eIF2a S51 WT.tif
- __MACOSX/Figure 6/6C/._western p-eIF2a S51 WT.tif
- Figure 6/6C/western eIF2Ba WT.tif
- __MACOSX/Figure 6/6C/._western eIF2Ba WT.tif
- Figure 6/6C/western p-eIF2a S51 AK.tif
- __MACOSX/Figure 6/6C/._western p-eIF2a S51 AK.tif
- Figure 6/6C/western eIF2Ba AK.tif
- __MACOSX/Figure 6/6C/._western eIF2Ba AK.tif
- Figure 6/6A/LAKTP/LAKTP_shEif2b1-1.png
- __MACOSX/Figure 6/6A/LAKTP/._LAKTP_shEif2b1-1.png
- Figure 6/6A/LAKTP/LAKTP_shCTRL.png
- __MACOSX/Figure 6/6A/LAKTP/._LAKTP_shCTRL.png
- Figure 6/6A/AK/AK_shCTRL.png
- __MACOSX/Figure 6/6A/AK/._AK_shCTRL.png
- Figure 6/6A/AK/AK_shEif2b1-1.png
- __MACOSX/Figure 6/6A/AK/._AK_shEif2b1-1.png
- Figure 6/6A/A/A_shCTRL.png
- __MACOSX/Figure 6/6A/A/._A_shCTRL.png
- Figure 6/6A/A/A_shEif2b1-1.png
- __MACOSX/Figure 6/6A/A/._A_shEif2b1-1.png
- Figure 6/6A/WT/WT_shEif2b1-1.png
- __MACOSX/Figure 6/6A/WT/._WT_shEif2b1-1.png
- Figure 6/6A/WT/WT_shCTRL.png
- __MACOSX/Figure 6/6A/WT/._WT_shCTRL.png
- Figure 6/6G/WT Ko165/western vinculin Ko165.tiff
- __MACOSX/Figure 6/6G/WT Ko165/._western vinculin Ko165.tiff
- Figure 6/6G/WT Ko165/western eIF2Ba Ko165.tiff
- __MACOSX/Figure 6/6G/WT Ko165/._western eIF2Ba Ko165.tiff
- Figure 6/6G/WT Ko165/western eIF2a Ko165.tiff
- __MACOSX/Figure 6/6G/WT Ko165/._western eIF2a Ko165.tiff
- Figure 6/6G/WT Ko165/western p-eIF2a S51 Ko165.tiff
- __MACOSX/Figure 6/6G/WT Ko165/._western p-eIF2a S51 Ko165.tiff
- Figure 6/6G/FAP/.DS_Store
- __MACOSX/Figure 6/6G/FAP/._.DS_Store
- Figure 6/6G/FAP/western vinculin FAP.tif
- __MACOSX/Figure 6/6G/FAP/._western vinculin FAP.tif
- Figure 6/6G/FAP/western p-eIF2a S51 FAP.tif
- __MACOSX/Figure 6/6G/FAP/._western p-eIF2a S51 FAP.tif
- Figure 6/6G/FAP/western eIF2a FAP.tif
- __MACOSX/Figure 6/6G/FAP/._western eIF2a FAP.tif
- Figure 6/6G/FAP/western eIF2Ba FAP.tif
- __MACOSX/Figure 6/6G/FAP/._western eIF2Ba FAP.tif
- Figure 6/6G/T4/western eIF2Ba T4.tif
- __MACOSX/Figure 6/6G/T4/._western eIF2Ba T4.tif
- Figure 6/6G/T4/western p-eIF2a S51 T4.tif
- __MACOSX/Figure 6/6G/T4/._western p-eIF2a S51 T4.tif
- Figure 6/6G/T4/western eIF2a T4.tif
- __MACOSX/Figure 6/6G/T4/._western eIF2a T4.tif
- Figure 6/6G/T4/western vinculin T4.tif
- __MACOSX/Figure 6/6G/T4/._western vinculin T4.tif
- Figure 6/6G/HD-3/western p-eIF2a S51 HD-3.tif
- __MACOSX/Figure 6/6G/HD-3/._western p-eIF2a S51 HD-3.tif
- Figure 6/6G/HD-3/.DS_Store
- __MACOSX/Figure 6/6G/HD-3/._.DS_Store
- Figure 6/6G/HD-3/western eIF2a HD-3.tif
- __MACOSX/Figure 6/6G/HD-3/._western eIF2a HD-3.tif
- Figure 6/6G/HD-3/western vinculin HD-3.tif
- __MACOSX/Figure 6/6G/HD-3/._western vinculin HD-3.tif
- Figure 6/6G/HD-3/western eIF2Ba HD-3.tif
- __MACOSX/Figure 6/6G/HD-3/._western eIF2Ba HD-3.tif
- Figure 6/6E/WT Ko165/Ko165_shEIF2B1-1.tif
- __MACOSX/Figure 6/6E/WT Ko165/._Ko165_shEIF2B1-1.tif
- Figure 6/6E/WT Ko165/Ko165_shCTRL.tif
- __MACOSX/Figure 6/6E/WT Ko165/._Ko165_shCTRL.tif
- Figure 6/6E/FAP/FAP_shEIF2B1-1.png
- __MACOSX/Figure 6/6E/FAP/._FAP_shEIF2B1-1.png
- Figure 6/6E/FAP/FAP_shCTRL.png
- __MACOSX/Figure 6/6E/FAP/._FAP_shCTRL.png
- Figure 6/6E/T4/T4_shEIF2B1-1.png
- __MACOSX/Figure 6/6E/T4/._T4_shEIF2B1-1.png
- Figure 6/6E/T4/T4_shCTRL.png
- __MACOSX/Figure 6/6E/T4/._T4_shCTRL.png
- Figure 6/6E/HD-3/.DS_Store
- __MACOSX/Figure 6/6E/HD-3/._.DS_Store
- Figure 6/6E/HD-3/HD3_shEIF2B1-1.png
- __MACOSX/Figure 6/6E/HD-3/._HD3_shEIF2B1-1.png
- Figure 6/6E/HD-3/HD3_shCTRL.png
- __MACOSX/Figure 6/6E/HD-3/._HD3_shCTRL.png
