# Supplementary material for: Maintenance of p-eIF2α levels by the eIF2B complex is vital for colorectal cancer
Source: EMBO J. 2025 Feb 27;44(7):2075–105. doi: 10.1038/s44318-025-00381-9 (PMC11962125; doi:10.1038/s44318-025-00381-9)
Supplement: Supplementary file 11 — Source data Fig. 6 [file 44318_2025_381_MOESM11_ESM.zip › Figure 6/6F/6F.xlsx]

## Sheet: 6F
Source data Figure 6F
	shCTRL	shEIF2B1-1
WT Ko165	0.96263	0.935176
	1.00343	0.86588
	1.03394	0.950338
T4	0.973556	0.450977
	0.941913	0.612761
	1.08453	0.785514
FAP	0.840916	0.579658
	1.0594	0.746345
	1.09968	0.653814
HD-3	0.966536	0.795692
	1.02563	0.680209
	1.00784	0.84066
