# Supplementary material for: Maintenance of p-eIF2α levels by the eIF2B complex is vital for colorectal cancer
Source: EMBO J. 2025 Feb 27;44(7):2075–105. doi: 10.1038/s44318-025-00381-9 (PMC11962125; doi:10.1038/s44318-025-00381-9)
Supplement: Supplementary file 11 — Source data Fig. 6 [file 44318_2025_381_MOESM11_ESM.zip › Figure 6/6H/6H.xlsx]

## Sheet: 6H
Source data Figure 6H
		shCTRL			shEIF2B1-1
WT Ko165	eIF2B𝛼	1	1	1	0.592913	0.513577	0.405076
	p-eIF2𝛼 S51	1	1	1	0.888171	0.743032	0.80851
	eIF2𝛼	1	1	1	1.15748	1.14496	1.37504
T4	eIF2B𝛼	1	1		0.518914	0.336207
	p-eIF2𝛼 S51	1	1		0.822458	0.657615
	eIF2𝛼	1	1		1.14045	0.958985
FAP	eIF2B𝛼	1	1	1	0.646402	0.738262	0.387625
	p-eIF2𝛼 S51	1	1	1	0.879495	0.868281	0.663484
	eIF2𝛼	1	1	1	1.14222	1.31415	0.795013
HD-3	eIF2B𝛼	1	1	1	0.274133	0.432379	0.559518
	p-eIF2𝛼 S51	1	1	1	0.777764	0.672868	0.792166
	eIF2𝛼	1	1	1	0.637078	0.918412	0.972154
