# Supplementary material for: Maintenance of p-eIF2α levels by the eIF2B complex is vital for colorectal cancer
Source: EMBO J. 2025 Feb 27;44(7):2075–105. doi: 10.1038/s44318-025-00381-9 (PMC11962125; doi:10.1038/s44318-025-00381-9)
Supplement: Supplementary file 11 — Source data Fig. 6 [file 44318_2025_381_MOESM11_ESM.zip › Figure 6/6B/6B.xlsx]

## Sheet: 6B
Source data Figure 6B
	shCTRL	shEif2b1-1
WT	1.06531	1.25353
	1.13719	1.22326
	0.797503	1.06389
A	0.885607	0.503171
	0.970797	0.725366
	1.1436	0.62483
AK	0.858857	0.617888
	1.00328	0.600284
	1.13786	0.725299
LAKTP	0.991798	0.699467
	1.00867	0.493912
	0.999535	0.702974
