# Supplementary material for: Maintenance of p-eIF2α levels by the eIF2B complex is vital for colorectal cancer
Source: EMBO J. 2025 Feb 27;44(7):2075–105. doi: 10.1038/s44318-025-00381-9 (PMC11962125; doi:10.1038/s44318-025-00381-9)
Supplement: Supplementary file 11 — Source data Fig. 6 [file 44318_2025_381_MOESM11_ESM.zip › Figure 6/6D/6D.xlsx]

## Sheet: 6D
Source data Figure 6D
		eIF2Ba			p-eIF2a S51			eIF2a
WT	shCTRL	1	1	1	1	1	1	1	1	1
	shEif2b1-1	0.541934	0.436814	0.709023	0.697675	0.712199	0.908565	0.936217	0.789228	1.1944
A	shCTRL	1	1		1	1		1	1
	shEif2b1-1	0.617431	0.654734		0.337065	0.152964		0.967072	2.24055
AK	shCTRL	1	1	1	1	1	1	1	1	1
	shEif2b1-1	0.663336	0.656969	0.631902	0.821818	0.808053	0.563861	0.918723	0.920617	1.14225
LAKTP	shCTRL	1	1	1	1	1	1	1	1	1
	shEif2b1-1	0.337154	0.850584	0.250945	0.4314	0.327393	0.830265	2.05123	0.328731	0.924277
