# Supplementary material for: Maintenance of p-eIF2α levels by the eIF2B complex is vital for colorectal cancer
Source: EMBO J. 2025 Feb 27;44(7):2075–105. doi: 10.1038/s44318-025-00381-9 (PMC11962125; doi:10.1038/s44318-025-00381-9)
Supplement: Supplementary file 12 — EV Figure Source Data [file 44318_2025_381_MOESM12_ESM.zip]

Archive with 303 entries (233 files):
- 44318_2025_381_MOESM12_ESM/
- 44318_2025_381_MOESM12_ESM/Figure EV1/
- 44318_2025_381_MOESM12_ESM/Figure EV1/EV1A/
- 44318_2025_381_MOESM12_ESM/Figure EV1/EV1A/EV1A.xlsx
- 44318_2025_381_MOESM12_ESM/Figure EV1/EV1B/
- 44318_2025_381_MOESM12_ESM/Figure EV1/EV1B/.DS_Store
- 44318_2025_381_MOESM12_ESM/Figure EV1/EV1B/western eIF2Ba.tif
- 44318_2025_381_MOESM12_ESM/Figure EV1/EV1B/western eIF2Bb.tif
- 44318_2025_381_MOESM12_ESM/Figure EV1/EV1B/western eIF2Bc.tif
- 44318_2025_381_MOESM12_ESM/Figure EV1/EV1B/western eIF2Bd.tif
- 44318_2025_381_MOESM12_ESM/Figure EV1/EV1B/western eIF2Be.tif
- 44318_2025_381_MOESM12_ESM/Figure EV1/EV1B/western vinculin.tif
- 44318_2025_381_MOESM12_ESM/Figure EV1/EV1C/
- 44318_2025_381_MOESM12_ESM/Figure EV1/EV1C/EV1C.xlsx
- 44318_2025_381_MOESM12_ESM/Figure EV1/EV1D/
- 44318_2025_381_MOESM12_ESM/Figure EV1/EV1D/EV1D.xlsx
- 44318_2025_381_MOESM12_ESM/Figure EV1/EV1E/
- 44318_2025_381_MOESM12_ESM/Figure EV1/EV1E/EV1E.xlsx
- 44318_2025_381_MOESM12_ESM/Figure EV2/
- 44318_2025_381_MOESM12_ESM/Figure EV2/.DS_Store
- 44318_2025_381_MOESM12_ESM/Figure EV2/EV2A/
- 44318_2025_381_MOESM12_ESM/Figure EV2/EV2A/western eIF2Ba.tif
- 44318_2025_381_MOESM12_ESM/Figure EV2/EV2A/western HA.tif
- 44318_2025_381_MOESM12_ESM/Figure EV2/EV2A/western p-eIF2a S51.tif
- 44318_2025_381_MOESM12_ESM/Figure EV2/EV2A/western vinculin.tif
- 44318_2025_381_MOESM12_ESM/Figure EV2/EV2B/
- 44318_2025_381_MOESM12_ESM/Figure EV2/EV2B/.DS_Store
- 44318_2025_381_MOESM12_ESM/Figure EV2/EV2B/EV2B.xlsx
- 44318_2025_381_MOESM12_ESM/Figure EV2/EV2C/
- 44318_2025_381_MOESM12_ESM/Figure EV2/EV2C/western eIF2Ba.tif
- 44318_2025_381_MOESM12_ESM/Figure EV2/EV2C/western HA.tif
- 44318_2025_381_MOESM12_ESM/Figure EV2/EV2C/western p-eIF2a S51.tif
- 44318_2025_381_MOESM12_ESM/Figure EV2/EV2C/western vinculin.tif
- 44318_2025_381_MOESM12_ESM/Figure EV2/EV2D/
- 44318_2025_381_MOESM12_ESM/Figure EV2/EV2D/EV2D .xlsx
- 44318_2025_381_MOESM12_ESM/Figure EV2/EV2E/
- 44318_2025_381_MOESM12_ESM/Figure EV2/EV2E/EV2E.xlsx
- 44318_2025_381_MOESM12_ESM/Figure EV2/EV2F/
- 44318_2025_381_MOESM12_ESM/Figure EV2/EV2F/.DS_Store
- 44318_2025_381_MOESM12_ESM/Figure EV2/EV2F/western eIF2a.tiff
- 44318_2025_381_MOESM12_ESM/Figure EV2/EV2F/western p-eIF2a S51.tiff
- 44318_2025_381_MOESM12_ESM/Figure EV2/EV2F/western vinculin.tiff
- 44318_2025_381_MOESM12_ESM/Figure EV2/EV2G/
- 44318_2025_381_MOESM12_ESM/Figure EV2/EV2G/eIF2Bamut shCTRL siCTRL.jpg
- 44318_2025_381_MOESM12_ESM/Figure EV2/EV2G/eIF2Bamut shCTRL siPPP1R15A.jpg
- 44318_2025_381_MOESM12_ESM/Figure EV2/EV2G/eIF2Bamut shEIF2B1 siCTRL.jpg
- 44318_2025_381_MOESM12_ESM/Figure EV2/EV2G/eIF2Bamut shEIF2B1 siPPP1R15A.jpg
- 44318_2025_381_MOESM12_ESM/Figure EV2/EV2G/eIF2Bawt shCTRL siCTRL.jpg
- 44318_2025_381_MOESM12_ESM/Figure EV2/EV2G/eIF2Bawt shCTRL siPPP1R15A.jpg
- 44318_2025_381_MOESM12_ESM/Figure EV2/EV2G/eIF2Bawt shEIF2B1 siCTRL.jpg
- 44318_2025_381_MOESM12_ESM/Figure EV2/EV2G/eIF2Bawt shEIF2B1 siPPP1R15A.jpg
- 44318_2025_381_MOESM12_ESM/Figure EV2/EV2G/empty shCTRL siCTRL.jpg
- 44318_2025_381_MOESM12_ESM/Figure EV2/EV2G/empty shCTRL siPPP1R15A.jpg
- 44318_2025_381_MOESM12_ESM/Figure EV2/EV2G/empty shEIF2B1 siCTRL.jpg
- 44318_2025_381_MOESM12_ESM/Figure EV2/EV2G/empty shEIF2B1 siPPP1R15A.jpg
- 44318_2025_381_MOESM12_ESM/Figure EV2/EV2H/
- 44318_2025_381_MOESM12_ESM/Figure EV2/EV2H/EV2H.xlsx
- 44318_2025_381_MOESM12_ESM/Figure EV3/
- 44318_2025_381_MOESM12_ESM/Figure EV3/.DS_Store
- 44318_2025_381_MOESM12_ESM/Figure EV3/EV3A/
- 44318_2025_381_MOESM12_ESM/Figure EV3/EV3A/EV3A.xlsx
- 44318_2025_381_MOESM12_ESM/Figure EV3/EV3B/
- 44318_2025_381_MOESM12_ESM/Figure EV3/EV3B/EV3B.xlsx
- 44318_2025_381_MOESM12_ESM/Figure EV4/
- 44318_2025_381_MOESM12_ESM/Figure EV4/.DS_Store
- 44318_2025_381_MOESM12_ESM/Figure EV4/EV4A/
- 44318_2025_381_MOESM12_ESM/Figure EV4/EV4A/.DS_Store
- 44318_2025_381_MOESM12_ESM/Figure EV4/EV4A/single WBs/
- 44318_2025_381_MOESM12_ESM/Figure EV4/EV4A/single WBs/0017449_03_Actin.tif
- 44318_2025_381_MOESM12_ESM/Figure EV4/EV4A/single WBs/0017449_04_GAPDH.tif
- 44318_2025_381_MOESM12_ESM/Figure EV4/EV4A/single WBs/0017449_05_Actin.tif
- 44318_2025_381_MOESM12_ESM/Figure EV4/EV4A/single WBs/0017454_04_ATF4.tif
- 44318_2025_381_MOESM12_ESM/Figure EV4/EV4A/single WBs/0017454_05_2Balpha.tif
- 44318_2025_381_MOESM12_ESM/Figure EV4/EV4A/single WBs/0017454_06_2Bdelta.tif
- 44318_2025_381_MOESM12_ESM/Figure EV4/EV4A/single WBs/EV4A_Uncropped_blots.afdesign
- 44318_2025_381_MOESM12_ESM/Figure EV4/EV4A/single WBs/EV4A_Uncropped_blots.pdf
- 44318_2025_381_MOESM12_ESM/Figure EV4/EV4A/western_EV4A.tiff
- 44318_2025_381_MOESM12_ESM/Figure EV4/EV4B/
- 44318_2025_381_MOESM12_ESM/Figure EV4/EV4B/shEIF2B1 +DOX.jpg
- 44318_2025_381_MOESM12_ESM/Figure EV4/EV4B/shEIF2B1 -DOX.jpg
- 44318_2025_381_MOESM12_ESM/Figure EV4/EV4B/shEIF2B4 +DOX.jpg
- 44318_2025_381_MOESM12_ESM/Figure EV4/EV4B/shEIF2B4 -DOX.jpg
- 44318_2025_381_MOESM12_ESM/Figure EV5/
- 44318_2025_381_MOESM12_ESM/Figure EV5/.DS_Store
- 44318_2025_381_MOESM12_ESM/Figure EV5/EV5A/
- 44318_2025_381_MOESM12_ESM/Figure EV5/EV5A/.DS_Store
- 44318_2025_381_MOESM12_ESM/Figure EV5/EV5A/AK_shCTRL.png
- 44318_2025_381_MOESM12_ESM/Figure EV5/EV5A/AK_shEif2b1-2.png
- 44318_2025_381_MOESM12_ESM/Figure EV5/EV5A/A_shCTRL.png
- 44318_2025_381_MOESM12_ESM/Figure EV5/EV5A/A_shEif2b1-2.png
- 44318_2025_381_MOESM12_ESM/Figure EV5/EV5A/LAKTP_shCTRL.png
- 44318_2025_381_MOESM12_ESM/Figure EV5/EV5A/LAKTP_shEif2b1-2.png
- 44318_2025_381_MOESM12_ESM/Figure EV5/EV5B/
- 44318_2025_381_MOESM12_ESM/Figure EV5/EV5B/EV5B.xlsx
- 44318_2025_381_MOESM12_ESM/Figure EV5/EV5C/
- 44318_2025_381_MOESM12_ESM/Figure EV5/EV5C/.DS_Store
- 44318_2025_381_MOESM12_ESM/Figure EV5/EV5C/A/
- 44318_2025_381_MOESM12_ESM/Figure EV5/EV5C/A/western eIF2a_A.tif
- 44318_2025_381_MOESM12_ESM/Figure EV5/EV5C/A/western eIF2Ba_A.tif
- 44318_2025_381_MOESM12_ESM/Figure EV5/EV5C/A/western p-eIF2a S51_A.tif
- 44318_2025_381_MOESM12_ESM/Figure EV5/EV5C/A/western vinculin_A.tif
- 44318_2025_381_MOESM12_ESM/Figure EV5/EV5C/AK/
- 44318_2025_381_MOESM12_ESM/Figure EV5/EV5C/AK/western eIF2a_AK.tif
- 44318_2025_381_MOESM12_ESM/Figure EV5/EV5C/AK/western eIF2Ba_AK.tif
- 44318_2025_381_MOESM12_ESM/Figure EV5/EV5C/AK/western p-eIF2a S51_AK.tif
- 44318_2025_381_MOESM12_ESM/Figure EV5/EV5C/AK/western vinculin_AK.tif
- 44318_2025_381_MOESM12_ESM/Figure EV5/EV5C/LAKTP/
- 44318_2025_381_MOESM12_ESM/Figure EV5/EV5C/LAKTP/western eIF2a_LAKTP.tif
- 44318_2025_381_MOESM12_ESM/Figure EV5/EV5C/LAKTP/western eIF2Ba_LAKTP.tif
- 44318_2025_381_MOESM12_ESM/Figure EV5/EV5C/LAKTP/western p-eIF2a S51_LAKTP.tif
- 44318_2025_381_MOESM12_ESM/Figure EV5/EV5C/LAKTP/western vinculin_LAKTP.tif
- 44318_2025_381_MOESM12_ESM/Figure EV5/EV5D/
- 44318_2025_381_MOESM12_ESM/Figure EV5/EV5D/EV5D.xlsx
- 44318_2025_381_MOESM12_ESM/Figure EV5/EV5E/
- 44318_2025_381_MOESM12_ESM/Figure EV5/EV5E/FAP_shCTRL.tif
- 44318_2025_381_MOESM12_ESM/Figure EV5/EV5E/FAP_shEIF2B1-2.tif
- 44318_2025_381_MOESM12_ESM/Figure EV5/EV5E/HD-3_shCTRL.tif
- 44318_2025_381_MOESM12_ESM/Figure EV5/EV5E/HD-3_shEIF2B1-2.tif
- 44318_2025_381_MOESM12_ESM/Figure EV5/EV5E/T4_shCTRL.tif
- 44318_2025_381_MOESM12_ESM/Figure EV5/EV5E/T4_shEIF2B1-2.tif
- 44318_2025_381_MOESM12_ESM/Figure EV5/EV5F/
- 44318_2025_381_MOESM12_ESM/Figure EV5/EV5F/EV5F.xlsx
- 44318_2025_381_MOESM12_ESM/Figure EV5/EV5G/
- 44318_2025_381_MOESM12_ESM/Figure EV5/EV5G/western eIF2a FAP.tiff
- 44318_2025_381_MOESM12_ESM/Figure EV5/EV5G/western eIF2a HD-3,T4.tiff
- 44318_2025_381_MOESM12_ESM/Figure EV5/EV5G/western eIF2Ba FAP.tiff
- 44318_2025_381_MOESM12_ESM/Figure EV5/EV5G/western eIF2Ba HD-3,T4.Tif
- 44318_2025_381_MOESM12_ESM/Figure EV5/EV5G/western p-eIF2a S51 FAP.tiff
- 44318_2025_381_MOESM12_ESM/Figure EV5/EV5G/western p-eIF2a S51 HD-3,T4.Tif
- 44318_2025_381_MOESM12_ESM/Figure EV5/EV5G/western vinculin FAP.tiff
- 44318_2025_381_MOESM12_ESM/Figure EV5/EV5G/western vinculin HD-3.tiff
- 44318_2025_381_MOESM12_ESM/Figure EV5/EV5G/western vinculin T4.tiff
- 44318_2025_381_MOESM12_ESM/Figure EV5/EV5H/
- 44318_2025_381_MOESM12_ESM/Figure EV5/EV5H/EV5H.xlsx
- 44318_2025_381_MOESM12_ESM/__MACOSX/
- 44318_2025_381_MOESM12_ESM/__MACOSX/._Figure EV1
- 44318_2025_381_MOESM12_ESM/__MACOSX/._Figure EV2
- 44318_2025_381_MOESM12_ESM/__MACOSX/._Figure EV3
- 44318_2025_381_MOESM12_ESM/__MACOSX/._Figure EV4
- 44318_2025_381_MOESM12_ESM/__MACOSX/._Figure EV5
- 44318_2025_381_MOESM12_ESM/__MACOSX/Figure EV1/
- 44318_2025_381_MOESM12_ESM/__MACOSX/Figure EV1/._EV1A
- 44318_2025_381_MOESM12_ESM/__MACOSX/Figure EV1/._EV1B
- 44318_2025_381_MOESM12_ESM/__MACOSX/Figure EV1/._EV1C
- 44318_2025_381_MOESM12_ESM/__MACOSX/Figure EV1/._EV1D
- 44318_2025_381_MOESM12_ESM/__MACOSX/Figure EV1/._EV1E
- 44318_2025_381_MOESM12_ESM/__MACOSX/Figure EV1/EV1A/
- 44318_2025_381_MOESM12_ESM/__MACOSX/Figure EV1/EV1A/._EV1A.xlsx
- 44318_2025_381_MOESM12_ESM/__MACOSX/Figure EV1/EV1B/
- 44318_2025_381_MOESM12_ESM/__MACOSX/Figure EV1/EV1B/._.DS_Store
- 44318_2025_381_MOESM12_ESM/__MACOSX/Figure EV1/EV1B/._western eIF2Ba.tif
- 44318_2025_381_MOESM12_ESM/__MACOSX/Figure EV1/EV1B/._western eIF2Bb.tif
- 44318_2025_381_MOESM12_ESM/__MACOSX/Figure EV1/EV1B/._western eIF2Bc.tif
- 44318_2025_381_MOESM12_ESM/__MACOSX/Figure EV1/EV1B/._western eIF2Bd.tif
- 44318_2025_381_MOESM12_ESM/__MACOSX/Figure EV1/EV1B/._western eIF2Be.tif
- 44318_2025_381_MOESM12_ESM/__MACOSX/Figure EV1/EV1B/._western vinculin.tif
- 44318_2025_381_MOESM12_ESM/__MACOSX/Figure EV1/EV1C/
- 44318_2025_381_MOESM12_ESM/__MACOSX/Figure EV1/EV1C/._EV1C.xlsx
- 44318_2025_381_MOESM12_ESM/__MACOSX/Figure EV1/EV1D/
- 44318_2025_381_MOESM12_ESM/__MACOSX/Figure EV1/EV1D/._EV1D.xlsx
- 44318_2025_381_MOESM12_ESM/__MACOSX/Figure EV1/EV1E/
- 44318_2025_381_MOESM12_ESM/__MACOSX/Figure EV1/EV1E/._EV1E.xlsx
- 44318_2025_381_MOESM12_ESM/__MACOSX/Figure EV2/
- 44318_2025_381_MOESM12_ESM/__MACOSX/Figure EV2/._.DS_Store
- 44318_2025_381_MOESM12_ESM/__MACOSX/Figure EV2/._EV2A
- 44318_2025_381_MOESM12_ESM/__MACOSX/Figure EV2/._EV2B
- 44318_2025_381_MOESM12_ESM/__MACOSX/Figure EV2/._EV2C
- 44318_2025_381_MOESM12_ESM/__MACOSX/Figure EV2/._EV2D
- 44318_2025_381_MOESM12_ESM/__MACOSX/Figure EV2/._EV2E
- 44318_2025_381_MOESM12_ESM/__MACOSX/Figure EV2/._EV2F
- 44318_2025_381_MOESM12_ESM/__MACOSX/Figure EV2/._EV2G
- 44318_2025_381_MOESM12_ESM/__MACOSX/Figure EV2/._EV2H
- 44318_2025_381_MOESM12_ESM/__MACOSX/Figure EV2/EV2A/
- 44318_2025_381_MOESM12_ESM/__MACOSX/Figure EV2/EV2A/._western eIF2Ba.tif
- 44318_2025_381_MOESM12_ESM/__MACOSX/Figure EV2/EV2A/._western HA.tif
- 44318_2025_381_MOESM12_ESM/__MACOSX/Figure EV2/EV2A/._western p-eIF2a S51.tif
- 44318_2025_381_MOESM12_ESM/__MACOSX/Figure EV2/EV2A/._western vinculin.tif
- 44318_2025_381_MOESM12_ESM/__MACOSX/Figure EV2/EV2B/
- 44318_2025_381_MOESM12_ESM/__MACOSX/Figure EV2/EV2B/._.DS_Store
- 44318_2025_381_MOESM12_ESM/__MACOSX/Figure EV2/EV2B/._EV2B.xlsx
- 44318_2025_381_MOESM12_ESM/__MACOSX/Figure EV2/EV2C/
- 44318_2025_381_MOESM12_ESM/__MACOSX/Figure EV2/EV2C/._western eIF2B1.tif
- 44318_2025_381_MOESM12_ESM/__MACOSX/Figure EV2/EV2C/._western HA.tif
- 44318_2025_381_MOESM12_ESM/__MACOSX/Figure EV2/EV2C/._western p-eIF2a S51.tif
- 44318_2025_381_MOESM12_ESM/__MACOSX/Figure EV2/EV2C/._western vinculin.tif
- 44318_2025_381_MOESM12_ESM/__MACOSX/Figure EV2/EV2D/
- 44318_2025_381_MOESM12_ESM/__MACOSX/Figure EV2/EV2D/._EV2D .xlsx
- 44318_2025_381_MOESM12_ESM/__MACOSX/Figure EV2/EV2E/
- 44318_2025_381_MOESM12_ESM/__MACOSX/Figure EV2/EV2E/._EV2E.xlsx
- 44318_2025_381_MOESM12_ESM/__MACOSX/Figure EV2/EV2F/
- 44318_2025_381_MOESM12_ESM/__MACOSX/Figure EV2/EV2F/._.DS_Store
- 44318_2025_381_MOESM12_ESM/__MACOSX/Figure EV2/EV2F/._western eIF2a.tiff
- 44318_2025_381_MOESM12_ESM/__MACOSX/Figure EV2/EV2F/._western p-eIF2a S51.tiff
- 44318_2025_381_MOESM12_ESM/__MACOSX/Figure EV2/EV2F/._western vinculin.tiff
- 44318_2025_381_MOESM12_ESM/__MACOSX/Figure EV2/EV2G/
- 44318_2025_381_MOESM12_ESM/__MACOSX/Figure EV2/EV2G/._eIF2Bamut shCTRL siCTRL.jpg
- 44318_2025_381_MOESM12_ESM/__MACOSX/Figure EV2/EV2G/._eIF2Bamut shCTRL siPPP1R15A.jpg
- 44318_2025_381_MOESM12_ESM/__MACOSX/Figure EV2/EV2G/._eIF2Bamut shEIF2B1 siCTRL.jpg
- 44318_2025_381_MOESM12_ESM/__MACOSX/Figure EV2/EV2G/._eIF2Bamut shEIF2B1 siPPP1R15A.jpg
- 44318_2025_381_MOESM12_ESM/__MACOSX/Figure EV2/EV2G/._eIF2Bawt shCTRL siCTRL.jpg
- 44318_2025_381_MOESM12_ESM/__MACOSX/Figure EV2/EV2G/._eIF2Bawt shCTRL siPPP1R15A.jpg
- 44318_2025_381_MOESM12_ESM/__MACOSX/Figure EV2/EV2G/._eIF2Bawt shEIF2B1 siCTRL.jpg
- 44318_2025_381_MOESM12_ESM/__MACOSX/Figure EV2/EV2G/._eIF2Bawt shEIF2B1 siPPP1R15A.jpg
- 44318_2025_381_MOESM12_ESM/__MACOSX/Figure EV2/EV2G/._empty shCTRL siCTRL.jpg
- 44318_2025_381_MOESM12_ESM/__MACOSX/Figure EV2/EV2G/._empty shCTRL siPPP1R15A.jpg
- 44318_2025_381_MOESM12_ESM/__MACOSX/Figure EV2/EV2G/._empty shEIF2B1 siCTRL.jpg
- 44318_2025_381_MOESM12_ESM/__MACOSX/Figure EV2/EV2G/._empty shEIF2B1 siPPP1R15A.jpg
- 44318_2025_381_MOESM12_ESM/__MACOSX/Figure EV2/EV2H/
- 44318_2025_381_MOESM12_ESM/__MACOSX/Figure EV2/EV2H/._CV quantification Supp. 5.prism
- 44318_2025_381_MOESM12_ESM/__MACOSX/Figure EV2/EV2H/._EV2H.xlsx
- 44318_2025_381_MOESM12_ESM/__MACOSX/Figure EV3/
- 44318_2025_381_MOESM12_ESM/__MACOSX/Figure EV3/._.DS_Store
- 44318_2025_381_MOESM12_ESM/__MACOSX/Figure EV3/._EV3A
- 44318_2025_381_MOESM12_ESM/__MACOSX/Figure EV3/._EV3B
- 44318_2025_381_MOESM12_ESM/__MACOSX/Figure EV3/EV3A/
- 44318_2025_381_MOESM12_ESM/__MACOSX/Figure EV3/EV3A/._EV3A.xlsx
- 44318_2025_381_MOESM12_ESM/__MACOSX/Figure EV3/EV3B/
- 44318_2025_381_MOESM12_ESM/__MACOSX/Figure EV3/EV3B/._EV3B.xlsx
- 44318_2025_381_MOESM12_ESM/__MACOSX/Figure EV4/
- 44318_2025_381_MOESM12_ESM/__MACOSX/Figure EV4/._.DS_Store
- 44318_2025_381_MOESM12_ESM/__MACOSX/Figure EV4/._EV4A
- 44318_2025_381_MOESM12_ESM/__MACOSX/Figure EV4/._EV4B
- 44318_2025_381_MOESM12_ESM/__MACOSX/Figure EV4/EV4A/
- 44318_2025_381_MOESM12_ESM/__MACOSX/Figure EV4/EV4A/._.DS_Store
- 44318_2025_381_MOESM12_ESM/__MACOSX/Figure EV4/EV4A/._single WBs
- 44318_2025_381_MOESM12_ESM/__MACOSX/Figure EV4/EV4A/._western_EV4A.tiff
- 44318_2025_381_MOESM12_ESM/__MACOSX/Figure EV4/EV4A/single WBs/
- 44318_2025_381_MOESM12_ESM/__MACOSX/Figure EV4/EV4A/single WBs/._0017449_03_Actin.tif
- 44318_2025_381_MOESM12_ESM/__MACOSX/Figure EV4/EV4A/single WBs/._0017449_04_GAPDH.tif
- 44318_2025_381_MOESM12_ESM/__MACOSX/Figure EV4/EV4A/single WBs/._0017449_05_Actin.tif
- 44318_2025_381_MOESM12_ESM/__MACOSX/Figure EV4/EV4A/single WBs/._0017454_04_ATF4.tif
- 44318_2025_381_MOESM12_ESM/__MACOSX/Figure EV4/EV4A/single WBs/._0017454_05_2Balpha.tif
- 44318_2025_381_MOESM12_ESM/__MACOSX/Figure EV4/EV4A/single WBs/._0017454_06_2Bdelta.tif
- 44318_2025_381_MOESM12_ESM/__MACOSX/Figure EV4/EV4A/single WBs/._EV4A_Uncropped_blots.afdesign
- 44318_2025_381_MOESM12_ESM/__MACOSX/Figure EV4/EV4A/single WBs/._EV4A_Uncropped_blots.pdf
- 44318_2025_381_MOESM12_ESM/__MACOSX/Figure EV4/EV4B/
- 44318_2025_381_MOESM12_ESM/__MACOSX/Figure EV4/EV4B/._shEIF2B1 +DOX.jpg
- 44318_2025_381_MOESM12_ESM/__MACOSX/Figure EV4/EV4B/._shEIF2B1 -DOX.jpg
- 44318_2025_381_MOESM12_ESM/__MACOSX/Figure EV4/EV4B/._shEIF2B4 +DOX.jpg
- 44318_2025_381_MOESM12_ESM/__MACOSX/Figure EV4/EV4B/._shEIF2B4 -DOX.jpg
- 44318_2025_381_MOESM12_ESM/__MACOSX/Figure EV5/
- 44318_2025_381_MOESM12_ESM/__MACOSX/Figure EV5/._.DS_Store
- 44318_2025_381_MOESM12_ESM/__MACOSX/Figure EV5/._EV5A
- 44318_2025_381_MOESM12_ESM/__MACOSX/Figure EV5/._EV5B
- 44318_2025_381_MOESM12_ESM/__MACOSX/Figure EV5/._EV5C
- 44318_2025_381_MOESM12_ESM/__MACOSX/Figure EV5/._EV5D
- 44318_2025_381_MOESM12_ESM/__MACOSX/Figure EV5/._EV5E
- 44318_2025_381_MOESM12_ESM/__MACOSX/Figure EV5/._EV5F
- 44318_2025_381_MOESM12_ESM/__MACOSX/Figure EV5/._EV5G
- 44318_2025_381_MOESM12_ESM/__MACOSX/Figure EV5/._EV5H
- 44318_2025_381_MOESM12_ESM/__MACOSX/Figure EV5/EV5A/
- 44318_2025_381_MOESM12_ESM/__MACOSX/Figure EV5/EV5A/._.DS_Store
- 44318_2025_381_MOESM12_ESM/__MACOSX/Figure EV5/EV5A/._AK_shCTRL.png
- 44318_2025_381_MOESM12_ESM/__MACOSX/Figure EV5/EV5A/._AK_shEif2b1-2.png
- 44318_2025_381_MOESM12_ESM/__MACOSX/Figure EV5/EV5A/._A_shCTRL.png
- 44318_2025_381_MOESM12_ESM/__MACOSX/Figure EV5/EV5A/._A_shEif2b1-2.png
- 44318_2025_381_MOESM12_ESM/__MACOSX/Figure EV5/EV5A/._LAKTP_shCTRL.png
- 44318_2025_381_MOESM12_ESM/__MACOSX/Figure EV5/EV5A/._LAKTP_shEif2b1-2.png
- 44318_2025_381_MOESM12_ESM/__MACOSX/Figure EV5/EV5B/
- 44318_2025_381_MOESM12_ESM/__MACOSX/Figure EV5/EV5B/._EV5B.xlsx
- 44318_2025_381_MOESM12_ESM/__MACOSX/Figure EV5/EV5C/
- 44318_2025_381_MOESM12_ESM/__MACOSX/Figure EV5/EV5C/._.DS_Store
- 44318_2025_381_MOESM12_ESM/__MACOSX/Figure EV5/EV5C/._A
- 44318_2025_381_MOESM12_ESM/__MACOSX/Figure EV5/EV5C/._AK
- 44318_2025_381_MOESM12_ESM/__MACOSX/Figure EV5/EV5C/._LAKTP
- 44318_2025_381_MOESM12_ESM/__MACOSX/Figure EV5/EV5C/A/
- 44318_2025_381_MOESM12_ESM/__MACOSX/Figure EV5/EV5C/A/._western eIF2a_A.tif
- 44318_2025_381_MOESM12_ESM/__MACOSX/Figure EV5/EV5C/A/._western eIF2Ba_A.tif
- 44318_2025_381_MOESM12_ESM/__MACOSX/Figure EV5/EV5C/A/._western p-eIF2a S51_A.tif
- 44318_2025_381_MOESM12_ESM/__MACOSX/Figure EV5/EV5C/A/._western vinculin_A.tif
- 44318_2025_381_MOESM12_ESM/__MACOSX/Figure EV5/EV5C/AK/
- 44318_2025_381_MOESM12_ESM/__MACOSX/Figure EV5/EV5C/AK/._western eIF2a_AK.tif
- 44318_2025_381_MOESM12_ESM/__MACOSX/Figure EV5/EV5C/AK/._western eIF2Ba_AK.tif
- 44318_2025_381_MOESM12_ESM/__MACOSX/Figure EV5/EV5C/AK/._western p-eIF2a S51_AK.tif
- 44318_2025_381_MOESM12_ESM/__MACOSX/Figure EV5/EV5C/AK/._western vinculin_AK.tif
- 44318_2025_381_MOESM12_ESM/__MACOSX/Figure EV5/EV5C/LAKTP/
- 44318_2025_381_MOESM12_ESM/__MACOSX/Figure EV5/EV5C/LAKTP/._western eIF2a_LAKTP.tif
- 44318_2025_381_MOESM12_ESM/__MACOSX/Figure EV5/EV5C/LAKTP/._western eIF2Ba_LAKTP.tif
- 44318_2025_381_MOESM12_ESM/__MACOSX/Figure EV5/EV5C/LAKTP/._western p-eIF2a S51_LAKTP.tif
- 44318_2025_381_MOESM12_ESM/__MACOSX/Figure EV5/EV5C/LAKTP/._western vinculin_LAKTP.tif
- 44318_2025_381_MOESM12_ESM/__MACOSX/Figure EV5/EV5D/
- 44318_2025_381_MOESM12_ESM/__MACOSX/Figure EV5/EV5D/._EV5D.xlsx
- 44318_2025_381_MOESM12_ESM/__MACOSX/Figure EV5/EV5E/
- 44318_2025_381_MOESM12_ESM/__MACOSX/Figure EV5/EV5E/._FAP_shCTRL.tif
- 44318_2025_381_MOESM12_ESM/__MACOSX/Figure EV5/EV5E/._FAP_shEIF2B1-2.tif
- 44318_2025_381_MOESM12_ESM/__MACOSX/Figure EV5/EV5E/._HD-3_shCTRL.tif
- 44318_2025_381_MOESM12_ESM/__MACOSX/Figure EV5/EV5E/._HD-3_shEIF2B1-2.tif
- 44318_2025_381_MOESM12_ESM/__MACOSX/Figure EV5/EV5E/._T4_shCTRL.tif
- 44318_2025_381_MOESM12_ESM/__MACOSX/Figure EV5/EV5E/._T4_shEIF2B1-2.tif
- 44318_2025_381_MOESM12_ESM/__MACOSX/Figure EV5/EV5F/
- 44318_2025_381_MOESM12_ESM/__MACOSX/Figure EV5/EV5F/._EV5F.xlsx
- 44318_2025_381_MOESM12_ESM/__MACOSX/Figure EV5/EV5G/
- 44318_2025_381_MOESM12_ESM/__MACOSX/Figure EV5/EV5G/._western eIF2a FAP.tiff
- 44318_2025_381_MOESM12_ESM/__MACOSX/Figure EV5/EV5G/._western eIF2a HD-3,T4.tiff
- 44318_2025_381_MOESM12_ESM/__MACOSX/Figure EV5/EV5G/._western eIF2Ba FAP.tiff
- 44318_2025_381_MOESM12_ESM/__MACOSX/Figure EV5/EV5G/._western eIF2Ba HD-3,T4.Tif
- 44318_2025_381_MOESM12_ESM/__MACOSX/Figure EV5/EV5G/._western p-eIF2a S51 FAP.tiff
- 44318_2025_381_MOESM12_ESM/__MACOSX/Figure EV5/EV5G/._western p-eIF2a S51 HD-3,T4.Tif
- 44318_2025_381_MOESM12_ESM/__MACOSX/Figure EV5/EV5G/._western vinculin FAP.tiff
- 44318_2025_381_MOESM12_ESM/__MACOSX/Figure EV5/EV5G/._western vinculin HD-3.tiff
[truncated: 3 more entries]
