# Supplementary material for: Maintenance of p-eIF2α levels by the eIF2B complex is vital for colorectal cancer
Source: EMBO J. 2025 Feb 27;44(7):2075–105. doi: 10.1038/s44318-025-00381-9 (PMC11962125; doi:10.1038/s44318-025-00381-9)
Supplement: Supplementary file 12 — EV Figure Source Data [file 44318_2025_381_MOESM12_ESM.zip › 44318_2025_381_MOESM12_ESM/Figure EV1/EV1A/EV1A.xlsx]

## Sheet: EV1A
Source data EV1A
	shCTRL			shEIF2B1			shCTRL			shEIF2B2			shCTRL			shEIF2B3			shCTRL			shEIF2B4
	1	1	1	0.191646	0.0577198	0.218964	1	1	1	0.130359	0.0855643	0.0636116	1	1	1	0.155375	0.494228	0.234936	1	1	1	0.117156	0.469308	0.717632
