# Supplementary material for: Maintenance of p-eIF2α levels by the eIF2B complex is vital for colorectal cancer
Source: EMBO J. 2025 Feb 27;44(7):2075–105. doi: 10.1038/s44318-025-00381-9 (PMC11962125; doi:10.1038/s44318-025-00381-9)
Supplement: Supplementary file 12 — EV Figure Source Data [file 44318_2025_381_MOESM12_ESM.zip › 44318_2025_381_MOESM12_ESM/Figure EV1/EV1C/EV1C.xlsx]

## Sheet: EV1C
Source data Figure EV1C
	shCTRL						shEIF2B1						shEIF2B2						shEIF2B3						shEIF2B4
0	194	159	372	489	207	279	578	505	528	351	284	380	269	335	234	206	131	121	164	156	128	462	295	340	107	116	136	239	258	200
24	438	579	775	2092	1180	1269	925	994	817	858	791	996	473	402	585	647	453	399	582	354	317	757	401	548	226	277	219	250	264	215
48	745	952	1325	4037	2616	2789	1305	1257	1119	1458	1370	1627	497	652	547	1001	827	910	307	210	233	1164	679	846	166	310	228	286	375	253
72	2512	3437	4088	7453	5175	4838	2377	2494	2161	2138	2093	2430	1027	1288	1043	1553	1246	1228	699	540	336	1628	956	1239	218	285	320	274	401	268
96	4408	6428	6873	11033	8762	8202	3324	3827	2973	3145	3106	3518	1687	2247	1691	2284	1917	1681	1236	988	499	2521	1453	1996	235	254	401	305	391	246
120	7437	11001	11007	14928	13338	12428	4949	5360	4543	4623	4698	5452	2626	3105	2493	3455	2794	2603	1720	1634	775	3692	2226	2989	304	252	581	280	402	251
144	10062	14531	14461	18515	16515	15898	6889	7223	6363	6973	6813	7924	3791	3988	3399	5020	4421	3908	2196	2447	1092	4987	3233	4448	453	279	847	304	390	234
