# Supplementary material for: Maintenance of p-eIF2α levels by the eIF2B complex is vital for colorectal cancer
Source: EMBO J. 2025 Feb 27;44(7):2075–105. doi: 10.1038/s44318-025-00381-9 (PMC11962125; doi:10.1038/s44318-025-00381-9)
Supplement: Supplementary file 12 — EV Figure Source Data [file 44318_2025_381_MOESM12_ESM.zip › 44318_2025_381_MOESM12_ESM/Figure EV1/EV1D/EV1D.xlsx]

## Sheet: EV1D
Source data Figure EV1D
	sub-G1				G1				S				G2/M
shCTRL	31.7	26.1333	37.3333	21.7	25.8	34.2333	28.6333	32.9	10.4	7.5	9.33333	9.8	32	32.1333	24.7667	35.5
shEIF2B1	37.8	29.1667	33.2667	36.1	28.7	36.7333	37.1	33.3	8.1	7.26667	7.4	11.8	25.4	26.8667	22.2333	18.8
shEIF2B2	42.3	68.8333	38.7667	21.3	21.3	15.8667	35.1	33	6.8	5.4	7.03333	7.5	29.6	9.86667	19.0333	38.2
shEIF2B3	60.4	67.5333	45.6	29.8	18.1	19.8667	33.5667	24.6	4.5	3.2	4.86667	7.6	17	9.4	15.9	38
shEIF2B4	82.3	79.1333	58.2	72.6	10.3	13.6333	29.0333	18	2.9	1.76667	4.13333	4.8	4.5	5.53333	8.66667	4.6
