# Supplementary material for: Maintenance of p-eIF2α levels by the eIF2B complex is vital for colorectal cancer
Source: EMBO J. 2025 Feb 27;44(7):2075–105. doi: 10.1038/s44318-025-00381-9 (PMC11962125; doi:10.1038/s44318-025-00381-9)
Supplement: Supplementary file 12 — EV Figure Source Data [file 44318_2025_381_MOESM12_ESM.zip › 44318_2025_381_MOESM12_ESM/Figure EV1/EV1E/EV1E.xlsx]

## Sheet: EV1E
Source data Figure EV1E
shCTRL	4.7226
	3.98706
	5.05756
	4.73326
	3.93815
	4.36277
shEIF2B1	9.75046
	8.42204
	9.86961
	7.77868
	7.13049
	7.66441
shEIF2B2	6.54792
	6.31663
	6.07858
	4.99705
	4.48025
	4.56873
shEIF2B3	5.89174
	6.44695
	8.74626
	7.01298
	7.46354
	6.72331
shEIF2B4	11.1995
	11.2426
	8.14874
	36.1343
	21.1938
	42.5637
