# Supplementary material for: Maintenance of p-eIF2α levels by the eIF2B complex is vital for colorectal cancer
Source: EMBO J. 2025 Feb 27;44(7):2075–105. doi: 10.1038/s44318-025-00381-9 (PMC11962125; doi:10.1038/s44318-025-00381-9)
Supplement: Supplementary file 12 — EV Figure Source Data [file 44318_2025_381_MOESM12_ESM.zip › 44318_2025_381_MOESM12_ESM/Figure EV2/EV2B/EV2B.xlsx]

## Sheet: EV2B
Source data Figure EV2B
	shCTRL				shEIF2B1				shCTRL + eIF2awt				shEIF2B1 + eIF2awt				shCTRL + eIF2aS51A				shEIF2B1 + eIF2aS51A
0	5.38734	5.41724	5.67146	5.86181	4.09043	4.20532	4.35771	4.12493	4.49948	4.62826	4.64598	5.16331	4.32806	3.95426	4.11548	3.9475	4.2463	4.86878	4.55415	4.54661	3.08338	3.11451	3.21425	2.93242
12	6.68698	6.87631	7.13316	7.1877	4.26598	4.25284	4.57367	4.34621	6.04434	6.11156	6.10816	7.02996	4.70193	4.31547	4.44848	4.19869	5.86692	6.45061	5.951	5.87002	3.18163	3.26089	3.40255	3.0807
24	9.32242	9.70549	10.2387	10.285	5.00614	5.18168	5.32031	5.24126	8.53365	8.76762	8.81479	10.58	5.45174	5.04569	5.22699	5.16693	8.4858	9.18596	8.64167	8.81384	3.86982	3.96728	4.10445	3.82324
36	12.7583	13.409	14.2889	13.7941	5.86753	6.08621	6.12377	5.98008	11.8848	12.1375	12.2534	15.0845	6.24985	5.96242	5.91699	5.91737	12.0221	12.7919	12.2318	12.5293	4.65461	5.13653	4.92641	4.46242
48	16.1596	16.7065	17.7419	16.8618	6.78922	6.74829	7.2673	7.17782	15.1302	15.7338	15.7824	19.5209	7.30503	7.01861	7.12	7.0794	15.4643	16.3307	15.7927	16.0968	5.04387	5.01557	4.99804	4.81505
60	20.7216	21.0707	22.4722	20.9364	7.86743	7.78099	8.47184	8.50695	19.9439	20.6735	20.9366	25.1642	8.71143	8.08473	8.42814	8.7649	20.3308	21.3702	21.149	20.9202	5.57972	5.641	5.82328	5.65273
72	26.6732	26.6055	28.202	25.862	8.99972	8.81169	9.45508	9.69671	25.7501	26.4466	26.7315	31.7244	10.1689	9.4302	9.51765	9.77266	25.8868	27.206	27.2752	26.6216	6.52136	6.34348	7.05275	6.70273
84	33.0673	32.8685	34.4235	31.2457	10.1929	10.0166	10.6353	10.8049	32.1	32.9066	33.5017	38.6795	11.4108	10.7455	10.6261	10.7164	32.1868	33.8999	34.3818	32.741	7.4796	7.12054	8.2034	7.56386
96	39.8632	39.5981	41.038	37.3324	10.3493	10.0157	10.7607	10.7695	39.0832	40.5097	41.0875	46.1617	11.4927	11.0244	10.8226	11.1019	39.1177	41.29	41.7887	39.6147	7.29415	7.18828	7.62915	7.09279
108	46.5727	46.7513	47.9037	44.0205	10.6993	10.2536	11.1316	11.0162	46.1932	48.4347	48.9105	53.8028	12.0718	11.5052	11.2781	11.7203	46.4021	49.3432	49.5872	47.0473	7.41254	7.21509	7.74192	7.20867
120	51.3566	52.2403	53.1243	49.7715	11.1171	10.7298	11.9136	11.6564	52.3639	55.4668	55.5576	60.2223	12.865	12.306	11.8862	12.7782	52.7597	56.4012	56.3766	53.6335	7.93673	7.62325	8.30805	7.70716
132	53.5871	55.3235	55.9106	53.4978	11.4892	11.201	12.2151	12.0532	56.5623	60.8185	60.5612	64.7998	13.7025	12.9506	12.5214	13.6557	57.2267	61.5412	61.1824	58.3119	7.94712	7.75657	8.54214	7.73815
144	53.9403	56.0847	56.768	54.9318	12.0351	11.7242	12.7605	12.4972	58.5652	63.9626	63.4348	67.013	14.3375	13.6502	13.2623	14.7938	59.3543	64.2951	63.9934	60.9775	8.24049	8.23284	8.70933	8.01622
156	54.132	56.9611	57.623	55.9835	12.7066	12.5881	13.6116	13.2041	59.458	65.048	64.3923	68.0264	16.0566	15.1056	14.7943	16.3868	60.4338	65.33	65.1596	61.9022	8.79202	8.75694	9.70257	9.10233
