# Supplementary material for: Maintenance of p-eIF2α levels by the eIF2B complex is vital for colorectal cancer
Source: EMBO J. 2025 Feb 27;44(7):2075–105. doi: 10.1038/s44318-025-00381-9 (PMC11962125; doi:10.1038/s44318-025-00381-9)
Supplement: Supplementary file 12 — EV Figure Source Data [file 44318_2025_381_MOESM12_ESM.zip › 44318_2025_381_MOESM12_ESM/Figure EV2/EV2D/EV2D .xlsx]

## Sheet: EV2D
Source data Figure EV2D
		shCTRL				shEIF2B1				shCTRL + eIF2aS51D				shEIF2B1 + eIF2aS51D
	0	2.84067	2.6772	2.56139	2.55814	2.37055	2.51246	2.22073	2.3085	3.12029	3.21944	3.00948	2.72967	2.89712	2.97465	3.19685	2.71006
	12	3.82109	3.53934	3.43713	3.47986	2.6854	2.77835	2.53898	2.6605	4.01379	4.20702	3.93896	3.66887	3.18221	3.3725	3.62774	3.16796
	24	5.14343	4.78015	4.79988	4.7875	3.26006	3.50412	3.35399	3.37098	5.73008	5.68844	5.54355	5.24468	3.83305	3.91964	4.15502	3.72871
	36	6.81513	6.56029	6.40209	6.49803	3.82515	4.23362	4.07313	4.00833	7.80954	7.75068	7.43702	7.36394	4.31193	4.6376	4.72456	4.29837
	48	9.39021	8.64328	8.41039	8.5687	4.77876	6.44337	6.09177	6.85876	10.4793	10.4096	10.1518	9.91808	4.88199	5.61233	5.75569	5.26245
	60	11.9169	11.0833	10.9393	10.9452	5.41422	7.89199	7.76424	7.64117	13.8326	13.2044	12.8881	12.9172	5.02742	6.01316	6.42152	6.74667
	72	15.0008	13.8063	13.4716	14.0742	6.11282	7.28344	7.28698	7.43402	17.6195	16.8417	16.6065	16.6254	5.47823	5.98408	6.47515	6.02239
	84	19.2724	17.827	17.2459	18.2765	6.56617	7.08568	7.03758	7.16886	22.3148	21.1838	21.1205	21.1447	6.06467	6.3939	6.69769	6.11686
	96	23.9879	22.1595	21.7413	22.7751	4.94787	6.8027	8.78071	7.61296	27.6552	25.9858	26.0833	26.3358	5.92093	6.18959	6.69876	6.22422
	108	29.9259	27.5762	27.3924	28.4192	5.88937	8.115	8.62738	7.77023	33.9101	31.9376	32.227	32.9288	6.22773	6.46961	7.19873	6.61708
	120	36.0505	33.7398	33.6767	34.7619	6.04615	8.61275	8.76581	8.07953	40.5139	38.59	39.0855	39.9046	6.43447	6.77056	7.46722	6.87786
	132	42.2141	40.4078	40.3609	41.752	5.92573	8.1228	8.57732	7.65625	47.2037	45.6362	46.1507	47.1037	6.8239	7.05597	7.89382	7.0938
	144	47.2868	46.6351	46.7026	48.0419	5.56539	7.81629	8.33238	7.2378	52.9737	52.0099	52.5802	53.3724	6.94437	7.17808	8.20226	7.44569
