# Supplementary material for: Maintenance of p-eIF2α levels by the eIF2B complex is vital for colorectal cancer
Source: EMBO J. 2025 Feb 27;44(7):2075–105. doi: 10.1038/s44318-025-00381-9 (PMC11962125; doi:10.1038/s44318-025-00381-9)
Supplement: Supplementary file 12 — EV Figure Source Data [file 44318_2025_381_MOESM12_ESM.zip › 44318_2025_381_MOESM12_ESM/Figure EV2/EV2E/EV2E.xlsx]

## Sheet: EV2E
Source data Figure EV2E
shCTRL+siCTRL	1
	0.898545
	1.03651
shCTRL+siGADD34	0.426438
	0.531121
	0.520836
shEIF2B1+siCTRL	1.65915
	1.92988
	1.86688
shEIF2B1+siPPP1R15A	1.23431
	1.81995
	1.71217
eIF2Bamut+shCTRL+siCTRL	1.68749
	1.89687
	2.11309
eIF2Bamut+shCTRL+siPPP1R15A	0.603234
	0.63951
	0.678458
eIF2Bamut+shEIF2B1+siCTRL	2.24358
	2.78494
	2.903
eIF2Bamut+shEIF2B1+siPPP1R15A	0.48165
	0.602313
	0.704606
eIF2Bawt+shCTRL+siCTRL	0.985151
	1.07467
	0.976176
eIF2Bawt+shCTRL+siPPP1R15A	0.447475
	0.660543
	0.616374
eIF2Bawt+shEIF2B1+siCTRL	0.520171
	0.706639
	0.764322
eIF2Bawt+shEIF2B1+siPPP1R15A	0.372113
	0.567429
	0.535632
