# Supplementary material for: Maintenance of p-eIF2α levels by the eIF2B complex is vital for colorectal cancer
Source: EMBO J. 2025 Feb 27;44(7):2075–105. doi: 10.1038/s44318-025-00381-9 (PMC11962125; doi:10.1038/s44318-025-00381-9)
Supplement: Supplementary file 12 — EV Figure Source Data [file 44318_2025_381_MOESM12_ESM.zip › 44318_2025_381_MOESM12_ESM/Figure EV2/EV2H/EV2H.xlsx]

## Sheet: EV2H
Source data Figure EV2H
shCTRL+siCTRL	0.292433	0.255133
shCTRL+siGADD34	0.2791	0.211767
shEIF2B1+siCTRL	0.1189	0.167167
shEIF2B1+siPPP1R15A	0.116767	0.1452
eIF2Bamut+shCTRL+siCTRL	0.182233	0.222633
eIF2Bamut+shCTRL+siPPP1R15A	0.1712	0.275
eIF2Bamut+shEIF2B1+siCTRL	0.093467	0.135433
eIF2Bamut+shEIF2B1+siPPP1R15A	0.086733	0.122233
eIF2Bawt+shCTRL+siCTRL	0.234267	0.210233
eIF2Bawt+shCTRL+siPPP1R15A	0.205	0.174
eIF2Bawt+shEIF2B1+siCTRL	0.2202	0.217467
eIF2Bawt+shEIF2B1+siPPP1R15A	0.235167	0.216633
