# Supplementary material for: Maintenance of p-eIF2α levels by the eIF2B complex is vital for colorectal cancer
Source: EMBO J. 2025 Feb 27;44(7):2075–105. doi: 10.1038/s44318-025-00381-9 (PMC11962125; doi:10.1038/s44318-025-00381-9)
Supplement: Supplementary file 12 — EV Figure Source Data [file 44318_2025_381_MOESM12_ESM.zip › 44318_2025_381_MOESM12_ESM/Figure EV3/EV3A/EV3A.xlsx]

## Sheet: EV3A
Source data Figure EV3A
	sub-G1		G1		S		G2/M
shCTRL	19.2	5.1	62.7	59.2	8.1	13.8	9.9	21.7
shEIF2B4	77.9	72.7	15.9	20.7	3.2	2.4	3	4.2
eIF2Bdmut+shCTRL	16.8	10.2	63.2	57.8	11.3	12.9	8.6	19
eIF2Bdmut+shEIF2B4	58.5	20.7	34.2	57.2	4	9	3	13
eIF2Bdwt+shCTRL	28.3	2.3	55.1	65	8.1	13.7	8.5	18.6
eIF2Bdwt+shEIF2B4	34.4	6.7	51.6	62.9	7.4	15.1	6.5	15.3
