# Supplementary material for: Maintenance of p-eIF2α levels by the eIF2B complex is vital for colorectal cancer
Source: EMBO J. 2025 Feb 27;44(7):2075–105. doi: 10.1038/s44318-025-00381-9 (PMC11962125; doi:10.1038/s44318-025-00381-9)
Supplement: Supplementary file 12 — EV Figure Source Data [file 44318_2025_381_MOESM12_ESM.zip › 44318_2025_381_MOESM12_ESM/Figure EV3/EV3B/EV3B.xlsx]

## Sheet: EV3B
Source data Figure EV3B
	shCTRL		shEIF2B4		shCTRL+eIF2B𝛿mut		shEIF2B4+eIF2B𝛿mut		shCTRL+eIF2B𝛿wt		shEIF2B4+eIF2B𝛿wt
	0.860671	1.13933	0.436701	0.549649	0.859486	0.874698	1.63765	1.13393	1.16668	1.27709	1.20229	1.33448
