# Supplementary material for: Maintenance of p-eIF2α levels by the eIF2B complex is vital for colorectal cancer
Source: EMBO J. 2025 Feb 27;44(7):2075–105. doi: 10.1038/s44318-025-00381-9 (PMC11962125; doi:10.1038/s44318-025-00381-9)
Supplement: Supplementary file 12 — EV Figure Source Data [file 44318_2025_381_MOESM12_ESM.zip › 44318_2025_381_MOESM12_ESM/Figure EV5/EV5B/EV5B.xlsx]

## Sheet: EV5B
Source data Figure EV5B
	shCTRL	shEif2b1-2
A	0.778253	0.45499
	0.840448	0.559174
	1.17541	0.52438
	0.870068	0.311462
	1.33582	0.46991
AK	0.708812	0.780551
	0.956102	0.390097
	0.916382	0.196859
	1.20496	0.361027
	1.21375	0.447426
LAKTP	1.32635	0.262706
	1.04298	0.701671
	0.82789	0.483323
	0.745451	0.314423
	1.05734	0.454405
