# Supplementary material for: Maintenance of p-eIF2α levels by the eIF2B complex is vital for colorectal cancer
Source: EMBO J. 2025 Feb 27;44(7):2075–105. doi: 10.1038/s44318-025-00381-9 (PMC11962125; doi:10.1038/s44318-025-00381-9)
Supplement: Supplementary file 12 — EV Figure Source Data [file 44318_2025_381_MOESM12_ESM.zip › 44318_2025_381_MOESM12_ESM/Figure EV5/EV5D/EV5D.xlsx]

## Sheet: EV5D
Source data Figure EV5D
		eIF2Ba			p-eIF2a S51			eIF2a
A	shCTRL	1	1	1	1	1	1	1	1	1
	shEif2b1-2	0.41705	0.560133	0.55211	0.29676	0.184115	0.171411	0.832042	0.751603	0.91956
AK	shCTRL	1	1	1	1	1	1	1	1	1
	shEif2b1-2	0.687451	0.610417	0.891256	0.975062	0.791619	0.955706	0.48742	0.960722	1.3416
LAKTP	shCTRL	1	1		1	1		1	1
	shEif2b1-2	0.246559	0.478303		0.684735	0.857324		1.2128	1.22727
