# Supplementary material for: Maintenance of p-eIF2α levels by the eIF2B complex is vital for colorectal cancer
Source: EMBO J. 2025 Feb 27;44(7):2075–105. doi: 10.1038/s44318-025-00381-9 (PMC11962125; doi:10.1038/s44318-025-00381-9)
Supplement: Supplementary file 12 — EV Figure Source Data [file 44318_2025_381_MOESM12_ESM.zip › 44318_2025_381_MOESM12_ESM/Figure EV5/EV5F/EV5F.xlsx]

## Sheet: EV5F
Source data Figure EV5F
	shCTRL	shEIF2B1-2
T4	1.01931	0.748504
	0.971502	0.724191
	1.00919	0.694007
FAP	0.88116	0.487772
	1.01361	0.515915
	1.10523	0.427678
HD-3	1.00619	0.488724
	0.96612	0.551203
	1.02769	0.763173
