# Supplementary material for: Maintenance of p-eIF2α levels by the eIF2B complex is vital for colorectal cancer
Source: EMBO J. 2025 Feb 27;44(7):2075–105. doi: 10.1038/s44318-025-00381-9 (PMC11962125; doi:10.1038/s44318-025-00381-9)
Supplement: Supplementary file 12 — EV Figure Source Data [file 44318_2025_381_MOESM12_ESM.zip › 44318_2025_381_MOESM12_ESM/Figure EV5/EV5H/EV5H.xlsx]

## Sheet: EV5H
Source data Figure EV5H
		shCTRL				shEIF2B1-2
T4	eIF2Ba	1	1	1	1	0.380041	0.305614	0.30809	0.347465
	p-eIF2a S51	1	1	1	1	0.646452	0.761783	0.714337	0.678711
	eIF2a	1	1	1	1	0.957611	0.895396	1.01551	0.935811
FAP	eIF2Ba	1	1	1	1	0.518347	0.519967	0.549562	0.4935
	p-eIF2a S51	1	1	1	1	0.540019	0.741986	0.682516	0.524771
	eIF2a	1	1	1	1	1.03147	0.923826	1.07621	1.09019
HD-3	eIF2Ba	1	1	1		0.343323	0.402156	0.370628
	p-eIF2a S51	1	1	1		0.818883	0.723542	0.801153
	eIF2a	1	1	1		1.21889	1.0651	0.996871
